# Supplementary material for: Highly interacting regions of the human genome are enriched with enhancers and bound by DNA repair proteins
Source: Sci Rep. 2019 Mar 14;9:4577. doi: 10.1038/s41598-019-40770-9 (PMC6418152; doi:10.1038/s41598-019-40770-9)
Supplement: Supplementary file 2 — Supplementary information SI-2 [file 41598_2019_40770_MOESM2_ESM.zip]

Archive with 24 entries (23 files):
- Supplementary information SI-2/
- Supplementary information SI-2/Chr1.sgr
- Supplementary information SI-2/Chr10.sgr
- Supplementary information SI-2/Chr11.sgr
- Supplementary information SI-2/Chr12.sgr
- Supplementary information SI-2/Chr13.sgr
- Supplementary information SI-2/Chr14.sgr
- Supplementary information SI-2/Chr15.sgr
- Supplementary information SI-2/Chr16.sgr
- Supplementary information SI-2/Chr17.sgr
- Supplementary information SI-2/Chr18.sgr
- Supplementary information SI-2/Chr19.sgr
- Supplementary information SI-2/Chr2.sgr
- Supplementary information SI-2/Chr20.sgr
- Supplementary information SI-2/Chr21.sgr
- Supplementary information SI-2/Chr22.sgr
- Supplementary information SI-2/Chr3.sgr
- Supplementary information SI-2/Chr4.sgr
- Supplementary information SI-2/Chr5.sgr
- Supplementary information SI-2/Chr6.sgr
- Supplementary information SI-2/Chr7.sgr
- Supplementary information SI-2/Chr8.sgr
- Supplementary information SI-2/Chr9.sgr
- Supplementary information SI-2/ChrX.sgr
