# Supplementary material for: Highly interacting regions of the human genome are enriched with enhancers and bound by DNA repair proteins
Source: Sci Rep. 2019 Mar 14;9:4577. doi: 10.1038/s41598-019-40770-9 (PMC6418152; doi:10.1038/s41598-019-40770-9)
Supplement: Supplementary file 2 — Supplementary information SI-2 [file 41598_2019_40770_MOESM2_ESM.zip › Supplementary information SI-2/Chr1.sgr]

chr1	5000	98.51
chr1	10000	293.19
chr1	15000	152.23
chr1	20000	103.38
chr1	25000	98.64
chr1	30000	101.41
chr1	35000	98.50
chr1	40000	99.72
chr1	45000	105.33
chr1	50000	192.83
chr1	55000	275.24
chr1	60000	294.40
chr1	65000	111.58
chr1	70000	111.97
chr1	75000	98.97
chr1	80000	112.41
chr1	85000	119.67
chr1	90000	110.74
chr1	95000	125.30
chr1	100000	198.54
chr1	105000	165.75
chr1	110000	122.35
chr1	115000	127.27
chr1	120000	155.33
chr1	125000	181.85
chr1	130000	208.35
chr1	135000	136.59
chr1	140000	106.99
chr1	145000	111.16
chr1	150000	129.97
chr1	155000	109.13
chr1	160000	157.35
chr1	165000	112.70
chr1	170000	115.25
chr1	225000	154.22
chr1	230000	226.48
chr1	235000	606.93
chr1	240000	263.34
chr1	245000	194.59
chr1	250000	209.17
chr1	255000	166.01
chr1	260000	110.24
chr1	265000	99.10
chr1	320000	98.94
chr1	330000	98.84
chr1	355000	98.49
chr1	360000	98.98
chr1	380000	98.51
chr1	400000	104.40
chr1	410000	98.66
chr1	420000	100.87
chr1	455000	101.05
chr1	460000	105.92
chr1	465000	98.69
chr1	470000	107.42
chr1	520000	255.22
chr1	525000	440.24
chr1	530000	399.97
chr1	535000	545.11
chr1	540000	113.70
chr1	545000	278.48
chr1	550000	216.96
chr1	555000	165.97
chr1	560000	385.98
chr1	565000	948.74
chr1	570000	347.77
chr1	575000	149.01
chr1	580000	231.87
chr1	585000	272.21
chr1	590000	197.50
chr1	595000	230.72
chr1	600000	447.09
chr1	605000	123.68
chr1	610000	242.58
chr1	615000	128.40
chr1	620000	114.96
chr1	625000	181.41
chr1	630000	105.19
chr1	635000	196.09
chr1	640000	116.16
chr1	645000	163.76
chr1	650000	222.20
chr1	655000	168.57
chr1	660000	265.73
chr1	665000	216.91
chr1	670000	286.78
chr1	675000	206.12
chr1	680000	169.18
chr1	685000	179.08
chr1	690000	262.00
chr1	695000	252.53
chr1	700000	332.04
chr1	705000	402.81
chr1	710000	1347.25
chr1	715000	704.10
chr1	720000	1074.08
chr1	725000	857.99
chr1	730000	766.33
chr1	735000	944.09
chr1	740000	728.18
chr1	745000	593.36
chr1	750000	604.09
chr1	755000	2594.51
chr1	760000	1734.91
chr1	765000	1498.78
chr1	770000	1282.79
chr1	775000	1346.98
chr1	780000	1476.11
chr1	785000	1429.09
chr1	790000	1278.82
chr1	795000	1522.54
chr1	800000	756.17
chr1	805000	701.49
chr1	810000	1360.83
chr1	815000	1453.92
chr1	820000	2210.44
chr1	825000	2587.92
chr1	830000	2174.98
chr1	835000	2268.33
chr1	840000	1415.93
chr1	845000	2598.08
chr1	850000	2027.37
chr1	855000	1625.89
chr1	860000	1937.57
chr1	865000	1095.60
chr1	870000	1604.40
chr1	875000	1570.53
chr1	880000	3113.74
chr1	885000	1725.21
chr1	890000	2496.78
chr1	895000	1419.55
chr1	900000	1937.24
chr1	905000	1567.02
chr1	910000	1512.86
chr1	915000	1524.44
chr1	920000	2103.45
chr1	925000	3158.05
chr1	930000	1068.04
chr1	935000	2020.79
chr1	940000	3260.53
chr1	945000	3406.17
chr1	950000	2744.95
chr1	955000	2202.17
chr1	960000	1347.06
chr1	965000	2189.59
chr1	970000	2689.52
chr1	975000	869.68
chr1	980000	1220.08
chr1	985000	1730.71
chr1	990000	2080.54
chr1	995000	1887.05
chr1	1000000	1510.38
chr1	1005000	1536.65
chr1	1010000	102.78
chr1	1015000	1564.32
chr1	1020000	973.23
chr1	1025000	2066.58
chr1	1030000	2472.79
chr1	1035000	2478.21
chr1	1040000	1544.89
chr1	1045000	3441.94
chr1	1050000	2221.34
chr1	1055000	1172.37
chr1	1060000	986.41
chr1	1065000	1379.48
chr1	1070000	1605.88
chr1	1075000	1428.08
chr1	1080000	2433.55
chr1	1085000	2843.65
chr1	1090000	1924.63
chr1	1095000	1258.19
chr1	1100000	717.95
chr1	1105000	2097.43
chr1	1110000	1996.10
chr1	1115000	1536.84
chr1	1120000	2486.59
chr1	1125000	2426.64
chr1	1130000	2121.89
chr1	1135000	1120.14
chr1	1140000	1906.17
chr1	1145000	1336.06
chr1	1150000	1424.29
chr1	1155000	2371.08
chr1	1160000	1808.82
chr1	1165000	2099.81
chr1	1170000	2325.32
chr1	1175000	1570.44
chr1	1180000	825.15
chr1	1185000	2872.60
chr1	1190000	1694.97
chr1	1195000	3060.39
chr1	1200000	2647.92
chr1	1205000	2914.52
chr1	1210000	2315.24
chr1	1215000	2152.02
chr1	1220000	764.95
chr1	1225000	677.64
chr1	1230000	1083.23
chr1	1235000	2401.84
chr1	1240000	2599.31
chr1	1245000	1727.14
chr1	1250000	2747.88
chr1	1255000	2534.22
chr1	1260000	1685.55
chr1	1265000	911.35
chr1	1270000	1859.42
chr1	1275000	1010.70
chr1	1280000	1073.93
chr1	1285000	1144.40
chr1	1290000	1597.32
chr1	1295000	2676.17
chr1	1300000	2171.57
chr1	1305000	2358.86
chr1	1310000	3009.30
chr1	1315000	2462.30
chr1	1320000	2200.29
chr1	1325000	2174.79
chr1	1330000	2676.36
chr1	1335000	3167.34
chr1	1340000	2749.92
chr1	1345000	2326.89
chr1	1350000	1893.72
chr1	1355000	2421.19
chr1	1360000	1634.11
chr1	1365000	1725.16
chr1	1370000	2554.29
chr1	1375000	2087.69
chr1	1380000	2118.40
chr1	1385000	2198.10
chr1	1390000	2183.60
chr1	1395000	2854.00
chr1	1400000	1427.19
chr1	1405000	2303.67
chr1	1410000	1889.35
chr1	1415000	1913.57
chr1	1420000	1975.64
chr1	1425000	2303.04
chr1	1430000	1214.70
chr1	1435000	2172.13
chr1	1440000	1659.30
chr1	1445000	1534.10
chr1	1450000	1590.13
chr1	1455000	1453.96
chr1	1460000	1487.65
chr1	1465000	1557.93
chr1	1470000	1658.74
chr1	1475000	1618.06
chr1	1480000	3349.83
chr1	1485000	3367.74
chr1	1490000	2594.36
chr1	1495000	2846.34
chr1	1500000	3384.09
chr1	1505000	2827.72
chr1	1510000	3536.93
chr1	1515000	3103.58
chr1	1520000	2435.81
chr1	1525000	2985.69
chr1	1530000	766.30
chr1	1535000	2918.43
chr1	1540000	1781.78
chr1	1545000	2893.56
chr1	1550000	2660.71
chr1	1555000	2461.61
chr1	1560000	1025.85
chr1	1565000	481.96
chr1	1570000	1721.24
chr1	1575000	664.54
chr1	1580000	2331.18
chr1	1585000	2338.21
chr1	1590000	1076.95
chr1	1595000	1715.05
chr1	1600000	2371.98
chr1	1605000	1623.09
chr1	1610000	3176.38
chr1	1615000	2783.10
chr1	1620000	1245.63
chr1	1625000	948.90
chr1	1630000	419.72
chr1	1635000	1516.11
chr1	1640000	355.93
chr1	1645000	1813.33
chr1	1650000	1891.97
chr1	1655000	1339.26
chr1	1660000	2275.16
chr1	1665000	1896.45
chr1	1670000	1707.48
chr1	1675000	693.32
chr1	1680000	1007.29
chr1	1685000	2299.92
chr1	1690000	2780.80
chr1	1695000	3316.20
chr1	1700000	2806.14
chr1	1705000	1723.72
chr1	1710000	3178.82
chr1	1715000	3075.64
chr1	1720000	3123.24
chr1	1725000	2689.99
chr1	1730000	2250.61
chr1	1735000	2632.15
chr1	1740000	2377.63
chr1	1745000	2487.42
chr1	1750000	2498.30
chr1	1755000	3258.51
chr1	1760000	2768.41
chr1	1765000	2647.96
chr1	1770000	2872.10
chr1	1775000	3146.62
chr1	1780000	2567.85
chr1	1785000	2143.70
chr1	1790000	2195.03
chr1	1795000	2540.92
chr1	1800000	2281.80
chr1	1805000	3098.72
chr1	1810000	3184.59
chr1	1815000	2427.48
chr1	1820000	1937.74
chr1	1825000	2875.66
chr1	1830000	2494.37
chr1	1835000	2907.46
chr1	1840000	2137.61
chr1	1845000	1461.47
chr1	1850000	850.24
chr1	1855000	1243.92
chr1	1860000	2498.68
chr1	1865000	1407.21
chr1	1870000	1771.83
chr1	1875000	3210.29
chr1	1880000	2228.38
chr1	1885000	2422.35
chr1	1890000	3286.37
chr1	1895000	2027.44
chr1	1900000	2240.19
chr1	1905000	3150.09
chr1	1910000	872.88
chr1	1915000	2057.92
chr1	1920000	2455.88
chr1	1925000	2522.84
chr1	1930000	2434.20
chr1	1935000	2600.38
chr1	1940000	2655.07
chr1	1945000	3289.48
chr1	1950000	2037.93
chr1	1955000	1507.91
chr1	1960000	1854.19
chr1	1965000	3148.08
chr1	1970000	3277.04
chr1	1975000	2269.45
chr1	1980000	1661.92
chr1	1985000	1663.36
chr1	1990000	1418.11
chr1	1995000	2793.09
chr1	2000000	809.09
chr1	2005000	2488.25
chr1	2010000	1385.82
chr1	2015000	1973.06
chr1	2020000	1939.21
chr1	2025000	1081.40
chr1	2030000	2760.18
chr1	2035000	1867.87
chr1	2040000	2673.14
chr1	2045000	2297.95
chr1	2050000	2588.62
chr1	2055000	1496.43
chr1	2060000	1796.29
chr1	2065000	2009.25
chr1	2070000	2477.15
chr1	2075000	1800.29
chr1	2080000	2283.92
chr1	2085000	1860.04
chr1	2090000	1968.87
chr1	2095000	2338.26
chr1	2100000	1814.36
chr1	2105000	2971.08
chr1	2110000	3011.32
chr1	2115000	2785.23
chr1	2120000	3923.21
chr1	2125000	2287.94
chr1	2130000	3483.90
chr1	2135000	2169.21
chr1	2140000	1584.15
chr1	2145000	2098.99
chr1	2150000	3214.99
chr1	2155000	2151.88
chr1	2160000	2984.23
chr1	2165000	2867.06
chr1	2170000	2008.25
chr1	2175000	2562.31
chr1	2180000	2322.88
chr1	2185000	2976.52
chr1	2190000	3350.55
chr1	2195000	2503.60
chr1	2200000	823.16
chr1	2205000	1559.68
chr1	2210000	1841.35
chr1	2215000	2475.91
chr1	2220000	1904.86
chr1	2225000	2941.99
chr1	2230000	2503.50
chr1	2235000	1494.07
chr1	2240000	1331.42
chr1	2245000	1246.73
chr1	2250000	1427.51
chr1	2255000	2096.42
chr1	2260000	1736.60
chr1	2265000	1971.88
chr1	2270000	2825.37
chr1	2275000	2008.20
chr1	2280000	2190.98
chr1	2285000	2546.55
chr1	2290000	3234.91
chr1	2295000	1808.00
chr1	2300000	3384.31
chr1	2305000	2839.00
chr1	2310000	2276.02
chr1	2315000	2746.46
chr1	2320000	2303.25
chr1	2325000	3916.00
chr1	2330000	2241.45
chr1	2335000	1316.29
chr1	2340000	2415.90
chr1	2345000	2980.43
chr1	2350000	3640.28
chr1	2355000	2369.96
chr1	2360000	1479.62
chr1	2365000	1752.32
chr1	2370000	3510.39
chr1	2375000	2605.60
chr1	2380000	2902.40
chr1	2385000	1706.70
chr1	2390000	2007.20
chr1	2395000	1883.89
chr1	2400000	1932.79
chr1	2405000	2486.26
chr1	2410000	1966.37
chr1	2415000	2567.43
chr1	2420000	2386.75
chr1	2425000	1368.07
chr1	2430000	2242.44
chr1	2435000	1116.30
chr1	2440000	1967.01
chr1	2445000	1934.62
chr1	2450000	2490.84
chr1	2455000	2660.37
chr1	2460000	2493.35
chr1	2465000	1169.72
chr1	2470000	3313.09
chr1	2475000	1582.95
chr1	2480000	3250.14
chr1	2485000	1518.13
chr1	2490000	2287.00
chr1	2495000	2641.86
chr1	2500000	3049.96
chr1	2505000	2340.90
chr1	2510000	3831.05
chr1	2515000	2674.70
chr1	2520000	1936.57
chr1	2525000	2608.49
chr1	2530000	2136.41
chr1	2535000	1312.48
chr1	2540000	1914.78
chr1	2545000	2119.39
chr1	2550000	3019.74
chr1	2555000	2936.78
chr1	2560000	2177.00
chr1	2565000	2158.16
chr1	2570000	2649.24
chr1	2575000	3045.95
chr1	2580000	5594.30
chr1	2585000	5765.41
chr1	2590000	280.14
chr1	2595000	164.14
chr1	2600000	211.67
chr1	2605000	496.72
chr1	2610000	760.96
chr1	2615000	4940.50
chr1	2620000	4038.56
chr1	2625000	7899.01
chr1	2630000	1166.05
chr1	2680000	460.08
chr1	2685000	1480.90
chr1	2690000	1853.08
chr1	2695000	3006.92
chr1	2700000	2648.55
chr1	2705000	1975.57
chr1	2710000	2378.84
chr1	2715000	1667.14
chr1	2720000	1736.29
chr1	2725000	1203.13
chr1	2730000	2102.94
chr1	2735000	2174.18
chr1	2740000	2793.98
chr1	2745000	1432.16
chr1	2750000	1898.06
chr1	2755000	1415.51
chr1	2760000	2647.25
chr1	2765000	1096.54
chr1	2770000	1680.38
chr1	2775000	2054.91
chr1	2780000	1735.25
chr1	2785000	811.92
chr1	2790000	1025.68
chr1	2795000	2147.12
chr1	2800000	1454.72
chr1	2805000	2344.81
chr1	2810000	995.67
chr1	2815000	2703.09
chr1	2820000	2243.39
chr1	2825000	2831.60
chr1	2830000	2689.25
chr1	2835000	1207.91
chr1	2840000	1894.11
chr1	2845000	2236.45
chr1	2850000	1451.14
chr1	2855000	2168.34
chr1	2860000	2084.25
chr1	2865000	1967.64
chr1	2870000	1875.07
chr1	2875000	2871.65
chr1	2880000	1847.10
chr1	2885000	2067.53
chr1	2890000	1554.26
chr1	2895000	1147.06
chr1	2900000	2528.54
chr1	2905000	1946.27
chr1	2910000	1659.25
chr1	2915000	3135.17
chr1	2920000	2913.33
chr1	2925000	2400.16
chr1	2930000	1737.22
chr1	2935000	1848.84
chr1	2940000	2539.45
chr1	2945000	2226.39
chr1	2950000	2664.27
chr1	2955000	1663.60
chr1	2960000	1786.81
chr1	2965000	2740.20
chr1	2970000	3034.44
chr1	2975000	1462.04
chr1	2980000	1606.65
chr1	2985000	1232.53
chr1	2990000	1447.52
chr1	2995000	2057.67
chr1	3000000	2092.98
chr1	3005000	1975.23
chr1	3010000	991.31
chr1	3015000	1971.64
chr1	3020000	1099.69
chr1	3025000	1703.54
chr1	3030000	1618.25
chr1	3035000	2842.03
chr1	3040000	2805.61
chr1	3045000	1812.92
chr1	3050000	2124.36
chr1	3055000	2585.23
chr1	3060000	1965.06
chr1	3065000	1999.90
chr1	3070000	2227.88
chr1	3075000	1980.17
chr1	3080000	1774.95
chr1	3085000	2013.25
chr1	3090000	1595.08
chr1	3095000	2433.59
chr1	3100000	2632.16
chr1	3105000	2596.47
chr1	3110000	1701.76
chr1	3115000	1880.07
chr1	3120000	2706.91
chr1	3125000	2074.10
chr1	3130000	2364.71
chr1	3135000	1822.13
chr1	3140000	2082.26
chr1	3145000	2587.06
chr1	3150000	1641.95
chr1	3155000	1965.89
chr1	3160000	1410.30
chr1	3165000	1772.26
chr1	3170000	1588.08
chr1	3175000	2328.84
chr1	3180000	2123.09
chr1	3185000	1830.00
chr1	3190000	2113.31
chr1	3195000	1544.11
chr1	3200000	1692.84
chr1	3205000	2346.92
chr1	3210000	2617.11
chr1	3215000	1929.20
chr1	3220000	2342.69
chr1	3225000	2173.26
chr1	3230000	1901.34
chr1	3235000	2836.80
chr1	3240000	2570.22
chr1	3245000	2338.46
chr1	3250000	2122.33
chr1	3255000	2189.31
chr1	3260000	1583.31
chr1	3265000	1047.69
chr1	3270000	2334.83
chr1	3275000	2062.35
chr1	3280000	1728.21
chr1	3285000	2871.03
chr1	3290000	2943.96
chr1	3295000	1010.77
chr1	3300000	2051.56
chr1	3305000	1995.99
chr1	3310000	1652.70
chr1	3315000	1778.04
chr1	3320000	2228.67
chr1	3325000	1609.85
chr1	3330000	982.02
chr1	3335000	2243.92
chr1	3340000	2727.45
chr1	3345000	2441.28
chr1	3350000	2506.50
chr1	3355000	2761.25
chr1	3360000	2554.33
chr1	3365000	3498.00
chr1	3370000	1983.27
chr1	3375000	2260.91
chr1	3380000	2169.24
chr1	3385000	1981.24
chr1	3390000	1670.40
chr1	3395000	2397.21
chr1	3400000	2180.11
chr1	3405000	1594.48
chr1	3410000	1368.83
chr1	3415000	1679.59
chr1	3420000	1626.11
chr1	3425000	1249.24
chr1	3430000	2292.84
chr1	3435000	1004.65
chr1	3440000	3168.59
chr1	3445000	2641.07
chr1	3450000	2384.80
chr1	3455000	2708.86
chr1	3460000	1363.53
chr1	3465000	3172.72
chr1	3470000	3213.11
chr1	3475000	2830.06
chr1	3480000	2115.77
chr1	3485000	1291.42
chr1	3490000	1415.52
chr1	3495000	1719.10
chr1	3500000	1896.54
chr1	3505000	1579.60
chr1	3510000	1911.37
chr1	3515000	1862.02
chr1	3520000	3112.81
chr1	3525000	2448.94
chr1	3530000	2136.38
chr1	3535000	3484.58
chr1	3540000	3255.99
chr1	3545000	3078.24
chr1	3550000	3948.22
chr1	3555000	2864.81
chr1	3560000	2658.94
chr1	3565000	2328.63
chr1	3570000	3312.53
chr1	3575000	2877.76
chr1	3580000	3424.74
chr1	3585000	3523.44
chr1	3590000	2699.89
chr1	3595000	3429.57
chr1	3600000	3251.05
chr1	3605000	3309.68
chr1	3610000	2733.00
chr1	3615000	2784.33
chr1	3620000	3232.43
chr1	3625000	2143.63
chr1	3630000	1540.54
chr1	3635000	2406.70
chr1	3640000	1350.12
chr1	3645000	2260.15
chr1	3650000	2652.37
chr1	3655000	3709.36
chr1	3660000	3467.98
chr1	3665000	2998.06
chr1	3670000	1679.49
chr1	3675000	3016.46
chr1	3680000	3194.46
chr1	3685000	3323.67
chr1	3690000	4243.50
chr1	3695000	3736.28
chr1	3700000	3105.64
chr1	3705000	2718.67
chr1	3710000	3180.86
chr1	3715000	3347.18
chr1	3720000	1970.27
chr1	3725000	2993.70
chr1	3730000	2565.76
chr1	3735000	2168.36
chr1	3740000	2199.87
chr1	3745000	2699.94
chr1	3750000	2733.37
chr1	3755000	3240.68
chr1	3760000	2641.77
chr1	3765000	2751.28
chr1	3770000	3468.11
chr1	3775000	2001.91
chr1	3780000	3281.73
chr1	3785000	4496.53
chr1	3790000	1284.05
chr1	3795000	1858.84
chr1	3800000	3114.70
chr1	3805000	2750.74
chr1	3810000	2748.14
chr1	3815000	2318.54
chr1	3820000	2697.41
chr1	3825000	2574.26
chr1	3830000	2878.51
chr1	3835000	2098.63
chr1	3840000	2595.05
chr1	3845000	198.62
chr1	3995000	2576.07
chr1	4000000	2861.28
chr1	4005000	3241.25
chr1	4010000	2311.58
chr1	4015000	2112.34
chr1	4020000	2164.19
chr1	4025000	3355.27
chr1	4030000	3250.54
chr1	4035000	1797.03
chr1	4040000	2894.08
chr1	4045000	2524.56
chr1	4050000	2350.32
chr1	4055000	1926.84
chr1	4060000	1451.47
chr1	4065000	1653.60
chr1	4070000	2270.72
chr1	4075000	2993.60
chr1	4080000	2958.68
chr1	4085000	2899.32
chr1	4090000	2495.79
chr1	4095000	2225.44
chr1	4100000	2348.71
chr1	4105000	2200.88
chr1	4110000	2993.10
chr1	4115000	2338.18
chr1	4120000	1390.02
chr1	4125000	982.19
chr1	4130000	2447.24
chr1	4135000	1447.18
chr1	4140000	2486.69
chr1	4145000	2325.34
chr1	4150000	2357.64
chr1	4155000	1817.08
chr1	4160000	1798.31
chr1	4165000	3058.57
chr1	4170000	2396.55
chr1	4175000	2874.65
chr1	4180000	2856.71
chr1	4185000	2020.94
chr1	4190000	2784.35
chr1	4195000	1872.15
chr1	4200000	3393.91
chr1	4205000	2061.83
chr1	4210000	2106.82
chr1	4215000	3066.80
chr1	4220000	2309.40
chr1	4225000	2080.20
chr1	4230000	2756.56
chr1	4235000	1897.76
chr1	4240000	2031.55
chr1	4245000	2228.66
chr1	4250000	1798.29
chr1	4255000	1512.48
chr1	4260000	2121.00
chr1	4265000	2415.78
chr1	4270000	2732.90
chr1	4275000	2678.12
chr1	4280000	2108.66
chr1	4285000	1626.53
chr1	4290000	2496.06
chr1	4295000	2018.36
chr1	4300000	1226.54
chr1	4305000	1511.24
chr1	4310000	1952.35
chr1	4315000	1576.93
chr1	4320000	1664.52
chr1	4325000	2629.64
chr1	4330000	1949.31
chr1	4335000	1509.13
chr1	4340000	2700.05
chr1	4345000	1776.13
chr1	4350000	1451.08
chr1	4355000	1671.62
chr1	4360000	2074.46
chr1	4365000	1781.21
chr1	4370000	2154.50
chr1	4375000	2251.60
chr1	4380000	1330.04
chr1	4385000	2174.96
chr1	4390000	1786.66
chr1	4395000	1621.15
chr1	4400000	2571.17
chr1	4405000	1761.16
chr1	4410000	1045.70
chr1	4415000	2606.74
chr1	4420000	2219.07
chr1	4425000	1451.61
chr1	4430000	2562.52
chr1	4435000	2214.95
chr1	4440000	2165.75
chr1	4445000	2248.01
chr1	4450000	2200.79
chr1	4455000	2158.71
chr1	4460000	1809.67
chr1	4465000	2374.71
chr1	4470000	1578.59
chr1	4475000	2492.55
chr1	4480000	1795.60
chr1	4485000	1832.27
chr1	4490000	3059.32
chr1	4495000	2289.75
chr1	4500000	1736.97
chr1	4505000	2096.38
chr1	4510000	1589.54
chr1	4515000	1736.01
chr1	4520000	1655.60
chr1	4525000	2196.67
chr1	4530000	2075.42
chr1	4535000	1274.99
chr1	4540000	2225.23
chr1	4545000	2512.37
chr1	4550000	1187.61
chr1	4555000	1241.69
chr1	4560000	2402.46
chr1	4565000	1126.47
chr1	4570000	2157.57
chr1	4575000	2033.47
chr1	4580000	1514.08
chr1	4585000	1982.46
chr1	4590000	2327.51
chr1	4595000	1825.35
chr1	4600000	1277.01
chr1	4605000	1761.62
chr1	4610000	2185.14
chr1	4615000	1844.93
chr1	4620000	2418.97
chr1	4625000	2804.00
chr1	4630000	1319.35
chr1	4635000	2181.88
chr1	4640000	1781.53
chr1	4645000	2760.95
chr1	4650000	2452.84
chr1	4655000	1979.33
chr1	4660000	2540.87
chr1	4665000	1987.56
chr1	4670000	2906.59
chr1	4675000	1937.91
chr1	4680000	2095.37
chr1	4685000	1629.28
chr1	4690000	2038.17
chr1	4695000	2164.60
chr1	4700000	1761.98
chr1	4705000	1940.54
chr1	4710000	1577.80
chr1	4715000	2394.52
chr1	4720000	2456.61
chr1	4725000	1343.77
chr1	4730000	2425.54
chr1	4735000	2365.58
chr1	4740000	2816.02
chr1	4745000	2655.69
chr1	4750000	1186.61
chr1	4755000	1645.15
chr1	4760000	2148.90
chr1	4765000	1465.51
chr1	4770000	1687.97
chr1	4775000	1701.21
chr1	4780000	1923.74
chr1	4785000	1990.35
chr1	4790000	2536.82
chr1	4795000	1926.77
chr1	4800000	2012.37
chr1	4805000	1664.97
chr1	4810000	2358.27
chr1	4815000	2436.33
chr1	4820000	2039.01
chr1	4825000	2762.86
chr1	4830000	2182.84
chr1	4835000	2528.49
chr1	4840000	2466.68
chr1	4845000	1877.44
chr1	4850000	2060.51
chr1	4855000	2726.74
chr1	4860000	1616.52
chr1	4865000	2171.74
chr1	4870000	1670.61
chr1	4875000	2211.38
chr1	4880000	1563.52
chr1	4885000	1668.21
chr1	4890000	1984.07
chr1	4895000	1845.10
chr1	4900000	1551.59
chr1	4905000	1978.30
chr1	4910000	2159.24
chr1	4915000	1766.58
chr1	4920000	1505.65
chr1	4925000	1951.44
chr1	4930000	2318.09
chr1	4935000	1659.68
chr1	4940000	2395.52
chr1	4945000	2142.77
chr1	4950000	2140.38
chr1	4955000	1752.05
chr1	4960000	1022.76
chr1	4965000	1689.73
chr1	4970000	2023.75
chr1	4975000	1926.52
chr1	4980000	1522.14
chr1	4985000	2297.63
chr1	4990000	2002.15
chr1	4995000	1359.74
chr1	5000000	1807.40
chr1	5005000	2123.26
chr1	5010000	1088.00
chr1	5015000	2509.79
chr1	5020000	2311.24
chr1	5025000	1551.99
chr1	5030000	2260.84
chr1	5035000	957.67
chr1	5040000	1668.39
chr1	5045000	2563.64
chr1	5050000	1838.96
chr1	5055000	2197.42
chr1	5060000	2326.10
chr1	5065000	2084.64
chr1	5070000	1736.03
chr1	5075000	2089.69
chr1	5080000	1929.15
chr1	5085000	1846.33
chr1	5090000	1836.19
chr1	5095000	1725.02
chr1	5100000	1661.42
chr1	5105000	1613.92
chr1	5110000	1713.23
chr1	5115000	1444.96
chr1	5120000	1459.75
chr1	5125000	1655.56
chr1	5130000	1601.84
chr1	5135000	1711.96
chr1	5140000	1552.00
chr1	5145000	1765.01
chr1	5150000	1271.19
chr1	5155000	1710.20
chr1	5160000	1835.74
chr1	5165000	1317.60
chr1	5170000	1656.64
chr1	5175000	1053.78
chr1	5180000	1709.30
chr1	5185000	2170.59
chr1	5190000	1760.24
chr1	5195000	1894.90
chr1	5200000	1664.89
chr1	5205000	1786.79
chr1	5210000	1823.69
chr1	5215000	1720.49
chr1	5220000	1453.73
chr1	5225000	2138.30
chr1	5230000	2001.40
chr1	5235000	2155.65
chr1	5240000	1341.88
chr1	5245000	2178.98
chr1	5250000	1728.99
chr1	5255000	1755.35
chr1	5260000	2217.54
chr1	5265000	2001.34
chr1	5270000	944.37
chr1	5275000	2082.51
chr1	5280000	1818.58
chr1	5285000	1985.15
chr1	5290000	1073.28
chr1	5295000	1819.81
chr1	5300000	2388.32
chr1	5305000	1181.80
chr1	5310000	2033.24
chr1	5315000	2228.99
chr1	5320000	2612.30
chr1	5325000	2630.04
chr1	5330000	2033.73
chr1	5335000	1703.78
chr1	5340000	2115.89
chr1	5345000	2358.47
chr1	5350000	2235.13
chr1	5355000	2588.34
chr1	5360000	1926.74
chr1	5365000	2032.34
chr1	5370000	1450.01
chr1	5375000	1825.85
chr1	5380000	1857.02
chr1	5385000	2720.02
chr1	5390000	1876.15
chr1	5395000	1931.80
chr1	5400000	2742.77
chr1	5405000	2186.67
chr1	5410000	1716.59
chr1	5415000	1933.93
chr1	5420000	2152.18
chr1	5425000	2149.34
chr1	5430000	2592.63
chr1	5435000	2418.12
chr1	5440000	2181.00
chr1	5445000	1825.65
chr1	5450000	2639.32
chr1	5455000	2050.53
chr1	5460000	2103.85
chr1	5465000	1836.26
chr1	5470000	2840.91
chr1	5475000	3055.33
chr1	5480000	2328.62
chr1	5485000	2364.56
chr1	5490000	2395.85
chr1	5495000	2249.25
chr1	5500000	2638.28
chr1	5505000	2678.69
chr1	5510000	1473.06
chr1	5515000	1485.13
chr1	5520000	943.48
chr1	5525000	2214.75
chr1	5530000	2064.77
chr1	5535000	3252.45
chr1	5540000	2471.00
chr1	5545000	2114.56
chr1	5550000	2451.04
chr1	5555000	3214.61
chr1	5560000	2558.61
chr1	5565000	3314.16
chr1	5570000	2857.64
chr1	5575000	2435.80
chr1	5580000	2275.19
chr1	5585000	2695.27
chr1	5590000	961.26
chr1	5595000	1971.97
chr1	5600000	1878.26
chr1	5605000	1574.00
chr1	5610000	1832.26
chr1	5615000	2514.81
chr1	5620000	1734.16
chr1	5625000	2225.39
chr1	5630000	2316.24
chr1	5635000	1957.14
chr1	5640000	2933.32
chr1	5645000	2554.65
chr1	5650000	2961.20
chr1	5655000	2979.98
chr1	5660000	1865.71
chr1	5665000	1655.99
chr1	5670000	2248.09
chr1	5675000	2562.74
chr1	5680000	2709.88
chr1	5685000	1635.46
chr1	5690000	1973.51
chr1	5695000	2923.58
chr1	5700000	2427.60
chr1	5705000	2061.99
chr1	5710000	2215.63
chr1	5715000	2065.20
chr1	5720000	2979.70
chr1	5725000	2717.38
chr1	5730000	2135.49
chr1	5735000	2313.93
chr1	5740000	2297.50
chr1	5745000	2376.78
chr1	5750000	2687.33
chr1	5755000	2712.81
chr1	5760000	2359.91
chr1	5765000	2608.25
chr1	5770000	2409.71
chr1	5775000	2996.94
chr1	5780000	2833.57
chr1	5785000	1995.67
chr1	5790000	1429.58
chr1	5795000	1595.72
chr1	5800000	1709.02
chr1	5805000	2996.25
chr1	5810000	2473.93
chr1	5815000	3083.44
chr1	5820000	2287.17
chr1	5825000	1857.20
chr1	5830000	3352.93
chr1	5835000	2615.21
chr1	5840000	1777.80
chr1	5845000	2558.91
chr1	5850000	1716.43
chr1	5855000	2638.45
chr1	5860000	2080.91
chr1	5865000	2010.56
chr1	5870000	2541.90
chr1	5875000	2417.70
chr1	5880000	3280.35
chr1	5885000	2358.69
chr1	5890000	2156.44
chr1	5895000	3165.76
chr1	5900000	2704.56
chr1	5905000	3531.54
chr1	5910000	3037.08
chr1	5915000	2998.98
chr1	5920000	2731.76
chr1	5925000	2759.46
chr1	5930000	2572.27
chr1	5935000	3716.88
chr1	5940000	3480.09
chr1	5945000	2995.01
chr1	5950000	3125.13
chr1	5955000	2925.84
chr1	5960000	2996.85
chr1	5965000	2701.88
chr1	5970000	3618.15
chr1	5975000	2815.30
chr1	5980000	3011.51
chr1	5985000	3042.22
chr1	5990000	3325.15
chr1	5995000	2769.48
chr1	6000000	2982.32
chr1	6005000	2406.59
chr1	6010000	2529.41
chr1	6015000	3041.88
chr1	6020000	3566.90
chr1	6025000	2645.13
chr1	6030000	2828.01
chr1	6035000	3042.95
chr1	6040000	3578.86
chr1	6045000	2697.56
chr1	6050000	1314.16
chr1	6055000	2964.15
chr1	6060000	3701.87
chr1	6065000	2749.89
chr1	6070000	2662.42
chr1	6075000	3346.96
chr1	6080000	2557.00
chr1	6085000	3976.95
chr1	6090000	3265.04
chr1	6095000	3119.38
chr1	6100000	3632.21
chr1	6105000	2388.70
chr1	6110000	2910.97
chr1	6115000	3557.28
chr1	6120000	3267.28
chr1	6125000	2988.27
chr1	6130000	3128.56
chr1	6135000	2654.73
chr1	6140000	2490.36
chr1	6145000	3141.78
chr1	6150000	2976.74
chr1	6155000	3040.19
chr1	6160000	2293.97
chr1	6165000	1485.05
chr1	6170000	3532.60
chr1	6175000	2776.43
chr1	6180000	2904.53
chr1	6185000	2615.65
chr1	6190000	2699.34
chr1	6195000	3754.93
chr1	6200000	3584.98
chr1	6205000	2691.73
chr1	6210000	3832.52
chr1	6215000	3147.61
chr1	6220000	2435.14
chr1	6225000	2327.49
chr1	6230000	2520.31
chr1	6235000	2118.79
chr1	6240000	3124.51
chr1	6245000	2627.48
chr1	6250000	3286.37
chr1	6255000	3590.28
chr1	6260000	3195.07
chr1	6265000	2080.72
chr1	6270000	3308.91
chr1	6275000	3563.92
chr1	6280000	3058.01
chr1	6285000	3301.22
chr1	6290000	3274.68
chr1	6295000	3391.58
chr1	6300000	2342.85
chr1	6305000	2713.14
chr1	6310000	3079.08
chr1	6315000	3013.37
chr1	6320000	1574.87
chr1	6325000	3063.92
chr1	6330000	2379.18
chr1	6335000	2353.95
chr1	6340000	2022.53
chr1	6345000	2346.52
chr1	6350000	3339.87
chr1	6355000	3561.75
chr1	6360000	3678.08
chr1	6365000	1556.97
chr1	6370000	4028.48
chr1	6375000	3363.87
chr1	6380000	3329.80
chr1	6385000	2182.13
chr1	6390000	3315.23
chr1	6395000	2773.47
chr1	6400000	3339.52
chr1	6405000	4265.80
chr1	6410000	3479.33
chr1	6415000	3367.94
chr1	6420000	3230.13
chr1	6425000	2729.25
chr1	6430000	3261.86
chr1	6435000	3032.28
chr1	6440000	3387.26
chr1	6445000	3529.85
chr1	6450000	3242.95
chr1	6455000	2994.37
chr1	6460000	3640.97
chr1	6465000	3049.10
chr1	6470000	3837.57
chr1	6475000	2936.48
chr1	6480000	2233.13
chr1	6485000	4459.09
chr1	6490000	3927.65
chr1	6495000	4322.33
chr1	6500000	2718.51
chr1	6505000	951.68
chr1	6510000	2101.29
chr1	6515000	1660.18
chr1	6520000	3078.65
chr1	6525000	2473.33
chr1	6530000	2406.71
chr1	6535000	3954.39
chr1	6540000	3405.20
chr1	6545000	2601.20
chr1	6550000	4064.75
chr1	6555000	2879.16
chr1	6560000	3769.92
chr1	6565000	2020.04
chr1	6570000	3093.06
chr1	6575000	2188.64
chr1	6580000	2902.27
chr1	6585000	3566.59
chr1	6590000	2966.44
chr1	6595000	3155.27
chr1	6600000	2789.21
chr1	6605000	2010.46
chr1	6610000	3223.77
chr1	6615000	2521.98
chr1	6620000	2217.46
chr1	6625000	2423.14
chr1	6630000	2888.30
chr1	6635000	4093.86
chr1	6640000	3710.49
chr1	6645000	3773.46
chr1	6650000	2766.76
chr1	6655000	2540.30
chr1	6660000	1258.12
chr1	6665000	3546.93
chr1	6670000	2394.70
chr1	6675000	2364.82
chr1	6680000	3129.66
chr1	6685000	3099.65
chr1	6690000	2732.71
chr1	6695000	3770.64
chr1	6700000	3341.77
chr1	6705000	3195.92
chr1	6710000	2396.63
chr1	6715000	2998.53
chr1	6720000	2619.54
chr1	6725000	2786.12
chr1	6730000	2710.59
chr1	6735000	3015.24
chr1	6740000	2643.05
chr1	6745000	3054.53
chr1	6750000	2888.89
chr1	6755000	2837.44
chr1	6760000	3069.68
chr1	6765000	3279.03
chr1	6770000	2823.33
chr1	6775000	2482.12
chr1	6780000	3113.34
chr1	6785000	3125.69
chr1	6790000	2311.66
chr1	6795000	2576.91
chr1	6800000	3238.42
chr1	6805000	3287.62
chr1	6810000	2515.20
chr1	6815000	2776.30
chr1	6820000	2861.80
chr1	6825000	2795.87
chr1	6830000	3465.06
chr1	6835000	3170.29
chr1	6840000	2501.06
chr1	6845000	2106.76
chr1	6850000	1963.77
chr1	6855000	2694.82
chr1	6860000	3204.85
chr1	6865000	2702.61
chr1	6870000	3030.69
chr1	6875000	3447.17
chr1	6880000	3163.73
chr1	6885000	2610.07
chr1	6890000	2365.44
chr1	6895000	2545.75
chr1	6900000	2608.40
chr1	6905000	2668.62
chr1	6910000	2714.77
chr1	6915000	3139.29
chr1	6920000	2657.40
chr1	6925000	2729.14
chr1	6930000	2152.60
chr1	6935000	3550.79
chr1	6940000	3315.74
chr1	6945000	1801.94
chr1	6950000	2924.02
chr1	6955000	2678.72
chr1	6960000	2583.14
chr1	6965000	2130.38
chr1	6970000	3024.64
chr1	6975000	2528.10
chr1	6980000	2761.32
chr1	6985000	3378.11
chr1	6990000	2469.64
chr1	6995000	1814.00
chr1	7000000	2197.90
chr1	7005000	2789.23
chr1	7010000	2037.60
chr1	7015000	1896.22
chr1	7020000	1435.63
chr1	7025000	2311.88
chr1	7030000	3060.25
chr1	7035000	2914.83
chr1	7040000	2738.42
chr1	7045000	1695.74
chr1	7050000	1842.08
chr1	7055000	2810.30
chr1	7060000	2343.22
chr1	7065000	1432.51
chr1	7070000	2623.54
chr1	7075000	2786.65
chr1	7080000	2478.79
chr1	7085000	2295.53
chr1	7090000	2526.21
chr1	7095000	2476.34
chr1	7100000	2679.50
chr1	7105000	2205.43
chr1	7110000	1404.03
chr1	7115000	3116.71
chr1	7120000	2403.46
chr1	7125000	3363.37
chr1	7130000	3199.55
chr1	7135000	2628.59
chr1	7140000	2857.44
chr1	7145000	2456.93
chr1	7150000	1997.53
chr1	7155000	1893.45
chr1	7160000	2228.91
chr1	7165000	3243.64
chr1	7170000	2604.22
chr1	7175000	1686.59
chr1	7180000	3327.01
chr1	7185000	2338.36
chr1	7190000	2506.69
chr1	7195000	2181.75
chr1	7200000	2878.04
chr1	7205000	1937.90
chr1	7210000	1996.04
chr1	7215000	3051.06
chr1	7220000	2807.23
chr1	7225000	2715.94
chr1	7230000	2203.36
chr1	7235000	1307.13
chr1	7240000	1769.20
chr1	7245000	1825.90
chr1	7250000	2075.07
chr1	7255000	1764.30
chr1	7260000	1474.61
chr1	7265000	2196.11
chr1	7270000	1548.73
chr1	7275000	2450.74
chr1	7280000	2803.55
chr1	7285000	2806.86
chr1	7290000	2802.35
chr1	7295000	2344.46
chr1	7300000	1704.65
chr1	7305000	2518.34
chr1	7310000	1549.03
chr1	7315000	2322.60
chr1	7320000	2188.49
chr1	7325000	2979.34
chr1	7330000	2066.79
chr1	7335000	1748.05
chr1	7340000	1967.26
chr1	7345000	3373.79
chr1	7350000	2984.68
chr1	7355000	2536.05
chr1	7360000	2175.49
chr1	7365000	1966.39
chr1	7370000	2366.68
chr1	7375000	3260.61
chr1	7380000	2895.53
chr1	7385000	1913.47
chr1	7390000	2904.94
chr1	7395000	1768.07
chr1	7400000	804.50
chr1	7405000	2606.33
chr1	7410000	2991.38
chr1	7415000	2417.15
chr1	7420000	2797.76
chr1	7425000	2125.86
chr1	7430000	2397.29
chr1	7435000	2206.07
chr1	7440000	2468.76
chr1	7445000	2081.89
chr1	7450000	2153.79
chr1	7455000	2262.00
chr1	7460000	3106.80
chr1	7465000	1361.39
chr1	7470000	677.75
chr1	7475000	2417.18
chr1	7480000	3078.37
chr1	7485000	2392.52
chr1	7490000	3540.29
chr1	7495000	3163.01
chr1	7500000	2839.55
chr1	7505000	2434.58
chr1	7510000	2764.70
chr1	7515000	2486.06
chr1	7520000	1794.37
chr1	7525000	2265.86
chr1	7530000	2332.05
chr1	7535000	1896.55
chr1	7540000	2832.21
chr1	7545000	3639.13
chr1	7550000	2771.37
chr1	7555000	1997.28
chr1	7560000	2152.40
chr1	7565000	909.97
chr1	7570000	2514.46
chr1	7575000	3079.43
chr1	7580000	2685.17
chr1	7585000	2983.62
chr1	7590000	1964.46
chr1	7595000	3132.61
chr1	7600000	2132.73
chr1	7605000	1552.21
chr1	7610000	1767.88
chr1	7615000	2742.71
chr1	7620000	2579.36
chr1	7625000	3550.54
chr1	7630000	3168.62
chr1	7635000	3129.00
chr1	7640000	3137.03
chr1	7645000	3011.70
chr1	7650000	3515.33
chr1	7655000	1853.89
chr1	7660000	1446.60
chr1	7665000	3168.81
chr1	7670000	944.24
chr1	7675000	1298.63
chr1	7680000	2426.53
chr1	7685000	3084.45
chr1	7690000	3979.51
chr1	7695000	3607.11
chr1	7700000	2126.86
chr1	7705000	3258.06
chr1	7710000	2610.28
chr1	7715000	2470.41
chr1	7720000	2808.87
chr1	7725000	2660.99
chr1	7730000	3134.02
chr1	7735000	2615.60
chr1	7740000	3056.45
chr1	7745000	2315.54
chr1	7750000	2685.67
chr1	7755000	3013.10
chr1	7760000	2146.18
chr1	7765000	2409.46
chr1	7770000	2326.13
chr1	7775000	2754.28
chr1	7780000	2047.06
chr1	7785000	2677.59
chr1	7790000	2354.81
chr1	7795000	2846.82
chr1	7800000	2332.10
chr1	7805000	2459.79
chr1	7810000	2115.39
chr1	7815000	1597.09
chr1	7820000	1686.09
chr1	7825000	2330.48
chr1	7830000	2938.26
chr1	7835000	2864.17
chr1	7840000	2147.65
chr1	7845000	2511.17
chr1	7850000	2429.55
chr1	7855000	2386.47
chr1	7860000	2113.12
chr1	7865000	2032.18
chr1	7870000	2163.51
chr1	7875000	1753.82
chr1	7880000	2561.02
chr1	7885000	2083.50
chr1	7890000	2087.45
chr1	7895000	2640.12
chr1	7900000	2400.29
chr1	7905000	3113.08
chr1	7910000	2842.00
chr1	7915000	2550.52
chr1	7920000	2332.25
chr1	7925000	2236.00
chr1	7930000	3054.65
chr1	7935000	3218.22
chr1	7940000	2085.60
chr1	7945000	1835.65
chr1	7950000	2821.64
chr1	7955000	2451.31
chr1	7960000	2850.71
chr1	7965000	2163.84
chr1	7970000	3043.28
chr1	7975000	2951.71
chr1	7980000	2661.71
chr1	7985000	2820.52
chr1	7990000	2450.81
chr1	7995000	2777.57
chr1	8000000	2772.53
chr1	8005000	2523.15
chr1	8010000	2212.68
chr1	8015000	2707.32
chr1	8020000	2634.05
chr1	8025000	1703.10
chr1	8030000	3431.78
chr1	8035000	3328.53
chr1	8040000	3263.33
chr1	8045000	3822.21
chr1	8050000	3100.72
chr1	8055000	3008.01
chr1	8060000	2812.90
chr1	8065000	2455.71
chr1	8070000	2919.36
chr1	8075000	2737.96
chr1	8080000	2794.90
chr1	8085000	1264.34
chr1	8090000	1796.03
chr1	8095000	3049.00
chr1	8100000	2737.24
chr1	8105000	2178.08
chr1	8110000	2838.71
chr1	8115000	2970.38
chr1	8120000	2808.37
chr1	8125000	2667.34
chr1	8130000	2810.65
chr1	8135000	3020.06
chr1	8140000	3356.37
chr1	8145000	2487.53
chr1	8150000	2494.50
chr1	8155000	3092.65
chr1	8160000	2149.59
chr1	8165000	3131.75
chr1	8170000	3210.75
chr1	8175000	1952.04
chr1	8180000	3379.12
chr1	8185000	3098.70
chr1	8190000	2567.69
chr1	8195000	2962.63
chr1	8200000	2634.98
chr1	8205000	2956.89
chr1	8210000	3001.28
chr1	8215000	2183.23
chr1	8220000	2876.41
chr1	8225000	2932.44
chr1	8230000	3717.67
chr1	8235000	2598.41
chr1	8240000	3040.48
chr1	8245000	3148.53
chr1	8250000	3149.31
chr1	8255000	3234.77
chr1	8260000	2273.32
chr1	8265000	3326.15
chr1	8270000	2242.91
chr1	8275000	2589.91
chr1	8280000	3193.45
chr1	8285000	3100.59
chr1	8290000	3019.34
chr1	8295000	2081.11
chr1	8300000	2614.17
chr1	8305000	2431.73
chr1	8310000	2180.56
chr1	8315000	3171.35
chr1	8320000	2538.67
chr1	8325000	2867.29
chr1	8330000	2306.16
chr1	8335000	2505.06
chr1	8340000	2824.39
chr1	8345000	2793.51
chr1	8350000	2907.48
chr1	8355000	1895.44
chr1	8360000	2870.25
chr1	8365000	3010.32
chr1	8370000	3433.29
chr1	8375000	3215.54
chr1	8380000	2443.69
chr1	8385000	2854.58
chr1	8390000	2907.58
chr1	8395000	2188.71
chr1	8400000	2475.14
chr1	8405000	3686.65
chr1	8410000	3445.14
chr1	8415000	2336.97
chr1	8420000	1707.91
chr1	8425000	3175.70
chr1	8430000	3060.53
chr1	8435000	2475.59
chr1	8440000	3071.30
chr1	8445000	1853.79
chr1	8450000	2808.79
chr1	8455000	3239.21
chr1	8460000	3347.84
chr1	8465000	2605.30
chr1	8470000	2732.69
chr1	8475000	2108.05
chr1	8480000	2689.54
chr1	8485000	3070.12
chr1	8490000	2437.78
chr1	8495000	2883.87
chr1	8500000	1860.17
chr1	8505000	3028.93
chr1	8510000	3425.48
chr1	8515000	1797.12
chr1	8520000	3312.12
chr1	8525000	2901.46
chr1	8530000	2972.30
chr1	8535000	1651.62
chr1	8540000	2464.46
chr1	8545000	2799.17
chr1	8550000	2678.70
chr1	8555000	2681.64
chr1	8560000	1432.01
chr1	8565000	2940.15
chr1	8570000	2478.55
chr1	8575000	3186.36
chr1	8580000	2596.63
chr1	8585000	3322.76
chr1	8590000	2612.26
chr1	8595000	3122.03
chr1	8600000	1953.58
chr1	8605000	2485.18
chr1	8610000	3150.48
chr1	8615000	2554.28
chr1	8620000	3223.46
chr1	8625000	2942.07
chr1	8630000	2102.72
chr1	8635000	2432.31
chr1	8640000	3200.59
chr1	8645000	2587.44
chr1	8650000	2479.27
chr1	8655000	2474.51
chr1	8660000	2461.73
chr1	8665000	2772.75
chr1	8670000	2685.13
chr1	8675000	1481.66
chr1	8680000	2309.81
chr1	8685000	3471.95
chr1	8690000	3331.48
chr1	8695000	1949.61
chr1	8700000	2592.89
chr1	8705000	3396.80
chr1	8710000	3519.95
chr1	8715000	2914.26
chr1	8720000	4100.35
chr1	8725000	2473.59
chr1	8730000	3049.60
chr1	8735000	2951.49
chr1	8740000	2671.90
chr1	8745000	2673.66
chr1	8750000	2726.79
chr1	8755000	2662.02
chr1	8760000	2546.40
chr1	8765000	2324.74
chr1	8770000	2869.45
chr1	8775000	2636.44
chr1	8780000	1629.37
chr1	8785000	3070.61
chr1	8790000	2850.83
chr1	8795000	1990.29
chr1	8800000	2357.02
chr1	8805000	3220.83
chr1	8810000	2443.04
chr1	8815000	2230.33
chr1	8820000	2343.45
chr1	8825000	1831.69
chr1	8830000	2306.41
chr1	8835000	2751.65
chr1	8840000	2974.68
chr1	8845000	2841.47
chr1	8850000	2887.97
chr1	8855000	2927.11
chr1	8860000	2828.88
chr1	8865000	2323.67
chr1	8870000	2217.02
chr1	8875000	2521.56
chr1	8880000	2942.48
chr1	8885000	3450.40
chr1	8890000	3281.88
chr1	8895000	2819.78
chr1	8900000	3136.90
chr1	8905000	2864.70
chr1	8910000	2946.84
chr1	8915000	3468.90
chr1	8920000	4036.69
chr1	8925000	3741.93
chr1	8930000	3691.48
chr1	8935000	3188.64
chr1	8940000	3403.01
chr1	8945000	3565.13
chr1	8950000	2859.24
chr1	8955000	2320.59
chr1	8960000	3224.31
chr1	8965000	3148.94
chr1	8970000	2613.06
chr1	8975000	2920.46
chr1	8980000	2912.09
chr1	8985000	2828.44
chr1	8990000	3095.79
chr1	8995000	2809.47
chr1	9000000	2595.26
chr1	9005000	3106.54
chr1	9010000	3120.07
chr1	9015000	3371.54
chr1	9020000	2230.31
chr1	9025000	1976.40
chr1	9030000	2744.20
chr1	9035000	3194.87
chr1	9040000	3201.62
chr1	9045000	3769.21
chr1	9050000	3298.59
chr1	9055000	2807.75
chr1	9060000	3450.50
chr1	9065000	4771.40
chr1	9070000	4221.30
chr1	9075000	4244.09
chr1	9080000	2144.35
chr1	9085000	3116.97
chr1	9090000	3324.73
chr1	9095000	3203.61
chr1	9100000	2581.45
chr1	9105000	2767.45
chr1	9110000	2494.24
chr1	9115000	3873.25
chr1	9120000	2931.83
chr1	9125000	3721.34
chr1	9130000	2504.73
chr1	9135000	3216.57
chr1	9140000	3272.76
chr1	9145000	2776.88
chr1	9150000	2057.43
chr1	9155000	2997.34
chr1	9160000	3727.13
chr1	9165000	3968.21
chr1	9170000	3350.39
chr1	9175000	3411.90
chr1	9180000	2303.74
chr1	9185000	3515.75
chr1	9190000	3445.09
chr1	9195000	4080.15
chr1	9200000	3408.48
chr1	9205000	3449.57
chr1	9210000	3325.29
chr1	9215000	2478.40
chr1	9220000	3223.18
chr1	9225000	3597.72
chr1	9230000	3393.24
chr1	9235000	3954.86
chr1	9240000	3619.67
chr1	9245000	3331.99
chr1	9250000	3920.64
chr1	9255000	4581.74
chr1	9260000	2848.88
chr1	9265000	2892.79
chr1	9270000	2550.70
chr1	9275000	3441.22
chr1	9280000	2806.46
chr1	9285000	2842.34
chr1	9290000	3122.27
chr1	9295000	3234.69
chr1	9300000	3534.83
chr1	9305000	3958.83
chr1	9310000	3399.37
chr1	9315000	3336.32
chr1	9320000	2805.96
chr1	9325000	4275.68
chr1	9330000	3882.35
chr1	9335000	3005.85
chr1	9340000	3055.83
chr1	9345000	3900.34
chr1	9350000	1722.92
chr1	9355000	3697.38
chr1	9360000	3810.45
chr1	9365000	2863.50
chr1	9370000	3052.81
chr1	9375000	2958.16
chr1	9380000	2763.27
chr1	9385000	3451.10
chr1	9390000	3433.80
chr1	9395000	3992.15
chr1	9400000	3368.31
chr1	9405000	3738.36
chr1	9410000	2934.81
chr1	9415000	2753.89
chr1	9420000	3454.48
chr1	9425000	2611.29
chr1	9430000	2260.88
chr1	9435000	3198.71
chr1	9440000	3113.98
chr1	9445000	3420.95
chr1	9450000	3497.63
chr1	9455000	3837.85
chr1	9460000	2343.21
chr1	9465000	3478.77
chr1	9470000	2544.96
chr1	9475000	2923.27
chr1	9480000	2199.01
chr1	9485000	3653.46
chr1	9490000	3290.52
chr1	9495000	2568.55
chr1	9500000	3258.87
chr1	9505000	2373.47
chr1	9510000	2676.74
chr1	9515000	3055.89
chr1	9520000	2388.82
chr1	9525000	1998.76
chr1	9530000	2686.96
chr1	9535000	2530.21
chr1	9540000	2794.47
chr1	9545000	3116.34
chr1	9550000	3501.36
chr1	9555000	2645.30
chr1	9560000	2901.06
chr1	9565000	3170.20
chr1	9570000	2238.21
chr1	9575000	2857.09
chr1	9580000	3446.64
chr1	9585000	2971.97
chr1	9590000	2984.92
chr1	9595000	1993.37
chr1	9600000	3322.78
chr1	9605000	3354.57
chr1	9610000	2224.65
chr1	9615000	2837.18
chr1	9620000	3126.76
chr1	9625000	3359.91
chr1	9630000	2626.77
chr1	9635000	2738.20
chr1	9640000	2683.04
chr1	9645000	3131.54
chr1	9650000	3035.64
chr1	9655000	3793.34
chr1	9660000	2368.59
chr1	9665000	2943.83
chr1	9670000	3379.26
chr1	9675000	2644.06
chr1	9680000	2945.65
chr1	9685000	3726.71
chr1	9690000	3905.57
chr1	9695000	3047.20
chr1	9700000	2150.32
chr1	9705000	3524.79
chr1	9710000	3336.76
chr1	9715000	2727.44
chr1	9720000	3624.13
chr1	9725000	2803.70
chr1	9730000	3317.12
chr1	9735000	3450.62
chr1	9740000	3108.88
chr1	9745000	3114.45
chr1	9750000	3466.89
chr1	9755000	3177.71
chr1	9760000	2804.18
chr1	9765000	3152.88
chr1	9770000	2916.54
chr1	9775000	2796.04
chr1	9780000	2391.49
chr1	9785000	3197.70
chr1	9790000	2867.92
chr1	9795000	3627.32
chr1	9800000	3556.36
chr1	9805000	2811.01
chr1	9810000	2142.72
chr1	9815000	2740.44
chr1	9820000	2824.51
chr1	9825000	2706.18
chr1	9830000	2217.05
chr1	9835000	2448.60
chr1	9840000	2802.88
chr1	9845000	3750.33
chr1	9850000	2712.61
chr1	9855000	2867.45
chr1	9860000	3461.63
chr1	9865000	2959.55
chr1	9870000	2876.80
chr1	9875000	2628.84
chr1	9880000	2604.51
chr1	9885000	3696.16
chr1	9890000	3222.37
chr1	9895000	3833.48
chr1	9900000	2179.71
chr1	9905000	3119.61
chr1	9910000	3586.95
chr1	9915000	2808.52
chr1	9920000	3067.70
chr1	9925000	3854.39
chr1	9930000	4582.92
chr1	9935000	2836.94
chr1	9940000	3404.12
chr1	9945000	2838.20
chr1	9950000	3908.59
chr1	9955000	3208.80
chr1	9960000	3308.81
chr1	9965000	3744.67
chr1	9970000	2489.09
chr1	9975000	2748.04
chr1	9980000	3267.91
chr1	9985000	2612.42
chr1	9990000	2400.01
chr1	9995000	3113.29
chr1	10000000	3428.36
chr1	10005000	2780.25
chr1	10010000	3719.19
chr1	10015000	2876.58
chr1	10020000	3169.38
chr1	10025000	2729.03
chr1	10030000	3088.62
chr1	10035000	3187.08
chr1	10040000	2998.37
chr1	10045000	2904.99
chr1	10050000	1981.94
chr1	10055000	2591.39
chr1	10060000	3013.74
chr1	10065000	3019.27
chr1	10070000	2749.67
chr1	10075000	2709.03
chr1	10080000	3086.78
chr1	10085000	2440.01
chr1	10090000	2851.18
chr1	10095000	2985.12
chr1	10100000	3007.97
chr1	10105000	3160.12
chr1	10110000	2467.20
chr1	10115000	3526.34
chr1	10120000	3004.97
chr1	10125000	2599.07
chr1	10130000	2713.96
chr1	10135000	2857.45
chr1	10140000	2899.87
chr1	10145000	3239.05
chr1	10150000	2889.35
chr1	10155000	2445.32
chr1	10160000	2830.52
chr1	10165000	1593.67
chr1	10170000	3254.30
chr1	10175000	2719.45
chr1	10180000	2091.22
chr1	10185000	2561.85
chr1	10190000	2860.22
chr1	10195000	2697.78
chr1	10200000	3031.17
chr1	10205000	2434.64
chr1	10210000	2568.00
chr1	10215000	2583.75
chr1	10220000	2486.65
chr1	10225000	3258.53
chr1	10230000	2868.60
chr1	10235000	1227.40
chr1	10240000	2352.27
chr1	10245000	2692.38
chr1	10250000	2361.60
chr1	10255000	2480.65
chr1	10260000	2462.17
chr1	10265000	3117.63
chr1	10270000	2918.78
chr1	10275000	2238.13
chr1	10280000	2367.49
chr1	10285000	2667.84
chr1	10290000	2641.73
chr1	10295000	2258.61
chr1	10300000	2419.85
chr1	10305000	3498.29
chr1	10310000	3262.62
chr1	10315000	2765.08
chr1	10320000	2428.88
chr1	10325000	2571.37
chr1	10330000	2270.55
chr1	10335000	2371.20
chr1	10340000	2954.28
chr1	10345000	2152.44
chr1	10350000	2092.61
chr1	10355000	2606.81
chr1	10360000	2506.91
chr1	10365000	1893.55
chr1	10370000	2999.87
chr1	10375000	2696.85
chr1	10380000	2168.80
chr1	10385000	2701.08
chr1	10390000	2502.05
chr1	10395000	2534.75
chr1	10400000	2877.67
chr1	10405000	2867.96
chr1	10410000	2743.04
chr1	10415000	2276.87
chr1	10420000	2658.88
chr1	10425000	2796.84
chr1	10430000	2202.73
[truncated: 42,966 more rows]
