# Supplementary material for: Highly interacting regions of the human genome are enriched with enhancers and bound by DNA repair proteins
Source: Sci Rep. 2019 Mar 14;9:4577. doi: 10.1038/s41598-019-40770-9 (PMC6418152; doi:10.1038/s41598-019-40770-9)
Supplement: Supplementary file 2 — Supplementary information SI-2 [file 41598_2019_40770_MOESM2_ESM.zip › Supplementary information SI-2/Chr10.sgr]

chr10	60000	271.42
chr10	65000	371.38
chr10	70000	957.85
chr10	75000	586.78
chr10	80000	485.27
chr10	85000	556.45
chr10	90000	825.70
chr10	95000	1814.19
chr10	100000	1539.99
chr10	105000	1501.92
chr10	110000	3030.77
chr10	115000	2481.44
chr10	120000	2822.80
chr10	125000	3520.69
chr10	130000	4010.91
chr10	135000	2821.56
chr10	140000	4003.79
chr10	145000	3077.82
chr10	150000	2529.41
chr10	155000	3156.73
chr10	160000	2582.02
chr10	165000	2804.54
chr10	170000	3371.21
chr10	175000	3808.20
chr10	180000	1985.03
chr10	185000	3746.61
chr10	190000	3428.77
chr10	195000	3964.18
chr10	200000	3984.91
chr10	205000	2896.46
chr10	210000	1948.82
chr10	215000	3749.40
chr10	220000	2489.80
chr10	225000	3116.19
chr10	230000	2543.65
chr10	235000	3394.42
chr10	240000	1882.28
chr10	245000	2603.38
chr10	250000	2429.14
chr10	255000	3340.57
chr10	260000	3091.12
chr10	265000	2267.28
chr10	270000	3628.39
chr10	275000	3620.34
chr10	280000	3379.56
chr10	285000	3356.66
chr10	290000	2712.01
chr10	295000	4080.54
chr10	300000	4131.30
chr10	305000	4760.48
chr10	310000	2673.63
chr10	315000	3842.55
chr10	320000	3420.11
chr10	325000	4407.05
chr10	330000	4749.34
chr10	335000	5210.78
chr10	340000	4839.09
chr10	345000	4018.34
chr10	350000	3786.84
chr10	355000	2813.83
chr10	360000	5874.31
chr10	365000	1684.83
chr10	370000	4087.97
chr10	375000	4659.90
chr10	380000	2342.79
chr10	385000	3422.58
chr10	390000	2326.70
chr10	395000	2848.80
chr10	400000	4848.68
chr10	405000	4979.90
chr10	410000	3541.42
chr10	415000	3795.82
chr10	420000	2556.96
chr10	425000	2795.26
chr10	430000	4382.60
chr10	435000	5220.68
chr10	440000	3363.78
chr10	445000	1807.08
chr10	450000	4089.52
chr10	455000	3268.77
chr10	460000	2779.47
chr10	465000	4954.22
chr10	470000	2922.46
chr10	475000	4220.43
chr10	480000	4142.13
chr10	485000	4387.24
chr10	490000	3752.80
chr10	495000	5005.90
chr10	500000	1680.81
chr10	505000	4666.40
chr10	510000	1957.79
chr10	515000	3505.83
chr10	520000	3054.30
chr10	525000	5410.40
chr10	530000	3962.01
chr10	535000	3864.83
chr10	540000	4552.51
chr10	545000	4360.63
chr10	550000	5407.61
chr10	555000	5004.04
chr10	560000	3313.95
chr10	565000	4570.77
chr10	570000	4070.64
chr10	575000	2725.93
chr10	580000	4527.75
chr10	585000	4916.46
chr10	590000	3713.50
chr10	595000	4549.72
chr10	600000	3182.11
chr10	605000	3913.73
chr10	610000	4467.71
chr10	615000	3824.60
chr10	620000	4114.59
chr10	625000	3495.00
chr10	630000	3511.09
chr10	635000	2475.87
chr10	640000	3152.09
chr10	645000	2508.68
chr10	650000	4412.62
chr10	655000	5071.20
chr10	660000	3468.69
chr10	665000	3417.94
chr10	670000	2551.38
chr10	675000	3990.17
chr10	680000	2335.67
chr10	685000	2820.33
chr10	690000	1501.00
chr10	695000	3742.28
chr10	700000	2479.89
chr10	705000	4191.65
chr10	710000	2598.12
chr10	715000	3288.27
chr10	720000	2430.38
chr10	725000	2915.96
chr10	730000	2517.96
chr10	735000	2618.23
chr10	740000	5440.72
chr10	745000	4148.94
chr10	750000	3038.20
chr10	755000	3890.21
chr10	760000	3734.85
chr10	765000	3143.43
chr10	770000	3412.99
chr10	775000	2841.68
chr10	780000	921.33
chr10	785000	2564.07
chr10	790000	1744.25
chr10	795000	1638.10
chr10	800000	2508.06
chr10	805000	2831.78
chr10	810000	4003.48
chr10	815000	3590.32
chr10	820000	4046.81
chr10	825000	4381.36
chr10	830000	3074.72
chr10	835000	5061.61
chr10	840000	3722.47
chr10	845000	5721.12
chr10	850000	5758.56
chr10	855000	4157.30
chr10	860000	5578.45
chr10	865000	4694.25
chr10	870000	5373.57
chr10	875000	3346.14
chr10	880000	5154.45
chr10	885000	3498.40
chr10	890000	4947.10
chr10	895000	4903.77
chr10	900000	6017.91
chr10	905000	4831.66
chr10	910000	3928.59
chr10	915000	5164.97
chr10	920000	4000.70
chr10	925000	4805.66
chr10	930000	4880.56
chr10	935000	4834.14
chr10	940000	4050.83
chr10	945000	5102.46
chr10	950000	5955.40
chr10	955000	4861.37
chr10	960000	3798.60
chr10	965000	4474.21
chr10	970000	4140.89
chr10	975000	3309.93
chr10	980000	4675.99
chr10	985000	5222.23
chr10	990000	5182.00
chr10	995000	3718.45
chr10	1000000	2528.79
chr10	1005000	4874.06
chr10	1010000	4519.39
chr10	1015000	4924.20
chr10	1020000	3706.38
chr10	1025000	4933.48
chr10	1030000	6299.54
chr10	1035000	5776.82
chr10	1040000	5656.74
chr10	1045000	4489.99
chr10	1050000	4941.84
chr10	1055000	3377.09
chr10	1060000	3060.18
chr10	1065000	4942.15
chr10	1070000	4879.63
chr10	1075000	4060.74
chr10	1080000	3491.91
chr10	1085000	3411.13
chr10	1090000	4495.25
chr10	1095000	5640.65
chr10	1100000	4011.53
chr10	1105000	4648.14
chr10	1110000	4985.47
chr10	1115000	4427.48
chr10	1120000	3124.24
chr10	1125000	3923.02
chr10	1130000	3739.18
chr10	1135000	5299.29
chr10	1140000	4502.06
chr10	1145000	3265.36
chr10	1150000	3921.78
chr10	1155000	5783.32
chr10	1160000	4709.11
chr10	1165000	4453.47
chr10	1170000	4207.74
chr10	1175000	3222.96
chr10	1180000	3190.47
chr10	1185000	3324.47
chr10	1190000	3342.12
chr10	1195000	6467.90
chr10	1200000	4790.81
chr10	1205000	2007.00
chr10	1210000	3305.91
chr10	1215000	6080.74
chr10	1220000	3482.00
chr10	1225000	3384.51
chr10	1230000	4841.56
chr10	1235000	4176.48
chr10	1240000	3827.70
chr10	1245000	3291.98
chr10	1250000	3298.48
chr10	1255000	2745.12
chr10	1260000	3970.37
chr10	1265000	2500.94
chr10	1270000	3387.30
chr10	1275000	3029.54
chr10	1280000	2754.10
chr10	1285000	3178.09
chr10	1290000	3590.01
chr10	1295000	3962.32
chr10	1300000	2322.99
chr10	1305000	1368.54
chr10	1310000	3148.69
chr10	1315000	3378.02
chr10	1320000	4385.08
chr10	1325000	4102.21
chr10	1330000	3869.79
chr10	1335000	2676.42
chr10	1340000	4122.32
chr10	1345000	1226.17
chr10	1350000	3921.47
chr10	1355000	3333.45
chr10	1360000	4368.05
chr10	1365000	2088.09
chr10	1370000	2902.34
chr10	1375000	2589.45
chr10	1380000	2509.60
chr10	1385000	3552.87
chr10	1390000	3399.37
chr10	1395000	3221.73
chr10	1400000	2673.63
chr10	1405000	3235.03
chr10	1410000	2717.27
chr10	1415000	3061.41
chr10	1420000	4574.17
chr10	1425000	4135.32
chr10	1430000	3716.90
chr10	1435000	2443.07
chr10	1440000	3606.11
chr10	1445000	4761.72
chr10	1450000	4138.11
chr10	1455000	5305.48
chr10	1460000	5742.16
chr10	1465000	6734.06
chr10	1470000	2862.73
chr10	1475000	3598.99
chr10	1480000	3599.61
chr10	1485000	1883.83
chr10	1490000	5485.91
chr10	1495000	4736.65
chr10	1500000	2517.65
chr10	1505000	1448.07
chr10	1510000	4264.69
chr10	1515000	4090.76
chr10	1520000	3481.69
chr10	1525000	2770.50
chr10	1530000	5339.21
chr10	1535000	3106.91
chr10	1540000	2636.49
chr10	1545000	4639.78
chr10	1550000	4572.62
chr10	1555000	5359.02
chr10	1560000	4424.38
chr10	1565000	4037.22
chr10	1570000	4703.84
chr10	1575000	5258.13
chr10	1580000	4568.60
chr10	1585000	3277.12
chr10	1590000	4987.02
chr10	1595000	4368.05
chr10	1600000	5685.22
chr10	1605000	4262.21
chr10	1610000	4638.85
chr10	1615000	5803.13
chr10	1620000	4257.57
chr10	1625000	5140.22
chr10	1630000	5132.17
chr10	1635000	4382.91
chr10	1640000	4531.77
chr10	1645000	3727.42
chr10	1650000	4453.78
chr10	1655000	2958.97
chr10	1660000	4045.26
chr10	1665000	3545.14
chr10	1670000	5335.19
chr10	1675000	3998.53
chr10	1680000	4200.00
chr10	1685000	3842.55
chr10	1690000	4436.76
chr10	1695000	4401.48
chr10	1700000	3465.60
chr10	1705000	4817.42
chr10	1710000	3556.28
chr10	1715000	5447.53
chr10	1720000	3869.17
chr10	1725000	4745.93
chr10	1730000	4034.74
chr10	1735000	2439.66
chr10	1740000	1368.23
chr10	1745000	4063.21
chr10	1750000	4968.45
chr10	1755000	4907.48
chr10	1760000	3217.08
chr10	1765000	2090.25
chr10	1770000	2546.43
chr10	1775000	3404.32
chr10	1780000	4589.34
chr10	1785000	5256.89
chr10	1790000	3345.83
chr10	1795000	2183.10
chr10	1800000	3106.91
chr10	1805000	3446.41
chr10	1810000	1855.36
chr10	1815000	3163.54
chr10	1820000	3045.94
chr10	1825000	3320.14
chr10	1830000	3336.85
chr10	1835000	3865.45
chr10	1840000	2188.05
chr10	1845000	3437.13
chr10	1850000	2201.05
chr10	1855000	1702.16
chr10	1860000	2751.93
chr10	1865000	3895.16
chr10	1870000	2916.27
chr10	1875000	4254.47
chr10	1880000	3500.57
chr10	1885000	2837.97
chr10	1890000	3248.03
chr10	1895000	2256.76
chr10	1900000	2880.37
chr10	1905000	3348.31
chr10	1910000	4720.25
chr10	1915000	4470.80
chr10	1920000	3425.99
chr10	1925000	3104.43
chr10	1930000	2784.74
chr10	1935000	3619.72
chr10	1940000	3661.19
chr10	1945000	3952.11
chr10	1950000	2915.65
chr10	1955000	2329.48
chr10	1960000	2616.99
chr10	1965000	2579.55
chr10	1970000	3219.25
chr10	1975000	4240.86
chr10	1980000	3065.13
chr10	1985000	3918.99
chr10	1990000	2069.83
chr10	1995000	3191.71
chr10	2000000	3561.54
chr10	2005000	3652.53
chr10	2010000	2622.88
chr10	2015000	2642.37
chr10	2020000	3043.77
chr10	2025000	3490.67
chr10	2030000	2614.21
chr10	2035000	3717.52
chr10	2040000	2313.70
chr10	2045000	2498.77
chr10	2050000	2694.37
chr10	2055000	4124.49
chr10	2060000	2659.39
chr10	2065000	2801.14
chr10	2070000	2079.11
chr10	2075000	2576.14
chr10	2080000	2370.34
chr10	2085000	2452.97
chr10	2090000	2751.62
chr10	2095000	1975.44
chr10	2100000	1628.50
chr10	2105000	2679.51
chr10	2110000	2736.46
chr10	2115000	3370.90
chr10	2120000	3046.87
chr10	2125000	2893.05
chr10	2130000	3710.71
chr10	2135000	3213.37
chr10	2140000	2511.77
chr10	2145000	2836.73
chr10	2150000	2153.08
chr10	2155000	3741.97
chr10	2160000	2752.55
chr10	2165000	3439.60
chr10	2170000	2186.19
chr10	2175000	3246.18
chr10	2180000	1934.27
chr10	2185000	2780.40
chr10	2190000	3017.16
chr10	2195000	2790.92
chr10	2200000	3038.51
chr10	2205000	3542.66
chr10	2210000	3462.50
chr10	2215000	3616.94
chr10	2220000	2476.80
chr10	2225000	3677.60
chr10	2230000	2136.68
chr10	2235000	3237.82
chr10	2240000	1786.65
chr10	2245000	3195.73
chr10	2250000	3141.26
chr10	2255000	2149.36
chr10	2260000	2397.26
chr10	2265000	3174.99
chr10	2270000	1406.60
chr10	2275000	2023.41
chr10	2280000	2810.11
chr10	2285000	3177.78
chr10	2290000	2645.16
chr10	2295000	2522.91
chr10	2300000	1696.59
chr10	2305000	3275.58
chr10	2310000	3233.80
chr10	2315000	2395.71
chr10	2320000	2848.18
chr10	2325000	3715.35
chr10	2330000	2528.79
chr10	2335000	2962.07
chr10	2340000	3322.93
chr10	2345000	2736.15
chr10	2350000	1603.44
chr10	2355000	2964.55
chr10	2360000	3346.45
chr10	2365000	3562.47
chr10	2370000	3181.18
chr10	2375000	3923.02
chr10	2380000	1802.43
chr10	2385000	1808.62
chr10	2390000	2248.09
chr10	2395000	1587.34
chr10	2400000	2592.55
chr10	2405000	2819.09
chr10	2410000	1511.52
chr10	2415000	2634.33
chr10	2420000	3029.85
chr10	2425000	3092.67
chr10	2430000	3441.15
chr10	2435000	2421.09
chr10	2440000	2174.12
chr10	2445000	2102.32
chr10	2450000	2959.28
chr10	2455000	2457.92
chr10	2460000	3016.23
chr10	2465000	3017.78
chr10	2470000	2075.40
chr10	2475000	2477.73
chr10	2480000	2366.62
chr10	2485000	1886.30
chr10	2490000	3039.44
chr10	2495000	1961.51
chr10	2500000	2535.29
chr10	2505000	2322.68
chr10	2510000	3383.28
chr10	2515000	2888.41
chr10	2520000	2561.60
chr10	2525000	2996.73
chr10	2530000	1864.02
chr10	2535000	2280.59
chr10	2540000	2424.19
chr10	2545000	2247.16
chr10	2550000	2978.47
chr10	2555000	2555.72
chr10	2560000	2777.00
chr10	2565000	3841.31
chr10	2570000	2019.07
chr10	2575000	1475.62
chr10	2580000	2966.09
chr10	2585000	2990.23
chr10	2590000	3256.70
chr10	2595000	2224.57
chr10	2600000	2214.05
chr10	2605000	2771.12
chr10	2610000	2026.81
chr10	2615000	1977.29
chr10	2620000	2562.22
chr10	2625000	687.98
chr10	2630000	3017.16
chr10	2635000	3994.51
chr10	2640000	2495.99
chr10	2645000	2852.82
chr10	2650000	2924.93
chr10	2655000	3680.07
chr10	2660000	1999.88
chr10	2665000	2272.85
chr10	2670000	2957.43
chr10	2675000	2971.35
chr10	2680000	1998.96
chr10	2685000	2382.10
chr10	2690000	2830.85
chr10	2695000	2971.35
chr10	2700000	2384.26
chr10	2705000	2440.90
chr10	2710000	2518.89
chr10	2715000	3210.58
chr10	2720000	3728.66
chr10	2725000	3999.46
chr10	2730000	3146.52
chr10	2735000	3604.56
chr10	2740000	3095.77
chr10	2745000	2603.07
chr10	2750000	2813.52
chr10	2755000	3607.96
chr10	2760000	3145.90
chr10	2765000	3105.98
chr10	2770000	3369.66
chr10	2775000	4052.07
chr10	2780000	3442.08
chr10	2785000	3417.01
chr10	2790000	3261.96
chr10	2795000	2608.64
chr10	2800000	3085.55
chr10	2805000	3857.10
chr10	2810000	4063.83
chr10	2815000	3614.77
chr10	2820000	2561.91
chr10	2825000	3398.13
chr10	2830000	2607.40
chr10	2835000	3352.02
chr10	2840000	2375.60
chr10	2845000	2938.86
chr10	2850000	2365.08
chr10	2855000	3770.13
chr10	2860000	2824.35
chr10	2865000	3399.06
chr10	2870000	3868.55
chr10	2875000	3300.34
chr10	2880000	4805.66
chr10	2885000	2849.11
chr10	2890000	3409.58
chr10	2895000	3127.02
chr10	2900000	3612.29
chr10	2905000	3759.61
chr10	2910000	4593.67
chr10	2915000	3750.63
chr10	2920000	3663.98
chr10	2925000	3907.23
chr10	2930000	3751.87
chr10	2935000	3186.75
chr10	2940000	4342.99
chr10	2945000	3461.89
chr10	2950000	4115.21
chr10	2955000	3147.14
chr10	2960000	2909.15
chr10	2965000	3987.39
chr10	2970000	4678.78
chr10	2975000	3126.10
chr10	2980000	4540.44
chr10	2985000	4352.27
chr10	2990000	4923.27
chr10	2995000	4309.87
chr10	3000000	3262.89
chr10	3005000	4266.54
chr10	3010000	3690.59
chr10	3015000	4277.68
chr10	3020000	4541.37
chr10	3025000	4264.69
chr10	3030000	2303.18
chr10	3035000	2602.76
chr10	3040000	3758.68
chr10	3045000	4006.27
chr10	3050000	4441.09
chr10	3055000	3463.74
chr10	3060000	4066.31
chr10	3065000	3489.43
chr10	3070000	3807.58
chr10	3075000	3619.10
chr10	3080000	3854.00
chr10	3085000	4628.95
chr10	3090000	4475.14
chr10	3095000	5320.65
chr10	3100000	3953.35
chr10	3105000	3838.22
chr10	3110000	5254.42
chr10	3115000	4490.92
chr10	3120000	3044.70
chr10	3125000	3366.87
chr10	3130000	3621.58
chr10	3135000	3568.66
chr10	3140000	5217.28
chr10	3145000	5039.32
chr10	3150000	4576.34
chr10	3155000	6000.89
chr10	3160000	5335.50
chr10	3165000	3209.04
chr10	3170000	6132.42
chr10	3175000	3936.01
chr10	3180000	5238.63
chr10	3185000	4425.00
chr10	3190000	4113.35
chr10	3195000	2898.32
chr10	3200000	4715.29
chr10	3205000	3227.30
chr10	3210000	5809.01
chr10	3215000	3283.00
chr10	3220000	4684.35
chr10	3225000	3495.31
chr10	3230000	4459.97
chr10	3235000	3252.67
chr10	3240000	4340.51
chr10	3245000	4247.97
chr10	3250000	5537.59
chr10	3255000	4295.33
chr10	3260000	2984.04
chr10	3265000	4850.85
chr10	3270000	3546.37
chr10	3275000	4852.09
chr10	3280000	3437.75
chr10	3285000	4099.42
chr10	3290000	3643.24
chr10	3295000	4065.69
chr10	3300000	4064.14
chr10	3305000	2378.69
chr10	3310000	4025.46
chr10	3315000	4421.29
chr10	3320000	3753.73
chr10	3325000	2980.02
chr10	3330000	3715.66
chr10	3335000	4776.57
chr10	3340000	3445.48
chr10	3345000	2651.35
chr10	3350000	3623.44
chr10	3355000	2367.86
chr10	3360000	1857.21
chr10	3365000	3275.89
chr10	3370000	3100.72
chr10	3375000	2843.54
chr10	3380000	3129.50
chr10	3385000	4316.99
chr10	3390000	3227.30
chr10	3395000	3300.64
chr10	3400000	3633.96
chr10	3405000	3353.26
chr10	3410000	2481.75
chr10	3415000	3682.55
chr10	3420000	1911.37
chr10	3425000	3818.41
chr10	3430000	2919.67
chr10	3435000	4142.44
chr10	3440000	4105.92
chr10	3445000	4711.27
chr10	3450000	4259.12
chr10	3455000	4228.17
chr10	3460000	3732.99
chr10	3465000	4092.61
chr10	3470000	4104.37
chr10	3475000	2625.97
chr10	3480000	4467.71
chr10	3485000	4280.47
chr10	3490000	3836.36
chr10	3495000	2770.50
chr10	3500000	5845.84
chr10	3505000	4713.13
chr10	3510000	2526.01
chr10	3515000	3718.45
chr10	3520000	5973.04
chr10	3525000	5672.53
chr10	3530000	3968.51
chr10	3535000	2943.50
chr10	3540000	3366.56
chr10	3545000	3152.09
chr10	3550000	4190.10
chr10	3555000	4066.31
chr10	3560000	2917.19
chr10	3565000	3987.70
chr10	3570000	4965.36
chr10	3575000	4132.85
chr10	3580000	4103.14
chr10	3585000	3502.43
chr10	3590000	4960.72
chr10	3595000	2807.02
chr10	3600000	2559.43
chr10	3605000	2479.89
chr10	3610000	3461.89
chr10	3615000	2568.10
chr10	3620000	2037.02
chr10	3625000	2995.18
chr10	3630000	2986.83
chr10	3635000	1155.92
chr10	3640000	4788.02
chr10	3645000	4423.76
chr10	3650000	3445.17
chr10	3655000	2949.07
chr10	3660000	3768.58
chr10	3665000	4096.33
chr10	3670000	4130.68
chr10	3675000	3166.95
chr10	3680000	3379.87
chr10	3685000	4119.85
chr10	3690000	3475.50
chr10	3695000	3967.58
chr10	3700000	3281.15
chr10	3705000	3111.86
chr10	3710000	4542.60
chr10	3715000	4505.46
chr10	3720000	3275.27
chr10	3725000	4465.54
chr10	3730000	3974.08
chr10	3735000	4204.34
chr10	3740000	3245.87
chr10	3745000	2484.85
chr10	3750000	3605.18
chr10	3755000	4057.02
chr10	3760000	4025.77
chr10	3765000	4132.54
chr10	3770000	4061.67
chr10	3775000	3066.98
chr10	3780000	4062.28
chr10	3785000	4162.25
chr10	3790000	3345.83
chr10	3795000	4793.28
chr10	3800000	4508.25
chr10	3805000	6795.34
chr10	3810000	4041.55
chr10	3815000	5643.13
chr10	3820000	7038.59
chr10	3825000	6263.95
chr10	3830000	3980.89
chr10	3835000	5596.40
chr10	3840000	5238.63
chr10	3845000	5764.45
chr10	3850000	5026.95
chr10	3855000	4603.57
chr10	3860000	6669.07
chr10	3865000	4697.65
chr10	3870000	3879.07
chr10	3875000	4652.78
chr10	3880000	5337.36
chr10	3885000	6073.31
chr10	3890000	6582.10
chr10	3895000	6749.22
chr10	3900000	5731.33
chr10	3905000	6826.59
chr10	3910000	6536.92
chr10	3915000	5906.50
chr10	3920000	5874.00
chr10	3925000	6595.72
chr10	3930000	5329.00
chr10	3935000	5390.28
chr10	3940000	5202.73
chr10	3945000	4593.67
chr10	3950000	5552.45
chr10	3955000	4484.73
chr10	3960000	3721.85
chr10	3965000	4071.26
chr10	3970000	2660.94
chr10	3975000	7020.02
chr10	3980000	5736.90
chr10	3985000	3494.07
chr10	3990000	4315.13
chr10	3995000	4072.19
chr10	4000000	4524.96
chr10	4005000	4895.41
chr10	4010000	3455.08
chr10	4015000	3131.05
chr10	4020000	5369.54
chr10	4025000	3758.68
chr10	4030000	3798.60
chr10	4035000	3009.11
chr10	4040000	3296.93
chr10	4045000	5153.52
chr10	4050000	4742.84
chr10	4055000	3105.98
chr10	4060000	2749.14
chr10	4065000	4085.19
chr10	4070000	5292.17
chr10	4075000	6310.06
chr10	4080000	4982.38
chr10	4085000	5010.85
chr10	4090000	5831.91
chr10	4095000	3810.98
chr10	4100000	4008.43
chr10	4105000	4900.68
chr10	4110000	3852.14
chr10	4115000	4405.50
chr10	4120000	4012.15
chr10	4125000	3968.82
chr10	4130000	4182.67
chr10	4135000	2712.01
chr10	4140000	4036.29
chr10	4145000	4184.53
chr10	4150000	3696.78
chr10	4155000	2440.90
chr10	4160000	3758.68
chr10	4165000	5049.85
chr10	4170000	4660.21
chr10	4175000	3897.02
chr10	4180000	1833.69
chr10	4185000	4144.92
chr10	4190000	3620.65
chr10	4195000	3706.07
chr10	4200000	2908.53
chr10	4205000	3239.06
chr10	4210000	3389.78
chr10	4215000	2872.63
chr10	4220000	3010.66
chr10	4225000	3761.78
chr10	4230000	2963.00
chr10	4235000	4694.25
chr10	4240000	3136.00
chr10	4245000	3510.17
chr10	4250000	3295.07
chr10	4255000	3009.73
chr10	4260000	2927.72
chr10	4265000	2534.05
chr10	4270000	3113.10
chr10	4275000	2933.91
chr10	4280000	2080.66
chr10	4285000	4149.25
chr10	4290000	2212.50
chr10	4295000	3439.91
chr10	4300000	3231.32
chr10	4305000	3470.55
chr10	4310000	2261.71
chr10	4315000	2471.85
chr10	4320000	2970.73
chr10	4325000	2393.55
chr10	4330000	3270.32
chr10	4335000	2895.84
chr10	4340000	3032.94
chr10	4345000	4475.75
chr10	4350000	4022.36
chr10	4355000	2269.14
chr10	4360000	1811.41
chr10	4365000	2444.61
chr10	4370000	2007.93
chr10	4375000	1552.68
chr10	4380000	3248.03
chr10	4385000	2775.76
chr10	4390000	1392.37
chr10	4395000	3330.66
chr10	4400000	1761.89
chr10	4405000	2599.35
chr10	4410000	1685.14
chr10	4415000	2783.81
chr10	4420000	2601.83
chr10	4425000	4262.52
chr10	4430000	3441.77
chr10	4435000	2851.27
chr10	4440000	2882.53
chr10	4445000	3617.87
chr10	4450000	3947.16
chr10	4455000	1903.63
chr10	4460000	2517.96
chr10	4465000	2600.90
chr10	4470000	1967.70
chr10	4475000	4213.93
chr10	4480000	2583.88
chr10	4485000	3831.72
chr10	4490000	1736.51
chr10	4495000	1778.29
chr10	4500000	3209.66
chr10	4505000	2948.14
chr10	4510000	3120.83
chr10	4515000	3466.22
chr10	4520000	2689.72
chr10	4525000	3564.94
chr10	4530000	2760.29
chr10	4535000	1693.80
chr10	4540000	1721.97
chr10	4545000	2310.61
chr10	4550000	3033.56
chr10	4555000	3146.83
chr10	4560000	2832.71
chr10	4565000	2662.80
chr10	4570000	2820.33
chr10	4575000	2501.25
chr10	4580000	3337.78
chr10	4585000	1991.22
chr10	4590000	3295.38
chr10	4595000	3380.49
chr10	4600000	3392.25
chr10	4605000	2760.29
chr10	4610000	2854.37
chr10	4615000	2414.59
chr10	4620000	2494.13
chr10	4625000	2741.41
chr10	4630000	2785.04
chr10	4635000	2161.74
chr10	4640000	2300.08
chr10	4645000	2798.97
chr10	4650000	1344.40
chr10	4655000	2005.45
chr10	4660000	2400.98
chr10	4665000	2945.67
chr10	4670000	1917.25
chr10	4675000	3242.46
chr10	4680000	3702.97
chr10	4685000	3548.54
chr10	4690000	3202.54
chr10	4695000	1861.85
chr10	4700000	3436.82
chr10	4705000	2387.36
chr10	4710000	3453.53
chr10	4715000	3023.97
chr10	4720000	2675.18
chr10	4725000	3894.54
chr10	4730000	2168.55
chr10	4735000	3304.05
chr10	4740000	2615.14
chr10	4745000	3557.83
chr10	4750000	3917.14
chr10	4755000	2994.87
chr10	4760000	2137.30
chr10	4765000	1930.25
chr10	4770000	3266.29
chr10	4775000	2500.01
chr10	4780000	3546.37
chr10	4785000	3195.11
chr10	4790000	2014.12
chr10	4795000	3103.50
chr10	4800000	3008.80
chr10	4805000	2972.90
chr10	4810000	2177.22
chr10	4815000	3555.66
chr10	4820000	2918.74
chr10	4825000	3181.80
chr10	4830000	1822.55
chr10	4835000	3380.80
chr10	4840000	4312.66
chr10	4845000	2757.19
chr10	4850000	3001.99
chr10	4855000	2279.35
chr10	4860000	2920.29
chr10	4865000	3225.13
chr10	4870000	3184.28
chr10	4875000	3341.81
chr10	4880000	5041.18
chr10	4885000	4490.92
chr10	4890000	4528.06
chr10	4895000	3343.35
chr10	4900000	3743.21
chr10	4905000	2420.47
chr10	4910000	2744.81
chr10	4915000	3147.14
chr10	4920000	3995.75
chr10	4925000	4494.32
chr10	4930000	3513.57
chr10	4935000	2314.94
chr10	4940000	2858.70
chr10	4945000	2125.84
chr10	4950000	2443.07
chr10	4955000	2001.43
chr10	4960000	1868.04
chr10	4965000	2579.55
chr10	4970000	2845.39
chr10	4975000	3265.67
chr10	4980000	2338.46
chr10	4985000	2187.74
chr10	4990000	3962.94
chr10	4995000	2777.62
chr10	5000000	2404.38
chr10	5005000	2136.37
chr10	5010000	2262.95
chr10	5015000	1509.35
chr10	5020000	2034.55
chr10	5025000	2123.68
chr10	5030000	2224.26
chr10	5035000	1526.37
chr10	5040000	2749.45
chr10	5045000	1522.66
chr10	5050000	2558.81
chr10	5055000	2262.64
chr10	5060000	2503.10
chr10	5065000	3273.72
chr10	5070000	2649.18
chr10	5075000	1417.44
chr10	5080000	2924.93
chr10	5085000	4737.89
chr10	5090000	1489.55
chr10	5095000	3119.91
chr10	5100000	3000.14
chr10	5105000	2719.74
chr10	5110000	3406.80
chr10	5115000	2511.77
chr10	5120000	3864.52
chr10	5125000	1442.19
chr10	5130000	2571.81
chr10	5135000	2076.02
chr10	5140000	2768.64
chr10	5145000	1531.94
chr10	5150000	1195.85
chr10	5155000	2853.44
chr10	5160000	2625.66
chr10	5165000	3295.38
chr10	5170000	2323.91
chr10	5175000	3009.11
chr10	5180000	2170.10
chr10	5185000	2207.55
chr10	5190000	2796.19
chr10	5195000	3608.89
chr10	5200000	3709.78
chr10	5205000	1863.71
chr10	5210000	1993.08
chr10	5215000	1528.85
chr10	5220000	2256.14
chr10	5225000	2614.83
chr10	5230000	2919.67
chr10	5235000	2555.10
chr10	5240000	3708.85
chr10	5245000	2940.10
chr10	5250000	3026.75
chr10	5255000	2849.73
chr10	5260000	1747.96
chr10	5265000	1379.99
chr10	5270000	2030.83
chr10	5275000	3075.03
chr10	5280000	3023.35
chr10	5285000	1673.07
chr10	5290000	628.56
chr10	5295000	2818.47
chr10	5300000	3179.95
chr10	5305000	2323.91
chr10	5310000	3497.17
chr10	5315000	3580.73
chr10	5320000	2986.21
chr10	5325000	4201.55
chr10	5330000	4406.43
chr10	5335000	2400.05
chr10	5340000	3674.19
chr10	5345000	4171.22
chr10	5350000	2620.71
chr10	5355000	3000.14
chr10	5360000	3782.20
chr10	5365000	4528.37
chr10	5370000	3881.24
chr10	5375000	3922.71
chr10	5380000	3913.11
chr10	5385000	3598.06
chr10	5390000	3427.22
chr10	5395000	2392.31
chr10	5400000	2418.93
chr10	5405000	4092.30
chr10	5410000	3926.11
chr10	5415000	3611.68
chr10	5420000	5087.91
chr10	5425000	4412.31
chr10	5430000	4482.56
chr10	5435000	4799.17
chr10	5440000	3455.39
chr10	5445000	3625.91
chr10	5450000	3224.51
chr10	5455000	4619.66
chr10	5460000	4468.02
chr10	5465000	3866.38
chr10	5470000	2453.90
chr10	5475000	4583.76
chr10	5480000	4239.00
chr10	5485000	4619.05
chr10	5490000	3571.75
chr10	5495000	3133.21
chr10	5500000	5756.71
chr10	5505000	5190.66
chr10	5510000	4300.28
chr10	5515000	3617.25
chr10	5520000	6226.81
chr10	5525000	4442.95
chr10	5530000	6185.03
chr10	5535000	4745.01
chr10	5540000	4881.49
chr10	5545000	4194.12
chr10	5550000	4020.81
chr10	5555000	5693.26
chr10	5560000	3818.41
chr10	5565000	5515.31
chr10	5570000	5742.47
chr10	5575000	5950.14
chr10	5580000	4327.20
chr10	5585000	5153.52
chr10	5590000	5430.20
chr10	5595000	5815.51
chr10	5600000	4587.48
chr10	5605000	5676.24
chr10	5610000	5856.98
chr10	5615000	4061.05
chr10	5620000	6367.63
chr10	5625000	3713.19
chr10	5630000	6155.01
chr10	5635000	5419.06
chr10	5640000	5009.92
chr10	5645000	6152.54
chr10	5650000	5361.50
chr10	5655000	4080.23
chr10	5660000	6718.27
chr10	5665000	7886.27
chr10	5670000	6477.19
chr10	5675000	6317.18
chr10	5680000	3862.67
chr10	5685000	6851.35
chr10	5690000	2465.66
chr10	5695000	6825.36
chr10	5700000	5167.76
chr10	5705000	4780.29
chr10	5710000	5078.32
chr10	5715000	6191.22
chr10	5720000	3951.80
chr10	5725000	6833.40
chr10	5730000	5852.65
chr10	5735000	5238.32
chr10	5740000	4693.01
chr10	5745000	5013.64
chr10	5750000	2404.69
chr10	5755000	4044.95
chr10	5760000	3789.01
chr10	5765000	4033.19
chr10	5770000	4486.59
chr10	5775000	4226.00
chr10	5780000	5945.18
chr10	5785000	2447.40
chr10	5790000	4250.45
chr10	5795000	4689.92
chr10	5800000	2429.14
chr10	5805000	5173.02
chr10	5810000	6014.20
chr10	5815000	4631.12
chr10	5820000	5514.07
chr10	5825000	5719.88
chr10	5830000	5277.94
chr10	5835000	4264.69
chr10	5840000	5835.01
chr10	5845000	5288.77
chr10	5850000	3557.21
chr10	5855000	7193.95
chr10	5860000	7085.94
chr10	5865000	4568.29
chr10	5870000	6340.39
chr10	5875000	6372.89
chr10	5880000	4885.20
chr10	5885000	6127.47
chr10	5890000	4432.12
chr10	5895000	4767.60
chr10	5900000	6825.05
chr10	5905000	5900.93
chr10	5910000	5026.64
chr10	5915000	6323.68
chr10	5920000	4966.60
chr10	5925000	5047.68
chr10	5930000	3681.62
chr10	5935000	4007.20
chr10	5940000	4915.22
chr10	5945000	5657.05
chr10	5950000	5775.59
chr10	5955000	7493.84
chr10	5960000	4608.83
chr10	5965000	5818.30
chr10	5970000	5277.32
chr10	5975000	5803.13
chr10	5980000	6600.36
chr10	5985000	6171.73
chr10	5990000	3975.32
chr10	5995000	5248.23
chr10	6000000	7382.12
chr10	6005000	6520.82
chr10	6010000	5696.98
chr10	6015000	4796.69
chr10	6020000	4478.54
chr10	6025000	5489.00
chr10	6030000	5697.91
chr10	6035000	4807.21
chr10	6040000	5369.85
chr10	6045000	4459.35
chr10	6050000	5143.31
chr10	6055000	5072.44
chr10	6060000	3982.44
chr10	6065000	4988.26
chr10	6070000	3986.77
chr10	6075000	5038.71
chr10	6080000	3940.97
chr10	6085000	5961.90
chr10	6090000	5418.13
chr10	6095000	6705.59
chr10	6100000	6400.43
chr10	6105000	5473.22
chr10	6110000	6989.38
chr10	6115000	6115.40
chr10	6120000	7560.38
chr10	6125000	6657.62
chr10	6130000	6442.83
chr10	6135000	5921.35
chr10	6140000	5270.82
chr10	6145000	5636.94
chr10	6150000	7752.26
chr10	6155000	4763.27
chr10	6160000	4957.62
chr10	6165000	4285.42
chr10	6170000	6493.90
chr10	6175000	6673.09
chr10	6180000	8560.63
chr10	6185000	5666.96
chr10	6190000	8798.62
chr10	6195000	5892.57
chr10	6200000	5851.10
chr10	6205000	6537.23
chr10	6210000	5213.87
chr10	6215000	7387.07
chr10	6220000	6305.42
chr10	6225000	5425.56
chr10	6230000	6083.21
chr10	6235000	6351.85
chr10	6240000	5773.73
chr10	6245000	5285.98
chr10	6250000	3358.52
chr10	6255000	6190.91
chr10	6260000	6838.35
chr10	6265000	6895.30
chr10	6270000	7075.73
chr10	6275000	4535.48
chr10	6280000	5971.18
chr10	6285000	4698.58
chr10	6290000	3796.13
chr10	6295000	5546.57
chr10	6300000	4866.94
chr10	6305000	3967.27
chr10	6310000	5577.83
chr10	6315000	8185.54
chr10	6320000	5606.92
chr10	6325000	4806.90
chr10	6330000	3056.77
chr10	6335000	5361.19
chr10	6340000	7228.92
chr10	6345000	4616.88
chr10	6350000	3823.98
chr10	6355000	6483.38
chr10	6360000	7627.85
chr10	6365000	4081.47
chr10	6370000	4559.32
chr10	6375000	4624.93
chr10	6380000	3461.27
chr10	6385000	5726.38
chr10	6390000	6745.82
chr10	6395000	3741.04
chr10	6400000	3647.89
chr10	6405000	4158.22
chr10	6410000	1143.23
chr10	6415000	3195.73
chr10	6420000	4516.92
chr10	6425000	4290.68
chr10	6430000	5149.50
chr10	6435000	4788.02
chr10	6440000	3393.49
chr10	6445000	3429.70
chr10	6450000	5474.15
chr10	6455000	4436.14
chr10	6460000	5896.59
chr10	6465000	4299.66
chr10	6470000	4242.40
chr10	6475000	4709.11
chr10	6480000	5886.69
chr10	6485000	4898.82
chr10	6490000	2244.69
chr10	6495000	3759.61
chr10	6500000	3162.61
chr10	6505000	3630.86
chr10	6510000	6534.13
chr10	6515000	5300.84
chr10	6520000	4087.66
chr10	6525000	5359.33
chr10	6530000	3839.15
chr10	6535000	3731.45
chr10	6540000	3648.81
chr10	6545000	4377.65
chr10	6550000	4002.55
chr10	6555000	4328.75
chr10	6560000	4986.71
chr10	6565000	4029.48
chr10	6570000	4984.86
chr10	6575000	4327.51
chr10	6580000	4219.19
chr10	6585000	3129.19
chr10	6590000	3877.21
chr10	6595000	4754.29
chr10	6600000	5120.41
chr10	6605000	3803.87
chr10	6610000	6157.80
chr10	6615000	3906.61
chr10	6620000	4359.70
chr10	6625000	3510.47
chr10	6630000	3389.47
chr10	6635000	3243.08
chr10	6640000	4500.51
chr10	6645000	5146.72
chr10	6650000	4894.49
chr10	6655000	3334.07
chr10	6660000	3880.62
chr10	6665000	4829.80
chr10	6670000	2069.83
chr10	6675000	3957.06
chr10	6680000	3575.78
chr10	6685000	2560.36
chr10	6690000	3080.91
chr10	6695000	4404.26
chr10	6700000	4487.21
chr10	6705000	3557.52
chr10	6710000	3683.48
chr10	6715000	2824.66
chr10	6720000	3703.28
chr10	6725000	5341.38
chr10	6730000	4799.78
chr10	6735000	4043.72
chr10	6740000	4515.68
chr10	6745000	3418.87
chr10	6750000	3087.10
chr10	6755000	3780.34
chr10	6760000	4460.28
chr10	6765000	5218.83
chr10	6770000	4187.01
chr10	6775000	4245.50
chr10	6780000	3803.56
chr10	6785000	3593.42
chr10	6790000	1959.65
chr10	6795000	3768.58
chr10	6800000	4065.38
chr10	6805000	4142.75
chr10	6810000	3211.20
chr10	6815000	3891.76
chr10	6820000	4032.26
chr10	6825000	3000.45
chr10	6830000	4307.09
chr10	6835000	2905.74
chr10	6840000	1031.51
chr10	6845000	1698.45
chr10	6850000	2423.57
chr10	6855000	3639.53
chr10	6860000	4437.07
chr10	6865000	2333.20
chr10	6870000	3199.13
chr10	6875000	1207.30
chr10	6880000	3257.32
chr10	6885000	3361.61
chr10	6890000	3449.82
chr10	6895000	3715.04
chr10	6900000	1661.00
chr10	6905000	3134.45
chr10	6910000	4485.35
chr10	6915000	4533.01
chr10	6920000	4056.40
chr10	6925000	4472.97
chr10	6930000	3363.47
chr10	6935000	3392.87
chr10	6940000	2621.02
chr10	6945000	2608.64
chr10	6950000	5588.66
chr10	6955000	6060.93
chr10	6960000	3864.83
chr10	6965000	5017.66
chr10	6970000	3099.79
chr10	6975000	4512.58
chr10	6980000	4462.76
chr10	6985000	5209.23
chr10	6990000	1773.03
chr10	6995000	5789.82
chr10	7000000	3004.47
chr10	7005000	3434.96
chr10	7010000	3441.15
chr10	7015000	4668.56
chr10	7020000	3014.06
chr10	7025000	5007.14
chr10	7030000	4365.58
chr10	7035000	3570.51
chr10	7040000	3631.48
chr10	7045000	4530.84
chr10	7050000	1214.41
chr10	7055000	2016.60
chr10	7060000	4140.58
chr10	7065000	3706.38
chr10	7070000	4514.44
chr10	7075000	3792.41
chr10	7080000	2350.53
chr10	7085000	3429.70
chr10	7090000	4129.75
chr10	7095000	4534.25
chr10	7100000	813.01
chr10	7105000	3979.03
chr10	7110000	3859.88
chr10	7115000	4753.36
chr10	7120000	3191.71
chr10	7125000	3185.52
chr10	7130000	3983.06
chr10	7135000	3959.54
chr10	7140000	4175.86
chr10	7145000	4206.81
chr10	7150000	4612.55
chr10	7155000	5537.28
chr10	7160000	6233.62
chr10	7165000	5010.54
chr10	7170000	4425.31
chr10	7175000	4369.29
chr10	7180000	1134.88
chr10	7185000	4206.50
chr10	7190000	5596.09
chr10	7195000	4971.55
chr10	7200000	5699.45
chr10	7205000	6335.44
chr10	7210000	4909.03
chr10	7215000	4814.64
chr10	7220000	4313.28
chr10	7225000	3878.45
chr10	7230000	5134.65
chr10	7235000	5107.72
chr10	7240000	3462.81
chr10	7245000	5429.58
chr10	7250000	3434.96
chr10	7255000	5060.37
chr10	7260000	5358.09
chr10	7265000	4498.04
chr10	7270000	4305.85
chr10	7275000	5676.24
chr10	7280000	4668.87
chr10	7285000	5603.51
chr10	7290000	5405.13
chr10	7295000	4061.36
chr10	7300000	5194.99
chr10	7305000	5271.44
chr10	7310000	5036.85
chr10	7315000	4345.46
chr10	7320000	6272.00
chr10	7325000	4480.71
chr10	7330000	5554.00
chr10	7335000	3454.46
chr10	7340000	4380.74
chr10	7345000	4917.39
chr10	7350000	5202.11
chr10	7355000	7129.89
chr10	7360000	4317.30
chr10	7365000	4253.85
chr10	7370000	5432.99
chr10	7375000	5677.79
chr10	7380000	4763.88
chr10	7385000	4886.44
chr10	7390000	5522.74
chr10	7395000	5704.10
chr10	7400000	4561.17
chr10	7405000	6132.11
chr10	7410000	4128.82
chr10	7415000	4887.68
chr10	7420000	5149.50
chr10	7425000	4405.50
chr10	7430000	4472.04
chr10	7435000	4814.95
chr10	7440000	5353.45
chr10	7445000	5324.98
chr10	7450000	6231.46
chr10	7455000	5536.66
chr10	7460000	7360.14
chr10	7465000	6274.16
chr10	7470000	6503.80
chr10	7475000	5731.33
chr10	7480000	6257.76
chr10	7485000	5329.62
chr10	7490000	4096.33
chr10	7495000	5768.16
chr10	7500000	5574.73
chr10	7505000	6310.37
chr10	7510000	7773.92
chr10	7515000	5078.01
chr10	7520000	6063.41
chr10	7525000	5213.56
chr10	7530000	4998.16
chr10	7535000	6797.50
chr10	7540000	5147.64
chr10	7545000	6103.33
chr10	7550000	5731.64
chr10	7555000	4446.66
chr10	7560000	6753.56
chr10	7565000	4756.15
chr10	7570000	4676.92
chr10	7575000	5982.94
chr10	7580000	5402.97
chr10	7585000	5745.26
chr10	7590000	5544.40
chr10	7595000	4952.36
chr10	7600000	5326.53
chr10	7605000	2768.64
chr10	7610000	5488.69
chr10	7615000	5532.95
chr10	7620000	5809.94
chr10	7625000	5087.91
chr10	7630000	4147.70
chr10	7635000	5878.34
chr10	7640000	3419.49
chr10	7645000	3993.89
chr10	7650000	4654.02
chr10	7655000	3248.03
chr10	7660000	4182.05
chr10	7665000	4014.62
chr10	7670000	2819.09
chr10	7675000	4488.44
chr10	7680000	2738.93
chr10	7685000	3624.98
chr10	7690000	4071.26
chr10	7695000	3983.68
chr10	7700000	5927.85
chr10	7705000	3293.22
chr10	7710000	3809.13
chr10	7715000	3426.30
chr10	7720000	3729.59
chr10	7725000	5302.08
chr10	7730000	4697.65
chr10	7735000	4462.76
chr10	7740000	5002.50
chr10	7745000	4905.63
chr10	7750000	5167.76
chr10	7755000	5512.22
chr10	7760000	4260.35
chr10	7765000	4793.59
chr10	7770000	5234.30
chr10	7775000	3617.25
chr10	7780000	4460.90
chr10	7785000	4463.07
chr10	7790000	3737.33
chr10	7795000	4143.37
chr10	7800000	2993.02
chr10	7805000	4809.07
chr10	7810000	5101.53
chr10	7815000	4322.56
chr10	7820000	5244.51
chr10	7825000	5561.42
chr10	7830000	6027.51
chr10	7835000	5193.45
chr10	7840000	3856.79
chr10	7845000	5642.82
chr10	7850000	5666.96
chr10	7855000	5921.04
chr10	7860000	5535.74
chr10	7865000	4534.87
chr10	7870000	4893.56
chr10	7875000	5413.49
chr10	7880000	5203.66
chr10	7885000	4531.15
chr10	7890000	4900.68
chr10	7895000	3476.43
chr10	7900000	5380.99
chr10	7905000	4822.69
chr10	7910000	4384.15
chr10	7915000	2116.25
chr10	7920000	3660.88
chr10	7925000	4124.80
chr10	7930000	2791.23
chr10	7935000	4645.66
chr10	7940000	4403.03
chr10	7945000	4979.28
chr10	7950000	4595.83
chr10	7955000	3626.22
chr10	7960000	2522.29
chr10	7965000	3269.08
chr10	7970000	4654.95
chr10	7975000	3521.00
chr10	7980000	3583.20
chr10	7985000	3791.18
chr10	7990000	3314.88
chr10	7995000	4263.76
chr10	8000000	4750.58
chr10	8005000	5814.27
chr10	8010000	2688.49
chr10	8015000	4637.31
chr10	8020000	4681.25
chr10	8025000	4271.50
chr10	8030000	4547.25
chr10	8035000	4196.29
chr10	8040000	3563.40
chr10	8045000	4534.25
chr10	8050000	4597.07
chr10	8055000	4436.45
chr10	8060000	4314.20
chr10	8065000	4007.82
chr10	8070000	5137.43
chr10	8075000	3773.54
chr10	8080000	5076.46
chr10	8085000	5469.82
chr10	8090000	3423.82
chr10	8095000	4800.71
chr10	8100000	5084.82
chr10	8105000	4520.01
chr10	8110000	5091.32
chr10	8115000	4027.93
chr10	8120000	4772.55
chr10	8125000	5467.34
chr10	8130000	5730.09
chr10	8135000	4330.92
chr10	8140000	5164.67
chr10	8145000	3700.50
chr10	8150000	3208.11
chr10	8155000	5487.46
chr10	8160000	4276.45
chr10	8165000	4368.67
chr10	8170000	6137.99
chr10	8175000	4769.15
chr10	8180000	4673.21
chr10	8185000	4788.64
chr10	8190000	4628.95
chr10	8195000	3922.09
chr10	8200000	4195.98
chr10	8205000	3874.74
chr10	8210000	2302.87
chr10	8215000	3475.19
chr10	8220000	3391.63
chr10	8225000	3910.95
chr10	8230000	4130.68
chr10	8235000	2733.05
chr10	8240000	3005.71
chr10	8245000	3432.79
chr10	8250000	4138.42
chr10	8255000	4187.63
chr10	8260000	3926.73
chr10	8265000	5078.63
chr10	8270000	3866.69
chr10	8275000	3081.22
chr10	8280000	2869.22
chr10	8285000	3388.85
chr10	8290000	3647.89
chr10	8295000	3816.24
chr10	8300000	3859.26
chr10	8305000	2984.04
chr10	8310000	1665.64
chr10	8315000	3800.46
chr10	8320000	4184.53
chr10	8325000	2240.35
chr10	8330000	2595.64
chr10	8335000	3114.64
chr10	8340000	3299.72
chr10	8345000	2857.77
chr10	8350000	4451.00
chr10	8355000	2565.93
chr10	8360000	3321.69
chr10	8365000	3615.08
chr10	8370000	3451.98
chr10	8375000	3919.61
chr10	8380000	3688.43
chr10	8385000	3086.79
chr10	8390000	2880.37
chr10	8395000	3012.82
chr10	8400000	2301.63
chr10	8405000	2865.82
chr10	8410000	4520.94
chr10	8415000	2743.26
chr10	8420000	3807.27
chr10	8425000	3484.48
chr10	8430000	2725.31
chr10	8435000	1775.20
chr10	8440000	3051.20
chr10	8445000	3877.83
chr10	8450000	4037.53
chr10	8455000	3227.61
chr10	8460000	4282.02
chr10	8465000	4087.04
chr10	8470000	2566.55
chr10	8475000	4227.86
chr10	8480000	4051.76
chr10	8485000	4824.23
chr10	8490000	4054.24
chr10	8495000	1447.77
chr10	8500000	3756.20
chr10	8505000	3286.72
chr10	8510000	3659.96
chr10	8515000	3100.10
chr10	8520000	3245.87
chr10	8525000	2366.00
chr10	8530000	2063.02
chr10	8535000	2223.33
chr10	8540000	2775.45
chr10	8545000	2604.00
chr10	8550000	2970.43
chr10	8555000	4220.74
chr10	8560000	3226.06
chr10	8565000	1538.13
chr10	8570000	3526.88
chr10	8575000	2946.60
chr10	8580000	1981.01
chr10	8585000	3191.40
chr10	8590000	2787.52
chr10	8595000	2171.96
chr10	8600000	2941.02
chr10	8605000	3740.11
chr10	8610000	3429.08
chr10	8615000	4576.96
chr10	8620000	3453.53
chr10	8625000	3304.36
chr10	8630000	2109.75
chr10	8635000	3754.04
chr10	8640000	2859.63
chr10	8645000	3335.62
chr10	8650000	2902.03
chr10	8655000	3216.16
chr10	8660000	3534.92
chr10	8665000	2533.12
chr10	8670000	2714.17
chr10	8675000	2781.95
chr10	8680000	2772.97
chr10	8685000	2022.48
chr10	8690000	2335.67
chr10	8695000	2456.68
chr10	8700000	1637.79
chr10	8705000	3504.59
chr10	8710000	2472.47
chr10	8715000	3036.65
chr10	8720000	1670.28
chr10	8725000	2327.32
chr10	8730000	2769.26
chr10	8735000	2768.02
chr10	8740000	3192.94
chr10	8745000	2519.82
chr10	8750000	2638.66
chr10	8755000	3166.64
chr10	8760000	3609.20
chr10	8765000	3630.24
chr10	8770000	1235.46
chr10	8775000	2048.47
chr10	8780000	2223.64
chr10	8785000	2686.01
chr10	8790000	1777.37
chr10	8795000	2083.14
chr10	8800000	2201.98
chr10	8805000	2102.94
chr10	8810000	1958.41
chr10	8815000	1654.19
chr10	8820000	2615.14
chr10	8825000	1355.85
chr10	8830000	2944.74
chr10	8835000	1794.08
chr10	8840000	2581.40
chr10	8845000	3300.34
chr10	8850000	1936.75
chr10	8855000	1762.51
chr10	8860000	2115.63
chr10	8865000	2392.00
chr10	8870000	2889.03
chr10	8875000	2831.78
chr10	8880000	2643.30
chr10	8885000	2167.31
chr10	8890000	1775.20
chr10	8895000	1729.70
chr10	8900000	1816.98
chr10	8905000	1933.96
chr10	8910000	2413.66
chr10	8915000	2637.11
chr10	8920000	2924.62
chr10	8925000	2111.92
chr10	8930000	2537.46
chr10	8935000	2537.46
chr10	8940000	1778.29
chr10	8945000	2423.88
chr10	8950000	2095.82
chr10	8955000	2097.06
chr10	8960000	2442.14
chr10	8965000	2051.26
chr10	8970000	3295.38
chr10	8975000	2831.78
chr10	8980000	1428.27
chr10	8985000	2723.15
chr10	8990000	2387.36
chr10	8995000	1516.16
chr10	9000000	2256.76
chr10	9005000	2401.28
chr10	9010000	2083.44
chr10	9015000	2306.89
chr10	9020000	2194.55
chr10	9025000	1936.75
chr10	9030000	1906.73
chr10	9035000	2727.17
chr10	9040000	2866.44
chr10	9045000	1460.76
chr10	9050000	1690.71
chr10	9055000	1973.27
chr10	9060000	2184.34
chr10	9065000	1866.50
chr10	9070000	2792.78
chr10	9075000	2074.78
chr10	9080000	1811.72
chr10	9085000	2088.40
chr10	9090000	1539.06
chr10	9095000	1956.87
chr10	9100000	1888.16
chr10	9105000	2474.32
chr10	9110000	2282.75
chr10	9115000	1746.11
chr10	9120000	1836.79
chr10	9125000	3183.66
chr10	9130000	1643.05
chr10	9135000	2229.52
chr10	9140000	1874.85
chr10	9145000	2142.56
chr10	9150000	2056.21
chr10	9155000	2548.60
chr10	9160000	3049.03
chr10	9165000	2824.66
chr10	9170000	3347.69
chr10	9175000	2353.93
chr10	9180000	2277.18
chr10	9185000	2570.57
chr10	9190000	2971.66
chr10	9195000	2697.15
chr10	9200000	1996.48
chr10	9205000	2827.44
chr10	9210000	2403.14
chr10	9215000	3248.34
chr10	9220000	2784.43
chr10	9225000	1765.91
chr10	9230000	2273.47
chr10	9235000	3737.64
chr10	9240000	1903.33
chr10	9245000	2590.69
chr10	9250000	3251.13
chr10	9255000	2647.94
chr10	9260000	3063.89
chr10	9265000	2891.51
chr10	9270000	2274.71
chr10	9275000	1723.82
chr10	9280000	2721.91
chr10	9285000	2429.14
chr10	9290000	2660.94
chr10	9295000	2793.71
chr10	9300000	2405.31
chr10	9305000	1924.37
chr10	9310000	3048.72
chr10	9315000	2851.27
chr10	9320000	2976.00
chr10	9325000	2698.70
chr10	9330000	2875.72
chr10	9335000	4303.99
chr10	9340000	4253.55
chr10	9345000	3914.04
chr10	9350000	2439.35
chr10	9355000	3192.63
chr10	9360000	1860.00
chr10	9365000	3291.98
chr10	9370000	4494.63
chr10	9375000	3194.80
chr10	9380000	2860.56
chr10	9385000	3445.48
chr10	9390000	3094.53
chr10	9395000	3527.19
chr10	9400000	2986.21
chr10	9405000	2933.91
chr10	9410000	1828.74
chr10	9415000	3016.85
chr10	9420000	3563.71
chr10	9425000	2237.57
chr10	9430000	1732.49
chr10	9435000	2006.38
chr10	9440000	2583.88
chr10	9445000	3275.27
chr10	9450000	3801.70
chr10	9455000	2797.11
chr10	9460000	2185.88
chr10	9465000	2040.12
chr10	9470000	2123.06
chr10	9475000	3258.55
chr10	9480000	2278.42
chr10	9485000	2531.27
chr10	9490000	2497.53
chr10	9495000	2786.28
chr10	9500000	1912.30
chr10	9505000	1669.97
chr10	9510000	1383.08
chr10	9515000	1556.70
chr10	9520000	2456.06
chr10	9525000	1822.24
chr10	9530000	1584.25
chr10	9535000	1356.78
chr10	9540000	2267.59
chr10	9545000	2448.64
chr10	9550000	3368.73
chr10	9555000	2251.80
chr10	9560000	2109.44
chr10	9565000	1952.22
chr10	9570000	1904.25
chr10	9575000	3723.40
chr10	9580000	3084.62
chr10	9585000	1724.75
chr10	9590000	1101.14
chr10	9595000	2243.14
chr10	9600000	2209.10
chr10	9605000	1501.00
chr10	9610000	1620.77
chr10	9615000	2170.10
chr10	9620000	2915.65
chr10	9625000	1467.88
chr10	9630000	2373.12
chr10	9635000	2055.59
chr10	9640000	3536.16
chr10	9645000	2893.36
chr10	9650000	2234.16
chr10	9655000	3733.92
chr10	9660000	2618.85
chr10	9665000	2220.55
chr10	9670000	3172.21
chr10	9675000	2353.93
chr10	9680000	1626.96
chr10	9685000	2751.93
chr10	9690000	2106.35
chr10	9695000	2652.90
chr10	9700000	2460.09
chr10	9705000	2027.43
chr10	9710000	2748.84
chr10	9715000	1829.05
chr10	9720000	3228.23
chr10	9725000	1496.04
chr10	9730000	2743.57
chr10	9735000	2388.29
chr10	9740000	2195.48
chr10	9745000	1610.24
chr10	9750000	3195.42
chr10	9755000	2438.73
chr10	9760000	2650.73
chr10	9765000	2052.81
chr10	9770000	2008.86
chr10	9775000	2710.46
chr10	9780000	1558.25
chr10	9785000	2510.22
chr10	9790000	1239.79
chr10	9795000	3012.82
chr10	9800000	3019.94
chr10	9805000	1934.89
chr10	9810000	2243.14
chr10	9815000	1761.58
chr10	9820000	2058.38
chr10	9825000	2309.37
chr10	9830000	2543.03
chr10	9835000	2452.35
chr10	9840000	3019.63
chr10	9845000	1960.58
chr10	9850000	3193.56
chr10	9855000	2672.70
chr10	9860000	3099.17
chr10	9865000	1792.53
chr10	9870000	1987.50
chr10	9875000	1179.75
chr10	9880000	2669.30
chr10	9885000	1937.99
chr10	9890000	1715.47
chr10	9895000	2141.94
chr10	9900000	1661.31
chr10	9905000	1744.56
chr10	9910000	1691.33
chr10	9915000	2348.36
chr10	9920000	1834.31
chr10	9925000	1241.03
chr10	9930000	2402.52
chr10	9935000	1631.60
chr10	9940000	2234.47
chr10	9945000	1547.11
chr10	9950000	2915.65
chr10	9955000	2563.76
chr10	9960000	2149.67
chr10	9965000	2579.55
chr10	9970000	2522.91
chr10	9975000	3020.25
chr10	9980000	2467.51
chr10	9985000	2580.79
chr10	9990000	1790.67
chr10	9995000	1584.87
chr10	10000000	1765.91
chr10	10005000	1583.94
chr10	10010000	1575.58
chr10	10015000	2311.22
chr10	10020000	2517.96
chr10	10025000	2608.02
chr10	10030000	2261.09
chr10	10035000	2059.92
chr10	10040000	2528.17
chr10	10045000	2429.76
chr10	10050000	1776.44
chr10	10055000	1966.46
[truncated: 24,234 more rows]
