# Supplementary material for: Highly interacting regions of the human genome are enriched with enhancers and bound by DNA repair proteins
Source: Sci Rep. 2019 Mar 14;9:4577. doi: 10.1038/s41598-019-40770-9 (PMC6418152; doi:10.1038/s41598-019-40770-9)
Supplement: Supplementary file 2 — Supplementary information SI-2 [file 41598_2019_40770_MOESM2_ESM.zip › Supplementary information SI-2/Chr11.sgr]

chr11	70000	2.32
chr11	75000	2.03
chr11	90000	5.50
chr11	100000	72.99
chr11	105000	37.37
chr11	110000	28.39
chr11	115000	78.50
chr11	120000	235.20
chr11	125000	222.45
chr11	130000	125.13
chr11	135000	219.56
chr11	140000	168.87
chr11	145000	369.88
chr11	150000	103.70
chr11	155000	229.40
chr11	160000	358.01
chr11	165000	51.27
chr11	170000	123.39
chr11	175000	782.93
chr11	180000	1565.85
chr11	185000	2450.16
chr11	190000	9305.91
chr11	195000	4908.72
chr11	200000	4411.97
chr11	205000	7188.27
chr11	210000	5911.78
chr11	215000	5440.23
chr11	220000	4875.12
chr11	225000	4547.23
chr11	230000	4636.74
chr11	235000	4956.80
chr11	240000	5120.16
chr11	245000	2836.55
chr11	250000	5458.19
chr11	255000	4981.71
chr11	260000	4814.00
chr11	265000	4697.27
chr11	270000	4159.97
chr11	275000	4067.28
chr11	280000	2714.03
chr11	285000	3807.75
chr11	290000	4026.73
chr11	295000	3826.87
chr11	300000	5935.82
chr11	305000	6463.86
chr11	310000	4820.66
chr11	315000	3135.18
chr11	320000	3850.04
chr11	325000	4516.24
chr11	330000	4616.75
chr11	335000	3930.57
chr11	340000	4572.72
chr11	345000	4022.39
chr11	350000	5037.32
chr11	355000	3393.55
chr11	360000	3463.65
chr11	365000	4444.12
chr11	370000	2707.66
chr11	375000	2077.09
chr11	380000	3971.99
chr11	385000	3507.39
chr11	390000	1277.36
chr11	395000	2231.76
chr11	400000	1641.45
chr11	405000	3409.19
chr11	410000	1834.36
chr11	415000	1970.50
chr11	420000	2850.17
chr11	425000	3790.09
chr11	430000	3265.53
chr11	435000	3101.87
chr11	440000	3814.13
chr11	445000	2909.55
chr11	450000	5485.99
chr11	455000	4282.78
chr11	460000	1789.75
chr11	465000	3810.36
chr11	470000	2212.65
chr11	475000	1631.61
chr11	480000	3923.61
chr11	485000	3149.09
chr11	490000	4113.92
chr11	495000	3821.08
chr11	500000	5151.16
chr11	505000	4435.72
chr11	510000	5038.19
chr11	515000	3750.98
chr11	520000	4264.82
chr11	525000	5874.71
chr11	530000	3463.36
chr11	535000	4758.68
chr11	540000	3349.24
chr11	545000	3755.62
chr11	550000	3227.87
chr11	555000	3713.04
chr11	560000	5744.94
chr11	565000	4984.03
chr11	570000	5197.79
chr11	575000	4967.52
chr11	580000	5610.25
chr11	585000	2824.68
chr11	590000	3674.51
chr11	595000	4325.65
chr11	600000	5786.07
chr11	605000	2803.24
chr11	610000	2525.76
chr11	615000	3184.71
chr11	620000	2827.57
chr11	625000	2996.15
chr11	630000	5655.44
chr11	635000	2748.50
chr11	640000	4462.37
chr11	645000	4475.69
chr11	650000	4105.52
chr11	655000	5010.97
chr11	660000	4741.88
chr11	665000	4385.61
chr11	670000	4011.67
chr11	675000	5100.47
chr11	680000	5114.08
chr11	685000	5292.51
chr11	690000	4260.19
chr11	695000	6085.86
chr11	700000	5627.05
chr11	705000	2769.35
chr11	710000	5807.22
chr11	715000	5395.91
chr11	720000	2246.24
chr11	725000	4014.57
chr11	730000	5078.16
chr11	735000	4321.31
chr11	740000	4712.05
chr11	745000	3972.86
chr11	750000	5707.29
chr11	755000	5942.19
chr11	760000	6269.50
chr11	765000	6463.57
chr11	770000	4439.19
chr11	775000	4034.55
chr11	780000	4027.89
chr11	785000	4254.11
chr11	790000	3884.22
chr11	795000	4130.72
chr11	800000	2672.61
chr11	805000	4666.57
chr11	810000	4081.76
chr11	815000	3805.15
chr11	820000	4487.57
chr11	825000	4101.46
chr11	830000	3380.81
chr11	835000	4151.28
chr11	840000	5310.75
chr11	845000	1554.27
chr11	850000	2109.24
chr11	855000	2176.44
chr11	860000	3666.12
chr11	865000	2088.67
chr11	870000	3924.48
chr11	875000	5647.33
chr11	880000	4587.79
chr11	885000	5343.77
chr11	890000	3109.70
chr11	895000	2776.60
chr11	900000	4453.97
chr11	905000	5533.21
chr11	910000	4069.02
chr11	915000	5199.24
chr11	920000	5845.45
chr11	925000	4219.35
chr11	930000	4452.81
chr11	935000	4420.66
chr11	940000	4166.34
chr11	945000	5030.37
chr11	950000	4636.45
chr11	955000	5270.49
chr11	960000	4639.63
chr11	965000	5612.86
chr11	970000	3392.68
chr11	975000	4343.61
chr11	980000	3963.59
chr11	985000	3740.27
chr11	990000	2115.61
chr11	995000	3921.88
chr11	1000000	3846.57
chr11	1005000	3102.45
chr11	1010000	4311.75
chr11	1015000	4749.99
chr11	1020000	1392.93
chr11	1025000	1878.97
chr11	1030000	3515.21
chr11	1035000	3558.65
chr11	1040000	3072.04
chr11	1045000	4580.83
chr11	1050000	4602.56
chr11	1055000	5449.21
chr11	1060000	2900.57
chr11	1065000	2746.76
chr11	1070000	3658.00
chr11	1075000	1120.66
chr11	1080000	2815.12
chr11	1085000	2975.59
chr11	1090000	2965.45
chr11	1095000	3005.13
chr11	1100000	2069.85
chr11	1105000	4069.60
chr11	1110000	2705.34
chr11	1115000	695.45
chr11	1120000	2774.86
chr11	1125000	3396.45
chr11	1130000	3499.57
chr11	1135000	2743.00
chr11	1140000	3408.90
chr11	1145000	1965.28
chr11	1150000	3149.09
chr11	1155000	2502.30
chr11	1160000	639.55
chr11	1210000	3012.08
chr11	1215000	1953.99
chr11	1220000	2448.13
chr11	1225000	2390.49
chr11	1230000	3503.33
chr11	1235000	2658.13
chr11	1240000	3152.27
chr11	1245000	3245.25
chr11	1250000	1037.24
chr11	1255000	4431.95
chr11	1260000	3062.77
chr11	1265000	2771.09
chr11	1270000	3526.79
chr11	1275000	3280.30
chr11	1280000	863.16
chr11	1285000	5565.65
chr11	1290000	2777.47
chr11	1295000	3915.50
chr11	1300000	3604.71
chr11	1305000	2376.01
chr11	1310000	4062.36
chr11	1315000	2169.78
chr11	1320000	2465.22
chr11	1325000	4261.93
chr11	1330000	4127.82
chr11	1335000	3980.68
chr11	1340000	4297.27
chr11	1345000	3246.99
chr11	1350000	4208.92
chr11	1355000	2426.70
chr11	1360000	2855.38
chr11	1365000	3339.10
chr11	1370000	2043.20
chr11	1375000	2706.21
chr11	1380000	2849.59
chr11	1385000	2884.93
chr11	1390000	2949.23
chr11	1395000	3540.99
chr11	1400000	4268.30
chr11	1405000	3646.42
chr11	1410000	1421.90
chr11	1415000	1688.96
chr11	1420000	1772.95
chr11	1425000	3640.63
chr11	1430000	1839.00
chr11	1435000	2893.04
chr11	1440000	2909.55
chr11	1445000	2406.13
chr11	1450000	347.58
chr11	1455000	2756.03
chr11	1460000	2214.09
chr11	1465000	645.05
chr11	1470000	367.28
chr11	1475000	1240.29
chr11	1480000	1568.46
chr11	1485000	3664.96
chr11	1490000	1943.85
chr11	1495000	3878.14
chr11	1500000	2011.05
chr11	1505000	2415.40
chr11	1510000	4409.36
chr11	1515000	3652.21
chr11	1520000	4694.09
chr11	1525000	3857.28
chr11	1530000	2045.23
chr11	1535000	3905.66
chr11	1540000	4117.97
chr11	1545000	6122.94
chr11	1550000	3513.76
chr11	1555000	3432.66
chr11	1560000	3937.23
chr11	1565000	3171.39
chr11	1570000	1777.30
chr11	1575000	847.81
chr11	1580000	3295.07
chr11	1585000	3624.41
chr11	1590000	3368.93
chr11	1595000	3647.29
chr11	1600000	4309.43
chr11	1605000	5032.40
chr11	1610000	3558.08
chr11	1615000	5646.46
chr11	1620000	4256.71
chr11	1625000	4207.47
chr11	1630000	3579.51
chr11	1635000	4924.07
chr11	1640000	4254.98
chr11	1645000	6394.92
chr11	1650000	4246.29
chr11	1655000	4670.05
chr11	1660000	3011.50
chr11	1665000	4052.80
chr11	1670000	4708.57
chr11	1675000	4156.78
chr11	1680000	2716.06
chr11	1685000	1875.20
chr11	1690000	4526.09
chr11	1695000	5680.64
chr11	1700000	2653.20
chr11	1705000	1443.91
chr11	1710000	2969.79
chr11	1715000	5579.26
chr11	1720000	4387.93
chr11	1725000	4450.78
chr11	1730000	3839.62
chr11	1735000	4145.49
chr11	1740000	4113.05
chr11	1745000	4899.45
chr11	1750000	1993.67
chr11	1755000	2309.39
chr11	1760000	4313.20
chr11	1765000	2033.93
chr11	1770000	4032.23
chr11	1775000	2123.43
chr11	1780000	5916.70
chr11	1785000	3613.40
chr11	1790000	4831.09
chr11	1795000	3164.73
chr11	1800000	2577.03
chr11	1805000	5469.19
chr11	1810000	4950.72
chr11	1815000	5614.89
chr11	1820000	5760.58
chr11	1825000	4524.64
chr11	1830000	4858.32
chr11	1835000	4806.47
chr11	1840000	4290.89
chr11	1845000	2468.41
chr11	1850000	2544.01
chr11	1855000	2289.98
chr11	1860000	2470.72
chr11	1865000	3788.64
chr11	1870000	8076.63
chr11	1875000	4992.14
chr11	1880000	5289.61
chr11	1885000	3354.16
chr11	1890000	2663.05
chr11	1895000	2946.62
chr11	1900000	4746.80
chr11	1905000	4110.15
chr11	1910000	3068.56
chr11	1915000	5222.41
chr11	1920000	3951.71
chr11	1925000	5205.03
chr11	1930000	5069.19
chr11	1935000	3925.06
chr11	1940000	3153.72
chr11	1945000	2086.07
chr11	1950000	1678.24
chr11	1955000	4161.71
chr11	1960000	3693.34
chr11	1965000	3995.74
chr11	1970000	4376.05
chr11	1975000	4562.59
chr11	1980000	2679.85
chr11	1985000	2266.52
chr11	1990000	4219.93
chr11	1995000	4825.59
chr11	2000000	3447.72
chr11	2005000	4007.90
chr11	2010000	1838.71
chr11	2015000	966.28
chr11	2020000	8431.17
chr11	2025000	6808.25
chr11	2030000	5234.87
chr11	2035000	3156.33
chr11	2040000	3523.61
chr11	2045000	3609.92
chr11	2050000	1256.22
chr11	2055000	3637.15
chr11	2060000	2905.78
chr11	2065000	2640.46
chr11	2070000	355.98
chr11	2075000	565.40
chr11	2080000	1700.25
chr11	2085000	3041.63
chr11	2090000	2436.55
chr11	2095000	3405.43
chr11	2100000	4009.35
chr11	2105000	5161.58
chr11	2110000	2288.24
chr11	2115000	2688.54
chr11	2120000	4416.60
chr11	2125000	4730.87
chr11	2130000	3358.22
chr11	2135000	4589.81
chr11	2140000	3249.02
chr11	2145000	1520.38
chr11	2150000	2870.15
chr11	2155000	1261.43
chr11	2160000	2652.34
chr11	2165000	3222.95
chr11	2170000	5623.58
chr11	2175000	3788.64
chr11	2180000	2882.32
chr11	2185000	2247.40
chr11	2190000	2860.31
chr11	2195000	3658.87
chr11	2200000	2482.60
chr11	2205000	4693.22
chr11	2210000	2878.26
chr11	2215000	4051.64
chr11	2220000	4069.89
chr11	2225000	4450.20
chr11	2230000	3373.57
chr11	2235000	2910.13
chr11	2240000	5011.26
chr11	2245000	3298.26
chr11	2250000	4020.07
chr11	2255000	5354.49
chr11	2260000	2580.21
chr11	2265000	4481.77
chr11	2270000	3554.02
chr11	2275000	3316.22
chr11	2280000	2824.39
chr11	2285000	5583.32
chr11	2290000	2709.11
chr11	2295000	6296.73
chr11	2300000	3403.69
chr11	2305000	4751.15
chr11	2310000	2628.01
chr11	2315000	6149.58
chr11	2320000	2153.27
chr11	2325000	1913.73
chr11	2330000	4994.17
chr11	2335000	4431.95
chr11	2340000	4493.36
chr11	2345000	4679.89
chr11	2350000	2930.40
chr11	2355000	4045.85
chr11	2360000	3917.53
chr11	2365000	5025.74
chr11	2370000	5625.32
chr11	2375000	4989.53
chr11	2380000	5381.14
chr11	2385000	5256.30
chr11	2390000	5110.03
chr11	2395000	5017.63
chr11	2400000	5163.90
chr11	2405000	5609.67
chr11	2410000	4970.70
chr11	2415000	4341.58
chr11	2420000	5001.70
chr11	2425000	3424.26
chr11	2430000	4956.22
chr11	2435000	3969.96
chr11	2440000	5373.90
chr11	2445000	5171.72
chr11	2450000	6535.11
chr11	2455000	5785.49
chr11	2460000	4455.70
chr11	2465000	3104.48
chr11	2470000	5351.02
chr11	2475000	4846.15
chr11	2480000	3104.19
chr11	2485000	6224.31
chr11	2490000	3704.93
chr11	2495000	3323.75
chr11	2500000	4021.23
chr11	2505000	3048.87
chr11	2510000	3394.13
chr11	2515000	3980.97
chr11	2520000	4085.82
chr11	2525000	3039.02
chr11	2530000	4987.79
chr11	2535000	5783.47
chr11	2540000	4396.91
chr11	2545000	6576.53
chr11	2550000	5820.54
chr11	2555000	3837.01
chr11	2560000	3535.19
chr11	2565000	2464.93
chr11	2570000	4169.24
chr11	2575000	3934.62
chr11	2580000	3503.04
chr11	2585000	4169.24
chr11	2590000	5367.53
chr11	2595000	3112.59
chr11	2600000	2071.30
chr11	2605000	2708.82
chr11	2610000	4769.98
chr11	2615000	4149.83
chr11	2620000	3944.18
chr11	2625000	3915.79
chr11	2630000	4282.20
chr11	2635000	3404.85
chr11	2640000	3626.72
chr11	2645000	3748.09
chr11	2650000	2497.66
chr11	2655000	2209.46
chr11	2660000	3479.00
chr11	2665000	4404.44
chr11	2670000	2588.03
chr11	2675000	2764.72
chr11	2680000	4768.82
chr11	2685000	2860.02
chr11	2690000	4010.80
chr11	2695000	4118.26
chr11	2700000	3859.89
chr11	2705000	5589.40
chr11	2710000	5666.16
chr11	2715000	5675.72
chr11	2720000	3982.70
chr11	2725000	5556.67
chr11	2730000	4031.37
chr11	2735000	2911.86
chr11	2740000	6144.37
chr11	2745000	4989.82
chr11	2750000	2388.46
chr11	2755000	4760.13
chr11	2760000	4443.54
chr11	2765000	5587.95
chr11	2770000	6756.98
chr11	2775000	4149.83
chr11	2780000	5283.53
chr11	2785000	5060.50
chr11	2790000	7362.35
chr11	2795000	4557.08
chr11	2800000	3192.25
chr11	2805000	3468.28
chr11	2810000	3563.58
chr11	2815000	4597.05
chr11	2820000	2124.30
chr11	2825000	3508.83
chr11	2830000	3158.65
chr11	2835000	4303.64
chr11	2840000	3530.56
chr11	2845000	1538.63
chr11	2850000	3809.49
chr11	2855000	3417.02
chr11	2860000	4803.86
chr11	2865000	2765.88
chr11	2870000	3552.28
chr11	2875000	4699.01
chr11	2880000	3252.49
chr11	2885000	2818.60
chr11	2890000	3083.05
chr11	2895000	7184.51
chr11	2900000	4784.75
chr11	2905000	3554.89
chr11	2910000	3504.49
chr11	2915000	6788.27
chr11	2920000	5071.50
chr11	2925000	4851.95
chr11	2930000	2271.73
chr11	2935000	4175.90
chr11	2940000	4005.59
chr11	2945000	4366.78
chr11	2950000	2248.85
chr11	2955000	4163.16
chr11	2960000	3412.09
chr11	2965000	4505.23
chr11	2970000	3098.69
chr11	2975000	3632.23
chr11	2980000	4232.67
chr11	2985000	5332.48
chr11	2990000	4316.09
chr11	2995000	5122.48
chr11	3000000	4964.91
chr11	3005000	5404.60
chr11	3010000	3565.61
chr11	3015000	5615.18
chr11	3020000	6334.38
chr11	3025000	4155.05
chr11	3030000	6925.85
chr11	3035000	3633.96
chr11	3040000	6732.94
chr11	3045000	4389.66
chr11	3050000	4302.19
chr11	3055000	4867.01
chr11	3060000	8218.27
chr11	3065000	6405.06
chr11	3070000	5350.44
chr11	3075000	5313.07
chr11	3080000	4874.54
chr11	3085000	4477.72
chr11	3090000	4514.79
chr11	3095000	5660.36
chr11	3100000	4562.59
chr11	3105000	2093.31
chr11	3110000	4421.24
chr11	3115000	4975.92
chr11	3120000	4332.89
chr11	3125000	4666.57
chr11	3130000	4894.24
chr11	3135000	3487.40
chr11	3140000	3898.42
chr11	3145000	4293.50
chr11	3150000	4084.08
chr11	3155000	3017.59
chr11	3160000	3748.67
chr11	3165000	4136.80
chr11	3170000	5003.14
chr11	3175000	4511.03
chr11	3180000	5267.02
chr11	3185000	3099.85
chr11	3190000	5667.60
chr11	3195000	3088.55
chr11	3200000	5204.74
chr11	3205000	2876.24
chr11	3210000	4114.78
chr11	3215000	5622.42
chr11	3220000	3912.90
chr11	3225000	2954.15
chr11	3230000	4241.07
chr11	3235000	3383.13
chr11	3240000	2602.23
chr11	3245000	3848.02
chr11	3250000	3990.81
chr11	3255000	3456.70
chr11	3260000	3516.37
chr11	3265000	2594.70
chr11	3270000	588.28
chr11	3275000	456.20
chr11	3280000	189.72
chr11	3285000	258.95
chr11	3290000	175.53
chr11	3295000	278.93
chr11	3300000	486.32
chr11	3305000	95.58
chr11	3310000	174.08
chr11	3315000	527.45
chr11	3320000	184.22
chr11	3325000	309.93
chr11	3330000	145.12
chr11	3335000	48.66
chr11	3340000	382.63
chr11	3345000	372.20
chr11	3350000	57.06
chr11	3355000	440.56
chr11	3360000	2386.73
chr11	3365000	3095.21
chr11	3370000	3253.07
chr11	3375000	2871.60
chr11	3380000	1595.69
chr11	3385000	3289.28
chr11	3390000	2166.30
chr11	3395000	4027.60
chr11	3400000	4969.26
chr11	3405000	3397.61
chr11	3410000	2648.28
chr11	3415000	4038.32
chr11	3420000	3359.08
chr11	3425000	4829.35
chr11	3430000	3676.54
chr11	3435000	2665.08
chr11	3440000	3888.86
chr11	3445000	4621.67
chr11	3450000	3742.29
chr11	3455000	3989.37
chr11	3460000	4373.44
chr11	3465000	2789.92
chr11	3470000	2553.85
chr11	3475000	3514.92
chr11	3480000	3824.26
chr11	3485000	2738.07
chr11	3490000	2318.95
chr11	3495000	4409.36
chr11	3500000	4069.89
chr11	3505000	3889.73
chr11	3510000	3447.43
chr11	3515000	2166.30
chr11	3520000	3628.75
chr11	3525000	3859.02
chr11	3530000	2526.05
chr11	3535000	3373.28
chr11	3540000	3645.26
chr11	3545000	3275.95
chr11	3550000	3339.10
chr11	3555000	2305.62
chr11	3560000	2525.76
chr11	3565000	2863.20
chr11	3570000	3021.93
chr11	3575000	3736.50
chr11	3580000	3554.60
chr11	3585000	3397.03
chr11	3590000	3619.19
chr11	3595000	4094.22
chr11	3600000	4004.43
chr11	3605000	3498.70
chr11	3610000	2904.04
chr11	3615000	4349.40
chr11	3620000	4760.13
chr11	3625000	4935.66
chr11	3630000	3665.83
chr11	3635000	5451.81
chr11	3640000	5059.92
chr11	3645000	4360.41
chr11	3650000	4375.47
chr11	3655000	4763.89
chr11	3660000	3620.35
chr11	3665000	4227.17
chr11	3670000	2062.90
chr11	3675000	3973.44
chr11	3680000	5029.79
chr11	3685000	3945.92
chr11	3690000	4007.32
chr11	3695000	4910.46
chr11	3700000	5449.50
chr11	3705000	5574.05
chr11	3710000	4438.61
chr11	3715000	5190.84
chr11	3720000	3884.51
chr11	3725000	4635.00
chr11	3730000	4029.63
chr11	3735000	3688.42
chr11	3740000	3214.26
chr11	3745000	4065.25
chr11	3750000	4227.46
chr11	3755000	4665.12
chr11	3760000	3952.29
chr11	3765000	4469.61
chr11	3770000	4144.04
chr11	3775000	4258.45
chr11	3780000	3788.93
chr11	3785000	5152.32
chr11	3790000	3501.88
chr11	3795000	3294.49
chr11	3800000	4630.07
chr11	3805000	5375.64
chr11	3810000	4933.92
chr11	3815000	2188.03
chr11	3820000	4840.94
chr11	3825000	5526.26
chr11	3830000	6697.03
chr11	3835000	7069.23
chr11	3840000	4597.34
chr11	3845000	4897.71
chr11	3850000	5938.43
chr11	3855000	8042.17
chr11	3860000	5023.13
chr11	3865000	7055.90
chr11	3870000	6214.18
chr11	3875000	6968.43
chr11	3880000	6284.85
chr11	3885000	4538.54
chr11	3890000	6727.44
chr11	3895000	5220.96
chr11	3900000	4863.24
chr11	3905000	5108.00
chr11	3910000	5565.65
chr11	3915000	3592.25
chr11	3920000	4719.00
chr11	3925000	3632.23
chr11	3930000	5678.32
chr11	3935000	5473.83
chr11	3940000	3979.52
chr11	3945000	3597.76
chr11	3950000	5709.31
chr11	3955000	3864.24
chr11	3960000	5697.44
chr11	3965000	3658.00
chr11	3970000	5601.56
chr11	3975000	5494.68
chr11	3980000	4658.46
chr11	3985000	6524.97
chr11	3990000	5833.57
chr11	3995000	3948.24
chr11	4000000	4833.70
chr11	4005000	4609.51
chr11	4010000	3596.31
chr11	4015000	5340.30
chr11	4020000	2733.15
chr11	4025000	3294.78
chr11	4030000	4178.51
chr11	4035000	5286.13
chr11	4040000	4836.89
chr11	4045000	4763.31
chr11	4050000	3789.51
chr11	4055000	4862.08
chr11	4060000	5317.71
chr11	4065000	5436.46
chr11	4070000	5059.92
chr11	4075000	5528.86
chr11	4080000	4410.81
chr11	4085000	6436.34
chr11	4090000	4787.93
chr11	4095000	5497.29
chr11	4100000	5816.78
chr11	4105000	5353.04
chr11	4110000	5976.66
chr11	4115000	6066.74
chr11	4120000	5475.86
chr11	4125000	4833.12
chr11	4130000	3524.48
chr11	4135000	4110.73
chr11	4140000	4998.80
chr11	4145000	4784.17
chr11	4150000	4041.50
chr11	4155000	4195.31
chr11	4160000	5296.56
chr11	4165000	5883.68
chr11	4170000	4615.88
chr11	4175000	2540.82
chr11	4180000	3099.85
chr11	4185000	6637.65
chr11	4190000	1972.23
chr11	4195000	1903.59
chr11	4200000	6160.30
chr11	4205000	4251.21
chr11	4210000	4986.06
chr11	4215000	2199.03
chr11	4220000	2795.42
chr11	4225000	3070.88
chr11	4230000	2946.33
chr11	4235000	3206.15
chr11	4240000	1977.45
chr11	4245000	1658.83
chr11	4250000	559.32
chr11	4255000	936.44
chr11	4260000	954.11
chr11	4265000	933.84
chr11	4270000	954.98
chr11	4275000	560.76
chr11	4280000	687.05
chr11	4285000	232.88
chr11	4290000	25.78
chr11	4295000	645.34
chr11	4300000	613.48
chr11	4305000	620.72
chr11	4310000	277.78
chr11	4315000	99.06
chr11	4320000	1283.15
chr11	4325000	698.64
chr11	4330000	633.47
chr11	4335000	1603.51
chr11	4340000	2237.85
chr11	4345000	1754.71
chr11	4350000	1594.82
chr11	4355000	874.46
chr11	4360000	708.20
chr11	4365000	2400.92
chr11	4370000	980.18
chr11	4375000	1208.42
chr11	4380000	1193.36
chr11	4385000	2922.29
chr11	4390000	2831.92
chr11	4395000	3498.99
chr11	4400000	3492.61
chr11	4405000	4482.35
chr11	4410000	5395.62
chr11	4415000	4157.94
chr11	4420000	2952.41
chr11	4425000	3494.06
chr11	4430000	3881.33
chr11	4435000	2966.03
chr11	4440000	4180.83
chr11	4445000	2063.19
chr11	4450000	3726.65
chr11	4455000	3921.01
chr11	4460000	3039.02
chr11	4465000	4166.34
chr11	4470000	2711.42
chr11	4475000	3350.40
chr11	4480000	3580.67
chr11	4485000	2589.77
chr11	4490000	3971.41
chr11	4495000	3143.29
chr11	4500000	4249.47
chr11	4505000	3054.66
chr11	4510000	4648.61
chr11	4515000	3762.28
chr11	4520000	3315.35
chr11	4525000	3800.22
chr11	4530000	3567.34
chr11	4535000	4314.64
chr11	4540000	3328.09
chr11	4545000	3857.28
chr11	4550000	3409.19
chr11	4555000	3297.10
chr11	4560000	4879.46
chr11	4565000	4130.14
chr11	4570000	2812.80
chr11	4575000	4680.18
chr11	4580000	4423.84
chr11	4585000	1412.92
chr11	4590000	4604.87
chr11	4595000	3981.55
chr11	4600000	4053.96
chr11	4605000	4660.78
chr11	4610000	3748.96
chr11	4615000	3587.04
chr11	4620000	5866.60
chr11	4625000	6091.36
chr11	4630000	3519.26
chr11	4635000	4661.36
chr11	4640000	2653.78
chr11	4645000	4094.22
chr11	4650000	2815.41
chr11	4655000	4491.33
chr11	4660000	3865.40
chr11	4665000	3352.71
chr11	4670000	4129.85
chr11	4675000	3263.21
chr11	4680000	3017.01
chr11	4685000	3602.68
chr11	4690000	2124.88
chr11	4695000	3542.14
chr11	4700000	4365.62
chr11	4705000	2890.43
chr11	4710000	4064.39
chr11	4715000	938.18
chr11	4720000	3983.57
chr11	4725000	3373.57
chr11	4730000	3878.43
chr11	4735000	2901.15
chr11	4740000	3221.21
chr11	4745000	4289.73
chr11	4750000	2384.99
chr11	4755000	2892.17
chr11	4760000	1947.32
chr11	4765000	3248.15
chr11	4770000	2621.34
chr11	4775000	1679.69
chr11	4780000	2362.68
chr11	4785000	2143.13
chr11	4790000	3221.50
chr11	4795000	2731.41
chr11	4800000	1428.85
chr11	4805000	4024.12
chr11	4810000	2692.60
chr11	4815000	3216.29
chr11	4820000	2609.47
chr11	4825000	2990.65
chr11	4830000	3008.61
chr11	4835000	2413.37
chr11	4840000	3166.76
chr11	4845000	3407.46
chr11	4850000	3285.22
chr11	4855000	3131.71
chr11	4860000	3691.03
chr11	4865000	3702.90
chr11	4870000	2759.51
chr11	4875000	2891.30
chr11	4880000	2450.74
chr11	4885000	2006.70
chr11	4890000	3159.52
chr11	4895000	2882.90
chr11	4900000	2405.84
chr11	4905000	1250.42
chr11	4910000	3794.72
chr11	4915000	2838.87
chr11	4920000	3303.76
chr11	4925000	2893.04
chr11	4930000	3241.49
chr11	4935000	3574.59
chr11	4940000	2993.26
chr11	4945000	2894.77
chr11	4950000	2410.19
chr11	4955000	2039.72
chr11	4960000	1914.02
chr11	4965000	2042.62
chr11	4970000	636.65
chr11	4975000	2326.77
chr11	4980000	2769.36
chr11	4985000	2485.21
chr11	4990000	3064.80
chr11	4995000	3425.13
chr11	5000000	2013.66
chr11	5005000	2995.86
chr11	5010000	3551.99
chr11	5015000	2377.17
chr11	5020000	2750.24
chr11	5025000	2846.98
chr11	5030000	3024.54
chr11	5035000	3079.28
chr11	5040000	1980.63
chr11	5045000	3226.42
chr11	5050000	1975.13
chr11	5055000	2449.87
chr11	5060000	2454.79
chr11	5065000	2740.97
chr11	5070000	744.69
chr11	5075000	1766.00
chr11	5080000	3071.75
chr11	5085000	3352.71
chr11	5090000	2572.97
chr11	5095000	2190.63
chr11	5100000	2434.81
chr11	5105000	2524.60
chr11	5110000	2761.24
chr11	5115000	2384.99
chr11	5120000	2116.19
chr11	5125000	2036.54
chr11	5130000	2259.57
chr11	5135000	3057.56
chr11	5140000	2470.72
chr11	5145000	2824.39
chr11	5150000	3026.28
chr11	5155000	2656.39
chr11	5160000	1854.06
chr11	5165000	1400.46
chr11	5170000	2216.41
chr11	5175000	2252.33
chr11	5180000	2269.42
chr11	5185000	2689.99
chr11	5190000	2721.27
chr11	5195000	2511.28
chr11	5200000	2029.01
chr11	5205000	1581.79
chr11	5210000	3055.24
chr11	5215000	2119.96
chr11	5220000	2724.75
chr11	5225000	3241.49
chr11	5230000	1771.80
chr11	5235000	2706.50
chr11	5240000	3325.20
chr11	5245000	2637.56
chr11	5250000	2775.15
chr11	5255000	3621.51
chr11	5260000	1984.69
chr11	5265000	2252.91
chr11	5270000	2093.31
chr11	5275000	2566.60
chr11	5280000	2006.99
chr11	5285000	2193.24
chr11	5290000	3951.71
chr11	5295000	2849.59
chr11	5300000	2805.27
chr11	5305000	2891.59
chr11	5310000	2730.83
chr11	5315000	2170.65
chr11	5320000	3400.79
chr11	5325000	3735.92
chr11	5330000	2272.60
chr11	5335000	3276.24
chr11	5340000	2914.47
chr11	5345000	4780.69
chr11	5350000	3178.05
chr11	5355000	2448.42
chr11	5360000	3291.02
chr11	5365000	3757.07
chr11	5370000	2911.57
chr11	5375000	3507.68
chr11	5380000	3417.88
chr11	5385000	2597.59
chr11	5390000	3814.42
chr11	5395000	3235.98
chr11	5400000	3298.84
chr11	5405000	2642.20
chr11	5410000	4344.48
chr11	5415000	2877.11
chr11	5420000	4104.65
chr11	5425000	1812.06
chr11	5430000	2436.84
chr11	5435000	1001.03
chr11	5440000	2785.58
chr11	5445000	2068.69
chr11	5450000	3501.01
chr11	5455000	4267.72
chr11	5460000	3962.43
chr11	5465000	2820.91
chr11	5470000	2981.38
chr11	5475000	2247.98
chr11	5480000	3591.10
chr11	5485000	2915.63
chr11	5490000	3053.50
chr11	5495000	2465.80
chr11	5500000	785.82
chr11	5505000	3872.35
chr11	5510000	3216.58
chr11	5515000	3171.97
chr11	5520000	3187.90
chr11	5525000	4361.57
chr11	5530000	5207.35
chr11	5535000	4619.65
chr11	5540000	4004.14
chr11	5545000	5477.01
chr11	5550000	5039.93
chr11	5555000	2572.10
chr11	5560000	3217.45
chr11	5565000	4325.36
chr11	5570000	2036.83
chr11	5575000	3259.44
chr11	5580000	3755.91
chr11	5585000	3065.38
chr11	5590000	2723.59
chr11	5595000	3519.84
chr11	5600000	3982.12
chr11	5605000	2176.15
chr11	5610000	3568.79
chr11	5615000	3554.60
chr11	5620000	6161.46
chr11	5625000	4278.15
chr11	5630000	5038.77
chr11	5635000	4080.03
chr11	5640000	4876.28
chr11	5645000	5794.76
chr11	5650000	4539.41
chr11	5655000	3231.64
chr11	5660000	4392.27
chr11	5665000	3474.95
chr11	5670000	4278.73
chr11	5675000	4097.70
chr11	5680000	4305.95
chr11	5685000	4410.23
chr11	5690000	3787.48
chr11	5695000	3132.58
chr11	5700000	4730.29
chr11	5705000	4506.68
chr11	5710000	4370.55
chr11	5715000	5205.90
chr11	5720000	2118.51
chr11	5725000	4055.41
chr11	5730000	4676.71
chr11	5735000	1367.44
chr11	5740000	2617.00
chr11	5745000	2990.94
chr11	5750000	2728.51
chr11	5755000	3297.39
chr11	5760000	2105.47
chr11	5765000	2593.25
chr11	5770000	1630.16
chr11	5775000	2152.98
chr11	5780000	2329.66
chr11	5785000	1847.68
chr11	5790000	1479.83
chr11	5795000	2797.16
chr11	5800000	2566.31
chr11	5805000	1687.80
chr11	5810000	3283.49
chr11	5815000	2145.45
chr11	5820000	3276.82
chr11	5825000	2523.73
chr11	5830000	2658.13
chr11	5835000	2553.56
chr11	5840000	3784.58
chr11	5845000	3803.12
chr11	5850000	3132.87
chr11	5855000	3560.10
chr11	5860000	3217.74
chr11	5865000	1590.47
chr11	5870000	1259.11
chr11	5875000	3135.47
chr11	5880000	1500.39
chr11	5885000	2132.99
chr11	5890000	2345.60
chr11	5895000	3168.49
chr11	5900000	2135.89
chr11	5905000	4250.05
chr11	5910000	3523.90
chr11	5915000	3304.63
chr11	5920000	3940.13
chr11	5925000	3576.61
chr11	5930000	2768.20
chr11	5935000	2236.11
chr11	5940000	2306.78
chr11	5945000	3764.02
chr11	5950000	3413.83
chr11	5955000	3274.22
chr11	5960000	3593.70
chr11	5965000	3392.39
chr11	5970000	2167.75
chr11	5975000	2868.42
chr11	5980000	2612.36
chr11	5985000	4150.70
chr11	5990000	2819.46
chr11	5995000	1520.96
chr11	6000000	3338.81
chr11	6005000	3406.01
chr11	6010000	2133.57
chr11	6015000	2804.98
chr11	6020000	3144.16
chr11	6025000	4458.89
chr11	6030000	4896.84
chr11	6035000	2590.64
chr11	6040000	3382.84
chr11	6045000	4197.05
chr11	6050000	3820.21
chr11	6055000	3301.73
chr11	6060000	3534.90
chr11	6065000	4475.11
chr11	6070000	4085.82
chr11	6075000	4050.19
chr11	6080000	2996.44
chr11	6085000	3606.45
chr11	6090000	2329.66
chr11	6095000	2345.02
chr11	6100000	3761.41
chr11	6105000	3640.34
chr11	6110000	3489.14
chr11	6115000	2355.15
chr11	6120000	2751.11
chr11	6125000	1948.19
chr11	6130000	2958.79
chr11	6135000	3325.49
chr11	6140000	1447.39
chr11	6145000	2901.44
chr11	6150000	2861.17
chr11	6155000	2466.96
chr11	6160000	2800.64
chr11	6165000	1132.83
chr11	6170000	3510.28
chr11	6175000	2876.82
chr11	6180000	2532.42
chr11	6185000	3529.40
chr11	6190000	3232.80
chr11	6195000	2176.44
chr11	6200000	2762.98
chr11	6205000	1242.31
chr11	6210000	1476.93
chr11	6215000	5590.56
chr11	6220000	6244.30
chr11	6225000	4876.28
chr11	6230000	5718.58
chr11	6235000	4708.28
chr11	6240000	4598.79
chr11	6245000	4635.29
chr11	6250000	5685.27
chr11	6255000	5716.85
chr11	6260000	6206.65
chr11	6265000	5532.63
chr11	6270000	5572.31
chr11	6275000	4268.30
chr11	6280000	2061.74
chr11	6285000	3266.11
chr11	6290000	4026.44
chr11	6295000	4431.66
chr11	6300000	3571.98
chr11	6305000	2270.00
chr11	6310000	2814.83
chr11	6315000	4360.99
chr11	6320000	4838.91
chr11	6325000	3965.32
chr11	6330000	3763.15
chr11	6335000	4710.31
chr11	6340000	5138.41
chr11	6345000	5000.25
chr11	6350000	4876.86
chr11	6355000	4264.53
chr11	6360000	5813.88
chr11	6365000	4763.60
chr11	6370000	6386.23
chr11	6375000	3896.97
chr11	6380000	5150.87
chr11	6385000	4508.42
chr11	6390000	4829.93
chr11	6395000	6054.00
chr11	6400000	5952.62
chr11	6405000	4791.41
chr11	6410000	5034.43
chr11	6415000	5812.72
chr11	6420000	7949.77
chr11	6425000	4209.79
chr11	6430000	5373.32
chr11	6435000	6091.36
chr11	6440000	5302.35
chr11	6445000	5529.44
chr11	6450000	4441.80
chr11	6455000	4266.27
chr11	6460000	7146.27
chr11	6465000	4155.92
chr11	6470000	6221.13
chr11	6475000	3850.33
chr11	6480000	4769.69
chr11	6485000	6637.94
chr11	6490000	5645.30
chr11	6495000	7209.71
chr11	6500000	8160.05
chr11	6505000	6188.98
chr11	6510000	4929.86
chr11	6515000	5454.71
chr11	6520000	5634.87
chr11	6525000	4546.65
chr11	6530000	5633.14
chr11	6535000	5522.20
chr11	6540000	5041.38
chr11	6545000	4778.67
chr11	6550000	6342.78
chr11	6555000	5613.44
chr11	6560000	5862.25
chr11	6565000	8150.78
chr11	6570000	4447.59
chr11	6575000	5235.73
chr11	6580000	5985.93
chr11	6585000	6881.82
chr11	6590000	4802.71
chr11	6595000	4441.80
chr11	6600000	4332.60
chr11	6605000	5091.78
chr11	6610000	4612.12
chr11	6615000	4376.92
chr11	6620000	7203.34
chr11	6625000	8445.36
chr11	6630000	5007.78
chr11	6635000	7731.66
chr11	6640000	7943.10
chr11	6645000	8456.66
chr11	6650000	8190.47
chr11	6655000	6186.37
chr11	6660000	6337.28
chr11	6665000	6069.35
chr11	6670000	6455.75
chr11	6675000	4234.12
chr11	6680000	5252.82
chr11	6685000	2976.46
chr11	6690000	5195.76
chr11	6695000	6273.27
chr11	6700000	7222.45
chr11	6705000	3713.04
chr11	6710000	3137.50
chr11	6715000	5727.27
chr11	6720000	2580.79
chr11	6725000	4289.73
chr11	6730000	4708.28
chr11	6735000	4022.68
chr11	6740000	3603.84
chr11	6745000	3990.23
chr11	6750000	3137.21
chr11	6755000	6005.63
chr11	6760000	4784.75
chr11	6765000	5396.20
chr11	6770000	5966.52
chr11	6775000	3747.80
chr11	6780000	4594.16
chr11	6785000	4162.87
chr11	6790000	5063.10
chr11	6795000	3773.00
chr11	6800000	2844.09
chr11	6805000	3293.62
chr11	6810000	3869.74
chr11	6815000	5336.53
chr11	6820000	1858.98
chr11	6825000	2541.40
chr11	6830000	3203.54
chr11	6835000	3609.92
chr11	6840000	4137.96
chr11	6845000	4140.56
chr11	6850000	2755.74
chr11	6855000	2343.28
chr11	6860000	2966.61
chr11	6865000	3715.94
chr11	6870000	1761.95
chr11	6875000	2192.08
chr11	6880000	2296.35
chr11	6885000	2222.49
chr11	6890000	3269.00
chr11	6895000	3324.04
chr11	6900000	3329.25
chr11	6905000	3013.82
chr11	6910000	3797.91
chr11	6915000	2477.10
chr11	6920000	1725.16
chr11	6925000	3285.80
chr11	6930000	2031.61
chr11	6935000	2253.49
chr11	6940000	2444.37
chr11	6945000	4044.98
chr11	6950000	3220.34
chr11	6955000	3188.48
chr11	6960000	2878.55
chr11	6965000	2773.70
chr11	6970000	1708.65
chr11	6975000	1624.36
chr11	6980000	2705.05
chr11	6985000	3234.25
chr11	6990000	2333.72
chr11	6995000	3210.20
chr11	7000000	1470.85
chr11	7005000	2228.87
chr11	7010000	3412.09
chr11	7015000	3336.78
chr11	7020000	3317.95
chr11	7025000	2936.77
chr11	7030000	2485.50
chr11	7035000	2126.62
chr11	7040000	4069.31
chr11	7045000	2805.56
chr11	7050000	3602.68
chr11	7055000	3236.27
chr11	7060000	3766.33
chr11	7065000	2891.30
chr11	7070000	3417.30
chr11	7075000	3069.43
chr11	7080000	2548.64
chr11	7085000	2022.34
chr11	7090000	4058.01
chr11	7095000	3308.40
chr11	7100000	2914.18
chr11	7105000	2391.36
chr11	7110000	3820.21
chr11	7115000	2959.37
chr11	7120000	3252.49
chr11	7125000	2742.13
chr11	7130000	3268.71
chr11	7135000	3167.05
chr11	7140000	3428.60
chr11	7145000	2347.04
chr11	7150000	2037.99
chr11	7155000	4650.35
chr11	7160000	1727.19
chr11	7165000	3218.89
chr11	7170000	3377.91
chr11	7175000	3983.57
chr11	7180000	2761.24
chr11	7185000	2858.57
chr11	7190000	2697.52
chr11	7195000	2179.91
chr11	7200000	1674.47
chr11	7205000	2463.77
chr11	7210000	2983.12
chr11	7215000	2649.15
chr11	7220000	1736.46
chr11	7225000	3565.90
chr11	7230000	1750.36
chr11	7235000	3171.10
chr11	7240000	3751.85
chr11	7245000	2121.69
chr11	7250000	2166.30
chr11	7255000	2787.02
chr11	7260000	3102.16
chr11	7265000	1931.10
chr11	7270000	3093.47
chr11	7275000	2913.02
chr11	7280000	3847.73
chr11	7285000	2954.15
chr11	7290000	2357.18
chr11	7295000	3417.59
chr11	7300000	1780.78
chr11	7305000	3344.60
chr11	7310000	3876.69
chr11	7315000	3081.31
chr11	7320000	3956.35
chr11	7325000	3013.82
chr11	7330000	3920.43
chr11	7335000	3129.68
chr11	7340000	2705.63
chr11	7345000	692.56
chr11	7350000	3700.00
chr11	7355000	3621.51
chr11	7360000	3447.72
chr11	7365000	3064.22
chr11	7370000	3606.16
chr11	7375000	3528.53
chr11	7380000	2634.96
chr11	7385000	3218.02
chr11	7390000	2414.24
chr11	7395000	3015.27
chr11	7400000	3503.91
chr11	7405000	2294.62
chr11	7410000	2113.87
chr11	7415000	2752.84
chr11	7420000	2467.54
chr11	7425000	2243.06
chr11	7430000	3304.34
chr11	7435000	2779.20
chr11	7440000	4342.74
chr11	7445000	4471.06
chr11	7450000	4699.30
chr11	7455000	4683.66
chr11	7460000	4824.14
chr11	7465000	5317.71
chr11	7470000	3909.42
chr11	7475000	4696.11
chr11	7480000	4274.09
chr11	7485000	4829.35
chr11	7490000	4747.67
chr11	7495000	5011.54
chr11	7500000	4660.49
chr11	7505000	3780.53
chr11	7510000	3473.50
chr11	7515000	2833.95
chr11	7520000	5938.72
chr11	7525000	5583.90
chr11	7530000	5404.02
chr11	7535000	5925.10
chr11	7540000	8229.28
chr11	7545000	7285.60
chr11	7550000	6429.10
chr11	7555000	5397.36
chr11	7560000	6679.36
chr11	7565000	5700.05
chr11	7570000	6232.13
chr11	7575000	4538.54
chr11	7580000	4142.30
chr11	7585000	5965.66
chr11	7590000	5080.48
chr11	7595000	3007.45
chr11	7600000	5217.78
chr11	7605000	7261.56
chr11	7610000	6416.64
chr11	7615000	3653.66
chr11	7620000	4499.73
chr11	7625000	5672.24
chr11	7630000	5761.16
chr11	7635000	4029.63
chr11	7640000	5017.92
chr11	7645000	5021.97
chr11	7650000	6644.89
chr11	7655000	5843.42
chr11	7660000	6336.41
chr11	7665000	4498.28
chr11	7670000	5817.64
chr11	7675000	5466.88
chr11	7680000	1632.18
chr11	7685000	5659.78
chr11	7690000	4885.55
chr11	7695000	3912.90
chr11	7700000	4037.16
chr11	7705000	3810.07
chr11	7710000	4148.38
chr11	7715000	5331.61
chr11	7720000	4758.97
chr11	7725000	3162.99
chr11	7730000	2955.31
chr11	7735000	3378.20
chr11	7740000	2485.79
chr11	7745000	3323.75
chr11	7750000	2769.64
chr11	7755000	632.60
chr11	7760000	2484.92
chr11	7765000	3564.16
chr11	7770000	2883.48
chr11	7775000	2987.46
chr11	7780000	2977.32
chr11	7785000	2587.74
chr11	7790000	2205.11
chr11	7795000	3024.54
chr11	7800000	4201.68
chr11	7805000	3372.70
chr11	7810000	1895.48
chr11	7815000	4368.81
chr11	7820000	3113.75
chr11	7825000	2516.78
chr11	7830000	1573.39
chr11	7835000	1541.81
chr11	7840000	2368.77
chr11	7845000	2884.06
chr11	7850000	1943.85
chr11	7855000	3315.93
chr11	7860000	1864.20
chr11	7865000	3067.41
chr11	7870000	2516.20
chr11	7875000	3353.00
chr11	7880000	1880.13
chr11	7885000	1279.68
chr11	7890000	2164.56
chr11	7895000	3549.10
chr11	7900000	3225.56
chr11	7905000	3966.19
chr11	7910000	5345.51
chr11	7915000	2313.73
chr11	7920000	3784.58
chr11	7925000	2809.62
chr11	7930000	2715.48
chr11	7935000	2404.39
chr11	7940000	1631.89
chr11	7945000	1475.19
chr11	7950000	1707.78
chr11	7955000	2946.62
chr11	7960000	2824.68
chr11	7965000	3355.03
chr11	7970000	3412.09
chr11	7975000	3566.19
chr11	7980000	3659.16
chr11	7985000	4312.91
chr11	7990000	2830.47
chr11	7995000	3548.81
chr11	8000000	3695.66
chr11	8005000	4992.14
chr11	8010000	5512.64
chr11	8015000	5004.88
chr11	8020000	3958.08
chr11	8025000	5976.08
chr11	8030000	4718.13
chr11	8035000	3772.13
chr11	8040000	3611.66
chr11	8045000	3352.13
chr11	8050000	5516.12
chr11	8055000	4012.25
chr11	8060000	5759.71
chr11	8065000	4043.82
chr11	8070000	3151.69
chr11	8075000	4125.79
chr11	8080000	5281.21
chr11	8085000	5510.90
chr11	8090000	4264.53
chr11	8095000	3746.64
chr11	8100000	5613.73
chr11	8105000	4265.11
chr11	8110000	6269.50
chr11	8115000	6869.08
chr11	8120000	6835.19
chr11	8125000	5257.75
chr11	8130000	5264.70
chr11	8135000	4094.80
chr11	8140000	3081.31
chr11	8145000	3695.95
chr11	8150000	2706.21
chr11	8155000	2756.61
chr11	8160000	2035.38
chr11	8165000	3221.21
chr11	8170000	2784.42
chr11	8175000	4270.91
chr11	8180000	2776.31
chr11	8185000	4247.16
chr11	8190000	3501.01
chr11	8195000	3997.19
chr11	8200000	4922.91
chr11	8205000	3446.85
chr11	8210000	3316.22
chr11	8215000	4942.03
chr11	8220000	2666.24
chr11	8225000	4402.70
chr11	8230000	4839.78
chr11	8235000	3051.48
chr11	8240000	8803.66
chr11	8245000	6484.71
chr11	8250000	4968.97
chr11	8255000	5037.61
chr11	8260000	5072.95
chr11	8265000	6055.45
chr11	8270000	5995.20
chr11	8275000	4198.49
chr11	8280000	4071.05
chr11	8285000	5950.59
chr11	8290000	3935.78
chr11	8295000	4994.17
chr11	8300000	3993.71
chr11	8305000	4431.95
chr11	8310000	5913.52
chr11	8315000	4530.72
chr11	8320000	5744.65
chr11	8325000	4133.32
chr11	8330000	3671.91
chr11	8335000	3810.07
chr11	8340000	5700.34
chr11	8345000	6227.50
chr11	8350000	4761.87
chr11	8355000	6765.67
chr11	8360000	5954.65
chr11	8365000	4360.41
chr11	8370000	5141.02
chr11	8375000	3350.40
chr11	8380000	4359.54
chr11	8385000	5959.28
chr11	8390000	6673.85
chr11	8395000	6040.39
chr11	8400000	3803.70
chr11	8405000	6104.69
chr11	8410000	4624.86
chr11	8415000	3826.87
chr11	8420000	2591.51
chr11	8425000	2595.85
chr11	8430000	3033.81
chr11	8435000	4290.89
chr11	8440000	3479.87
chr11	8445000	3249.31
chr11	8450000	2333.14
chr11	8455000	3635.70
chr11	8460000	3336.78
chr11	8465000	2660.16
chr11	8470000	3933.17
chr11	8475000	3375.02
chr11	8480000	4164.60
chr11	8485000	4386.48
chr11	8490000	3609.05
chr11	8495000	2689.41
chr11	8500000	4384.45
chr11	8505000	2833.37
chr11	8510000	5682.09
chr11	8515000	4015.43
chr11	8520000	4359.54
chr11	8525000	5196.92
chr11	8530000	4779.53
chr11	8535000	3988.21
chr11	8540000	4094.51
chr11	8545000	2814.25
chr11	8550000	3728.39
chr11	8555000	4514.79
chr11	8560000	4980.55
chr11	8565000	2008.15
chr11	8570000	4868.75
chr11	8575000	3920.14
chr11	8580000	3016.43
chr11	8585000	4365.62
chr11	8590000	4135.06
chr11	8595000	3133.45
chr11	8600000	4443.83
chr11	8605000	5768.69
chr11	8610000	3453.80
chr11	8615000	4984.32
chr11	8620000	5316.84
chr11	8625000	6801.88
chr11	8630000	6007.08
chr11	8635000	6667.19
chr11	8640000	5271.07
chr11	8645000	5150.87
chr11	8650000	4513.63
chr11	8655000	4651.80
chr11	8660000	5164.77
chr11	8665000	4966.94
chr11	8670000	6233.29
chr11	8675000	4763.02
chr11	8680000	5726.11
chr11	8685000	4811.69
chr11	8690000	3700.00
chr11	8695000	3611.95
chr11	8700000	6958.29
chr11	8705000	6589.85
chr11	8710000	6056.32
chr11	8715000	5340.88
chr11	8720000	3366.04
chr11	8725000	5247.03
chr11	8730000	6297.60
chr11	8735000	5993.17
chr11	8740000	4888.73
chr11	8745000	5130.01
chr11	8750000	4919.44
chr11	8755000	7041.71
chr11	8760000	4389.08
chr11	8765000	4128.11
chr11	8770000	3780.53
chr11	8775000	3890.31
chr11	8780000	5912.94
chr11	8785000	4664.54
chr11	8790000	4591.26
chr11	8795000	4814.58
chr11	8800000	5474.12
chr11	8805000	5440.81
chr11	8810000	4903.50
chr11	8815000	3464.81
chr11	8820000	4144.33
chr11	8825000	3515.21
chr11	8830000	4956.51
chr11	8835000	4220.22
chr11	8840000	4906.40
chr11	8845000	5350.73
chr11	8850000	6181.45
chr11	8855000	6706.29
chr11	8860000	5914.68
chr11	8865000	5589.98
chr11	8870000	4522.32
chr11	8875000	4714.94
chr11	8880000	4121.16
chr11	8885000	5536.10
chr11	8890000	3398.19
chr11	8895000	3730.42
chr11	8900000	4137.67
chr11	8905000	4718.13
chr11	8910000	3620.93
chr11	8915000	3063.93
chr11	8920000	4254.98
chr11	8925000	3621.80
chr11	8930000	5510.90
chr11	8935000	4984.90
chr11	8940000	6928.46
chr11	8945000	5694.83
chr11	8950000	7018.83
chr11	8955000	4234.99
chr11	8960000	4670.92
chr11	8965000	4636.45
chr11	8970000	5342.62
chr11	8975000	4858.32
chr11	8980000	6092.52
chr11	8985000	6023.30
chr11	8990000	5190.84
chr11	8995000	3956.35
chr11	9000000	2946.62
chr11	9005000	4878.02
chr11	9010000	3600.94
chr11	9015000	3257.71
chr11	9020000	3581.54
chr11	9025000	4531.30
chr11	9030000	4493.07
chr11	9035000	5768.69
chr11	9040000	4862.08
chr11	9045000	5084.83
chr11	9050000	5600.41
chr11	9055000	4659.91
chr11	9060000	5465.72
chr11	9065000	4481.48
chr11	9070000	4211.53
chr11	9075000	4832.25
chr11	9080000	5470.93
chr11	9085000	3939.55
chr11	9090000	5056.73
chr11	9095000	5897.88
chr11	9100000	3579.51
chr11	9105000	5419.95
chr11	9110000	5191.42
chr11	9115000	6411.43
chr11	9120000	4201.97
chr11	9125000	3508.83
chr11	9130000	2187.16
chr11	9135000	4807.92
chr11	9140000	4821.53
chr11	9145000	4610.67
chr11	9150000	7053.59
chr11	9155000	7243.31
chr11	9160000	6094.84
chr11	9165000	6990.73
chr11	9170000	4675.84
chr11	9175000	4417.47
chr11	9180000	5316.55
chr11	9185000	5586.21
chr11	9190000	4546.65
chr11	9195000	5721.48
chr11	9200000	6044.44
chr11	9205000	5059.05
chr11	9210000	5011.83
chr11	9215000	4821.53
chr11	9220000	4545.79
chr11	9225000	5003.72
chr11	9230000	5434.44
chr11	9235000	4360.99
chr11	9240000	4747.09
chr11	9245000	4735.80
chr11	9250000	4423.55
chr11	9255000	4847.02
chr11	9260000	5234.00
chr11	9265000	4999.38
chr11	9270000	5734.22
chr11	9275000	4402.12
chr11	9280000	3288.99
chr11	9285000	3983.28
chr11	9290000	4998.22
chr11	9295000	5028.34
chr11	9300000	3869.45
chr11	9305000	4080.61
chr11	9310000	5455.58
chr11	9315000	5118.43
chr11	9320000	4130.72
chr11	9325000	4075.68
chr11	9330000	4772.00
chr11	9335000	5634.01
chr11	9340000	4666.28
chr11	9345000	5360.86
chr11	9350000	5669.34
chr11	9355000	4626.31
chr11	9360000	4197.63
chr11	9365000	4984.03
chr11	9370000	5881.37
chr11	9375000	4995.03
chr11	9380000	4296.69
chr11	9385000	5757.11
chr11	9390000	5389.25
chr11	9395000	4116.23
chr11	9400000	5802.87
chr11	9405000	5853.85
chr11	9410000	5030.95
chr11	9415000	4474.82
chr11	9420000	4918.57
chr11	9425000	4393.72
chr11	9430000	4840.36
chr11	9435000	4276.70
chr11	9440000	4126.66
chr11	9445000	3947.37
chr11	9450000	4935.37
chr11	9455000	4602.85
chr11	9460000	3876.69
chr11	9465000	4064.68
chr11	9470000	5783.47
chr11	9475000	5285.55
chr11	9480000	3297.39
chr11	9485000	5501.35
chr11	9490000	5914.39
chr11	9495000	5157.53
chr11	9500000	3996.90
chr11	9505000	5048.04
chr11	9510000	5191.13
chr11	9515000	6228.08
chr11	9520000	4122.03
chr11	9525000	4284.81
chr11	9530000	5900.77
chr11	9535000	4997.64
chr11	9540000	5273.10
chr11	9545000	3638.89
chr11	9550000	6065.30
chr11	9555000	3907.97
chr11	9560000	3058.43
chr11	9565000	3764.02
chr11	9570000	5400.55
chr11	9575000	5157.53
chr11	9580000	4877.44
chr11	9585000	4851.66
chr11	9590000	5903.96
chr11	9595000	4888.44
chr11	9600000	5326.69
chr11	9605000	4571.85
chr11	9610000	3932.88
chr11	9615000	6550.17
chr11	9620000	6838.66
chr11	9625000	4119.42
chr11	9630000	7464.89
chr11	9635000	5073.82
chr11	9640000	4458.89
chr11	9645000	3564.74
chr11	9650000	4953.61
chr11	9655000	5330.16
chr11	9660000	5268.76
chr11	9665000	4284.23
chr11	9670000	5796.79
chr11	9675000	6699.63
chr11	9680000	6277.61
chr11	9685000	5839.37
chr11	9690000	3800.80
chr11	9695000	3719.99
chr11	9700000	6155.09
chr11	9705000	4843.84
chr11	9710000	5544.21
chr11	9715000	5061.08
chr11	9720000	4734.93
chr11	9725000	3289.28
chr11	9730000	5592.59
chr11	9735000	4741.30
chr11	9740000	5225.31
chr11	9745000	4902.06
chr11	9750000	4178.22
chr11	9755000	4934.21
chr11	9760000	4587.79
chr11	9765000	5397.36
chr11	9770000	6222.87
chr11	9775000	5576.65
chr11	9780000	4664.83
chr11	9785000	5957.26
chr11	9790000	4321.60
chr11	9795000	5939.01
chr11	9800000	4727.69
chr11	9805000	4409.65
chr11	9810000	3062.77
chr11	9815000	4941.16
chr11	9820000	3512.31
chr11	9825000	3820.50
chr11	9830000	2342.99
chr11	9835000	3389.50
chr11	9840000	3561.84
chr11	9845000	3480.45
chr11	9850000	3022.80
chr11	9855000	4342.16
chr11	9860000	2589.77
chr11	9865000	4467.87
chr11	9870000	3082.18
chr11	9875000	3719.41
chr11	9880000	3861.92
chr11	9885000	2718.09
chr11	9890000	4472.79
chr11	9895000	3531.14
chr11	9900000	3510.86
chr11	9905000	3056.98
chr11	9910000	2854.80
chr11	9915000	3744.03
chr11	9920000	4389.37
chr11	9925000	1851.45
chr11	9930000	3270.16
chr11	9935000	4165.76
chr11	9940000	3547.36
chr11	9945000	3952.87
chr11	9950000	3896.39
chr11	9955000	3647.87
chr11	9960000	3039.60
chr11	9965000	2749.66
chr11	9970000	4043.24
chr11	9975000	3624.69
chr11	9980000	3283.78
chr11	9985000	4003.85
chr11	9990000	4669.18
chr11	9995000	3527.95
chr11	10000000	4325.07
chr11	10005000	4425.00
chr11	10010000	3411.51
chr11	10015000	3467.99
chr11	10020000	2252.33
chr11	10025000	3891.17
chr11	10030000	3568.50
chr11	10035000	2600.49
chr11	10040000	3598.92
chr11	10045000	2270.87
chr11	10050000	2555.88
chr11	10055000	2326.19
chr11	10060000	3612.24
chr11	10065000	3382.84
chr11	10070000	2321.55
chr11	10075000	3279.72
chr11	10080000	4248.31
chr11	10085000	3482.19
chr11	10090000	2700.42
chr11	10095000	5165.35
chr11	10100000	3239.17
chr11	10105000	1433.48
chr11	10110000	2708.24
chr11	10115000	1586.71
chr11	10120000	2555.01
chr11	10125000	3592.25
[truncated: 24,223 more rows]
