# Supplementary material for: Highly interacting regions of the human genome are enriched with enhancers and bound by DNA repair proteins
Source: Sci Rep. 2019 Mar 14;9:4577. doi: 10.1038/s41598-019-40770-9 (PMC6418152; doi:10.1038/s41598-019-40770-9)
Supplement: Supplementary file 2 — Supplementary information SI-2 [file 41598_2019_40770_MOESM2_ESM.zip › Supplementary information SI-2/Chr12.sgr]

chr12	60000	329.63
chr12	65000	364.45
chr12	70000	203.86
chr12	75000	391.10
chr12	80000	1107.45
chr12	85000	319.28
chr12	90000	680.28
chr12	95000	15.68
chr12	145000	2376.11
chr12	150000	1784.90
chr12	155000	2510.03
chr12	160000	3196.58
chr12	165000	4275.80
chr12	170000	2447.62
chr12	175000	1151.99
chr12	180000	1701.16
chr12	185000	2632.03
chr12	190000	3221.67
chr12	195000	3819.78
chr12	200000	4747.51
chr12	205000	3660.13
chr12	210000	3219.16
chr12	215000	4162.27
chr12	220000	3498.30
chr12	225000	2153.74
chr12	230000	2444.48
chr12	235000	3903.52
chr12	240000	3871.21
chr12	245000	3186.23
chr12	250000	2492.47
chr12	255000	2832.13
chr12	260000	4372.09
chr12	265000	3761.44
chr12	270000	4072.88
chr12	275000	5029.47
chr12	280000	4839.41
chr12	285000	3555.07
chr12	290000	3296.32
chr12	295000	2632.03
chr12	300000	3433.69
chr12	305000	3669.54
chr12	310000	2862.87
chr12	315000	4211.19
chr12	320000	2862.56
chr12	325000	2927.79
chr12	330000	4708.62
chr12	335000	3861.49
chr12	340000	3045.41
chr12	345000	4789.22
chr12	350000	4383.38
chr12	355000	2724.87
chr12	360000	4094.83
chr12	365000	3024.71
chr12	370000	3949.62
chr12	375000	3127.89
chr12	380000	1915.69
chr12	385000	2065.29
chr12	390000	3978.79
chr12	395000	3296.32
chr12	400000	2953.51
chr12	405000	3276.56
chr12	410000	3083.36
chr12	415000	4395.30
chr12	420000	2087.88
chr12	425000	3844.24
chr12	430000	3977.22
chr12	435000	3056.70
chr12	440000	2616.35
chr12	445000	3931.12
chr12	450000	4315.01
chr12	455000	2817.39
chr12	460000	3452.82
chr12	465000	4212.45
chr12	470000	4129.33
chr12	475000	3540.95
chr12	480000	3753.28
chr12	485000	3656.06
chr12	490000	4309.99
chr12	495000	3795.63
chr12	500000	4583.79
chr12	505000	4278.94
chr12	510000	3104.06
chr12	515000	3771.79
chr12	520000	3755.17
chr12	525000	2611.65
chr12	530000	3916.69
chr12	535000	4705.80
chr12	540000	4232.21
chr12	545000	5250.27
chr12	550000	4287.09
chr12	555000	5454.45
chr12	560000	4026.15
chr12	565000	3770.85
chr12	570000	4566.23
chr12	575000	4183.59
chr12	580000	4770.72
chr12	585000	5157.43
chr12	590000	3359.36
chr12	595000	3985.69
chr12	600000	4355.47
chr12	605000	4324.42
chr12	610000	5129.83
chr12	615000	4118.67
chr12	620000	3294.75
chr12	625000	6022.13
chr12	630000	3508.96
chr12	635000	2739.61
chr12	640000	5954.70
chr12	645000	6054.12
chr12	650000	5653.61
chr12	655000	4809.61
chr12	660000	6911.29
chr12	665000	6376.22
chr12	670000	6408.21
chr12	675000	6947.98
chr12	680000	6375.28
chr12	685000	7249.07
chr12	690000	6044.40
chr12	695000	6819.71
chr12	700000	5319.58
chr12	705000	5004.69
chr12	710000	6263.63
chr12	715000	5720.10
chr12	720000	6011.46
chr12	725000	4731.52
chr12	730000	6709.93
chr12	735000	6658.81
chr12	740000	6052.24
chr12	745000	5499.92
chr12	750000	4868.57
chr12	755000	6557.19
chr12	760000	5375.72
chr12	765000	6164.52
chr12	770000	6139.43
chr12	775000	6012.09
chr12	780000	6523.32
chr12	785000	5124.50
chr12	790000	6313.18
chr12	795000	5703.79
chr12	800000	4207.12
chr12	805000	3843.61
chr12	810000	5446.61
chr12	815000	3727.25
chr12	820000	5949.05
chr12	825000	6584.16
chr12	830000	5763.69
chr12	835000	6892.47
chr12	840000	5235.22
chr12	845000	6086.11
chr12	850000	6108.69
chr12	855000	4066.29
chr12	860000	5820.77
chr12	865000	4337.90
chr12	870000	4666.91
chr12	875000	4768.52
chr12	880000	5105.06
chr12	885000	4870.14
chr12	890000	4193.63
chr12	895000	4574.38
chr12	900000	4789.54
chr12	905000	4551.17
chr12	910000	4939.46
chr12	915000	3349.95
chr12	920000	6658.18
chr12	925000	5538.50
chr12	930000	4981.48
chr12	935000	5019.12
chr12	940000	3537.19
chr12	945000	4017.37
chr12	950000	3660.45
chr12	955000	4639.31
chr12	960000	4709.25
chr12	965000	4438.58
chr12	970000	4157.88
chr12	975000	4336.65
chr12	980000	4052.81
chr12	985000	4872.34
chr12	990000	3796.57
chr12	995000	3833.26
chr12	1000000	4585.36
chr12	1005000	4076.64
chr12	1010000	5231.14
chr12	1015000	3445.29
chr12	1020000	5832.38
chr12	1025000	3150.48
chr12	1030000	5787.21
chr12	1035000	5811.37
chr12	1040000	4338.22
chr12	1045000	5936.19
chr12	1050000	5072.44
chr12	1055000	6732.51
chr12	1060000	4692.31
chr12	1065000	6554.37
chr12	1070000	5451.94
chr12	1075000	5385.76
chr12	1080000	3887.83
chr12	1085000	3987.57
chr12	1090000	5600.60
chr12	1095000	5640.12
chr12	1100000	4192.06
chr12	1105000	4719.60
chr12	1110000	4108.32
chr12	1115000	3369.08
chr12	1120000	5206.05
chr12	1125000	4374.91
chr12	1130000	4421.33
chr12	1135000	5251.21
chr12	1140000	4282.07
chr12	1145000	4245.07
chr12	1150000	4639.31
chr12	1155000	3449.37
chr12	1160000	4341.67
chr12	1165000	3065.17
chr12	1170000	4681.02
chr12	1175000	4566.54
chr12	1180000	4012.98
chr12	1185000	3715.33
chr12	1190000	3707.49
chr12	1195000	31.05
chr12	1200000	3896.93
chr12	1205000	6384.69
chr12	1210000	4269.22
chr12	1215000	4233.46
chr12	1220000	4265.77
chr12	1225000	5231.45
chr12	1230000	3933.31
chr12	1235000	4714.89
chr12	1240000	5331.19
chr12	1245000	4058.14
chr12	1250000	2580.28
chr12	1255000	4328.81
chr12	1260000	5026.96
chr12	1265000	4121.18
chr12	1270000	3424.28
chr12	1275000	5085.92
chr12	1280000	4493.15
chr12	1285000	5017.55
chr12	1290000	4884.88
chr12	1295000	3691.50
chr12	1300000	4421.33
chr12	1305000	4979.60
chr12	1310000	4053.43
chr12	1315000	4279.57
chr12	1320000	4975.84
chr12	1325000	3375.35
chr12	1330000	4071.63
chr12	1335000	4189.55
chr12	1340000	3281.26
chr12	1345000	3103.12
chr12	1350000	2995.23
chr12	1355000	4178.26
chr12	1360000	3004.63
chr12	1365000	3197.52
chr12	1370000	3262.44
chr12	1375000	4729.63
chr12	1380000	4019.25
chr12	1385000	4129.02
chr12	1390000	3718.47
chr12	1395000	3620.30
chr12	1400000	3744.50
chr12	1405000	3933.63
chr12	1410000	4357.35
chr12	1415000	2968.57
chr12	1420000	4092.01
chr12	1425000	3241.74
chr12	1430000	2183.54
chr12	1435000	3152.98
chr12	1440000	5098.16
chr12	1445000	4442.97
chr12	1450000	3123.19
chr12	1455000	3744.19
chr12	1460000	4616.41
chr12	1465000	4848.19
chr12	1470000	3596.78
chr12	1475000	3423.65
chr12	1480000	4410.98
chr12	1485000	4175.44
chr12	1490000	3973.77
chr12	1495000	4555.88
chr12	1500000	4471.20
chr12	1505000	3574.20
chr12	1510000	3749.52
chr12	1515000	3407.66
chr12	1520000	4783.58
chr12	1525000	2849.38
chr12	1530000	5118.54
chr12	1535000	4684.78
chr12	1540000	5265.95
chr12	1545000	3179.02
chr12	1550000	4969.57
chr12	1555000	3020.32
chr12	1560000	3534.37
chr12	1565000	3981.61
chr12	1570000	4123.69
chr12	1575000	4790.17
chr12	1580000	4237.22
chr12	1585000	3039.45
chr12	1590000	4354.52
chr12	1595000	5680.27
chr12	1600000	5376.35
chr12	1605000	4270.78
chr12	1610000	4865.75
chr12	1615000	4756.29
chr12	1620000	5442.84
chr12	1625000	6132.84
chr12	1630000	6380.93
chr12	1635000	5488.95
chr12	1640000	4955.45
chr12	1645000	5912.98
chr12	1650000	5401.44
chr12	1655000	6458.08
chr12	1660000	6666.96
chr12	1665000	6719.34
chr12	1670000	5791.92
chr12	1675000	6308.16
chr12	1680000	6565.03
chr12	1685000	5425.28
chr12	1690000	3455.96
chr12	1695000	7132.71
chr12	1700000	5494.91
chr12	1705000	5378.23
chr12	1710000	6482.86
chr12	1715000	7579.65
chr12	1720000	5190.05
chr12	1725000	6476.90
chr12	1730000	5145.20
chr12	1735000	4963.92
chr12	1740000	4635.86
chr12	1745000	5555.75
chr12	1750000	5940.27
chr12	1755000	7775.98
chr12	1760000	5861.55
chr12	1765000	6957.71
chr12	1770000	4080.41
chr12	1775000	5279.44
chr12	1780000	5184.41
chr12	1785000	4662.52
chr12	1790000	4802.40
chr12	1795000	5025.08
chr12	1800000	4787.03
chr12	1805000	5453.51
chr12	1810000	3813.50
chr12	1815000	4283.33
chr12	1820000	5360.04
chr12	1825000	3397.62
chr12	1830000	5687.48
chr12	1835000	3996.67
chr12	1840000	4155.68
chr12	1845000	3549.73
chr12	1850000	5552.62
chr12	1855000	5502.43
chr12	1860000	3784.65
chr12	1865000	4508.52
chr12	1870000	4352.33
chr12	1875000	4626.45
chr12	1880000	4757.23
chr12	1885000	4552.12
chr12	1890000	5227.06
chr12	1895000	7268.83
chr12	1900000	6929.48
chr12	1905000	3227.94
chr12	1910000	5461.66
chr12	1915000	9428.22
chr12	1920000	5983.55
chr12	1925000	4934.75
chr12	1930000	3836.08
chr12	1935000	4763.19
chr12	1940000	4688.55
chr12	1945000	6064.16
chr12	1950000	5103.49
chr12	1955000	4929.11
chr12	1960000	4947.30
chr12	1965000	6992.21
chr12	1970000	3414.87
chr12	1975000	3519.31
chr12	1980000	5200.72
chr12	1985000	5487.38
chr12	1990000	4635.54
chr12	1995000	5851.82
chr12	2000000	4394.04
chr12	2005000	3694.01
chr12	2010000	3936.13
chr12	2015000	4104.56
chr12	2020000	5448.80
chr12	2025000	3568.87
chr12	2030000	4477.16
chr12	2035000	5529.09
chr12	2040000	6664.14
chr12	2045000	6671.04
chr12	2050000	5353.14
chr12	2055000	4550.55
chr12	2060000	5033.55
chr12	2065000	2142.76
chr12	2070000	3054.50
chr12	2075000	4404.71
chr12	2080000	3911.67
chr12	2085000	4007.33
chr12	2090000	1603.31
chr12	2095000	2823.67
chr12	2100000	3295.38
chr12	2105000	4908.41
chr12	2110000	4330.37
chr12	2115000	3886.89
chr12	2120000	3349.01
chr12	2125000	4549.29
chr12	2130000	3594.58
chr12	2135000	4824.04
chr12	2140000	3761.13
chr12	2145000	3407.66
chr12	2150000	4712.70
chr12	2155000	2967.63
chr12	2160000	4121.18
chr12	2165000	5210.12
chr12	2170000	4423.21
chr12	2175000	2622.63
chr12	2180000	4206.17
chr12	2185000	4364.87
chr12	2190000	4346.06
chr12	2195000	3857.73
chr12	2200000	4161.64
chr12	2205000	5522.82
chr12	2210000	2123.94
chr12	2215000	4016.11
chr12	2220000	4663.77
chr12	2225000	5230.51
chr12	2230000	2330.94
chr12	2235000	4272.67
chr12	2240000	343.43
chr12	2245000	5739.86
chr12	2250000	4575.64
chr12	2255000	3608.07
chr12	2260000	4384.63
chr12	2265000	4438.89
chr12	2270000	4095.15
chr12	2275000	5320.52
chr12	2280000	2969.51
chr12	2285000	3874.03
chr12	2290000	4039.32
chr12	2295000	4479.04
chr12	2300000	3386.02
chr12	2305000	4034.93
chr12	2310000	3808.80
chr12	2315000	3965.93
chr12	2320000	4386.20
chr12	2325000	4157.88
chr12	2330000	5220.16
chr12	2335000	3566.36
chr12	2340000	4851.64
chr12	2345000	3226.69
chr12	2350000	4726.50
chr12	2355000	4696.70
chr12	2360000	6483.49
chr12	2365000	9799.56
chr12	2370000	6477.21
chr12	2375000	3483.24
chr12	2380000	5618.79
chr12	2385000	2653.36
chr12	2390000	5486.44
chr12	2395000	5313.31
chr12	2400000	2513.17
chr12	2405000	4601.98
chr12	2410000	6484.11
chr12	2415000	5131.72
chr12	2420000	3680.21
chr12	2425000	3234.84
chr12	2430000	2744.00
chr12	2435000	4753.47
chr12	2440000	3593.96
chr12	2445000	2473.02
chr12	2450000	5905.46
chr12	2455000	5265.95
chr12	2460000	3990.71
chr12	2465000	4208.37
chr12	2470000	6525.51
chr12	2475000	2331.57
chr12	2480000	5612.21
chr12	2485000	4328.49
chr12	2490000	7058.38
chr12	2495000	6530.85
chr12	2500000	5454.13
chr12	2505000	5954.38
chr12	2510000	5002.81
chr12	2515000	2494.66
chr12	2520000	4588.18
chr12	2525000	4193.00
chr12	2530000	4147.21
chr12	2535000	4049.67
chr12	2540000	5308.61
chr12	2545000	5333.07
chr12	2550000	5327.42
chr12	2555000	4770.09
chr12	2560000	5056.13
chr12	2565000	2935.95
chr12	2570000	5470.76
chr12	2575000	4134.35
chr12	2580000	3947.43
chr12	2585000	5323.97
chr12	2590000	5370.71
chr12	2595000	3738.54
chr12	2600000	3641.94
chr12	2605000	4082.92
chr12	2610000	4806.47
chr12	2615000	4072.57
chr12	2620000	4233.46
chr12	2625000	4785.46
chr12	2630000	4646.83
chr12	2635000	5601.86
chr12	2640000	5995.47
chr12	2645000	5983.24
chr12	2650000	4615.47
chr12	2655000	1397.88
chr12	2660000	4907.47
chr12	2665000	4539.57
chr12	2670000	4290.23
chr12	2675000	5187.86
chr12	2680000	4956.71
chr12	2685000	4972.39
chr12	2690000	5317.70
chr12	2695000	6451.50
chr12	2700000	3471.64
chr12	2705000	5007.52
chr12	2710000	5219.22
chr12	2715000	5584.29
chr12	2720000	6929.79
chr12	2725000	5008.77
chr12	2730000	2808.30
chr12	2735000	3955.89
chr12	2740000	3934.88
chr12	2745000	4700.47
chr12	2750000	5347.50
chr12	2755000	5162.77
chr12	2760000	4545.84
chr12	2765000	3003.69
chr12	2770000	3082.73
chr12	2775000	4486.88
chr12	2780000	5221.73
chr12	2785000	4217.15
chr12	2790000	4710.50
chr12	2795000	4718.66
chr12	2800000	3574.20
chr12	2805000	4092.64
chr12	2810000	2074.70
chr12	2815000	2987.07
chr12	2820000	3484.81
chr12	2825000	3030.67
chr12	2830000	4199.59
chr12	2835000	3041.64
chr12	2840000	4668.16
chr12	2845000	5407.72
chr12	2850000	4097.34
chr12	2855000	4366.76
chr12	2860000	3415.18
chr12	2865000	4092.95
chr12	2870000	5549.79
chr12	2875000	3346.18
chr12	2880000	5160.26
chr12	2885000	4610.77
chr12	2890000	6088.31
chr12	2895000	4042.14
chr12	2900000	4062.53
chr12	2905000	7018.24
chr12	2910000	4424.47
chr12	2915000	5473.27
chr12	2920000	6665.40
chr12	2925000	6205.29
chr12	2930000	5979.79
chr12	2935000	5110.70
chr12	2940000	5524.07
chr12	2945000	4521.69
chr12	2950000	5945.60
chr12	2955000	4841.92
chr12	2960000	4327.87
chr12	2965000	5992.33
chr12	2970000	5129.21
chr12	2975000	4985.25
chr12	2980000	5601.86
chr12	2985000	5404.58
chr12	2990000	5557.32
chr12	2995000	4226.56
chr12	3000000	3611.83
chr12	3005000	3576.71
chr12	3010000	3143.26
chr12	3015000	3584.23
chr12	3020000	4905.27
chr12	3025000	4478.10
chr12	3030000	4991.83
chr12	3035000	4308.11
chr12	3040000	5623.18
chr12	3045000	4973.33
chr12	3050000	5352.83
chr12	3055000	4631.47
chr12	3060000	4200.53
chr12	3065000	5501.49
chr12	3070000	4150.66
chr12	3075000	4603.87
chr12	3080000	4630.21
chr12	3085000	4203.35
chr12	3090000	3953.38
chr12	3095000	3983.49
chr12	3100000	5101.61
chr12	3105000	3589.57
chr12	3110000	4934.75
chr12	3115000	4897.43
chr12	3120000	6464.67
chr12	3125000	4864.18
chr12	3130000	4919.07
chr12	3135000	4085.74
chr12	3140000	6018.68
chr12	3145000	6197.45
chr12	3150000	4850.07
chr12	3155000	5163.39
chr12	3160000	5330.56
chr12	3165000	3950.25
chr12	3170000	5496.47
chr12	3175000	4092.64
chr12	3180000	5178.45
chr12	3185000	5001.56
chr12	3190000	5854.02
chr12	3195000	6150.72
chr12	3200000	3518.37
chr12	3205000	5013.16
chr12	3210000	4410.67
chr12	3215000	5962.85
chr12	3220000	4861.67
chr12	3225000	5596.52
chr12	3230000	4333.20
chr12	3235000	6590.75
chr12	3240000	6294.68
chr12	3245000	5347.81
chr12	3250000	4457.40
chr12	3255000	4912.80
chr12	3260000	5517.17
chr12	3265000	5977.59
chr12	3270000	5355.02
chr12	3275000	4914.99
chr12	3280000	5302.02
chr12	3285000	3195.95
chr12	3290000	4572.50
chr12	3295000	4192.37
chr12	3300000	4450.18
chr12	3305000	3076.14
chr12	3310000	4566.86
chr12	3315000	5384.51
chr12	3320000	6655.99
chr12	3325000	6654.11
chr12	3330000	5271.28
chr12	3335000	4349.19
chr12	3340000	5882.87
chr12	3345000	6689.86
chr12	3350000	3471.33
chr12	3355000	6083.29
chr12	3360000	5543.21
chr12	3365000	5513.10
chr12	3370000	3417.07
chr12	3375000	3686.17
chr12	3380000	4718.66
chr12	3385000	3130.40
chr12	3390000	4363.62
chr12	3395000	4616.41
chr12	3400000	4824.04
chr12	3405000	7486.50
chr12	3410000	2060.28
chr12	3415000	3724.12
chr12	3420000	5474.83
chr12	3425000	4467.75
chr12	3430000	3622.81
chr12	3435000	4648.72
chr12	3440000	5666.78
chr12	3445000	3497.36
chr12	3450000	4848.50
chr12	3455000	5327.11
chr12	3460000	6567.86
chr12	3465000	4087.93
chr12	3470000	4254.16
chr12	3475000	4519.50
chr12	3480000	2166.29
chr12	3485000	3372.22
chr12	3490000	3418.63
chr12	3495000	4463.36
chr12	3500000	2166.91
chr12	3505000	3184.35
chr12	3510000	3718.16
chr12	3515000	3740.43
chr12	3520000	3602.11
chr12	3525000	2749.65
chr12	3530000	4455.20
chr12	3535000	3684.91
chr12	3540000	5687.79
chr12	3545000	3385.08
chr12	3550000	4665.65
chr12	3555000	3593.64
chr12	3560000	3012.79
chr12	3565000	4320.65
chr12	3570000	3492.65
chr12	3575000	4517.30
chr12	3580000	4566.54
chr12	3585000	1765.14
chr12	3590000	4538.94
chr12	3595000	3791.55
chr12	3600000	3105.94
chr12	3605000	2367.64
chr12	3610000	592.15
chr12	3615000	4749.71
chr12	3620000	3800.96
chr12	3625000	2592.52
chr12	3630000	2964.80
chr12	3635000	3942.41
chr12	3640000	4501.62
chr12	3645000	3997.92
chr12	3650000	4244.12
chr12	3655000	5057.07
chr12	3660000	6578.52
chr12	3665000	4352.33
chr12	3670000	3186.54
chr12	3675000	4093.58
chr12	3680000	3058.89
chr12	3685000	4330.37
chr12	3690000	4569.68
chr12	3695000	5668.03
chr12	3700000	4272.98
chr12	3705000	6050.04
chr12	3710000	5637.30
chr12	3715000	3836.40
chr12	3720000	6045.02
chr12	3725000	4363.62
chr12	3730000	4908.09
chr12	3735000	4878.92
chr12	3740000	5792.55
chr12	3745000	3227.94
chr12	3750000	5275.05
chr12	3755000	4371.46
chr12	3760000	4245.07
chr12	3765000	6740.98
chr12	3770000	5823.28
chr12	3775000	3562.59
chr12	3780000	5333.70
chr12	3785000	5339.34
chr12	3790000	4631.15
chr12	3795000	4621.12
chr12	3800000	5336.52
chr12	3805000	5148.65
chr12	3810000	4140.31
chr12	3815000	4269.84
chr12	3820000	2096.97
chr12	3825000	5635.73
chr12	3830000	5614.72
chr12	3835000	5913.92
chr12	3840000	5999.86
chr12	3845000	5478.91
chr12	3850000	5641.37
chr12	3855000	4478.41
chr12	3860000	2767.53
chr12	3865000	4669.10
chr12	3870000	3798.45
chr12	3875000	4564.03
chr12	3880000	5887.26
chr12	3885000	4891.16
chr12	3890000	3977.22
chr12	3895000	4563.72
chr12	3900000	5085.30
chr12	3905000	4857.91
chr12	3910000	4556.82
chr12	3915000	4611.08
chr12	3920000	4987.13
chr12	3925000	4403.14
chr12	3930000	3989.45
chr12	3935000	5312.68
chr12	3940000	4166.34
chr12	3945000	4520.75
chr12	3950000	4426.03
chr12	3955000	4075.70
chr12	3960000	4945.73
chr12	3965000	4788.60
chr12	3970000	4758.49
chr12	3975000	4244.12
chr12	3980000	6902.82
chr12	3985000	5379.17
chr12	3990000	5822.03
chr12	3995000	4459.91
chr12	4000000	5722.29
chr12	4005000	4845.68
chr12	4010000	3498.30
chr12	4015000	3733.53
chr12	4020000	5775.92
chr12	4025000	5195.07
chr12	4030000	5590.57
chr12	4035000	6652.22
chr12	4040000	3678.01
chr12	4045000	4432.62
chr12	4050000	4240.99
chr12	4055000	3001.18
chr12	4060000	4510.72
chr12	4065000	5444.41
chr12	4070000	5529.09
chr12	4075000	5738.92
chr12	4080000	5375.41
chr12	4085000	5910.79
chr12	4090000	5275.99
chr12	4095000	4152.23
chr12	4100000	5059.89
chr12	4105000	4240.36
chr12	4110000	5483.62
chr12	4115000	6035.61
chr12	4120000	4041.52
chr12	4125000	3921.71
chr12	4130000	2332.83
chr12	4135000	4571.87
chr12	4140000	4801.14
chr12	4145000	6320.71
chr12	4150000	5984.49
chr12	4155000	4667.22
chr12	4160000	5025.08
chr12	4165000	6723.42
chr12	4170000	3881.25
chr12	4175000	4293.37
chr12	4180000	5681.52
chr12	4185000	4320.65
chr12	4190000	5425.28
chr12	4195000	4759.74
chr12	4200000	4494.41
chr12	4205000	5888.83
chr12	4210000	4589.12
chr12	4215000	7585.60
chr12	4220000	6906.90
chr12	4225000	6633.72
chr12	4230000	4608.88
chr12	4235000	5891.66
chr12	4240000	5019.43
chr12	4245000	6232.26
chr12	4250000	7677.81
chr12	4255000	6143.82
chr12	4260000	4868.89
chr12	4265000	6355.21
chr12	4270000	4431.05
chr12	4275000	6093.95
chr12	4280000	4226.87
chr12	4285000	4952.00
chr12	4290000	4015.17
chr12	4295000	4130.90
chr12	4300000	4510.72
chr12	4305000	5275.99
chr12	4310000	3956.52
chr12	4315000	4333.51
chr12	4320000	7024.51
chr12	4325000	6247.32
chr12	4330000	5556.38
chr12	4335000	5115.09
chr12	4340000	4518.87
chr12	4345000	4256.04
chr12	4350000	5849.94
chr12	4355000	5252.15
chr12	4360000	4127.45
chr12	4365000	5072.44
chr12	4370000	5872.21
chr12	4375000	2552.68
chr12	4380000	4423.52
chr12	4385000	6608.31
chr12	4390000	6492.27
chr12	4395000	7654.60
chr12	4400000	5148.97
chr12	4405000	5141.75
chr12	4410000	6143.82
chr12	4415000	7356.34
chr12	4420000	5160.57
chr12	4425000	3779.00
chr12	4430000	6739.41
chr12	4435000	5264.07
chr12	4440000	4869.52
chr12	4445000	4735.91
chr12	4450000	4345.12
chr12	4455000	5045.15
chr12	4460000	4876.73
chr12	4465000	5324.29
chr12	4470000	3794.37
chr12	4475000	4222.80
chr12	4480000	4562.47
chr12	4485000	5410.22
chr12	4490000	3417.07
chr12	4495000	3499.55
chr12	4500000	6841.97
chr12	4505000	3600.23
chr12	4510000	5425.91
chr12	4515000	4770.41
chr12	4520000	4238.79
chr12	4525000	4484.06
chr12	4530000	3294.75
chr12	4535000	4483.43
chr12	4540000	6390.34
chr12	4545000	5131.09
chr12	4550000	5334.32
chr12	4555000	3559.46
chr12	4560000	4995.28
chr12	4565000	2866.01
chr12	4570000	3391.03
chr12	4575000	3862.43
chr12	4580000	4223.42
chr12	4585000	4271.10
chr12	4590000	3866.51
chr12	4595000	4843.17
chr12	4600000	3772.42
chr12	4605000	4238.79
chr12	4610000	5245.57
chr12	4615000	3312.31
chr12	4620000	1605.82
chr12	4625000	3034.43
chr12	4630000	4445.17
chr12	4635000	3447.18
chr12	4640000	4318.46
chr12	4645000	5612.52
chr12	4650000	1686.74
chr12	4655000	3486.07
chr12	4660000	2572.13
chr12	4665000	3406.40
chr12	4670000	4984.31
chr12	4675000	5483.30
chr12	4680000	5331.19
chr12	4685000	3347.44
chr12	4690000	3286.91
chr12	4695000	4834.70
chr12	4700000	4374.28
chr12	4705000	4588.81
chr12	4710000	4509.46
chr12	4715000	4466.49
chr12	4720000	5017.55
chr12	4725000	3648.84
chr12	4730000	2920.58
chr12	4735000	5601.86
chr12	4740000	2846.25
chr12	4745000	3701.85
chr12	4750000	4655.62
chr12	4755000	6991.26
chr12	4760000	1974.03
chr12	4765000	3877.17
chr12	4770000	3802.53
chr12	4775000	4468.69
chr12	4780000	4748.45
chr12	4785000	3789.35
chr12	4790000	4812.75
chr12	4795000	5397.05
chr12	4800000	5736.09
chr12	4805000	5550.42
chr12	4810000	4258.24
chr12	4815000	3614.97
chr12	4820000	4197.71
chr12	4825000	4723.36
chr12	4830000	5442.22
chr12	4835000	3305.73
chr12	4840000	3522.45
chr12	4845000	5030.72
chr12	4850000	4096.40
chr12	4855000	3214.46
chr12	4860000	3821.03
chr12	4865000	5203.22
chr12	4870000	4747.51
chr12	4875000	3393.23
chr12	4880000	4548.98
chr12	4885000	5066.17
chr12	4890000	3527.78
chr12	4895000	4014.86
chr12	4900000	3110.64
chr12	4905000	6825.66
chr12	4910000	4506.64
chr12	4915000	4291.17
chr12	4920000	4950.12
chr12	4925000	4158.82
chr12	4930000	4909.97
chr12	4935000	4319.08
chr12	4940000	5541.64
chr12	4945000	2633.29
chr12	4950000	4451.12
chr12	4955000	4664.40
chr12	4960000	4261.69
chr12	4965000	7913.98
chr12	4970000	6062.27
chr12	4975000	5769.02
chr12	4980000	4155.37
chr12	4985000	4753.78
chr12	4990000	4124.94
chr12	4995000	2279.19
chr12	5000000	4270.47
chr12	5005000	4453.95
chr12	5010000	4951.69
chr12	5015000	5771.53
chr12	5020000	5262.19
chr12	5025000	5184.09
chr12	5030000	3876.86
chr12	5035000	5747.70
chr12	5040000	3853.65
chr12	5045000	4860.73
chr12	5050000	5638.55
chr12	5055000	4945.42
chr12	5060000	5070.56
chr12	5065000	4696.70
chr12	5070000	4836.58
chr12	5075000	4744.69
chr12	5080000	4484.37
chr12	5085000	5853.71
chr12	5090000	3278.13
chr12	5095000	4179.20
chr12	5100000	4996.22
chr12	5105000	6498.86
chr12	5110000	4411.92
chr12	5115000	5147.71
chr12	5120000	4448.93
chr12	5125000	6500.74
chr12	5130000	7791.04
chr12	5135000	2122.38
chr12	5140000	4932.24
chr12	5145000	4989.01
chr12	5150000	4179.20
chr12	5155000	5829.24
chr12	5160000	5048.60
chr12	5165000	4340.41
chr12	5170000	4967.68
chr12	5175000	4488.76
chr12	5180000	5933.06
chr12	5185000	5781.57
chr12	5190000	3874.35
chr12	5195000	4942.91
chr12	5200000	4876.10
chr12	5205000	4618.92
chr12	5210000	4824.67
chr12	5215000	3852.71
chr12	5220000	3819.15
chr12	5225000	1105.25
chr12	5230000	3270.91
chr12	5235000	5294.81
chr12	5240000	3189.68
chr12	5245000	2558.96
chr12	5250000	3964.68
chr12	5255000	3598.03
chr12	5260000	3393.23
chr12	5265000	4213.08
chr12	5270000	5010.02
chr12	5275000	3423.97
chr12	5280000	2956.96
chr12	5285000	3942.09
chr12	5290000	5631.97
chr12	5295000	3576.39
chr12	5300000	4512.28
chr12	5305000	3285.34
chr12	5310000	4126.51
chr12	5315000	4346.06
chr12	5320000	5288.85
chr12	5325000	4648.40
chr12	5330000	4432.62
chr12	5335000	4974.90
chr12	5340000	4393.10
chr12	5345000	5024.14
chr12	5350000	3057.01
chr12	5355000	4519.81
chr12	5360000	2679.39
chr12	5365000	2243.75
chr12	5370000	5046.72
chr12	5375000	2661.52
chr12	5380000	2735.53
chr12	5385000	3038.82
chr12	5390000	3212.89
chr12	5395000	1021.83
chr12	5400000	3195.64
chr12	5405000	2776.93
chr12	5410000	4104.24
chr12	5415000	2799.20
chr12	5420000	3158.94
chr12	5425000	2740.24
chr12	5430000	2722.05
chr12	5435000	3306.98
chr12	5440000	3310.12
chr12	5445000	2577.15
chr12	5450000	3093.08
chr12	5455000	3767.08
chr12	5460000	2001.31
chr12	5465000	2961.04
chr12	5470000	3033.18
chr12	5475000	2448.56
chr12	5480000	2181.34
chr12	5485000	3641.94
chr12	5490000	3416.13
chr12	5495000	3656.68
chr12	5500000	3141.07
chr12	5505000	3741.05
chr12	5510000	3691.81
chr12	5515000	3405.46
chr12	5520000	3524.96
chr12	5525000	3022.51
chr12	5530000	3322.35
chr12	5535000	4355.78
chr12	5540000	4017.37
chr12	5545000	5142.07
chr12	5550000	3672.68
chr12	5555000	4973.02
chr12	5560000	5894.16
chr12	5565000	2858.17
chr12	5570000	3787.47
chr12	5575000	4751.59
chr12	5580000	4754.41
chr12	5585000	4562.47
chr12	5590000	2906.47
chr12	5595000	4692.00
chr12	5600000	4238.17
chr12	5605000	2356.98
chr12	5610000	4169.79
chr12	5615000	3420.83
chr12	5620000	4707.37
chr12	5625000	3372.22
chr12	5630000	4211.82
chr12	5635000	2689.74
chr12	5640000	3471.64
chr12	5645000	3545.03
chr12	5650000	3287.53
chr12	5655000	4258.87
chr12	5660000	4947.61
chr12	5665000	3772.10
chr12	5670000	3332.07
chr12	5675000	4035.87
chr12	5680000	3842.98
chr12	5685000	3828.24
chr12	5690000	4624.25
chr12	5695000	3364.06
chr12	5700000	3264.33
chr12	5705000	4173.56
chr12	5710000	4320.02
chr12	5715000	3431.49
chr12	5720000	3947.11
chr12	5725000	4711.76
chr12	5730000	5173.12
chr12	5735000	4745.00
chr12	5740000	4667.22
chr12	5745000	4343.23
chr12	5750000	3381.63
chr12	5755000	4896.80
chr12	5760000	4143.13
chr12	5765000	3728.82
chr12	5770000	3462.23
chr12	5775000	3294.12
chr12	5780000	3309.80
chr12	5785000	4949.81
chr12	5790000	4902.76
chr12	5795000	5056.13
chr12	5800000	4114.91
chr12	5805000	3387.90
chr12	5810000	3233.59
chr12	5815000	3964.99
chr12	5820000	4126.51
chr12	5825000	3819.15
chr12	5830000	2077.53
chr12	5835000	3881.25
chr12	5840000	3846.12
chr12	5845000	4156.62
chr12	5850000	4189.87
chr12	5855000	1816.27
chr12	5860000	2744.00
chr12	5865000	3820.09
chr12	5870000	3507.39
chr12	5875000	4921.58
chr12	5880000	3707.49
chr12	5885000	4056.88
chr12	5890000	2520.69
chr12	5895000	5617.22
chr12	5900000	5164.33
chr12	5905000	4774.48
chr12	5910000	3868.08
chr12	5915000	4368.95
chr12	5920000	2971.70
chr12	5925000	3378.80
chr12	5930000	4151.60
chr12	5935000	3600.54
chr12	5940000	2984.56
chr12	5945000	3275.30
chr12	5950000	4140.00
chr12	5955000	3812.88
chr12	5960000	4290.23
chr12	5965000	3848.00
chr12	5970000	4333.51
chr12	5975000	5907.96
chr12	5980000	3657.31
chr12	5985000	4186.73
chr12	5990000	3147.03
chr12	5995000	2800.46
chr12	6000000	2802.97
chr12	6005000	2990.83
chr12	6010000	4814.94
chr12	6015000	4594.14
chr12	6020000	4504.13
chr12	6025000	4623.31
chr12	6030000	5060.83
chr12	6035000	2255.36
chr12	6040000	2885.14
chr12	6045000	4363.62
chr12	6050000	3853.96
chr12	6055000	5189.74
chr12	6060000	4816.51
chr12	6065000	3965.93
chr12	6070000	4636.48
chr12	6075000	3331.44
chr12	6080000	4735.28
chr12	6085000	3891.60
chr12	6090000	5535.05
chr12	6095000	4525.14
chr12	6100000	3191.88
chr12	6105000	4635.54
chr12	6110000	2670.93
chr12	6115000	3176.19
chr12	6120000	3977.53
chr12	6125000	5419.63
chr12	6130000	3366.88
chr12	6135000	4723.05
chr12	6140000	4307.48
chr12	6145000	3977.22
chr12	6150000	4589.44
chr12	6155000	6034.99
chr12	6160000	2775.37
chr12	6165000	4150.98
chr12	6170000	6162.64
chr12	6175000	6093.32
chr12	6180000	4629.58
chr12	6185000	4785.15
chr12	6190000	4489.70
chr12	6195000	4535.49
chr12	6200000	4131.22
chr12	6205000	3768.03
chr12	6210000	3284.08
chr12	6215000	4544.27
chr12	6220000	4852.27
chr12	6225000	4583.48
chr12	6230000	5271.91
chr12	6235000	4896.49
chr12	6240000	4078.84
chr12	6245000	5224.55
chr12	6250000	4111.46
chr12	6255000	5099.41
chr12	6260000	4980.54
chr12	6265000	3968.44
chr12	6270000	5227.37
chr12	6275000	5731.07
chr12	6280000	4496.92
chr12	6285000	4104.56
chr12	6290000	5161.82
chr12	6295000	3088.69
chr12	6300000	5674.31
chr12	6305000	4379.30
chr12	6310000	5445.67
chr12	6315000	5240.86
chr12	6320000	4132.47
chr12	6325000	5603.11
chr12	6330000	2735.22
chr12	6335000	5900.75
chr12	6340000	5938.07
chr12	6345000	5989.82
chr12	6350000	4899.94
chr12	6355000	6359.29
chr12	6360000	6500.42
chr12	6365000	5194.44
chr12	6370000	6077.64
chr12	6375000	5286.34
chr12	6380000	4177.95
chr12	6385000	6551.55
chr12	6390000	5686.85
chr12	6395000	5128.89
chr12	6400000	4795.81
chr12	6405000	4979.29
chr12	6410000	6309.42
chr12	6415000	5420.57
chr12	6420000	5798.82
chr12	6425000	5441.90
chr12	6430000	4077.58
chr12	6435000	5758.05
chr12	6440000	7117.66
chr12	6445000	6747.26
chr12	6450000	5963.79
chr12	6455000	4178.89
chr12	6460000	4075.08
chr12	6465000	5811.37
chr12	6470000	5504.32
chr12	6475000	7289.53
chr12	6480000	4963.61
chr12	6485000	4294.62
chr12	6490000	4612.33
chr12	6495000	3480.73
chr12	6500000	2941.28
chr12	6505000	4257.92
chr12	6510000	3864.31
chr12	6515000	4227.82
chr12	6520000	4758.17
chr12	6525000	5256.54
chr12	6530000	6597.34
chr12	6535000	7440.71
chr12	6540000	7245.00
chr12	6545000	6341.10
chr12	6550000	6754.16
chr12	6555000	5792.86
chr12	6560000	8402.31
chr12	6565000	8157.05
chr12	6570000	7169.72
chr12	6575000	4887.39
chr12	6580000	4335.39
chr12	6585000	4530.47
chr12	6590000	4824.98
chr12	6595000	6398.49
chr12	6600000	6517.36
chr12	6605000	6608.63
chr12	6610000	5499.30
chr12	6615000	6492.27
chr12	6620000	6443.03
chr12	6625000	5365.37
chr12	6630000	3568.24
chr12	6635000	7532.60
chr12	6640000	6769.52
chr12	6645000	3138.24
chr12	6650000	6301.26
chr12	6655000	5488.01
chr12	6660000	4150.66
chr12	6665000	6313.50
chr12	6670000	8221.03
chr12	6675000	6705.23
chr12	6680000	5290.73
chr12	6685000	6220.35
chr12	6690000	5288.53
chr12	6695000	6245.44
chr12	6700000	5572.37
chr12	6705000	7293.30
chr12	6710000	4743.75
chr12	6715000	5072.12
chr12	6720000	5673.05
chr12	6725000	4083.54
chr12	6730000	4773.86
chr12	6735000	5698.46
chr12	6740000	8115.34
chr12	6745000	6536.49
chr12	6750000	6487.88
chr12	6755000	5802.90
chr12	6760000	7519.43
chr12	6765000	6144.76
chr12	6770000	6683.90
chr12	6775000	5537.87
chr12	6780000	6477.53
chr12	6785000	6101.16
chr12	6790000	5993.90
chr12	6795000	2683.47
chr12	6800000	5296.69
chr12	6805000	4839.09
chr12	6810000	6394.41
chr12	6815000	4240.99
chr12	6820000	5064.60
chr12	6825000	4761.94
chr12	6830000	6307.54
chr12	6835000	6159.50
chr12	6840000	7402.76
chr12	6845000	4976.15
chr12	6850000	4797.69
chr12	6855000	6587.30
chr12	6860000	8339.90
chr12	6865000	5945.60
chr12	6870000	5928.35
chr12	6875000	5637.30
chr12	6880000	5105.68
chr12	6885000	5697.20
chr12	6890000	5931.49
chr12	6895000	5009.40
chr12	6900000	5419.95
chr12	6905000	6730.63
chr12	6910000	5126.38
chr12	6915000	3923.28
chr12	6920000	6116.53
chr12	6925000	6318.83
chr12	6930000	5407.40
chr12	6935000	6305.34
chr12	6940000	6912.86
chr12	6945000	4725.56
chr12	6950000	6140.37
chr12	6955000	7331.56
chr12	6960000	6103.67
chr12	6965000	5140.18
chr12	6970000	8023.75
chr12	6975000	7600.97
chr12	6980000	5462.29
chr12	6985000	4824.98
chr12	6990000	6271.16
chr12	6995000	5526.90
chr12	7000000	6403.51
chr12	7005000	4814.32
chr12	7010000	6067.92
chr12	7015000	5840.85
chr12	7020000	6559.39
chr12	7025000	6516.42
chr12	7030000	6820.65
chr12	7035000	6703.35
chr12	7040000	7102.92
chr12	7045000	5256.23
chr12	7050000	7165.65
chr12	7055000	7494.96
chr12	7060000	5478.60
chr12	7065000	7151.22
chr12	7070000	8230.44
chr12	7075000	7987.37
chr12	7080000	5061.46
chr12	7085000	5487.69
chr12	7090000	4540.82
chr12	7095000	5572.06
chr12	7100000	5139.87
chr12	7105000	5263.44
chr12	7110000	4481.55
chr12	7115000	5873.47
chr12	7120000	6425.15
chr12	7125000	5544.77
chr12	7130000	5300.14
chr12	7135000	6313.18
chr12	7140000	5373.22
chr12	7145000	5146.77
chr12	7150000	4625.51
chr12	7155000	4710.50
chr12	7160000	6262.37
chr12	7165000	6368.07
chr12	7170000	6617.72
chr12	7175000	4308.73
chr12	7180000	5228.32
chr12	7185000	4262.63
chr12	7235000	41.71
chr12	7240000	7615.40
chr12	7245000	7053.99
chr12	7250000	5506.20
chr12	7255000	4822.47
chr12	7260000	6065.41
chr12	7265000	7138.67
chr12	7270000	6076.70
chr12	7275000	4770.09
chr12	7280000	6730.95
chr12	7285000	8508.64
chr12	7290000	4190.18
chr12	7295000	6352.07
chr12	7300000	7982.67
chr12	7305000	3957.46
chr12	7310000	5145.83
chr12	7315000	4627.07
chr12	7320000	3208.81
chr12	7325000	2721.42
chr12	7330000	5639.49
chr12	7335000	6114.34
chr12	7340000	4319.71
chr12	7345000	4130.90
chr12	7350000	3897.56
chr12	7355000	5219.22
chr12	7360000	7318.39
chr12	7365000	2504.39
chr12	7370000	4263.26
chr12	7375000	4585.99
chr12	7380000	5091.57
chr12	7385000	3848.32
chr12	7390000	4619.23
chr12	7395000	3515.23
chr12	7400000	3536.25
chr12	7405000	2177.26
chr12	7410000	3745.44
chr12	7415000	4886.77
chr12	7420000	3710.32
chr12	7425000	3716.90
chr12	7430000	3869.02
chr12	7435000	4596.02
chr12	7440000	3592.39
chr12	7445000	1838.54
chr12	7450000	4055.00
chr12	7455000	3817.58
chr12	7460000	3462.54
chr12	7465000	3218.22
chr12	7470000	3405.15
chr12	7475000	3794.68
chr12	7480000	1969.95
chr12	7485000	2283.27
chr12	7490000	2555.82
chr12	7495000	4027.40
chr12	7500000	3502.06
chr12	7505000	2930.30
chr12	7510000	2883.57
chr12	7515000	1658.82
chr12	7520000	3625.32
chr12	7525000	3147.03
chr12	7530000	2962.61
chr12	7535000	3432.43
chr12	7540000	4017.99
chr12	7545000	1768.91
chr12	7550000	1963.36
chr12	7555000	2611.65
chr12	7560000	3025.96
chr12	7565000	3584.23
chr12	7570000	3327.05
chr12	7575000	1777.06
chr12	7580000	1951.44
chr12	7585000	1222.55
chr12	7590000	2991.46
chr12	7595000	3567.30
chr12	7600000	2942.53
chr12	7605000	3875.60
chr12	7610000	3896.62
chr12	7615000	3441.53
chr12	7620000	2918.70
chr12	7625000	3583.29
chr12	7630000	1343.62
chr12	7635000	4113.65
chr12	7640000	3226.38
chr12	7645000	2836.84
chr12	7650000	4051.24
chr12	7655000	1597.35
chr12	7660000	3387.27
chr12	7665000	2773.17
chr12	7670000	3589.57
chr12	7675000	4074.45
chr12	7680000	4197.39
chr12	7685000	2708.56
chr12	7690000	3665.15
chr12	7695000	3786.22
chr12	7700000	2653.99
chr12	7705000	2189.49
chr12	7710000	3127.89
chr12	7715000	2713.89
chr12	7720000	3237.67
chr12	7725000	1736.29
chr12	7730000	3380.06
chr12	7735000	4755.04
chr12	7740000	2588.75
chr12	7745000	4573.13
chr12	7750000	2890.16
chr12	7755000	3663.27
chr12	7760000	3115.35
chr12	7765000	3061.40
chr12	7770000	2852.52
chr12	7775000	2692.25
chr12	7780000	3368.14
chr12	7785000	4487.51
chr12	7790000	3632.22
chr12	7795000	5466.68
chr12	7800000	3702.48
chr12	7805000	4121.49
chr12	7810000	3802.53
chr12	7815000	4727.12
chr12	7820000	3003.07
chr12	7825000	4576.89
chr12	7830000	3942.41
chr12	7835000	3862.43
chr12	7840000	3923.90
chr12	7845000	4382.12
chr12	7850000	4358.92
chr12	7855000	3243.31
chr12	7860000	3867.13
chr12	7865000	4554.62
chr12	7870000	2826.18
chr12	7875000	5021.00
chr12	7880000	4595.40
chr12	7885000	4754.72
chr12	7890000	4332.26
chr12	7895000	4458.97
chr12	7900000	4742.49
chr12	7905000	4264.51
chr12	7910000	4553.37
chr12	7915000	4350.45
chr12	7920000	4286.15
chr12	7925000	4395.61
chr12	7930000	4404.08
chr12	7935000	3838.59
chr12	7940000	3304.16
chr12	7945000	2836.53
chr12	7950000	3897.56
chr12	7955000	4347.31
chr12	7960000	4545.22
chr12	7965000	2709.82
chr12	7970000	3216.34
chr12	7975000	3670.17
chr12	7980000	4529.22
chr12	7985000	4642.44
chr12	7990000	3942.09
chr12	7995000	4140.00
chr12	8000000	3598.66
chr12	8005000	4845.37
chr12	8010000	5216.40
chr12	8015000	4318.77
chr12	8020000	4357.35
chr12	8025000	3826.05
chr12	8030000	4194.26
chr12	8035000	4018.31
chr12	8040000	4472.77
chr12	8045000	3732.90
chr12	8050000	3933.94
chr12	8055000	4211.51
chr12	8060000	4758.80
chr12	8065000	4608.88
chr12	8070000	3784.96
chr12	8075000	4020.50
chr12	8080000	5380.12
chr12	8085000	6564.41
chr12	8090000	3912.61
chr12	8095000	5103.80
chr12	8100000	4462.42
chr12	8105000	3976.28
chr12	8110000	5838.34
chr12	8115000	5997.66
chr12	8120000	4049.36
chr12	8125000	5557.01
chr12	8130000	4514.17
chr12	8135000	4158.19
chr12	8140000	4695.45
chr12	8145000	6172.67
chr12	8150000	5159.63
chr12	8155000	5076.83
chr12	8160000	3674.56
chr12	8165000	3466.62
chr12	8170000	5187.23
chr12	8175000	6641.87
chr12	8180000	4900.88
chr12	8185000	6730.63
chr12	8190000	6507.01
chr12	8195000	5469.82
chr12	8200000	5268.46
chr12	8205000	4264.51
chr12	8210000	4338.53
chr12	8215000	2789.79
chr12	8220000	3832.95
chr12	8225000	4795.50
chr12	8230000	4948.24
chr12	8235000	5293.24
chr12	8240000	6047.22
chr12	8245000	4690.43
chr12	8250000	4435.76
chr12	8255000	4191.75
chr12	8260000	4074.13
chr12	8265000	4098.60
chr12	8270000	4729.63
chr12	8275000	3555.69
chr12	8280000	5194.13
chr12	8285000	4953.26
chr12	8290000	3849.57
chr12	8295000	4862.62
chr12	8300000	4104.56
chr12	8305000	3421.14
chr12	8310000	2674.06
chr12	8315000	2491.53
chr12	8320000	2499.37
chr12	8325000	1706.81
chr12	8330000	2969.19
chr12	8335000	2166.91
chr12	8340000	2744.63
chr12	8345000	3325.80
chr12	8350000	2587.50
chr12	8355000	2908.35
chr12	8360000	2245.95
chr12	8365000	2637.68
chr12	8370000	3185.29
chr12	8375000	4913.11
chr12	8380000	5426.53
chr12	8385000	3722.23
chr12	8390000	5015.36
chr12	8395000	4660.63
chr12	8400000	2946.61
chr12	8405000	3616.85
chr12	8410000	2902.08
chr12	8415000	4029.91
chr12	8420000	3826.05
chr12	8425000	2812.06
chr12	8430000	2778.50
chr12	8435000	3301.65
chr12	8440000	3434.63
chr12	8445000	3351.20
chr12	8450000	2153.43
chr12	8455000	2406.84
chr12	8460000	3500.49
chr12	8465000	3359.98
chr12	8470000	2962.61
chr12	8475000	3015.30
chr12	8480000	3117.54
chr12	8485000	3324.23
chr12	8490000	2769.72
chr12	8495000	1900.95
chr12	8500000	1711.83
chr12	8505000	3664.21
chr12	8510000	3455.02
chr12	8515000	3320.78
chr12	8520000	3665.78
chr12	8525000	1730.33
chr12	8530000	3030.35
chr12	8535000	3383.19
chr12	8540000	1946.11
chr12	8545000	3035.37
chr12	8550000	3540.95
chr12	8555000	1512.35
chr12	8560000	1.88
chr12	8565000	210.45
chr12	8570000	267.85
chr12	8575000	56.45
chr12	8580000	2.82
chr12	8585000	0.94
chr12	8590000	1817.84
chr12	8595000	3521.19
chr12	8600000	3149.53
chr12	8605000	2942.53
chr12	8610000	3246.76
chr12	8615000	2766.90
chr12	8620000	3571.69
chr12	8625000	2278.88
chr12	8630000	2880.75
chr12	8635000	1926.35
chr12	8640000	3789.98
chr12	8645000	4308.42
chr12	8650000	4589.44
chr12	8655000	3234.22
chr12	8660000	2874.48
chr12	8665000	2542.65
chr12	8670000	3103.43
chr12	8675000	3670.48
chr12	8680000	3487.63
chr12	8685000	2950.06
chr12	8690000	3951.50
chr12	8695000	3973.46
chr12	8700000	2144.64
chr12	8705000	3004.01
chr12	8710000	3667.03
chr12	8715000	2662.46
chr12	8720000	4726.50
chr12	8725000	5588.06
chr12	8730000	4591.01
chr12	8735000	5010.34
chr12	8740000	4202.72
chr12	8745000	4577.52
chr12	8750000	4538.94
chr12	8755000	5601.54
chr12	8760000	5426.85
chr12	8765000	5124.50
chr12	8770000	5886.64
chr12	8775000	2045.22
chr12	8780000	4474.65
chr12	8785000	5772.16
chr12	8790000	4799.57
chr12	8795000	5774.04
chr12	8800000	5243.37
chr12	8805000	5629.77
chr12	8810000	4868.57
chr12	8815000	4284.58
chr12	8820000	4802.08
chr12	8825000	5106.94
chr12	8830000	5341.22
chr12	8835000	4640.25
chr12	8840000	4778.25
chr12	8845000	4845.68
chr12	8850000	2534.81
chr12	8855000	4405.33
chr12	8860000	3609.64
chr12	8865000	3883.13
chr12	8870000	4685.10
chr12	8875000	4742.49
chr12	8880000	3566.36
chr12	8885000	3782.77
chr12	8890000	4392.16
chr12	8895000	4249.46
chr12	8900000	3100.29
chr12	8905000	4184.85
chr12	8910000	3919.51
chr12	8915000	3515.23
chr12	8920000	4234.40
chr12	8925000	2003.19
chr12	8930000	2875.10
chr12	8935000	3683.66
chr12	8940000	3653.55
chr12	8945000	3311.68
chr12	8950000	3399.82
chr12	8955000	2830.25
chr12	8960000	2369.52
chr12	8965000	2496.54
chr12	8970000	3922.96
chr12	8975000	2913.99
chr12	8980000	3222.93
chr12	8985000	5206.05
chr12	8990000	5068.67
chr12	8995000	4746.26
chr12	9000000	4039.63
chr12	9005000	4653.11
chr12	9010000	5930.86
chr12	9015000	3220.73
chr12	9020000	5160.57
chr12	9025000	4633.97
chr12	9030000	5004.38
chr12	9035000	4059.71
chr12	9040000	3170.23
chr12	9045000	3606.82
chr12	9050000	4957.02
chr12	9055000	4966.74
chr12	9060000	4870.77
chr12	9065000	2571.82
chr12	9070000	4332.57
chr12	9075000	4760.37
chr12	9080000	3803.78
chr12	9085000	4523.26
chr12	9090000	2568.37
chr12	9095000	5762.12
chr12	9100000	4556.82
chr12	9105000	4676.94
chr12	9110000	3554.13
chr12	9115000	2556.45
chr12	9120000	2264.14
chr12	9125000	4010.47
chr12	9130000	2847.50
chr12	9135000	3516.49
chr12	9140000	3621.24
chr12	9145000	5392.35
chr12	9150000	2812.69
chr12	9155000	3106.25
chr12	9160000	4487.82
chr12	9165000	4245.38
chr12	9170000	4581.91
chr12	9175000	3691.50
chr12	9180000	3889.09
chr12	9185000	3736.98
chr12	9190000	3014.67
chr12	9195000	4963.92
chr12	9200000	4883.94
chr12	9205000	3458.78
chr12	9210000	3783.71
chr12	9215000	2901.45
chr12	9220000	4165.40
chr12	9225000	3526.21
chr12	9230000	3590.82
chr12	9235000	3202.85
chr12	9240000	3922.65
chr12	9245000	3041.02
chr12	9250000	3267.46
chr12	9255000	3598.35
chr12	9260000	3990.39
chr12	9265000	3704.67
chr12	9270000	5206.36
chr12	9275000	3513.04
chr12	9280000	4499.74
chr12	9285000	4203.35
chr12	9290000	2002.57
chr12	9295000	3922.65
chr12	9300000	3135.42
chr12	9305000	4394.67
chr12	9310000	2664.65
chr12	9315000	4372.72
chr12	9320000	4397.81
chr12	9325000	3220.42
chr12	9330000	4076.33
chr12	9335000	3301.02
chr12	9340000	3476.34
chr12	9345000	3439.33
chr12	9350000	2743.69
chr12	9355000	3240.18
chr12	9360000	3234.84
chr12	9365000	2756.55
chr12	9370000	3089.63
chr12	9375000	3773.98
chr12	9380000	2947.87
chr12	9385000	4739.67
chr12	9390000	3057.64
chr12	9395000	3723.80
chr12	9400000	3832.95
chr12	9405000	3006.52
chr12	9410000	3100.61
chr12	9415000	3810.99
chr12	9420000	3773.67
chr12	9425000	3771.16
chr12	9430000	3957.15
chr12	9435000	3633.16
chr12	9440000	1978.42
chr12	9445000	1701.48
chr12	9450000	647.66
chr12	9455000	2411.24
chr12	9460000	4375.54
chr12	9465000	3516.49
chr12	9470000	4718.97
chr12	9475000	5214.83
chr12	9480000	5326.80
chr12	9485000	6183.02
chr12	9490000	5799.45
chr12	9495000	4673.18
chr12	9500000	5628.52
chr12	9505000	3232.65
chr12	9510000	5131.09
chr12	9515000	7204.85
chr12	9520000	4739.67
chr12	9525000	5265.32
chr12	9530000	8107.81
chr12	9535000	4641.19
chr12	9540000	2641.76
chr12	9545000	3189.37
chr12	9550000	1893.42
chr12	9555000	2504.07
chr12	9560000	4443.91
chr12	9565000	4313.75
chr12	9570000	3792.80
chr12	9575000	2820.84
chr12	9580000	1693.95
chr12	9585000	638.25
chr12	9590000	1627.14
chr12	9595000	2382.38
chr12	9600000	4191.75
chr12	9605000	3116.92
chr12	9610000	2831.19
chr12	9615000	3505.20
chr12	9620000	2883.88
chr12	9625000	3359.04
chr12	9630000	1539.95
chr12	9635000	1.25
chr12	9640000	92.52
chr12	9645000	5.65
chr12	9650000	4.39
chr12	9655000	1.57
chr12	9665000	5.96
chr12	9670000	10.04
chr12	9675000	7.21
chr12	9680000	121.38
chr12	9685000	144.27
chr12	9690000	41.09
chr12	9695000	86.25
chr12	9700000	80.60
chr12	9705000	51.75
chr12	9710000	50.18
chr12	9715000	41.40
chr12	9720000	106.95
chr12	9725000	31.36
chr12	9730000	158.70
chr12	9735000	2698.84
chr12	9740000	2595.97
chr12	9745000	3183.72
chr12	9750000	2948.49
chr12	9755000	2768.15
chr12	9760000	4533.61
chr12	9765000	3213.20
chr12	9770000	3836.71
chr12	9775000	3608.38
chr12	9780000	4314.07
chr12	9785000	4590.38
chr12	9790000	4920.64
chr12	9795000	5473.27
chr12	9800000	6803.71
chr12	9805000	3792.18
chr12	9810000	6681.71
chr12	9815000	5099.72
chr12	9820000	5663.64
chr12	9825000	6066.35
chr12	9830000	4147.21
chr12	9835000	4481.86
chr12	9840000	4561.21
chr12	9845000	3814.44
chr12	9850000	5685.91
chr12	9855000	4624.88
chr12	9860000	4345.12
chr12	9865000	4163.52
chr12	9870000	4224.05
chr12	9875000	3205.99
chr12	9880000	4571.56
chr12	9885000	5692.18
chr12	9890000	4584.11
chr12	9895000	4873.28
chr12	9900000	5623.81
chr12	9905000	3908.85
chr12	9910000	4102.36
chr12	9915000	3353.08
chr12	9920000	1416.07
chr12	9925000	4701.09
chr12	9930000	4834.39
chr12	9935000	3976.91
chr12	9940000	3971.89
chr12	9945000	4103.30
chr12	9950000	3635.36
chr12	9955000	3733.53
chr12	9960000	3995.73
chr12	9965000	4409.41
chr12	9970000	7153.41
chr12	9975000	3869.96
chr12	9980000	2276.06
chr12	9985000	3026.90
chr12	9990000	3990.08
chr12	9995000	3085.55
chr12	10000000	5534.74
chr12	10005000	3991.33
chr12	10010000	3346.50
chr12	10015000	4681.65
chr12	10020000	3315.76
chr12	10025000	3058.27
chr12	10030000	3110.33
chr12	10035000	2822.10
chr12	10040000	1679.52
chr12	10045000	2759.68
chr12	10050000	3440.59
chr12	10055000	3402.64
chr12	10060000	4557.45
chr12	10065000	2867.58
chr12	10070000	4996.85
chr12	10075000	3708.43
chr12	10080000	2995.23
chr12	10085000	3785.90
chr12	10090000	4803.02
chr12	10095000	3824.17
chr12	10100000	4337.90
chr12	10105000	3455.64
chr12	10110000	4741.24
chr12	10115000	2518.19
chr12	10120000	3332.07
chr12	10125000	2597.85
chr12	10130000	2978.92
chr12	10135000	1694.58
chr12	10140000	2456.40
chr12	10145000	2199.22
chr12	10150000	4166.97
[truncated: 19,019 more rows]
