# Supplementary material for: Highly interacting regions of the human genome are enriched with enhancers and bound by DNA repair proteins
Source: Sci Rep. 2019 Mar 14;9:4577. doi: 10.1038/s41598-019-40770-9 (PMC6418152; doi:10.1038/s41598-019-40770-9)
Supplement: Supplementary file 2 — Supplementary information SI-2 [file 41598_2019_40770_MOESM2_ESM.zip › Supplementary information SI-2/Chr13.sgr]

chr13	19015000	3.81
chr13	19020000	1204.04
chr13	19025000	1237.25
chr13	19030000	247.23
chr13	19035000	612.09
chr13	19040000	286.44
chr13	19045000	1055.91
chr13	19050000	691.05
chr13	19055000	453.62
chr13	19060000	1363.59
chr13	19065000	633.33
chr13	19070000	1150.12
chr13	19075000	862.04
chr13	19080000	1233.98
chr13	19085000	508.08
chr13	19090000	1076.60
chr13	19095000	1415.32
chr13	19100000	837.00
chr13	19105000	728.09
chr13	19110000	514.07
chr13	19115000	849.53
chr13	19120000	723.73
chr13	19125000	856.60
chr13	19130000	251.04
chr13	19135000	860.96
chr13	19140000	398.62
chr13	19145000	536.94
chr13	19150000	670.90
chr13	19155000	645.32
chr13	19160000	1032.50
chr13	19165000	966.61
chr13	19170000	3018.54
chr13	19175000	1595.58
chr13	19180000	1273.20
chr13	19185000	1730.63
chr13	19190000	830.47
chr13	19195000	1253.61
chr13	19200000	1222.56
chr13	19205000	3078.46
chr13	19210000	1980.61
chr13	19215000	1256.33
chr13	19220000	2897.68
chr13	19225000	1719.76
chr13	19230000	1427.32
chr13	19235000	2325.35
chr13	19240000	2510.49
chr13	19245000	1204.60
chr13	19250000	1988.24
chr13	19255000	2358.01
chr13	19260000	3044.18
chr13	19265000	2383.60
chr13	19270000	2539.89
chr13	19275000	3806.58
chr13	19280000	3472.20
chr13	19285000	3469.49
chr13	19290000	4366.94
chr13	19295000	2820.90
chr13	19300000	2643.36
chr13	19305000	1663.67
chr13	19310000	3086.66
chr13	19315000	5584.08
chr13	19320000	3111.71
chr13	19325000	2049.77
chr13	19330000	3367.65
chr13	19335000	4585.86
chr13	19340000	1291.18
chr13	19345000	2153.25
chr13	19350000	2594.35
chr13	19355000	3244.57
chr13	19360000	833.20
chr13	19365000	2384.69
chr13	19370000	3594.73
chr13	19375000	2364.00
chr13	19380000	1250.88
chr13	19385000	1003.65
chr13	19390000	1977.35
chr13	19395000	2621.58
chr13	19400000	2524.10
chr13	19405000	1877.68
chr13	19410000	1553.12
chr13	19415000	1140.88
chr13	19420000	3147.63
chr13	19425000	2794.75
chr13	19430000	2019.27
chr13	19435000	3397.59
chr13	19440000	3231.50
chr13	19445000	2482.72
chr13	19450000	3057.78
chr13	19455000	3619.23
chr13	19460000	2810.00
chr13	19465000	4796.64
chr13	19470000	3297.96
chr13	19475000	1647.89
chr13	19480000	3238.59
chr13	19485000	2917.83
chr13	19490000	2894.95
chr13	19495000	2271.97
chr13	19500000	4075.60
chr13	19505000	3583.32
chr13	19510000	3133.49
chr13	19515000	2727.78
chr13	19520000	3214.09
chr13	19525000	3523.41
chr13	19530000	5465.39
chr13	19535000	5780.16
chr13	19540000	3343.71
chr13	19545000	3567.53
chr13	19550000	3299.06
chr13	19555000	5505.13
chr13	19560000	3394.90
chr13	19565000	172.09
chr13	19570000	5039.00
chr13	19575000	4205.24
chr13	19580000	4571.73
chr13	19585000	5431.62
chr13	19590000	3730.36
chr13	19595000	3139.49
chr13	19600000	3587.68
chr13	19605000	3458.07
chr13	19610000	3753.76
chr13	19615000	1277.03
chr13	19620000	3647.04
chr13	19625000	3783.73
chr13	19630000	2602.01
chr13	19635000	5174.05
chr13	19640000	2451.69
chr13	19645000	5749.12
chr13	19650000	3401.99
chr13	19655000	5093.99
chr13	19660000	4473.18
chr13	19665000	3479.31
chr13	19670000	4116.47
chr13	19675000	2562.79
chr13	19680000	2570.40
chr13	19685000	4394.74
chr13	19690000	645.33
chr13	19695000	4503.12
chr13	19700000	4842.39
chr13	19705000	5512.23
chr13	19710000	2441.89
chr13	19715000	3529.96
chr13	19720000	4729.68
chr13	19725000	6894.39
chr13	19730000	6768.61
chr13	19735000	5902.20
chr13	19740000	6059.01
chr13	19745000	6786.56
chr13	19750000	5671.81
chr13	19755000	5998.03
chr13	19760000	4616.41
chr13	19765000	5563.44
chr13	19770000	3361.69
chr13	19775000	1616.87
chr13	19780000	2561.70
chr13	19785000	3039.29
chr13	19790000	4353.38
chr13	19795000	5305.85
chr13	19800000	4329.40
chr13	19805000	3409.07
chr13	19810000	4162.77
chr13	19815000	5678.35
chr13	19820000	5334.15
chr13	19825000	3877.95
chr13	19830000	3896.46
chr13	19835000	3676.99
chr13	19840000	1090.25
chr13	19845000	2141.83
chr13	19850000	1389.21
chr13	19855000	3044.20
chr13	19860000	5028.09
chr13	19865000	3303.96
chr13	19870000	2324.81
chr13	19875000	4288.02
chr13	19880000	4987.25
chr13	19885000	4356.63
chr13	19890000	4466.64
chr13	19895000	4310.91
chr13	19900000	4901.76
chr13	19905000	4840.77
chr13	19910000	3515.81
chr13	19915000	2959.82
chr13	19920000	5571.09
chr13	19925000	5094.56
chr13	19930000	6108.56
chr13	19935000	5400.60
chr13	19940000	5572.72
chr13	19945000	4864.19
chr13	19950000	4532.02
chr13	19955000	4048.41
chr13	19960000	4261.88
chr13	19965000	5974.59
chr13	19970000	4673.59
chr13	19975000	3975.42
chr13	19980000	3770.12
chr13	19985000	3919.88
chr13	19990000	3892.65
chr13	19995000	4283.13
chr13	20000000	4516.19
chr13	20005000	2468.05
chr13	20010000	5733.36
chr13	20015000	2714.75
chr13	20020000	3218.47
chr13	20025000	1970.84
chr13	20030000	4380.61
chr13	20035000	5070.58
chr13	20040000	4654.53
chr13	20045000	4156.23
chr13	20050000	3462.43
chr13	20055000	2698.39
chr13	20060000	3613.83
chr13	20065000	4130.09
chr13	20070000	2724.53
chr13	20075000	2756.12
chr13	20080000	2660.26
chr13	20085000	3820.77
chr13	20090000	6524.08
chr13	20095000	5434.37
chr13	20100000	6323.69
chr13	20105000	4845.13
chr13	20110000	4565.76
chr13	20115000	4967.13
chr13	20120000	5034.65
chr13	20125000	4516.22
chr13	20130000	4558.72
chr13	20135000	7603.48
chr13	20140000	7639.95
chr13	20145000	7930.80
chr13	20150000	5961.04
chr13	20155000	6519.80
chr13	20160000	8923.07
chr13	20165000	6180.52
chr13	20170000	6909.17
chr13	20175000	8288.07
chr13	20180000	8011.96
chr13	20185000	4180.25
chr13	20190000	7547.46
chr13	20195000	8256.48
chr13	20200000	6046.57
chr13	20205000	11001.75
chr13	20210000	8416.62
chr13	20215000	5812.96
chr13	20220000	6668.50
chr13	20225000	8247.27
chr13	20230000	6638.00
chr13	20235000	5144.74
chr13	20240000	6887.45
chr13	20245000	7911.82
chr13	20250000	8496.15
chr13	20255000	8387.82
chr13	20260000	5983.98
chr13	20265000	7470.71
chr13	20270000	4786.97
chr13	20275000	3928.67
chr13	20280000	2986.54
chr13	20285000	4267.98
chr13	20290000	6928.30
chr13	20295000	7660.25
chr13	20300000	6276.45
chr13	20305000	6850.45
chr13	20310000	5630.03
chr13	20315000	6934.87
chr13	20320000	7155.98
chr13	20325000	7324.24
chr13	20330000	7259.45
chr13	20335000	8357.90
chr13	20340000	7255.08
chr13	20345000	7841.07
chr13	20350000	4870.85
chr13	20355000	7549.70
chr13	20360000	8165.63
chr13	20365000	7865.55
chr13	20370000	8825.10
chr13	20375000	7063.93
chr13	20380000	8618.75
chr13	20385000	7775.71
chr13	20390000	8772.87
chr13	20395000	8901.95
chr13	20400000	8518.56
chr13	20405000	7314.44
chr13	20410000	7199.56
chr13	20415000	6719.22
chr13	20420000	7983.76
chr13	20425000	6420.23
chr13	20430000	8550.12
chr13	20435000	6991.51
chr13	20440000	8187.99
chr13	20445000	8819.72
chr13	20450000	6651.69
chr13	20455000	7196.82
chr13	20460000	6600.49
chr13	20465000	5611.50
chr13	20470000	5588.64
chr13	20475000	7393.95
chr13	20480000	6499.75
chr13	20485000	8978.76
chr13	20490000	6726.86
chr13	20495000	7275.14
chr13	20500000	6294.43
chr13	20505000	7354.76
chr13	20510000	4554.46
chr13	20515000	6659.85
chr13	20520000	7647.23
chr13	20525000	5868.03
chr13	20530000	1752.52
chr13	20535000	7321.59
chr13	20540000	7759.46
chr13	20545000	7428.90
chr13	20550000	7127.19
chr13	20555000	8372.72
chr13	20560000	8693.51
chr13	20565000	6779.23
chr13	20570000	9180.40
chr13	20575000	8421.20
chr13	20580000	4783.79
chr13	20585000	7691.41
chr13	20590000	7505.71
chr13	20595000	5324.58
chr13	20600000	7002.52
chr13	20605000	6394.19
chr13	20610000	7000.90
chr13	20615000	9613.33
chr13	20620000	6417.04
chr13	20625000	5406.83
chr13	20630000	6292.90
chr13	20635000	7025.93
chr13	20640000	8907.54
chr13	20645000	6883.81
chr13	20650000	6164.92
chr13	20655000	4949.37
chr13	20660000	5934.00
chr13	20665000	7257.40
chr13	20670000	6453.03
chr13	20675000	9580.71
chr13	20680000	7717.05
chr13	20685000	8231.16
chr13	20690000	5224.95
chr13	20695000	8160.35
chr13	20700000	4807.78
chr13	20705000	5202.07
chr13	20710000	5512.48
chr13	20715000	7409.91
chr13	20720000	7928.38
chr13	20725000	4233.22
chr13	20730000	6691.59
chr13	20735000	4485.39
chr13	20740000	9067.76
chr13	20745000	6664.95
chr13	20750000	7651.80
chr13	20755000	9974.59
chr13	20760000	7358.27
chr13	20765000	8682.20
chr13	20770000	7126.82
chr13	20775000	6536.43
chr13	20780000	8231.79
chr13	20785000	5493.48
chr13	20790000	9050.86
chr13	20795000	8116.84
chr13	20800000	7374.53
chr13	20805000	5126.93
chr13	20810000	8524.74
chr13	20815000	6991.07
chr13	20820000	7732.33
chr13	20825000	8862.93
chr13	20830000	8825.87
chr13	20835000	8453.37
chr13	20840000	6653.98
chr13	20845000	4521.31
chr13	20850000	5012.00
chr13	20855000	7105.45
chr13	20860000	7497.57
chr13	20865000	5221.14
chr13	20870000	7692.00
chr13	20875000	7228.54
chr13	20880000	5522.29
chr13	20885000	8173.99
chr13	20890000	5539.17
chr13	20895000	5657.90
chr13	20900000	7132.16
chr13	20905000	5305.00
chr13	20910000	9052.98
chr13	20915000	7717.06
chr13	20920000	9168.45
chr13	20925000	6859.34
chr13	20930000	10033.30
chr13	20935000	5842.55
chr13	20940000	7486.17
chr13	20945000	7555.35
chr13	20950000	8667.97
chr13	20955000	7236.74
chr13	20960000	7309.17
chr13	20965000	4176.03
chr13	20970000	7978.52
chr13	20975000	11080.58
chr13	20980000	4519.70
chr13	20985000	7016.18
chr13	20990000	8470.78
chr13	20995000	7414.83
chr13	21000000	7943.66
chr13	21005000	6355.04
chr13	21010000	6436.20
chr13	21015000	8819.94
chr13	21020000	6002.14
chr13	21025000	6042.98
chr13	21030000	6325.65
chr13	21035000	7285.83
chr13	21040000	8696.93
chr13	21045000	9122.30
chr13	21050000	8957.29
chr13	21055000	9100.00
chr13	21060000	6942.81
chr13	21065000	8888.75
chr13	21070000	7155.21
chr13	21075000	11841.64
chr13	21080000	8337.00
chr13	21085000	8023.83
chr13	21090000	7521.66
chr13	21095000	8436.06
chr13	21100000	7450.84
chr13	21105000	7810.82
chr13	21110000	5940.07
chr13	21115000	8318.40
chr13	21120000	9488.77
chr13	21125000	8668.03
chr13	21130000	9106.46
chr13	21135000	8221.44
chr13	21140000	5648.68
chr13	21145000	7810.25
chr13	21150000	7734.00
chr13	21155000	6038.07
chr13	21160000	5775.59
chr13	21165000	6503.18
chr13	21170000	4891.68
chr13	21175000	6274.96
chr13	21180000	8437.62
chr13	21185000	4825.23
chr13	21190000	5354.03
chr13	21195000	5653.02
chr13	21200000	7537.90
chr13	21205000	8333.60
chr13	21210000	5167.79
chr13	21215000	5915.54
chr13	21220000	6491.73
chr13	21225000	8213.21
chr13	21230000	4504.46
chr13	21235000	6232.50
chr13	21240000	8743.16
chr13	21245000	6945.40
chr13	21250000	6315.32
chr13	21255000	6765.16
chr13	21260000	6920.92
chr13	21265000	8306.41
chr13	21270000	5290.91
chr13	21275000	6047.94
chr13	21280000	9881.48
chr13	21285000	6078.44
chr13	21290000	10247.46
chr13	21295000	8719.26
chr13	21300000	7121.89
chr13	21305000	7503.66
chr13	21310000	5253.32
chr13	21315000	5900.33
chr13	21320000	7106.61
chr13	21325000	7155.11
chr13	21330000	6243.97
chr13	21335000	7313.04
chr13	21340000	7406.19
chr13	21345000	8633.19
chr13	21350000	5851.33
chr13	21355000	8185.01
chr13	21360000	9389.15
chr13	21365000	8637.05
chr13	21370000	5635.13
chr13	21375000	5164.04
chr13	21380000	5976.06
chr13	21385000	7951.37
chr13	21390000	7715.02
chr13	21395000	5923.79
chr13	21400000	5274.60
chr13	21405000	7997.69
chr13	21410000	8045.06
chr13	21415000	7008.65
chr13	21420000	6828.36
chr13	21425000	6885.02
chr13	21430000	7862.60
chr13	21435000	7521.65
chr13	21440000	6075.17
chr13	21445000	5314.35
chr13	21450000	6167.20
chr13	21455000	8800.94
chr13	21460000	6528.29
chr13	21465000	7664.89
chr13	21470000	8004.74
chr13	21475000	7931.77
chr13	21480000	8194.26
chr13	21485000	8525.94
chr13	21490000	7740.63
chr13	21495000	7981.91
chr13	21500000	9030.82
chr13	21505000	7386.62
chr13	21510000	8593.50
chr13	21515000	9941.41
chr13	21520000	6141.08
chr13	21525000	9469.74
chr13	21530000	7099.56
chr13	21535000	8421.34
chr13	21540000	7224.82
chr13	21545000	7003.14
chr13	21550000	7424.67
chr13	21555000	7893.60
chr13	21560000	4310.58
chr13	21565000	7915.90
chr13	21570000	6588.67
chr13	21575000	5883.40
chr13	21580000	6683.41
chr13	21585000	8152.23
chr13	21590000	6378.99
chr13	21595000	6599.02
chr13	21600000	6748.24
chr13	21605000	7226.97
chr13	21610000	10409.64
chr13	21615000	8256.82
chr13	21620000	7177.94
chr13	21625000	7506.91
chr13	21630000	8004.66
chr13	21635000	7811.32
chr13	21640000	6232.51
chr13	21645000	9022.54
chr13	21650000	8629.89
chr13	21655000	7601.13
chr13	21660000	7329.36
chr13	21665000	8447.47
chr13	21670000	7323.92
chr13	21675000	6076.78
chr13	21680000	7548.34
chr13	21685000	8446.95
chr13	21690000	6910.60
chr13	21695000	7262.40
chr13	21700000	8473.07
chr13	21705000	5034.93
chr13	21710000	7905.57
chr13	21715000	6368.69
chr13	21720000	6353.97
chr13	21725000	8800.34
chr13	21730000	5108.45
chr13	21735000	6029.38
chr13	21740000	8687.08
chr13	21745000	7290.71
chr13	21750000	7524.34
chr13	21755000	7675.76
chr13	21760000	6639.88
chr13	21765000	7432.81
chr13	21770000	7983.41
chr13	21775000	8256.81
chr13	21780000	4732.64
chr13	21785000	7537.92
chr13	21790000	7708.40
chr13	21795000	7347.33
chr13	21800000	7118.05
chr13	21805000	11049.56
chr13	21810000	8042.23
chr13	21815000	9074.29
chr13	21820000	4830.67
chr13	21825000	4925.42
chr13	21830000	5346.43
chr13	21835000	4984.80
chr13	21840000	5474.40
chr13	21845000	5964.02
chr13	21850000	5575.72
chr13	21855000	7538.50
chr13	21860000	6141.04
chr13	21865000	6471.62
chr13	21870000	8324.39
chr13	21875000	6324.56
chr13	21880000	6333.82
chr13	21885000	7559.74
chr13	21890000	7536.29
chr13	21895000	9408.64
chr13	21900000	9686.97
chr13	21905000	7118.06
chr13	21910000	7815.70
chr13	21915000	9538.26
chr13	21920000	6872.43
chr13	21925000	7777.56
chr13	21930000	8586.85
chr13	21935000	8945.74
chr13	21940000	7560.25
chr13	21945000	7511.79
chr13	21950000	11664.90
chr13	21955000	7304.27
chr13	21960000	7664.81
chr13	21965000	6929.03
chr13	21970000	6604.99
chr13	21975000	6960.09
chr13	21980000	7781.36
chr13	21985000	6077.82
chr13	21990000	6895.28
chr13	21995000	3536.68
chr13	22000000	6479.17
chr13	22005000	7995.37
chr13	22010000	9807.82
chr13	22015000	6190.01
chr13	22020000	5052.34
chr13	22025000	7562.98
chr13	22030000	5307.24
chr13	22035000	9117.93
chr13	22040000	8714.39
chr13	22045000	8549.91
chr13	22050000	7996.60
chr13	22055000	7128.46
chr13	22060000	8112.00
chr13	22065000	6069.70
chr13	22070000	9143.99
chr13	22075000	5069.78
chr13	22080000	7615.25
chr13	22085000	5821.32
chr13	22090000	7310.80
chr13	22095000	5293.57
chr13	22100000	7278.13
chr13	22105000	8097.19
chr13	22110000	7882.06
chr13	22115000	8177.23
chr13	22120000	7847.76
chr13	22125000	5827.79
chr13	22130000	7054.27
chr13	22135000	7714.87
chr13	22140000	5838.16
chr13	22145000	8373.29
chr13	22150000	7670.19
chr13	22155000	6457.93
chr13	22160000	8477.33
chr13	22165000	7619.02
chr13	22170000	9012.65
chr13	22175000	10783.68
chr13	22180000	9901.47
chr13	22185000	5004.90
chr13	22190000	7231.27
chr13	22195000	7764.45
chr13	22200000	5125.82
chr13	22205000	7271.59
chr13	22210000	6012.46
chr13	22215000	7552.07
chr13	22220000	7705.08
chr13	22225000	6308.69
chr13	22230000	6128.44
chr13	22235000	5905.14
chr13	22240000	7942.50
chr13	22245000	5918.74
chr13	22250000	8523.34
chr13	22255000	8018.72
chr13	22260000	6487.29
chr13	22265000	6089.19
chr13	22270000	5566.89
chr13	22275000	3085.16
chr13	22280000	5606.66
chr13	22285000	7068.89
chr13	22290000	5962.27
chr13	22295000	6605.44
chr13	22300000	8007.77
chr13	22305000	7176.71
chr13	22310000	6450.23
chr13	22315000	7425.63
chr13	22320000	3305.17
chr13	22325000	6220.95
chr13	22330000	6231.30
chr13	22335000	6316.81
chr13	22340000	7604.76
chr13	22345000	4403.08
chr13	22350000	5188.40
chr13	22355000	6601.64
chr13	22360000	6125.07
chr13	22365000	6910.93
chr13	22370000	5490.08
chr13	22375000	4370.39
chr13	22380000	4901.94
chr13	22385000	9086.64
chr13	22390000	4703.16
chr13	22395000	5962.29
chr13	22400000	6102.80
chr13	22405000	4510.39
chr13	22410000	3878.09
chr13	22415000	5536.94
chr13	22420000	5343.61
chr13	22425000	5428.04
chr13	22430000	2144.06
chr13	22435000	5656.75
chr13	22440000	6683.33
chr13	22445000	8016.53
chr13	22450000	10006.48
chr13	22455000	6872.85
chr13	22460000	3456.02
chr13	22465000	5813.05
chr13	22470000	6518.88
chr13	22475000	5115.98
chr13	22480000	7760.03
chr13	22485000	5873.53
chr13	22490000	4700.45
chr13	22495000	4985.29
chr13	22500000	8296.46
chr13	22505000	6665.92
chr13	22510000	7020.99
chr13	22515000	8570.41
chr13	22520000	7677.80
chr13	22525000	6386.56
chr13	22530000	6182.88
chr13	22535000	7624.97
chr13	22540000	8746.86
chr13	22545000	7187.67
chr13	22550000	8062.29
chr13	22555000	6278.19
chr13	22560000	7856.96
chr13	22565000	6144.74
chr13	22570000	7788.35
chr13	22575000	7999.12
chr13	22580000	7013.92
chr13	22585000	4898.16
chr13	22590000	5666.57
chr13	22595000	2107.61
chr13	22600000	7180.05
chr13	22605000	7013.93
chr13	22610000	5656.24
chr13	22615000	6320.67
chr13	22620000	9497.36
chr13	22625000	10387.80
chr13	22630000	9023.60
chr13	22635000	7722.51
chr13	22640000	8770.86
chr13	22645000	7611.40
chr13	22650000	7169.18
chr13	22655000	9035.01
chr13	22660000	9052.93
chr13	22665000	5813.65
chr13	22670000	5687.31
chr13	22675000	9806.15
chr13	22680000	10150.38
chr13	22685000	10393.25
chr13	22690000	12547.71
chr13	22695000	7610.86
chr13	22700000	5706.91
chr13	22705000	9431.99
chr13	22710000	7871.70
chr13	22715000	7641.89
chr13	22720000	8329.71
chr13	22725000	5225.47
chr13	22730000	7341.82
chr13	22735000	8812.77
chr13	22740000	8239.87
chr13	22745000	7967.04
chr13	22750000	7859.73
chr13	22755000	3977.78
chr13	22760000	6482.42
chr13	22765000	6278.72
chr13	22770000	8183.76
chr13	22775000	5326.75
chr13	22780000	8778.46
chr13	22785000	8160.88
chr13	22790000	8386.88
chr13	22795000	8660.28
chr13	22800000	4458.66
chr13	22805000	6008.05
chr13	22810000	7585.77
chr13	22815000	6301.60
chr13	22820000	9161.86
chr13	22825000	4149.33
chr13	22830000	5159.03
chr13	22835000	5093.70
chr13	22840000	8683.19
chr13	22845000	7519.40
chr13	22850000	7413.74
chr13	22855000	7628.27
chr13	22860000	6729.68
chr13	22865000	5096.39
chr13	22870000	6937.68
chr13	22875000	6817.31
chr13	22880000	4461.90
chr13	22885000	6094.08
chr13	22890000	5297.32
chr13	22895000	3927.09
chr13	22900000	5199.78
chr13	22905000	4631.24
chr13	22910000	6192.06
chr13	22915000	3330.74
chr13	22920000	3783.84
chr13	22925000	3196.22
chr13	22930000	3117.81
chr13	22935000	3497.92
chr13	22940000	4172.68
chr13	22945000	4669.34
chr13	22950000	4085.53
chr13	22955000	3530.59
chr13	22960000	5218.82
chr13	22965000	4072.48
chr13	22970000	4105.13
chr13	22975000	5903.38
chr13	22980000	4205.34
chr13	22985000	3733.17
chr13	22990000	4154.68
chr13	22995000	3271.36
chr13	23000000	2765.98
chr13	23005000	2757.82
chr13	23010000	4392.14
chr13	23015000	3024.11
chr13	23020000	4711.24
chr13	23025000	4870.83
chr13	23030000	7248.50
chr13	23035000	4782.06
chr13	23040000	6391.86
chr13	23045000	4057.75
chr13	23050000	4615.39
chr13	23055000	4401.37
chr13	23060000	2592.25
chr13	23065000	3097.10
chr13	23070000	4962.84
chr13	23075000	4385.04
chr13	23080000	3084.01
chr13	23085000	4651.91
chr13	23090000	5753.05
chr13	23095000	3725.00
chr13	23100000	4788.03
chr13	23105000	3547.44
chr13	23110000	4728.13
chr13	23115000	5179.59
chr13	23120000	2161.48
chr13	23125000	4589.25
chr13	23130000	4241.81
chr13	23135000	2568.29
chr13	23140000	4465.62
chr13	23145000	2801.92
chr13	23150000	1658.82
chr13	23155000	6110.28
chr13	23160000	4900.23
chr13	23165000	3563.80
chr13	23170000	4034.32
chr13	23175000	5983.95
chr13	23180000	4354.54
chr13	23185000	4573.99
chr13	23190000	4315.33
chr13	23195000	3278.98
chr13	23200000	4180.28
chr13	23205000	4916.57
chr13	23210000	3164.62
chr13	23215000	6166.96
chr13	23220000	3069.85
chr13	23225000	4855.57
chr13	23230000	4400.83
chr13	23235000	2182.72
chr13	23240000	5670.83
chr13	23245000	6001.38
chr13	23250000	4979.75
chr13	23255000	5152.38
chr13	23260000	4010.92
chr13	23265000	3609.55
chr13	23270000	3589.96
chr13	23275000	5504.74
chr13	23280000	6377.72
chr13	23285000	4377.99
chr13	23290000	5620.75
chr13	23295000	5576.09
chr13	23300000	5028.80
chr13	23305000	4753.77
chr13	23310000	5806.46
chr13	23315000	5364.81
chr13	23320000	4105.71
chr13	23325000	4784.27
chr13	23330000	5657.80
chr13	23335000	3121.08
chr13	23340000	5624.59
chr13	23345000	4069.78
chr13	23350000	5117.59
chr13	23355000	6257.98
chr13	23360000	7343.92
chr13	23365000	5566.93
chr13	23370000	6512.36
chr13	23375000	7500.25
chr13	23380000	4632.92
chr13	23385000	5592.51
chr13	23390000	6588.57
chr13	23395000	4858.36
chr13	23400000	3075.34
chr13	23405000	4020.76
chr13	23410000	6340.20
chr13	23415000	7374.40
chr13	23420000	6767.72
chr13	23425000	5350.11
chr13	23430000	6793.84
chr13	23435000	5969.85
chr13	23440000	6454.01
chr13	23445000	7481.66
chr13	23450000	6039.00
chr13	23455000	6830.32
chr13	23460000	6321.14
chr13	23465000	3373.23
chr13	23470000	5714.45
chr13	23475000	5326.69
chr13	23480000	6768.25
chr13	23485000	7030.18
chr13	23490000	5587.01
chr13	23495000	5935.00
chr13	23500000	6798.72
chr13	23505000	7216.45
chr13	23510000	4225.52
chr13	23515000	4955.28
chr13	23520000	4696.04
chr13	23525000	2568.85
chr13	23530000	3931.97
chr13	23535000	5596.26
chr13	23540000	8640.00
chr13	23545000	7172.33
chr13	23550000	7987.04
chr13	23555000	7363.49
chr13	23560000	6201.31
chr13	23565000	5956.24
chr13	23570000	4968.35
chr13	23575000	4879.05
chr13	23580000	5390.43
chr13	23585000	7551.41
chr13	23590000	5687.26
chr13	23595000	4854.00
chr13	23600000	6261.80
chr13	23605000	6288.46
chr13	23610000	5061.47
chr13	23615000	6094.55
chr13	23620000	7566.04
chr13	23625000	4314.82
chr13	23630000	4351.30
chr13	23635000	3087.30
chr13	23640000	7598.14
chr13	23645000	6182.73
chr13	23650000	4755.37
chr13	23655000	4966.67
chr13	23660000	7008.34
chr13	23665000	6876.57
chr13	23670000	6258.98
chr13	23675000	4221.11
chr13	23680000	5728.55
chr13	23685000	6297.08
chr13	23690000	3245.21
chr13	23695000	5670.80
chr13	23700000	4410.07
chr13	23705000	4811.44
chr13	23710000	6351.55
chr13	23715000	4918.17
chr13	23720000	5380.56
chr13	23725000	5122.43
chr13	23730000	5960.01
chr13	23735000	5475.86
chr13	23740000	5652.87
chr13	23745000	6819.38
chr13	23750000	4707.99
chr13	23755000	5992.68
chr13	23760000	7120.53
chr13	23765000	5747.06
chr13	23770000	5573.89
chr13	23775000	1840.18
chr13	23780000	6064.56
chr13	23785000	6936.97
chr13	23790000	4260.86
chr13	23795000	6651.64
chr13	23800000	5326.10
chr13	23805000	5592.40
chr13	23810000	4913.27
chr13	23815000	7001.26
chr13	23820000	6611.87
chr13	23825000	6527.47
chr13	23830000	6233.40
chr13	23835000	7442.92
chr13	23840000	6169.68
chr13	23845000	5568.45
chr13	23850000	5293.98
chr13	23855000	9171.48
chr13	23860000	6923.97
chr13	23865000	5084.87
chr13	23870000	2475.17
chr13	23875000	7464.76
chr13	23880000	5995.45
chr13	23885000	7837.83
chr13	23890000	8760.95
chr13	23895000	9675.89
chr13	23900000	7997.43
chr13	23905000	10077.26
chr13	23910000	9626.34
chr13	23915000	5011.97
chr13	23920000	6899.01
chr13	23925000	6805.33
chr13	23930000	6753.08
chr13	23935000	8313.36
chr13	23940000	9160.75
chr13	23945000	8008.92
chr13	23950000	6143.68
chr13	23955000	9868.23
chr13	23960000	8843.28
chr13	23965000	8682.09
chr13	23970000	5089.86
chr13	23975000	5865.92
chr13	23980000	5425.34
chr13	23985000	8412.51
chr13	23990000	5674.24
chr13	23995000	3576.97
chr13	24000000	5955.81
chr13	24005000	8616.75
chr13	24010000	9750.10
chr13	24015000	8254.08
chr13	24020000	5495.10
chr13	24025000	8742.07
chr13	24030000	8148.48
chr13	24035000	7282.03
chr13	24040000	11540.95
chr13	24045000	7151.88
chr13	24050000	7925.20
chr13	24055000	7807.02
chr13	24060000	7479.70
chr13	24065000	8384.30
chr13	24070000	9532.34
chr13	24075000	7072.35
chr13	24080000	8255.27
chr13	24085000	12501.10
chr13	24090000	7322.88
chr13	24095000	8924.57
chr13	24100000	9424.48
chr13	24105000	5753.82
chr13	24110000	7822.23
chr13	24115000	7858.74
chr13	24120000	9832.42
chr13	24125000	8277.55
chr13	24130000	5343.71
chr13	24135000	6792.42
chr13	24140000	11912.34
chr13	24145000	7035.32
chr13	24150000	9136.96
chr13	24155000	5987.47
chr13	24160000	9509.47
chr13	24165000	8984.47
chr13	24170000	7783.06
chr13	24175000	8804.72
chr13	24180000	3882.53
chr13	24185000	7011.87
chr13	24190000	6965.02
chr13	24195000	6330.55
chr13	24200000	7205.75
chr13	24205000	8828.68
chr13	24210000	6883.89
chr13	24215000	8656.03
chr13	24220000	6426.95
chr13	24225000	9918.99
chr13	24230000	8203.48
chr13	24235000	7048.37
chr13	24240000	6044.64
chr13	24245000	4529.53
chr13	24250000	9123.33
chr13	24255000	5874.20
chr13	24260000	9764.88
chr13	24265000	7791.76
chr13	24270000	10631.91
chr13	24275000	9068.91
chr13	24280000	8385.42
chr13	24285000	5269.14
chr13	24290000	7394.22
chr13	24295000	8117.46
chr13	24300000	7143.69
chr13	24305000	8086.42
chr13	24310000	9376.60
chr13	24315000	7171.46
chr13	24320000	8704.02
chr13	24325000	10200.05
chr13	24330000	11268.06
chr13	24335000	7612.07
chr13	24340000	11583.92
chr13	24345000	11369.87
chr13	24350000	9689.75
chr13	24355000	4851.39
chr13	24360000	8969.76
chr13	24365000	8742.11
chr13	24370000	6673.67
chr13	24375000	8166.46
chr13	24380000	8357.08
chr13	24385000	5198.33
chr13	24390000	8680.59
chr13	24395000	8675.68
chr13	24400000	3702.82
chr13	24405000	8138.66
chr13	24410000	5841.51
chr13	24415000	6082.24
chr13	24420000	11270.25
chr13	24425000	8335.33
chr13	24430000	4895.02
chr13	24435000	7967.73
chr13	24440000	9974.13
chr13	24445000	5239.77
chr13	24450000	8793.39
chr13	24455000	7517.35
chr13	24460000	8060.87
chr13	24465000	8482.38
chr13	24470000	8711.14
chr13	24475000	7999.85
chr13	24480000	4919.50
chr13	24485000	8176.82
chr13	24490000	6935.63
chr13	24495000	4350.36
chr13	24500000	4727.22
chr13	24505000	4807.28
chr13	24510000	4574.18
chr13	24515000	4821.96
chr13	24520000	13111.46
chr13	24525000	9309.57
chr13	24530000	6256.47
chr13	24535000	8067.82
chr13	24540000	6316.37
chr13	24545000	6969.34
chr13	24550000	10323.04
chr13	24555000	9743.06
chr13	24560000	9939.13
chr13	24565000	11327.89
chr13	24570000	11550.07
chr13	24575000	6456.36
chr13	24580000	10209.84
chr13	24585000	13045.08
chr13	24590000	8432.78
chr13	24595000	8248.70
chr13	24600000	6641.52
chr13	24605000	8916.90
chr13	24610000	10531.66
chr13	24615000	6822.87
chr13	24620000	7253.65
chr13	24625000	7023.82
chr13	24630000	8730.08
chr13	24635000	7766.12
chr13	24640000	8000.28
chr13	24645000	6239.03
chr13	24650000	9412.44
chr13	24655000	7823.82
chr13	24660000	7445.85
chr13	24665000	9349.26
chr13	24670000	8547.59
chr13	24675000	6210.13
chr13	24680000	6459.01
chr13	24685000	8764.32
chr13	24690000	7693.62
chr13	24695000	9969.53
chr13	24700000	10705.29
chr13	24705000	6359.35
chr13	24710000	6942.61
chr13	24715000	9681.42
chr13	24720000	6304.90
chr13	24725000	5732.52
chr13	24730000	7332.00
chr13	24735000	7310.79
chr13	24740000	8267.67
chr13	24745000	8057.46
chr13	24750000	8408.71
chr13	24755000	4042.61
chr13	24760000	6917.05
chr13	24765000	6658.91
chr13	24770000	6174.75
chr13	24775000	4471.79
chr13	24780000	8411.49
chr13	24785000	6262.48
chr13	24790000	7325.60
chr13	24795000	8236.72
chr13	24800000	6584.36
chr13	24805000	9255.12
chr13	24810000	7098.98
chr13	24815000	6106.71
chr13	24820000	10382.41
chr13	24825000	9364.54
chr13	24830000	8037.88
chr13	24835000	7302.10
chr13	24840000	7992.66
chr13	24845000	10662.30
chr13	24850000	8695.17
chr13	24855000	9650.40
chr13	24860000	7009.63
chr13	24865000	7981.74
chr13	24870000	9098.16
chr13	24875000	5808.20
chr13	24880000	7738.27
chr13	24885000	7872.80
chr13	24890000	6912.10
chr13	24895000	7431.65
chr13	24900000	5749.34
chr13	24905000	4843.69
chr13	24910000	4236.44
chr13	24915000	6119.65
chr13	24920000	3869.93
chr13	24925000	7581.88
chr13	24930000	6289.58
chr13	24935000	3944.53
chr13	24940000	5735.18
chr13	24945000	3920.03
chr13	24950000	5890.93
chr13	24955000	4854.55
chr13	24960000	6436.62
chr13	24965000	7541.64
chr13	24970000	8518.08
chr13	24975000	3188.62
chr13	24980000	5381.75
chr13	24985000	4111.19
chr13	24990000	4651.97
chr13	24995000	5398.60
chr13	25000000	7731.13
chr13	25005000	7006.84
chr13	25010000	7390.23
chr13	25015000	6290.16
chr13	25020000	6442.10
chr13	25025000	5941.07
chr13	25030000	7611.38
chr13	25035000	7519.33
chr13	25040000	6119.69
chr13	25045000	8322.06
chr13	25050000	6351.71
chr13	25055000	9290.38
chr13	25060000	7040.08
chr13	25065000	10138.88
chr13	25070000	8054.13
chr13	25075000	4960.25
chr13	25080000	5060.45
chr13	25085000	7591.74
chr13	25090000	8813.31
chr13	25095000	6634.35
chr13	25100000	8128.20
chr13	25105000	6290.71
chr13	25110000	9384.06
chr13	25115000	4923.74
chr13	25120000	5283.74
chr13	25125000	6432.86
chr13	25130000	7214.92
chr13	25135000	8155.98
chr13	25140000	5363.81
chr13	25145000	5698.76
chr13	25150000	9456.00
chr13	25155000	4713.02
chr13	25160000	3127.67
chr13	25165000	7375.57
chr13	25170000	5862.65
chr13	25175000	8509.98
chr13	25180000	10479.28
chr13	25185000	6710.61
chr13	25190000	9225.05
chr13	25195000	9651.46
chr13	25200000	8383.10
chr13	25205000	9125.91
chr13	25210000	7533.52
chr13	25215000	4893.82
chr13	25220000	7242.14
chr13	25225000	11145.30
chr13	25230000	6950.78
chr13	25235000	8450.65
chr13	25240000	8458.28
chr13	25245000	9912.94
chr13	25250000	9549.66
chr13	25255000	6110.50
chr13	25260000	11400.80
chr13	25265000	8793.25
chr13	25270000	9115.61
chr13	25275000	7483.44
chr13	25280000	9351.97
chr13	25285000	6741.70
chr13	25290000	9108.02
chr13	25295000	11307.13
chr13	25300000	9069.36
chr13	25305000	7822.71
chr13	25310000	10374.74
chr13	25315000	9689.07
chr13	25320000	7560.73
chr13	25325000	6683.36
chr13	25330000	7132.65
chr13	25335000	6520.51
chr13	25340000	5853.36
chr13	25345000	7006.29
chr13	25350000	6146.36
chr13	25355000	6633.23
chr13	25360000	6999.19
chr13	25365000	7750.73
chr13	25370000	4746.18
chr13	25375000	5515.69
chr13	25380000	2051.50
chr13	25385000	6665.34
chr13	25390000	6611.98
chr13	25395000	7270.41
chr13	25400000	5988.42
chr13	25405000	6728.52
chr13	25410000	5662.21
chr13	25415000	6871.23
chr13	25420000	6613.08
chr13	25425000	7982.22
chr13	25430000	6783.53
chr13	25435000	6415.95
chr13	25440000	6156.71
chr13	25445000	8084.05
chr13	25450000	5531.52
chr13	25455000	7648.92
chr13	25460000	8143.97
chr13	25465000	8820.91
chr13	25470000	5600.15
chr13	25475000	8177.74
chr13	25480000	7759.48
chr13	25485000	7017.17
chr13	25490000	7887.45
chr13	25495000	9216.81
chr13	25500000	9418.34
chr13	25505000	3557.33
chr13	25510000	6417.58
chr13	25515000	5285.90
chr13	25520000	4806.11
chr13	25525000	5289.73
chr13	25530000	5554.95
chr13	25535000	3694.60
chr13	25540000	5658.44
chr13	25545000	4078.53
chr13	25550000	3942.94
chr13	25555000	7775.33
chr13	25560000	7586.33
chr13	25565000	7792.73
chr13	25570000	5611.06
chr13	25575000	5365.98
chr13	25580000	7168.59
chr13	25585000	7127.74
chr13	25590000	5967.73
chr13	25595000	3513.76
chr13	25600000	5527.66
chr13	25605000	8440.74
chr13	25610000	5344.16
chr13	25615000	6182.84
chr13	25620000	4880.69
chr13	25625000	7636.35
chr13	25630000	6604.32
chr13	25635000	5803.78
chr13	25640000	4628.55
chr13	25645000	5694.31
chr13	25650000	7140.76
chr13	25655000	5407.87
chr13	25660000	10743.82
chr13	25665000	7939.14
chr13	25670000	6094.04
chr13	25675000	7194.66
chr13	25680000	5951.37
chr13	25685000	8971.70
chr13	25690000	8505.52
chr13	25695000	5486.28
chr13	25700000	6401.16
chr13	25705000	6906.04
chr13	25710000	9334.38
chr13	25715000	8220.68
chr13	25720000	9709.04
chr13	25725000	6620.12
chr13	25730000	6983.33
chr13	25735000	5188.91
chr13	25740000	8588.27
chr13	25745000	4854.53
chr13	25750000	11224.66
chr13	25755000	10081.01
chr13	25760000	8976.02
chr13	25765000	5261.89
chr13	25770000	8009.38
chr13	25775000	8929.19
chr13	25780000	8193.99
chr13	25785000	6965.39
chr13	25790000	6633.18
chr13	25795000	9359.99
chr13	25800000	6131.09
chr13	25805000	8833.90
chr13	25810000	6848.32
chr13	25815000	8430.90
chr13	25820000	4692.23
chr13	25825000	7519.26
chr13	25830000	6348.36
chr13	25835000	9026.69
chr13	25840000	9508.12
chr13	25845000	4602.92
chr13	25850000	9062.09
chr13	25855000	10576.06
chr13	25860000	8687.37
chr13	25865000	9035.94
chr13	25870000	7927.66
chr13	25875000	5501.49
chr13	25880000	8245.15
chr13	25885000	7341.68
chr13	25890000	5347.92
chr13	25895000	5515.09
chr13	25900000	5236.81
chr13	25905000	3491.38
chr13	25910000	3810.52
chr13	25915000	5204.12
chr13	25920000	6240.51
chr13	25925000	9251.00
chr13	25930000	7664.06
chr13	25935000	4361.64
chr13	25940000	7921.08
chr13	25945000	7569.82
chr13	25950000	6863.50
chr13	25955000	7317.12
chr13	25960000	5614.73
chr13	25965000	7910.70
chr13	25970000	7323.06
chr13	25975000	8025.60
chr13	25980000	6898.85
chr13	25985000	7227.23
chr13	25990000	6514.92
chr13	25995000	7861.67
chr13	26000000	6937.50
chr13	26005000	6884.13
chr13	26010000	8001.60
chr13	26015000	5922.92
chr13	26020000	6099.90
chr13	26025000	7729.30
chr13	26030000	4524.43
chr13	26035000	4890.93
chr13	26040000	5327.67
chr13	26045000	6006.24
chr13	26050000	5423.54
chr13	26055000	4781.46
chr13	26060000	3424.35
chr13	26065000	7183.09
chr13	26070000	6691.34
chr13	26075000	7023.53
chr13	26080000	5018.91
chr13	26085000	2688.08
chr13	26090000	7524.02
chr13	26095000	6823.11
chr13	26100000	5232.94
chr13	26105000	5678.95
chr13	26110000	6673.92
chr13	26115000	6227.36
chr13	26120000	6544.88
chr13	26125000	5886.47
chr13	26130000	5832.54
chr13	26135000	6427.79
chr13	26140000	5814.04
chr13	26145000	7893.84
chr13	26150000	5873.41
chr13	26155000	4954.12
chr13	26160000	5913.68
chr13	26165000	2930.98
chr13	26170000	3687.96
chr13	26175000	5355.47
chr13	26180000	4856.61
chr13	26185000	6560.07
chr13	26190000	4853.36
chr13	26195000	4964.98
chr13	26200000	7074.17
chr13	26205000	5358.18
chr13	26210000	5645.17
chr13	26215000	5533.51
chr13	26220000	6006.22
chr13	26225000	6020.94
chr13	26230000	6879.20
chr13	26235000	6761.54
chr13	26240000	2958.73
chr13	26245000	4508.60
chr13	26250000	5366.34
chr13	26255000	4315.83
chr13	26260000	6561.68
chr13	26265000	6149.45
chr13	26270000	4315.83
chr13	26275000	4454.69
chr13	26280000	4748.24
chr13	26285000	3264.79
chr13	26290000	5698.53
chr13	26295000	6452.23
chr13	26300000	6230.04
chr13	26305000	4954.64
chr13	26310000	6709.82
chr13	26315000	6347.15
chr13	26320000	3916.65
chr13	26325000	3467.37
chr13	26330000	5675.67
chr13	26335000	5071.72
chr13	26340000	7914.99
chr13	26345000	5640.26
chr13	26350000	6173.42
chr13	26355000	6806.77
chr13	26360000	6518.14
chr13	26365000	5307.53
chr13	26370000	6219.18
chr13	26375000	4431.30
chr13	26380000	5769.88
chr13	26385000	6251.27
chr13	26390000	6853.07
chr13	26395000	6003.51
chr13	26400000	5672.96
chr13	26405000	4795.10
chr13	26410000	6126.06
chr13	26415000	7007.72
chr13	26420000	6866.69
chr13	26425000	6929.85
chr13	26430000	4883.84
chr13	26435000	4504.81
chr13	26440000	3436.34
chr13	26445000	6401.58
chr13	26450000	5330.94
chr13	26455000	5474.71
chr13	26460000	4439.46
chr13	26465000	4021.76
chr13	26470000	6226.23
chr13	26475000	7326.82
chr13	26480000	6054.68
chr13	26485000	2697.88
chr13	26490000	5526.99
chr13	26495000	6829.09
chr13	26500000	4225.42
chr13	26505000	6099.90
chr13	26510000	7509.28
chr13	26515000	6379.81
chr13	26520000	7149.33
chr13	26525000	7140.05
chr13	26530000	6161.44
chr13	26535000	4447.08
chr13	26540000	4019.04
chr13	26545000	6643.95
chr13	26550000	6543.20
chr13	26555000	6152.16
chr13	26560000	7488.05
chr13	26565000	3068.19
chr13	26570000	5782.40
chr13	26575000	4548.91
chr13	26580000	5492.68
chr13	26585000	6348.77
chr13	26590000	2727.83
chr13	26595000	4747.72
chr13	26600000	5006.95
chr13	26605000	6704.96
chr13	26610000	7090.53
chr13	26615000	6951.14
chr13	26620000	4538.61
chr13	26625000	5238.41
chr13	26630000	6870.54
chr13	26635000	7991.87
chr13	26640000	6750.75
chr13	26645000	4808.20
chr13	26650000	6751.28
chr13	26655000	9140.79
chr13	26660000	6017.15
chr13	26665000	5393.61
chr13	26670000	5304.85
chr13	26675000	6303.63
chr13	26680000	6938.06
chr13	26685000	6046.58
chr13	26690000	9230.26
chr13	26695000	6553.60
chr13	26700000	6657.61
chr13	26705000	7150.44
chr13	26710000	5788.99
chr13	26715000	7787.63
chr13	26720000	7039.93
chr13	26725000	6145.16
chr13	26730000	5013.51
chr13	26735000	5795.00
chr13	26740000	7942.33
chr13	26745000	6854.81
chr13	26750000	9351.27
chr13	26755000	10212.25
chr13	26760000	11120.62
chr13	26765000	7782.79
chr13	26770000	6585.24
chr13	26775000	8384.02
chr13	26780000	5943.15
chr13	26785000	8827.31
chr13	26790000	5899.59
chr13	26795000	10825.42
chr13	26800000	11966.35
chr13	26805000	9839.72
chr13	26810000	8046.35
chr13	26815000	7371.58
chr13	26820000	3560.55
chr13	26825000	7191.86
chr13	26830000	4243.46
chr13	26835000	8208.08
chr13	26840000	6306.36
chr13	26845000	3870.40
chr13	26850000	4469.99
chr13	26855000	5793.88
chr13	26860000	8002.17
chr13	26865000	6755.60
chr13	26870000	8318.59
chr13	26875000	6487.67
chr13	26880000	5979.59
chr13	26885000	5125.67
chr13	26890000	7888.91
chr13	26895000	6905.39
chr13	26900000	8544.03
chr13	26905000	5847.78
chr13	26910000	4620.29
chr13	26915000	6277.46
chr13	26920000	6219.20
chr13	26925000	6084.13
chr13	26930000	6065.63
chr13	26935000	3791.42
chr13	26940000	7203.28
chr13	26945000	3977.68
chr13	26950000	7832.28
chr13	26955000	4494.49
chr13	26960000	6997.43
chr13	26965000	5497.62
chr13	26970000	6810.08
chr13	26975000	5696.95
chr13	26980000	7027.94
chr13	26985000	5641.95
chr13	26990000	7474.49
chr13	26995000	4246.16
chr13	27000000	4890.96
chr13	27005000	7394.43
chr13	27010000	6849.31
chr13	27015000	8136.73
chr13	27020000	6583.55
chr13	27025000	6361.89
chr13	27030000	6214.87
chr13	27035000	8065.39
chr13	27040000	6841.14
chr13	27045000	6257.91
chr13	27050000	6000.86
chr13	27055000	6706.13
chr13	27060000	11598.76
chr13	27065000	9286.43
chr13	27070000	7521.95
chr13	27075000	7812.19
chr13	27080000	6985.48
chr13	27085000	7144.50
chr13	27090000	4492.33
chr13	27095000	6304.72
chr13	27100000	5000.98
chr13	27105000	7054.09
chr13	27110000	7577.42
chr13	27115000	8413.36
chr13	27120000	7643.86
chr13	27125000	4855.04
chr13	27130000	4355.08
chr13	27135000	6632.00
chr13	27140000	5447.51
chr13	27145000	3973.31
chr13	27150000	4432.94
chr13	27155000	6269.83
chr13	27160000	2917.90
chr13	27165000	5803.12
chr13	27170000	4437.30
chr13	27175000	6604.22
chr13	27180000	4929.06
chr13	27185000	6360.78
chr13	27190000	5735.05
chr13	27195000	5407.75
chr13	27200000	6746.35
chr13	27205000	6077.58
chr13	27210000	6436.49
chr13	27215000	5503.07
chr13	27220000	5182.30
chr13	27225000	5811.32
chr13	27230000	6276.39
chr13	27235000	5697.51
chr13	27240000	4012.54
chr13	27245000	5669.18
chr13	27250000	5816.77
chr13	27255000	4259.25
chr13	27260000	5718.77
chr13	27265000	7985.36
chr13	27270000	5822.24
chr13	27275000	6018.31
chr13	27280000	6334.18
chr13	27285000	6758.39
chr13	27290000	8062.14
chr13	27295000	5642.51
chr13	27300000	6331.96
chr13	27305000	5756.90
chr13	27310000	5470.43
chr13	27315000	5810.77
chr13	27320000	3231.05
chr13	27325000	4160.12
chr13	27330000	5345.16
chr13	27335000	7241.42
chr13	27340000	6215.43
chr13	27345000	7312.75
chr13	27350000	5728.56
chr13	27355000	7308.95
chr13	27360000	8352.38
chr13	27365000	5050.55
chr13	27370000	6624.95
chr13	27375000	5662.10
chr13	27380000	4216.78
chr13	27385000	7036.10
chr13	27390000	5788.46
chr13	27395000	6684.32
chr13	27400000	7592.15
chr13	27405000	6110.87
chr13	27410000	8562.61
chr13	27415000	6004.12
chr13	27420000	5761.25
chr13	27425000	6884.21
chr13	27430000	5749.82
chr13	27435000	6810.15
chr13	27440000	5786.86
chr13	27445000	6248.14
chr13	27450000	8656.89
chr13	27455000	5914.33
chr13	27460000	6965.40
chr13	27465000	7010.62
chr13	27470000	7734.94
chr13	27475000	7403.29
chr13	27480000	8937.98
chr13	27485000	9374.75
chr13	27490000	5985.72
chr13	27495000	4964.06
chr13	27500000	7549.28
chr13	27505000	7881.00
chr13	27510000	7917.48
chr13	27515000	7845.10
chr13	27520000	9229.52
chr13	27525000	13090.27
chr13	27530000	7542.33
chr13	27535000	5429.80
chr13	27540000	9303.64
chr13	27545000	11338.33
chr13	27550000	10060.18
chr13	27555000	7839.78
chr13	27560000	11144.57
chr13	27565000	8813.02
chr13	27570000	7467.25
chr13	27575000	10771.42
chr13	27580000	10697.32
chr13	27585000	5701.56
chr13	27590000	7978.60
chr13	27595000	7882.75
chr13	27600000	6789.72
chr13	27605000	7074.54
chr13	27610000	9814.50
chr13	27615000	11846.95
chr13	27620000	6693.84
chr13	27625000	5850.78
chr13	27630000	9211.59
chr13	27635000	7973.12
chr13	27640000	6626.30
chr13	27645000	6376.86
chr13	27650000	5734.76
chr13	27655000	8966.48
chr13	27660000	4516.46
chr13	27665000	10101.47
chr13	27670000	5970.03
chr13	27675000	6490.15
chr13	27680000	6633.37
chr13	27685000	7637.62
chr13	27690000	7829.87
chr13	27695000	7127.33
chr13	27700000	9743.62
chr13	27705000	8384.81
chr13	27710000	7563.55
chr13	27715000	9125.50
chr13	27720000	9983.24
chr13	27725000	8859.17
chr13	27730000	6700.88
chr13	27735000	4000.71
chr13	27740000	10703.80
chr13	27745000	8159.39
chr13	27750000	8086.97
chr13	27755000	7576.67
chr13	27760000	7650.72
chr13	27765000	7606.05
chr13	27770000	9829.15
chr13	27775000	12149.71
chr13	27780000	6400.82
chr13	27785000	7804.30
chr13	27790000	8282.46
chr13	27795000	6206.94
chr13	27800000	5911.21
chr13	27805000	7896.31
chr13	27810000	6981.38
chr13	27815000	9541.07
chr13	27820000	6965.08
chr13	27825000	11592.62
chr13	27830000	10350.93
chr13	27835000	10240.38
chr13	27840000	4720.72
chr13	27845000	8877.24
chr13	27850000	8999.79
chr13	27855000	10017.68
chr13	27860000	8969.26
chr13	27865000	8752.49
chr13	27870000	5469.58
chr13	27875000	7757.48
chr13	27880000	7446.50
chr13	27885000	7584.27
chr13	27890000	6355.63
chr13	27895000	7831.55
chr13	27900000	9151.15
chr13	27905000	8598.38
chr13	27910000	7536.39
chr13	27915000	9315.67
chr13	27920000	10501.32
chr13	27925000	10432.18
chr13	27930000	9960.56
chr13	27935000	9126.22
chr13	27940000	5681.48
chr13	27945000	7879.02
chr13	27950000	9806.96
chr13	27955000	10002.47
chr13	27960000	9274.32
chr13	27965000	8772.70
chr13	27970000	7731.39
chr13	27975000	8637.10
chr13	27980000	10219.21
chr13	27985000	10522.00
chr13	27990000	10734.43
chr13	27995000	12266.92
chr13	28000000	10649.39
chr13	28005000	6102.41
chr13	28010000	8689.84
chr13	28015000	7671.42
chr13	28020000	9218.65
chr13	28025000	7278.21
chr13	28030000	8848.86
chr13	28035000	6927.48
chr13	28040000	8008.55
chr13	28045000	10866.67
chr13	28050000	11175.44
chr13	28055000	10648.27
chr13	28060000	6613.23
chr13	28065000	8085.87
chr13	28070000	8930.53
chr13	28075000	5442.31
chr13	28080000	9751.81
chr13	28085000	5280.55
chr13	28090000	7777.04
chr13	28095000	9141.32
chr13	28100000	9249.15
chr13	28105000	6095.86
chr13	28110000	7727.49
chr13	28115000	4314.42
chr13	28120000	5483.69
chr13	28125000	5744.01
chr13	28130000	4262.11
chr13	28135000	6875.14
chr13	28140000	8465.40
chr13	28145000	6821.20
chr13	28150000	6002.14
chr13	28155000	4887.33
chr13	28160000	7341.32
chr13	28165000	7860.86
chr13	28170000	5850.73
chr13	28175000	7286.85
chr13	28180000	6663.29
chr13	28185000	8096.70
chr13	28190000	6896.92
chr13	28195000	7974.14
chr13	28200000	6512.98
chr13	28205000	8467.57
chr13	28210000	8418.55
chr13	28215000	8886.36
chr13	28220000	6252.64
chr13	28225000	6559.80
chr13	28230000	6569.07
chr13	28235000	8356.47
chr13	28240000	7489.98
chr13	28245000	7824.38
chr13	28250000	7054.86
chr13	28255000	7359.27
chr13	28260000	5397.05
chr13	28265000	6030.42
chr13	28270000	7850.51
chr13	28275000	6750.94
chr13	28280000	8190.33
chr13	28285000	7137.10
chr13	28290000	6988.96
chr13	28295000	8709.37
chr13	28300000	5790.26
chr13	28305000	6522.77
chr13	28310000	7154.51
chr13	28315000	6999.32
chr13	28320000	6804.89
chr13	28325000	7511.24
chr13	28330000	8404.94
chr13	28335000	8294.41
chr13	28340000	6150.31
chr13	28345000	10748.46
chr13	28350000	3590.09
chr13	28355000	6113.81
chr13	28360000	8049.91
chr13	28365000	8300.98
chr13	28370000	8449.67
chr13	28375000	6961.80
chr13	28380000	12182.51
chr13	28385000	11433.68
chr13	28390000	7544.05
chr13	28395000	5628.64
chr13	28400000	10992.06
chr13	28405000	8124.61
chr13	28410000	6207.54
chr13	28415000	7192.73
chr13	28420000	7499.89
chr13	28425000	7951.35
chr13	28430000	11002.26
chr13	28435000	7610.94
chr13	28440000	6554.94
chr13	28445000	5939.52
chr13	28450000	7166.54
chr13	28455000	8426.73
chr13	28460000	7620.69
chr13	28465000	4707.60
chr13	28470000	9259.99
chr13	28475000	9124.38
chr13	28480000	8269.90
chr13	28485000	7490.57
chr13	28490000	9121.68
chr13	28495000	6883.89
chr13	28500000	10219.63
chr13	28505000	6724.29
chr13	28510000	6493.40
chr13	28515000	8262.85
chr13	28520000	8454.02
chr13	28525000	4161.41
chr13	28530000	7925.79
chr13	28535000	9443.09
chr13	28540000	7540.75
chr13	28545000	9092.91
chr13	28550000	6587.69
chr13	28555000	8664.33
chr13	28560000	9530.29
chr13	28565000	5556.19
chr13	28570000	9167.53
chr13	28575000	8241.14
chr13	28580000	10324.80
chr13	28585000	11014.82
chr13	28590000	10689.15
chr13	28595000	10780.64
chr13	28600000	10280.68
chr13	28605000	14660.98
chr13	28610000	12366.53
chr13	28615000	7377.86
chr13	28620000	9267.11
chr13	28625000	7732.39
chr13	28630000	10652.59
chr13	28635000	8011.23
chr13	28640000	10426.58
chr13	28645000	7911.03
chr13	28650000	9200.11
chr13	28655000	8987.14
chr13	28660000	7921.89
chr13	28665000	8647.85
chr13	28670000	6915.45
chr13	28675000	7022.74
chr13	28680000	7653.94
chr13	28685000	8262.81
chr13	28690000	7797.72
chr13	28695000	9825.85
chr13	28700000	9618.94
chr13	28705000	7632.18
chr13	28710000	9620.54
chr13	28715000	8569.99
chr13	28720000	8686.52
chr13	28725000	7570.06
chr13	28730000	5730.92
chr13	28735000	7484.56
chr13	28740000	6935.05
chr13	28745000	6453.62
chr13	28750000	6836.46
chr13	28755000	4864.46
chr13	28760000	9657.54
chr13	28765000	7843.43
chr13	28770000	3145.11
chr13	28775000	7055.95
chr13	28780000	7595.10
chr13	28785000	6562.00
chr13	28790000	6413.31
chr13	28795000	6036.98
chr13	28800000	6313.65
chr13	28805000	7695.86
chr13	28810000	2668.04
chr13	28815000	8072.74
chr13	28820000	7863.60
chr13	28825000	5331.16
chr13	28830000	6677.45
chr13	28835000	7907.74
chr13	28840000	5079.59
chr13	28845000	5428.16
chr13	28850000	7109.37
chr13	28855000	6609.95
chr13	28860000	9019.30
chr13	28865000	6669.29
chr13	28870000	8961.57
chr13	28875000	8098.92
chr13	28880000	9137.48
chr13	28885000	10337.28
chr13	28890000	8406.64
chr13	28895000	12184.06
chr13	28900000	9840.61
chr13	28905000	7431.75
chr13	28910000	10611.71
chr13	28915000	8436.53
chr13	28920000	8665.81
chr13	28925000	6700.85
chr13	28930000	6697.58
chr13	28935000	7622.33
chr13	28940000	7021.61
chr13	28945000	7669.15
chr13	28950000	8500.23
chr13	28955000	8316.69
chr13	28960000	8693.55
chr13	28965000	8101.57
chr13	28970000	6601.19
chr13	28975000	8421.25
chr13	28980000	5256.02
chr13	28985000	9906.94
chr13	28990000	11004.34
chr13	28995000	9957.58
chr13	29000000	9701.63
chr13	29005000	7690.41
chr13	29010000	7030.86
[truncated: 17,120 more rows]
