# Supplementary material for: Highly interacting regions of the human genome are enriched with enhancers and bound by DNA repair proteins
Source: Sci Rep. 2019 Mar 14;9:4577. doi: 10.1038/s41598-019-40770-9 (PMC6418152; doi:10.1038/s41598-019-40770-9)
Supplement: Supplementary file 2 — Supplementary information SI-2 [file 41598_2019_40770_MOESM2_ESM.zip › Supplementary information SI-2/Chr14.sgr]

chr14	18995000	1.45
chr14	19000000	1456.57
chr14	19005000	1418.28
chr14	19010000	659.68
chr14	19015000	769.72
chr14	19020000	1101.26
chr14	19025000	888.94
chr14	19030000	974.28
chr14	19035000	972.36
chr14	19040000	318.93
chr14	19045000	602.97
chr14	19050000	950.06
chr14	19055000	1978.63
chr14	19060000	472.11
chr14	19065000	851.17
chr14	19070000	2007.23
chr14	19075000	2632.07
chr14	19080000	1326.68
chr14	19085000	2108.04
chr14	19090000	1487.13
chr14	19095000	2887.02
chr14	19100000	2313.12
chr14	19105000	3424.13
chr14	19110000	1952.47
chr14	19115000	2388.72
chr14	19120000	1760.03
chr14	19125000	834.69
chr14	19130000	317.96
chr14	19135000	121.17
chr14	19140000	204.05
chr14	19145000	231.68
chr14	19150000	190.97
chr14	19155000	78.04
chr14	19160000	167.22
chr14	19165000	116.33
chr14	19170000	68.83
chr14	19175000	492.45
chr14	19180000	318.44
chr14	19185000	203.09
chr14	19190000	453.67
chr14	19195000	186.11
chr14	19200000	400.36
chr14	19205000	282.10
chr14	19210000	173.03
chr14	19215000	127.47
chr14	19220000	251.55
chr14	19225000	202.60
chr14	19230000	326.19
chr14	19235000	359.16
chr14	19240000	187.57
chr14	19245000	153.16
chr14	19250000	171.09
chr14	19255000	195.81
chr14	19260000	287.91
chr14	19265000	748.87
chr14	19270000	188.55
chr14	19275000	133.29
chr14	19280000	245.25
chr14	19285000	491.47
chr14	19290000	304.38
chr14	19295000	330.55
chr14	19300000	72.71
chr14	19305000	195.81
chr14	19310000	259.80
chr14	19315000	302.93
chr14	19320000	251.55
chr14	19325000	152.68
chr14	19330000	375.14
chr14	19335000	564.17
chr14	19340000	464.81
chr14	19345000	279.18
chr14	19350000	152.19
chr14	19355000	126.99
chr14	19360000	619.44
chr14	19365000	290.33
chr14	19370000	293.23
chr14	19375000	389.20
chr14	19380000	190.97
chr14	19385000	321.84
chr14	19390000	587.45
chr14	19395000	429.91
chr14	19400000	1237.41
chr14	19405000	293.24
chr14	19410000	300.02
chr14	19415000	395.51
chr14	19420000	391.14
chr14	19425000	1021.25
chr14	19430000	2478.26
chr14	19435000	3241.66
chr14	19440000	2402.17
chr14	19445000	1750.72
chr14	19450000	2012.47
chr14	19455000	2565.99
chr14	19460000	2323.66
chr14	19465000	2138.00
chr14	19470000	1311.57
chr14	19475000	1134.18
chr14	19480000	692.62
chr14	19485000	415.87
chr14	19490000	45.56
chr14	19495000	622.34
chr14	19500000	1067.29
chr14	19505000	270.46
chr14	19510000	212.29
chr14	19515000	351.88
chr14	19520000	78.04
chr14	19525000	81.43
chr14	19530000	102.75
chr14	19535000	691.64
chr14	19540000	310.20
chr14	19545000	328.13
chr14	19550000	874.85
chr14	19555000	110.51
chr14	19560000	284.02
chr14	19565000	96.93
chr14	19570000	701.82
chr14	19575000	22.30
chr14	19580000	120.20
chr14	19585000	651.88
chr14	19590000	464.82
chr14	19595000	71.25
chr14	19600000	314.56
chr14	19605000	1300.40
chr14	19610000	1690.60
chr14	19615000	878.25
chr14	19620000	258.82
chr14	19625000	359.64
chr14	19630000	303.90
chr14	19635000	47.02
chr14	19640000	208.41
chr14	19645000	676.13
chr14	19650000	122.62
chr14	19655000	482.25
chr14	19660000	130.38
chr14	19665000	921.87
chr14	19670000	830.74
chr14	19675000	545.27
chr14	19680000	283.54
chr14	19685000	520.07
chr14	19690000	141.52
chr14	19695000	807.47
chr14	19700000	266.58
chr14	19705000	201.14
chr14	19710000	194.84
chr14	19715000	231.68
chr14	19720000	483.23
chr14	19725000	27.14
chr14	19730000	142.50
chr14	19735000	14.05
chr14	19740000	26.66
chr14	19745000	76.10
chr14	19750000	154.13
chr14	19755000	145.41
chr14	19760000	99.84
chr14	19765000	175.94
chr14	19770000	210.35
chr14	19775000	260.27
chr14	19780000	780.83
chr14	19785000	937.38
chr14	19790000	2131.22
chr14	19795000	1089.10
chr14	19800000	668.87
chr14	19805000	1031.41
chr14	19810000	2070.10
chr14	19815000	4346.21
chr14	19820000	2355.11
chr14	19825000	1647.94
chr14	19830000	74.64
chr14	19835000	27.63
chr14	19840000	30.54
chr14	19845000	114.87
chr14	19850000	52.35
chr14	19855000	898.12
chr14	19860000	912.18
chr14	19865000	694.06
chr14	19870000	501.17
chr14	19875000	468.68
chr14	19880000	887.94
chr14	19885000	353.33
chr14	19890000	557.87
chr14	19895000	33.44
chr14	19900000	548.66
chr14	19905000	293.72
chr14	19910000	131.35
chr14	19915000	77.55
chr14	19920000	95.48
chr14	19925000	176.43
chr14	19930000	100.81
chr14	19935000	8.24
chr14	19940000	284.02
chr14	19945000	144.92
chr14	19950000	99.36
chr14	19955000	191.93
chr14	19960000	627.19
chr14	19965000	302.92
chr14	19970000	250.58
chr14	19975000	303.90
chr14	19980000	452.21
chr14	19985000	161.88
chr14	19990000	158.00
chr14	19995000	137.65
chr14	20000000	171.09
chr14	20005000	274.81
chr14	20010000	115.35
chr14	20015000	201.14
chr14	20020000	695.52
chr14	20025000	318.44
chr14	20030000	540.91
chr14	20035000	427.01
chr14	20040000	232.65
chr14	20045000	152.19
chr14	20050000	137.65
chr14	20055000	649.48
chr14	20060000	252.03
chr14	20065000	19.87
chr14	20070000	326.68
chr14	20075000	1.45
chr14	20080000	82.88
chr14	20085000	513.28
chr14	20090000	1116.22
chr14	20095000	1182.18
chr14	20100000	470.15
chr14	20105000	1095.39
chr14	20110000	476.93
chr14	20115000	351.39
chr14	20120000	389.20
chr14	20125000	393.56
chr14	20130000	1643.11
chr14	20135000	2968.26
chr14	20140000	1756.04
chr14	20145000	2761.31
chr14	20150000	620.89
chr14	20155000	990.21
chr14	20160000	458.04
chr14	20165000	290.33
chr14	20170000	268.52
chr14	20175000	206.00
chr14	20180000	363.52
chr14	20185000	526.86
chr14	20190000	1430.35
chr14	20195000	2651.85
chr14	20200000	1494.36
chr14	20205000	2292.65
chr14	20210000	2262.62
chr14	20215000	3054.15
chr14	20220000	2720.18
chr14	20225000	3211.68
chr14	20230000	2664.47
chr14	20235000	2589.33
chr14	20240000	1769.68
chr14	20245000	2524.38
chr14	20250000	2492.37
chr14	20255000	2456.52
chr14	20260000	3036.22
chr14	20265000	2279.12
chr14	20270000	2907.79
chr14	20275000	1903.94
chr14	20280000	2665.42
chr14	20285000	3379.90
chr14	20290000	2463.29
chr14	20295000	1273.83
chr14	20300000	2410.95
chr14	20305000	2826.37
chr14	20310000	1888.91
chr14	20315000	2114.30
chr14	20320000	3303.28
chr14	20325000	2642.67
chr14	20330000	1948.06
chr14	20335000	3452.11
chr14	20340000	2467.19
chr14	20345000	2601.93
chr14	20350000	3000.84
chr14	20355000	2382.35
chr14	20360000	5096.75
chr14	20365000	3028.00
chr14	20370000	3165.17
chr14	20375000	2843.79
chr14	20380000	1928.17
chr14	20385000	2912.61
chr14	20390000	3215.57
chr14	20395000	3297.00
chr14	20400000	2555.38
chr14	20405000	1994.09
chr14	20410000	2725.52
chr14	20415000	2766.21
chr14	20420000	1977.13
chr14	20425000	2282.48
chr14	20430000	1149.22
chr14	20435000	2260.19
chr14	20440000	1758.03
chr14	20445000	3393.91
chr14	20450000	4218.88
chr14	20455000	3221.36
chr14	20460000	1498.71
chr14	20465000	1370.74
chr14	20470000	2363.91
chr14	20475000	2514.16
chr14	20480000	3523.80
chr14	20485000	2534.04
chr14	20490000	3485.04
chr14	20495000	1198.20
chr14	20500000	3478.74
chr14	20505000	1672.69
chr14	20510000	3655.66
chr14	20515000	2925.68
chr14	20520000	2481.70
chr14	20525000	3568.38
chr14	20530000	4842.20
chr14	20535000	3105.48
chr14	20540000	3352.22
chr14	20545000	2254.33
chr14	20550000	1342.14
chr14	20555000	2187.93
chr14	20560000	2258.23
chr14	20565000	1456.51
chr14	20570000	3376.42
chr14	20575000	694.57
chr14	20580000	3389.03
chr14	20585000	3208.73
chr14	20590000	3124.37
chr14	20595000	2747.28
chr14	20600000	2757.46
chr14	20605000	2379.37
chr14	20610000	3048.75
chr14	20615000	3110.31
chr14	20620000	3009.51
chr14	20625000	4512.07
chr14	20630000	3051.68
chr14	20635000	2649.38
chr14	20640000	3426.35
chr14	20645000	5216.86
chr14	20650000	4866.40
chr14	20655000	6371.90
chr14	20660000	3153.45
chr14	20665000	4739.87
chr14	20670000	3458.34
chr14	20675000	4144.66
chr14	20680000	3019.67
chr14	20685000	2814.64
chr14	20690000	4982.72
chr14	20695000	4444.71
chr14	20700000	1196.72
chr14	20705000	2839.85
chr14	20710000	4734.05
chr14	20715000	4166.01
chr14	20720000	5130.07
chr14	20725000	5432.02
chr14	20730000	3543.17
chr14	20735000	4194.59
chr14	20740000	4690.45
chr14	20745000	5281.78
chr14	20750000	3418.07
chr14	20755000	6233.73
chr14	20760000	6864.81
chr14	20765000	6680.64
chr14	20770000	6754.33
chr14	20775000	2970.26
chr14	20780000	4537.83
chr14	20785000	7288.01
chr14	20790000	6560.53
chr14	20795000	7554.68
chr14	20800000	6876.91
chr14	20805000	8195.82
chr14	20810000	7056.31
chr14	20815000	6259.48
chr14	20820000	7926.33
chr14	20825000	7990.28
chr14	20830000	5873.62
chr14	20835000	8108.11
chr14	20840000	7422.76
chr14	20845000	5752.47
chr14	20850000	8094.04
chr14	20855000	6605.56
chr14	20860000	8183.73
chr14	20865000	5424.81
chr14	20870000	6728.68
chr14	20875000	7947.24
chr14	20880000	11643.12
chr14	20885000	8649.09
chr14	20890000	7572.54
chr14	20895000	8456.62
chr14	20900000	7637.48
chr14	20905000	9201.59
chr14	20910000	6924.45
chr14	20915000	9539.97
chr14	20920000	11744.84
chr14	20925000	7756.68
chr14	20930000	9762.42
chr14	20935000	9683.91
chr14	20940000	8711.12
chr14	20945000	7617.61
chr14	20950000	5109.75
chr14	20955000	10555.90
chr14	20960000	7124.66
chr14	20965000	8737.80
chr14	20970000	5027.35
chr14	20975000	7089.31
chr14	20980000	6800.93
chr14	20985000	5180.09
chr14	20990000	5892.08
chr14	20995000	7045.75
chr14	21000000	6313.81
chr14	21005000	6116.02
chr14	21010000	6907.56
chr14	21015000	7191.11
chr14	21020000	6495.07
chr14	21025000	5391.87
chr14	21030000	4773.90
chr14	21035000	7431.59
chr14	21040000	6486.85
chr14	21045000	5821.86
chr14	21050000	5975.03
chr14	21055000	8196.50
chr14	21060000	6788.42
chr14	21065000	8060.36
chr14	21070000	6315.91
chr14	21075000	10274.09
chr14	21080000	7942.05
chr14	21085000	7260.53
chr14	21090000	11418.36
chr14	21095000	9287.11
chr14	21100000	10098.97
chr14	21105000	7949.24
chr14	21110000	6895.52
chr14	21115000	5272.66
chr14	21120000	7790.26
chr14	21125000	10761.58
chr14	21130000	10223.52
chr14	21135000	9130.94
chr14	21140000	7922.00
chr14	21145000	6550.82
chr14	21150000	11146.95
chr14	21155000	7962.98
chr14	21160000	9632.35
chr14	21165000	7950.86
chr14	21170000	8153.90
chr14	21175000	6281.88
chr14	21180000	5911.54
chr14	21185000	8487.28
chr14	21190000	7394.70
chr14	21195000	6076.26
chr14	21200000	8041.31
chr14	21205000	5822.30
chr14	21210000	6050.07
chr14	21215000	4678.86
chr14	21220000	7333.10
chr14	21225000	5482.54
chr14	21230000	8067.90
chr14	21235000	8715.45
chr14	21240000	7367.48
chr14	21245000	7098.89
chr14	21250000	8658.68
chr14	21255000	6251.21
chr14	21260000	7161.91
chr14	21265000	5205.68
chr14	21270000	5910.45
chr14	21275000	6962.26
chr14	21280000	6053.95
chr14	21285000	7665.10
chr14	21290000	4923.16
chr14	21295000	5816.50
chr14	21300000	5484.94
chr14	21305000	7035.51
chr14	21310000	8018.06
chr14	21315000	6191.67
chr14	21320000	7094.26
chr14	21325000	7350.22
chr14	21330000	2881.59
chr14	21335000	7914.81
chr14	21340000	7571.63
chr14	21345000	3907.19
chr14	21350000	2762.31
chr14	21355000	6314.21
chr14	21360000	6279.79
chr14	21365000	4797.07
chr14	21370000	5778.10
chr14	21375000	6384.40
chr14	21380000	3233.40
chr14	21385000	5220.18
chr14	21390000	6143.53
chr14	21395000	6540.50
chr14	21400000	5248.30
chr14	21405000	4635.15
chr14	21410000	3320.14
chr14	21415000	5866.76
chr14	21420000	6933.11
chr14	21425000	6790.60
chr14	21430000	8768.67
chr14	21435000	7423.62
chr14	21440000	9651.31
chr14	21445000	8919.42
chr14	21450000	7087.71
chr14	21455000	8537.41
chr14	21460000	8464.22
chr14	21465000	7784.22
chr14	21470000	7505.48
chr14	21475000	4505.72
chr14	21480000	5820.21
chr14	21485000	9858.73
chr14	21490000	6365.02
chr14	21495000	6324.27
chr14	21500000	8008.12
chr14	21505000	7164.27
chr14	21510000	8428.81
chr14	21515000	7448.25
chr14	21520000	8038.11
chr14	21525000	6376.60
chr14	21530000	6374.17
chr14	21535000	5467.77
chr14	21540000	9584.27
chr14	21545000	9427.23
chr14	21550000	8053.18
chr14	21555000	6345.59
chr14	21560000	7797.23
chr14	21565000	8199.01
chr14	21570000	10977.23
chr14	21575000	7937.75
chr14	21580000	4602.10
chr14	21585000	6907.27
chr14	21590000	7499.09
chr14	21595000	6757.49
chr14	21600000	6775.41
chr14	21605000	6319.78
chr14	21610000	6136.57
chr14	21615000	5508.88
chr14	21620000	7729.71
chr14	21625000	5022.29
chr14	21630000	6496.21
chr14	21635000	6922.74
chr14	21640000	6807.40
chr14	21645000	4268.13
chr14	21650000	3858.55
chr14	21655000	5425.53
chr14	21660000	7898.41
chr14	21665000	5678.60
chr14	21670000	6748.82
chr14	21675000	5524.99
chr14	21680000	6436.19
chr14	21685000	7607.22
chr14	21690000	6005.85
chr14	21695000	6137.16
chr14	21700000	4008.43
chr14	21705000	6743.54
chr14	21710000	7612.09
chr14	21715000	6601.02
chr14	21720000	7939.70
chr14	21725000	7076.48
chr14	21730000	7349.28
chr14	21735000	8735.36
chr14	21740000	6839.35
chr14	21745000	6466.12
chr14	21750000	7377.79
chr14	21755000	7113.66
chr14	21760000	7182.44
chr14	21765000	6675.97
chr14	21770000	7218.31
chr14	21775000	6017.29
chr14	21780000	5643.62
chr14	21785000	7760.30
chr14	21790000	7161.73
chr14	21795000	6676.03
chr14	21800000	7402.57
chr14	21805000	5525.41
chr14	21810000	7718.59
chr14	21815000	7457.36
chr14	21820000	4856.60
chr14	21825000	7288.29
chr14	21830000	6795.86
chr14	21835000	5316.09
chr14	21840000	5048.06
chr14	21845000	6535.54
chr14	21850000	8925.53
chr14	21855000	7251.45
chr14	21860000	6891.37
chr14	21865000	8925.16
chr14	21870000	8730.29
chr14	21875000	7606.74
chr14	21880000	7121.57
chr14	21885000	7333.85
chr14	21890000	6253.99
chr14	21895000	5699.48
chr14	21900000	7848.59
chr14	21905000	5967.48
chr14	21910000	7681.33
chr14	21915000	7044.43
chr14	21920000	8374.92
chr14	21925000	7306.66
chr14	21930000	8341.03
chr14	21935000	6235.97
chr14	21940000	6841.33
chr14	21945000	8257.57
chr14	21950000	5983.89
chr14	21955000	6596.12
chr14	21960000	5986.38
chr14	21965000	8965.29
chr14	21970000	8974.47
chr14	21975000	10445.42
chr14	21980000	7919.72
chr14	21985000	9025.83
chr14	21990000	8719.93
chr14	21995000	8181.95
chr14	22000000	7261.06
chr14	22005000	4325.31
chr14	22010000	7574.61
chr14	22015000	7079.32
chr14	22020000	8098.66
chr14	22025000	6773.02
chr14	22030000	6582.99
chr14	22035000	6988.60
chr14	22040000	5868.46
chr14	22045000	5458.89
chr14	22050000	5843.77
chr14	22055000	5435.62
chr14	22060000	6630.31
chr14	22065000	5435.11
chr14	22070000	4747.38
chr14	22075000	5290.67
chr14	22080000	6055.98
chr14	22085000	6543.56
chr14	22090000	5627.03
chr14	22095000	5380.31
chr14	22100000	3497.86
chr14	22105000	5185.48
chr14	22110000	5197.58
chr14	22115000	5951.23
chr14	22120000	4909.21
chr14	22125000	5985.64
chr14	22130000	5376.39
chr14	22135000	5805.84
chr14	22140000	5061.37
chr14	22145000	4323.23
chr14	22150000	5819.86
chr14	22155000	4322.73
chr14	22160000	2397.62
chr14	22165000	3088.27
chr14	22170000	3201.21
chr14	22175000	5720.54
chr14	22180000	6374.86
chr14	22185000	4601.40
chr14	22190000	5590.13
chr14	22195000	3363.10
chr14	22200000	3891.40
chr14	22205000	6167.85
chr14	22210000	3328.21
chr14	22215000	6612.28
chr14	22220000	3814.80
chr14	22225000	5339.09
chr14	22230000	5145.69
chr14	22235000	5196.55
chr14	22240000	4841.33
chr14	22245000	5154.89
chr14	22250000	4565.07
chr14	22255000	4710.46
chr14	22260000	4509.30
chr14	22265000	4881.05
chr14	22270000	4937.25
chr14	22275000	4756.51
chr14	22280000	3807.04
chr14	22285000	4574.71
chr14	22290000	4548.05
chr14	22295000	3954.83
chr14	22300000	5372.99
chr14	22305000	2603.11
chr14	22310000	5356.96
chr14	22315000	3744.54
chr14	22320000	4831.13
chr14	22325000	3765.85
chr14	22330000	3755.69
chr14	22335000	5703.53
chr14	22340000	4960.53
chr14	22345000	4654.23
chr14	22350000	4143.41
chr14	22355000	5384.13
chr14	22360000	4013.53
chr14	22365000	1752.54
chr14	22370000	4304.80
chr14	22375000	5530.55
chr14	22380000	6092.72
chr14	22385000	3812.37
chr14	22390000	5994.81
chr14	22395000	3718.34
chr14	22400000	3136.27
chr14	22405000	4999.33
chr14	22410000	4206.42
chr14	22415000	3903.98
chr14	22420000	3704.29
chr14	22425000	4208.84
chr14	22430000	4108.52
chr14	22435000	5458.81
chr14	22440000	4817.11
chr14	22445000	4817.08
chr14	22450000	4003.34
chr14	22455000	5205.34
chr14	22460000	3154.22
chr14	22465000	5251.37
chr14	22470000	3572.96
chr14	22475000	3219.64
chr14	22480000	6690.37
chr14	22485000	4431.78
chr14	22490000	6291.49
chr14	22495000	5391.91
chr14	22500000	3568.14
chr14	22505000	2817.86
chr14	22510000	3861.35
chr14	22515000	6443.18
chr14	22520000	4224.37
chr14	22525000	4452.17
chr14	22530000	5393.85
chr14	22535000	4267.98
chr14	22540000	3496.92
chr14	22545000	3402.86
chr14	22550000	5083.27
chr14	22555000	3432.45
chr14	22560000	4491.00
chr14	22565000	4369.84
chr14	22570000	4124.57
chr14	22575000	6773.82
chr14	22580000	5844.75
chr14	22585000	4481.34
chr14	22590000	6626.54
chr14	22595000	6266.40
chr14	22600000	5037.76
chr14	22605000	6509.20
chr14	22610000	4809.96
chr14	22615000	3163.04
chr14	22620000	4137.25
chr14	22625000	3920.14
chr14	22630000	5925.75
chr14	22635000	6269.86
chr14	22640000	6704.63
chr14	22645000	6633.41
chr14	22650000	6738.08
chr14	22655000	3213.94
chr14	22660000	4449.87
chr14	22665000	5671.31
chr14	22670000	6559.23
chr14	22675000	4902.60
chr14	22680000	4509.53
chr14	22685000	4497.91
chr14	22690000	6668.82
chr14	22695000	5660.21
chr14	22700000	5402.81
chr14	22705000	5671.83
chr14	22710000	6397.40
chr14	22715000	7338.18
chr14	22720000	5413.54
chr14	22725000	5996.60
chr14	22730000	6329.63
chr14	22735000	6424.64
chr14	22740000	5284.15
chr14	22745000	7824.48
chr14	22750000	6242.46
chr14	22755000	6211.02
chr14	22760000	7599.20
chr14	22765000	4859.20
chr14	22770000	7928.46
chr14	22775000	9560.05
chr14	22780000	5608.21
chr14	22785000	8002.68
chr14	22790000	7643.94
chr14	22795000	6753.50
chr14	22800000	5520.85
chr14	22805000	7337.49
chr14	22810000	7281.77
chr14	22815000	7507.60
chr14	22820000	4135.04
chr14	22825000	5961.41
chr14	22830000	5813.60
chr14	22835000	7140.78
chr14	22840000	5986.28
chr14	22845000	7554.94
chr14	22850000	11870.58
chr14	22855000	9931.79
chr14	22860000	12025.75
chr14	22865000	6589.87
chr14	22870000	5020.26
chr14	22875000	8357.01
chr14	22880000	7880.55
chr14	22885000	6595.57
chr14	22890000	7045.83
chr14	22895000	5121.53
chr14	22900000	7025.49
chr14	22905000	4941.20
chr14	22910000	6902.37
chr14	22915000	5994.03
chr14	22920000	9308.53
chr14	22925000	7725.95
chr14	22930000	10067.22
chr14	22935000	10397.94
chr14	22940000	9522.58
chr14	22945000	7109.07
chr14	22950000	9303.89
chr14	22955000	10326.15
chr14	22960000	7564.21
chr14	22965000	11158.36
chr14	22970000	8077.45
chr14	22975000	11084.69
chr14	22980000	10189.83
chr14	22985000	10386.59
chr14	22990000	10447.66
chr14	22995000	10163.12
chr14	23000000	11457.88
chr14	23005000	9629.48
chr14	23010000	11182.62
chr14	23015000	10204.94
chr14	23020000	9708.17
chr14	23025000	12045.73
chr14	23030000	9969.05
chr14	23035000	12725.87
chr14	23040000	9276.01
chr14	23045000	9392.76
chr14	23050000	9849.38
chr14	23055000	11348.06
chr14	23060000	10060.07
chr14	23065000	10551.49
chr14	23070000	13166.05
chr14	23075000	8389.58
chr14	23080000	6744.39
chr14	23085000	5393.94
chr14	23090000	7932.42
chr14	23095000	5440.48
chr14	23100000	6321.22
chr14	23105000	1548.67
chr14	23110000	8973.18
chr14	23115000	7720.23
chr14	23120000	9907.82
chr14	23125000	8940.77
chr14	23130000	8903.87
chr14	23135000	8094.83
chr14	23140000	5226.22
chr14	23145000	6344.42
chr14	23150000	4481.20
chr14	23155000	7235.30
chr14	23160000	5399.71
chr14	23165000	6464.16
chr14	23170000	5309.07
chr14	23175000	2309.67
chr14	23180000	2269.42
chr14	23185000	4423.07
chr14	23190000	9372.46
chr14	23195000	6775.39
chr14	23200000	8235.39
chr14	23205000	7286.28
chr14	23210000	7473.40
chr14	23215000	6366.34
chr14	23220000	7172.44
chr14	23225000	5946.59
chr14	23230000	7413.41
chr14	23235000	11197.77
chr14	23240000	10400.51
chr14	23245000	11589.56
chr14	23250000	9835.22
chr14	23255000	10548.60
chr14	23260000	8712.38
chr14	23265000	8762.81
chr14	23270000	9567.94
chr14	23275000	7213.17
chr14	23280000	9797.75
chr14	23285000	9395.99
chr14	23290000	7045.09
chr14	23295000	11758.58
chr14	23300000	9255.04
chr14	23305000	9438.22
chr14	23310000	12450.92
chr14	23315000	9223.59
chr14	23320000	7163.02
chr14	23325000	10417.94
chr14	23330000	9903.15
chr14	23335000	10000.05
chr14	23340000	11035.88
chr14	23345000	11083.34
chr14	23350000	6266.62
chr14	23355000	8517.65
chr14	23360000	8846.33
chr14	23365000	12390.73
chr14	23370000	7546.32
chr14	23375000	8936.96
chr14	23380000	8171.02
chr14	23385000	9100.68
chr14	23390000	8180.19
chr14	23395000	12557.59
chr14	23400000	6412.34
chr14	23405000	8816.98
chr14	23410000	7504.86
chr14	23415000	8799.53
chr14	23420000	9120.43
chr14	23425000	9071.47
chr14	23430000	7309.06
chr14	23435000	7796.72
chr14	23440000	11356.55
chr14	23445000	11592.52
chr14	23450000	7476.36
chr14	23455000	8105.51
chr14	23460000	10116.10
chr14	23465000	7719.15
chr14	23470000	6939.18
chr14	23475000	6778.71
chr14	23480000	9700.52
chr14	23485000	7865.88
chr14	23490000	7278.01
chr14	23495000	7057.89
chr14	23500000	10654.46
chr14	23505000	8521.80
chr14	23510000	10420.92
chr14	23515000	4048.84
chr14	23520000	13116.93
chr14	23525000	5957.68
chr14	23530000	9699.75
chr14	23535000	9643.93
chr14	23540000	6753.96
chr14	23545000	10578.34
chr14	23550000	9107.66
chr14	23555000	7145.09
chr14	23560000	7108.19
chr14	23565000	9269.46
chr14	23570000	9495.85
chr14	23575000	7587.54
chr14	23580000	6547.83
chr14	23585000	7319.04
chr14	23590000	9471.05
chr14	23595000	11599.83
chr14	23600000	8490.91
chr14	23605000	9920.31
chr14	23610000	8283.44
chr14	23615000	8832.60
chr14	23620000	8499.11
chr14	23625000	7725.50
chr14	23630000	7285.91
chr14	23635000	10105.38
chr14	23640000	8114.23
chr14	23645000	5949.61
chr14	23650000	7470.12
chr14	23655000	8801.59
chr14	23660000	5098.46
chr14	23665000	5107.18
chr14	23670000	5167.27
chr14	23675000	6222.45
chr14	23680000	5767.31
chr14	23685000	5733.39
chr14	23690000	6453.65
chr14	23695000	5543.35
chr14	23700000	5426.06
chr14	23705000	6198.65
chr14	23710000	7399.77
chr14	23715000	6524.47
chr14	23720000	5460.08
chr14	23725000	7644.63
chr14	23730000	7619.94
chr14	23735000	5986.05
chr14	23740000	7896.66
chr14	23745000	6816.30
chr14	23750000	6447.90
chr14	23755000	7313.55
chr14	23760000	9181.12
chr14	23765000	9451.12
chr14	23770000	8415.76
chr14	23775000	10251.31
chr14	23780000	5842.51
chr14	23785000	8805.45
chr14	23790000	8537.44
chr14	23795000	9794.79
chr14	23800000	8014.49
chr14	23805000	6206.56
chr14	23810000	5194.02
chr14	23815000	6793.03
chr14	23820000	7500.23
chr14	23825000	9516.99
chr14	23830000	6465.84
chr14	23835000	5536.22
chr14	23840000	7472.54
chr14	23845000	5728.67
chr14	23850000	9445.32
chr14	23855000	7129.87
chr14	23860000	8369.24
chr14	23865000	9766.10
chr14	23870000	10982.21
chr14	23875000	7119.66
chr14	23880000	8828.72
chr14	23885000	10120.38
chr14	23890000	10204.23
chr14	23895000	9529.09
chr14	23900000	8494.77
chr14	23905000	6049.92
chr14	23910000	4908.01
chr14	23915000	8734.13
chr14	23920000	3959.03
chr14	23925000	6167.71
chr14	23930000	7308.25
chr14	23935000	8329.50
chr14	23940000	8412.93
chr14	23945000	6920.08
chr14	23950000	7422.77
chr14	23955000	7158.52
chr14	23960000	8287.37
chr14	23965000	9123.41
chr14	23970000	7091.54
chr14	23975000	5426.63
chr14	23980000	7742.98
chr14	23985000	7403.22
chr14	23990000	7363.00
chr14	23995000	9357.56
chr14	24000000	6485.74
chr14	24005000	7734.31
chr14	24010000	8063.96
chr14	24015000	8581.15
chr14	24020000	7938.40
chr14	24025000	11739.04
chr14	24030000	8393.65
chr14	24035000	9573.43
chr14	24040000	10461.81
chr14	24045000	2290.21
chr14	24050000	4260.51
chr14	24055000	10266.44
chr14	24060000	7712.53
chr14	24065000	8108.99
chr14	24070000	10533.36
chr14	24075000	4733.53
chr14	24080000	6862.81
chr14	24085000	5214.34
chr14	24090000	4958.92
chr14	24095000	6846.82
chr14	24100000	7337.84
chr14	24105000	5646.71
chr14	24110000	9771.46
chr14	24115000	7780.32
chr14	24120000	8836.43
chr14	24125000	5877.40
chr14	24130000	5836.66
chr14	24135000	6677.61
chr14	24140000	6235.07
chr14	24145000	5783.78
chr14	24150000	5104.73
chr14	24155000	6929.12
chr14	24160000	6151.19
chr14	24165000	4215.36
chr14	24170000	3581.34
chr14	24175000	2905.21
chr14	24180000	4866.77
chr14	24185000	4347.65
chr14	24190000	6098.84
chr14	24195000	5956.84
chr14	24200000	4465.43
chr14	24205000	4353.44
chr14	24210000	5232.21
chr14	24215000	5838.99
chr14	24220000	4405.78
chr14	24225000	4597.20
chr14	24230000	4277.84
chr14	24235000	5390.19
chr14	24240000	6406.52
chr14	24245000	4419.82
chr14	24250000	4820.67
chr14	24255000	4897.70
chr14	24260000	4931.17
chr14	24265000	4409.16
chr14	24270000	5713.42
chr14	24275000	6119.14
chr14	24280000	4604.98
chr14	24285000	6326.11
chr14	24290000	7105.96
chr14	24295000	4721.80
chr14	24300000	5907.33
chr14	24305000	5536.55
chr14	24310000	6105.61
chr14	24315000	6051.27
chr14	24320000	4397.03
chr14	24325000	6187.47
chr14	24330000	8035.12
chr14	24335000	3761.65
chr14	24340000	6403.21
chr14	24345000	6541.82
chr14	24350000	5307.81
chr14	24355000	5868.14
chr14	24360000	6284.06
chr14	24365000	6852.09
chr14	24370000	5200.31
chr14	24375000	7466.24
chr14	24380000	8105.59
chr14	24385000	3539.74
chr14	24390000	4076.30
chr14	24395000	5539.17
chr14	24400000	8861.73
chr14	24405000	6242.90
chr14	24410000	8106.12
chr14	24415000	6012.24
chr14	24420000	7912.78
chr14	24425000	5421.45
chr14	24430000	2750.69
chr14	24435000	3522.82
chr14	24440000	3494.26
chr14	24445000	3772.01
chr14	24450000	2070.67
chr14	24455000	4138.39
chr14	24460000	2932.92
chr14	24465000	2483.61
chr14	24470000	1268.46
chr14	24475000	5726.37
chr14	24480000	7149.07
chr14	24485000	3397.80
chr14	24490000	2673.14
chr14	24495000	4724.43
chr14	24500000	7499.90
chr14	24505000	8844.94
chr14	24510000	7468.85
chr14	24515000	7444.68
chr14	24520000	8135.35
chr14	24525000	9417.95
chr14	24530000	9878.46
chr14	24535000	7843.10
chr14	24540000	9296.75
chr14	24545000	9010.78
chr14	24550000	9405.38
chr14	24555000	11776.20
chr14	24560000	11532.29
chr14	24565000	11807.61
chr14	24570000	10293.39
chr14	24575000	8293.53
chr14	24580000	9393.71
chr14	24585000	10798.48
chr14	24590000	9830.45
chr14	24595000	10882.28
chr14	24600000	5930.47
chr14	24605000	10638.45
chr14	24610000	10427.63
chr14	24615000	8787.40
chr14	24620000	8797.16
chr14	24625000	7932.44
chr14	24630000	10396.75
chr14	24635000	6945.59
chr14	24640000	11406.42
chr14	24645000	10199.49
chr14	24650000	9401.66
chr14	24655000	10003.66
chr14	24660000	7926.61
chr14	24665000	10672.93
chr14	24670000	8982.25
chr14	24675000	9964.33
chr14	24680000	10068.46
chr14	24685000	9771.44
chr14	24690000	8177.13
chr14	24695000	8969.21
chr14	24700000	11300.20
chr14	24705000	9731.23
chr14	24710000	12175.08
chr14	24715000	11947.30
chr14	24720000	13121.24
chr14	24725000	10665.09
chr14	24730000	10275.41
chr14	24735000	5764.22
chr14	24740000	6945.42
chr14	24745000	11845.43
chr14	24750000	8045.27
chr14	24755000	9580.41
chr14	24760000	11856.20
chr14	24765000	12880.44
chr14	24770000	8838.42
chr14	24775000	13112.57
chr14	24780000	10812.57
chr14	24785000	9450.03
chr14	24790000	10604.10
chr14	24795000	12727.65
chr14	24800000	12841.45
chr14	24805000	13858.30
chr14	24810000	7542.54
chr14	24815000	8822.12
chr14	24820000	6997.66
chr14	24825000	8542.89
chr14	24830000	8950.55
chr14	24835000	6725.22
chr14	24840000	5924.97
chr14	24845000	8025.63
chr14	24850000	8221.94
chr14	24855000	8638.33
chr14	24860000	5484.37
chr14	24865000	9460.30
chr14	24870000	6175.56
chr14	24875000	8528.32
chr14	24880000	11895.52
chr14	24885000	8845.36
chr14	24890000	9361.14
chr14	24895000	8966.58
chr14	24900000	15480.67
chr14	24905000	13189.44
chr14	24910000	9549.11
chr14	24915000	5410.67
chr14	24920000	6730.45
chr14	24925000	7996.48
chr14	24930000	6915.07
chr14	24935000	5344.72
chr14	24940000	7244.73
chr14	24945000	6672.75
chr14	24950000	7844.75
chr14	24955000	1390.58
chr14	24960000	5329.16
chr14	24965000	3302.19
chr14	24970000	5876.39
chr14	24975000	6224.39
chr14	24980000	4976.32
chr14	24985000	4129.05
chr14	24990000	4021.95
chr14	24995000	3542.58
chr14	25000000	4578.86
chr14	25005000	6158.91
chr14	25010000	4482.90
chr14	25015000	5301.54
chr14	25020000	5508.96
chr14	25025000	4334.11
chr14	25030000	5103.81
chr14	25035000	4669.51
chr14	25040000	5919.08
chr14	25045000	4038.44
chr14	25050000	3864.95
chr14	25055000	5899.21
chr14	25060000	6095.03
chr14	25065000	7374.64
chr14	25070000	8912.11
chr14	25075000	9756.97
chr14	25080000	7904.90
chr14	25085000	6967.46
chr14	25090000	7828.29
chr14	25095000	5579.32
chr14	25100000	6424.65
chr14	25105000	4937.58
chr14	25110000	7912.09
chr14	25115000	6309.20
chr14	25120000	4178.04
chr14	25125000	7198.16
chr14	25130000	7566.03
chr14	25135000	4336.05
chr14	25140000	2778.24
chr14	25145000	7768.24
chr14	25150000	6493.01
chr14	25155000	5572.06
chr14	25160000	8693.99
chr14	25165000	4832.43
chr14	25170000	4532.42
chr14	25175000	5834.34
chr14	25180000	5125.75
chr14	25185000	5068.52
chr14	25190000	5127.20
chr14	25195000	7493.51
chr14	25200000	7006.92
chr14	25205000	6091.32
chr14	25210000	6803.79
chr14	25215000	5590.09
chr14	25220000	3343.46
chr14	25225000	3923.68
chr14	25230000	2128.34
chr14	25235000	5849.90
chr14	25240000	4972.58
chr14	25245000	4462.63
chr14	25250000	6780.50
chr14	25255000	4332.78
chr14	25260000	5546.50
chr14	25265000	7893.86
chr14	25270000	7086.90
chr14	25275000	4347.83
chr14	25280000	6054.93
chr14	25285000	8722.79
chr14	25290000	5893.01
chr14	25295000	6452.34
chr14	25300000	5876.98
chr14	25305000	6096.54
chr14	25310000	5654.01
chr14	25315000	5294.35
chr14	25320000	3412.28
chr14	25325000	6328.69
chr14	25330000	5613.28
chr14	25335000	6190.54
chr14	25340000	5498.88
chr14	25345000	4818.84
chr14	25350000	5912.82
chr14	25355000	3586.28
chr14	25360000	3672.99
chr14	25365000	6329.63
chr14	25370000	4285.18
chr14	25375000	5319.04
chr14	25380000	3736.51
chr14	25385000	3483.99
chr14	25390000	5471.69
chr14	25395000	5066.04
chr14	25400000	6906.90
chr14	25405000	5030.67
chr14	25410000	7117.28
chr14	25415000	6143.04
chr14	25420000	7073.18
chr14	25425000	5645.26
chr14	25430000	5884.20
chr14	25435000	5647.69
chr14	25440000	5993.72
chr14	25445000	6213.28
chr14	25450000	6478.96
chr14	25455000	7121.16
chr14	25460000	6303.52
chr14	25465000	5158.14
chr14	25470000	8385.24
chr14	25475000	4269.21
chr14	25480000	5505.66
chr14	25485000	6685.44
chr14	25490000	6309.80
chr14	25495000	6947.72
chr14	25500000	6732.04
chr14	25505000	4297.39
chr14	25510000	7182.31
chr14	25515000	7205.08
chr14	25520000	5719.48
chr14	25525000	5066.61
chr14	25530000	5648.69
chr14	25535000	5920.61
chr14	25540000	2964.91
chr14	25545000	5074.83
chr14	25550000	4079.74
chr14	25555000	6875.49
chr14	25560000	6404.39
chr14	25565000	5994.79
chr14	25570000	5715.15
chr14	25575000	5133.51
chr14	25580000	5782.48
chr14	25585000	5640.02
chr14	25590000	6229.43
chr14	25595000	4763.66
chr14	25600000	7482.41
chr14	25605000	4458.84
chr14	25610000	5848.90
chr14	25615000	2729.38
chr14	25620000	3909.16
chr14	25625000	4960.98
chr14	25630000	3970.72
chr14	25635000	4074.93
chr14	25640000	3368.20
chr14	25645000	3022.14
chr14	25650000	4629.91
chr14	25655000	2455.52
chr14	25660000	2946.51
chr14	25665000	4781.10
chr14	25670000	3009.05
chr14	25675000	2097.79
chr14	25680000	3381.78
chr14	25685000	4308.06
chr14	25690000	4922.66
chr14	25695000	3440.93
chr14	25700000	3212.63
chr14	25705000	3680.87
chr14	25710000	4008.03
chr14	25715000	3659.02
chr14	25720000	4469.00
chr14	25725000	3858.75
chr14	25730000	3289.71
chr14	25735000	4136.98
chr14	25740000	1717.33
chr14	25745000	3767.15
chr14	25750000	5368.62
chr14	25755000	3283.90
chr14	25760000	3331.88
chr14	25765000	4448.17
chr14	25770000	4179.64
chr14	25775000	3864.60
chr14	25780000	2266.51
chr14	25785000	3673.15
chr14	25790000	2132.24
chr14	25795000	3182.11
chr14	25800000	2995.01
chr14	25805000	2577.20
chr14	25810000	3421.09
chr14	25815000	2954.31
chr14	25820000	3407.53
chr14	25825000	4522.84
chr14	25830000	3133.66
chr14	25835000	3920.35
chr14	25840000	3866.55
chr14	25845000	3092.95
chr14	25850000	3769.61
chr14	25855000	3386.67
chr14	25860000	4555.32
chr14	25865000	3050.77
chr14	25870000	3576.69
chr14	25875000	4468.05
chr14	25880000	3792.38
chr14	25885000	3895.61
chr14	25890000	3498.18
chr14	25895000	3600.46
chr14	25900000	4026.06
chr14	25905000	4154.00
chr14	25910000	4104.09
chr14	25915000	3845.72
chr14	25920000	3911.16
chr14	25925000	2950.45
chr14	25930000	2873.39
chr14	25935000	4690.59
chr14	25940000	3420.64
chr14	25945000	2340.70
chr14	25950000	3725.54
chr14	25955000	3781.27
chr14	25960000	2856.91
chr14	25965000	3884.03
chr14	25970000	2434.25
chr14	25975000	3464.76
chr14	25980000	3948.51
chr14	25985000	4068.23
chr14	25990000	3268.94
chr14	25995000	3207.40
chr14	26000000	3170.53
chr14	26005000	3233.09
chr14	26010000	2646.09
chr14	26015000	4197.19
chr14	26020000	2384.35
chr14	26025000	3978.07
chr14	26030000	2991.69
chr14	26035000	3773.53
chr14	26040000	3378.98
chr14	26045000	2711.52
chr14	26050000	4010.60
chr14	26055000	3018.85
chr14	26060000	3370.71
chr14	26065000	3765.32
chr14	26070000	4370.26
chr14	26075000	3067.80
chr14	26080000	2891.84
chr14	26085000	3809.43
chr14	26090000	3799.75
chr14	26095000	3941.29
chr14	26100000	3864.67
chr14	26105000	3316.49
chr14	26110000	3487.10
chr14	26115000	3413.41
chr14	26120000	2847.74
chr14	26125000	4857.89
chr14	26130000	3186.09
chr14	26135000	2268.51
chr14	26140000	3093.01
chr14	26145000	2868.59
chr14	26150000	2815.75
chr14	26155000	1968.45
chr14	26160000	1961.19
chr14	26165000	2784.73
chr14	26170000	2840.95
chr14	26175000	1856.48
chr14	26180000	3251.03
chr14	26185000	3518.60
chr14	26190000	3680.98
chr14	26195000	2965.55
chr14	26200000	3400.34
chr14	26205000	3244.75
chr14	26210000	3467.23
chr14	26215000	2472.58
chr14	26220000	3185.13
chr14	26225000	2620.43
chr14	26230000	3286.92
chr14	26235000	3399.37
chr14	26240000	2628.65
chr14	26245000	3007.71
chr14	26250000	1866.67
chr14	26255000	2495.85
chr14	26260000	2367.87
chr14	26265000	3226.83
chr14	26270000	2939.88
chr14	26275000	2724.17
chr14	26280000	3911.24
chr14	26285000	2900.14
chr14	26290000	3051.36
chr14	26295000	3567.56
chr14	26300000	3157.52
chr14	26305000	4009.66
chr14	26310000	3090.61
chr14	26315000	3209.37
chr14	26320000	2690.71
chr14	26325000	3681.50
chr14	26330000	3964.08
chr14	26335000	2500.21
chr14	26340000	3433.28
chr14	26345000	2686.82
chr14	26350000	2355.28
chr14	26355000	1902.54
chr14	26360000	3296.12
chr14	26365000	3076.54
chr14	26370000	1891.40
chr14	26375000	2778.93
chr14	26380000	3198.23
chr14	26385000	2647.56
chr14	26390000	3328.10
chr14	26395000	2849.72
chr14	26400000	2696.52
chr14	26405000	2142.50
chr14	26410000	2474.04
chr14	26415000	3239.89
chr14	26420000	3852.60
chr14	26425000	2544.81
chr14	26430000	2844.85
chr14	26435000	3110.50
chr14	26440000	2905.43
chr14	26445000	3450.29
chr14	26450000	3364.97
chr14	26455000	3073.66
chr14	26460000	4109.04
chr14	26465000	2955.86
chr14	26470000	2102.73
chr14	26475000	3102.71
chr14	26480000	3708.14
chr14	26485000	2806.09
chr14	26490000	2229.24
chr14	26495000	3208.88
chr14	26500000	3324.27
chr14	26505000	4395.01
chr14	26510000	3554.03
chr14	26515000	2555.98
chr14	26520000	3525.43
chr14	26525000	3851.15
chr14	26530000	2180.30
chr14	26535000	3174.48
chr14	26540000	2770.20
chr14	26545000	2175.93
chr14	26550000	2711.57
chr14	26555000	3140.55
chr14	26560000	3638.35
chr14	26565000	2900.59
chr14	26570000	3972.32
chr14	26575000	2172.53
chr14	26580000	1889.45
chr14	26585000	3525.40
chr14	26590000	3414.88
chr14	26595000	2675.21
chr14	26600000	4348.97
chr14	26605000	4820.62
chr14	26610000	3339.77
chr14	26615000	3093.07
chr14	26620000	2134.73
chr14	26625000	3369.82
chr14	26630000	4711.51
chr14	26635000	3535.59
chr14	26640000	3722.21
chr14	26645000	3636.41
chr14	26650000	3011.11
chr14	26655000	3317.95
chr14	26660000	3804.13
chr14	26665000	4035.82
chr14	26670000	2576.31
chr14	26675000	3055.20
chr14	26680000	1679.57
chr14	26685000	3261.71
chr14	26690000	4200.14
chr14	26695000	2468.71
chr14	26700000	3451.74
chr14	26705000	2792.01
chr14	26710000	3083.82
chr14	26715000	2454.17
chr14	26720000	4628.16
chr14	26725000	5012.56
chr14	26730000	3654.85
chr14	26735000	2340.26
chr14	26740000	2833.24
chr14	26745000	3625.75
chr14	26750000	3000.91
chr14	26755000	3027.60
chr14	26760000	3435.25
chr14	26765000	1104.69
chr14	26770000	2555.47
chr14	26775000	3712.53
chr14	26780000	2879.76
chr14	26785000	2386.31
chr14	26790000	3150.70
chr14	26795000	2375.15
chr14	26800000	3184.17
chr14	26805000	3013.04
chr14	26810000	1918.54
chr14	26815000	3011.13
chr14	26820000	1692.18
chr14	26825000	2311.17
chr14	26830000	2958.28
chr14	26835000	2073.18
chr14	26840000	2025.18
chr14	26845000	3808.02
chr14	26850000	4177.37
chr14	26855000	3597.16
chr14	26860000	4107.56
chr14	26865000	3963.09
chr14	26870000	1756.16
chr14	26875000	1815.77
chr14	26880000	3955.36
chr14	26885000	4427.97
chr14	26890000	3492.45
chr14	26895000	3296.61
chr14	26900000	2514.74
chr14	26905000	2603.93
chr14	26910000	2010.16
chr14	26915000	3724.13
chr14	26920000	978.17
chr14	26925000	2092.55
chr14	26930000	2577.30
chr14	26935000	2536.07
chr14	26940000	1371.76
chr14	26945000	1777.96
chr14	26950000	3277.69
chr14	26955000	2298.09
chr14	26960000	2834.17
chr14	26965000	1836.61
chr14	26970000	3072.65
chr14	26975000	2427.97
chr14	26980000	2133.27
chr14	26985000	2805.58
chr14	26990000	2629.61
chr14	26995000	3198.71
chr14	27000000	3312.61
chr14	27005000	3140.53
chr14	27010000	3041.15
chr14	27015000	2071.70
chr14	27020000	2032.92
chr14	27025000	2847.73
chr14	27030000	2676.16
chr14	27035000	3077.98
chr14	27040000	2296.13
chr14	27045000	3014.47
chr14	27050000	1467.74
chr14	27055000	1847.27
chr14	27060000	2810.44
chr14	27065000	2096.43
chr14	27070000	2755.62
chr14	27075000	2321.34
chr14	27080000	3368.36
chr14	27085000	1847.77
chr14	27090000	3877.32
chr14	27095000	1877.82
chr14	27100000	650.01
chr14	27105000	2755.66
chr14	27110000	4030.52
chr14	27115000	4071.70
chr14	27120000	2073.66
chr14	27125000	2729.49
chr14	27130000	2000.96
chr14	27135000	2507.50
chr14	27140000	2135.22
chr14	27145000	2103.70
chr14	27150000	3456.58
chr14	27155000	2919.50
chr14	27160000	2819.66
chr14	27165000	2316.03
chr14	27170000	3212.27
chr14	27175000	2747.91
chr14	27180000	3364.00
chr14	27185000	3835.66
chr14	27190000	1529.78
chr14	27195000	2649.04
chr14	27200000	3061.03
chr14	27205000	3026.63
chr14	27210000	2258.34
chr14	27215000	2589.41
chr14	27220000	1885.57
chr14	27225000	3285.48
chr14	27230000	2854.55
chr14	27235000	2488.59
chr14	27240000	2425.08
chr14	27245000	4084.33
chr14	27250000	2381.46
chr14	27255000	2774.09
chr14	27260000	3093.03
chr14	27265000	2925.81
chr14	27270000	3111.47
chr14	27275000	3391.63
chr14	27280000	3153.63
chr14	27285000	1531.25
chr14	27290000	3183.18
chr14	27295000	2041.19
chr14	27300000	3254.94
chr14	27305000	2580.68
chr14	27310000	3298.56
chr14	27315000	2495.36
chr14	27320000	3313.60
chr14	27325000	2267.05
chr14	27330000	2061.05
chr14	27335000	3189.50
chr14	27340000	2333.48
chr14	27345000	3634.97
chr14	27350000	3102.73
chr14	27355000	3898.16
chr14	27360000	1880.26
chr14	27365000	2110.50
chr14	27370000	1786.21
chr14	27375000	2662.58
chr14	27380000	2102.25
chr14	27385000	2019.37
chr14	27390000	2726.09
chr14	27395000	2174.48
chr14	27400000	2541.40
chr14	27405000	2730.46
chr14	27410000	2498.28
chr14	27415000	2022.76
chr14	27420000	1846.81
chr14	27425000	4481.26
chr14	27430000	2647.09
chr14	27435000	3203.05
chr14	27440000	2727.53
chr14	27445000	1297.62
chr14	27450000	2736.27
chr14	27455000	3304.39
chr14	27460000	3547.26
chr14	27465000	2715.92
chr14	27470000	2702.37
chr14	27475000	4297.59
chr14	27480000	3243.29
chr14	27485000	2055.72
chr14	27490000	2627.69
chr14	27495000	2212.77
chr14	27500000	1884.13
chr14	27505000	3050.38
chr14	27510000	3098.84
chr14	27515000	1944.24
chr14	27520000	3114.37
chr14	27525000	2848.73
chr14	27530000	2082.86
chr14	27535000	2009.19
chr14	27540000	2241.37
chr14	27545000	1986.89
chr14	27550000	2980.10
chr14	27555000	2380.50
chr14	27560000	2799.28
chr14	27565000	3917.58
chr14	27570000	2752.27
chr14	27575000	2907.38
chr14	27580000	2884.59
chr14	27585000	4002.41
chr14	27590000	3194.36
chr14	27595000	3840.49
chr14	27600000	2849.69
chr14	27605000	855.06
chr14	27610000	1574.40
chr14	27615000	3696.02
chr14	27620000	4204.03
chr14	27625000	2109.54
chr14	27630000	1959.27
chr14	27635000	2602.01
chr14	27640000	2991.25
chr14	27645000	1870.57
chr14	27650000	2387.27
chr14	27655000	3558.37
chr14	27660000	2824.98
chr14	27665000	3106.60
chr14	27670000	1340.75
chr14	27675000	2380.48
chr14	27680000	3209.86
chr14	27685000	2377.10
chr14	27690000	2743.54
chr14	27695000	2732.42
chr14	27700000	2875.40
chr14	27705000	1834.69
chr14	27710000	1852.14
chr14	27715000	2936.97
chr14	27720000	3377.10
chr14	27725000	3522.50
chr14	27730000	2892.84
chr14	27735000	2656.31
chr14	27740000	2420.73
chr14	27745000	2947.17
chr14	27750000	3156.55
chr14	27755000	3611.21
chr14	27760000	3260.73
chr14	27765000	3176.41
chr14	27770000	1649.51
chr14	27775000	1807.05
chr14	27780000	2740.67
chr14	27785000	2620.43
chr14	27790000	2491.02
chr14	27795000	1935.99
chr14	27800000	2196.30
chr14	27805000	2792.53
chr14	27810000	3596.21
chr14	27815000	2921.94
chr14	27820000	2373.23
chr14	27825000	2341.71
chr14	27830000	3942.29
chr14	27835000	3245.74
chr14	27840000	2381.95
chr14	27845000	3287.44
chr14	27850000	2635.47
chr14	27855000	3206.98
chr14	27860000	2070.27
chr14	27865000	2658.73
chr14	27870000	2219.59
chr14	27875000	2952.95
chr14	27880000	1734.85
chr14	27885000	3027.11
chr14	27890000	2376.63
chr14	27895000	2307.29
chr14	27900000	2935.99
chr14	27905000	3333.47
chr14	27910000	3145.39
chr14	27915000	3604.92
chr14	27920000	2413.94
chr14	27925000	1714.95
chr14	27930000	1859.41
chr14	27935000	2478.90
chr14	27940000	2314.58
chr14	27945000	1963.14
chr14	27950000	1548.69
chr14	27955000	2821.11
chr14	27960000	2058.64
chr14	27965000	2515.23
chr14	27970000	3621.40
chr14	27975000	2706.23
chr14	27980000	3635.95
chr14	27985000	2859.90
chr14	27990000	2443.52
chr14	27995000	1637.90
chr14	28000000	2923.39
chr14	28005000	2132.31
chr14	28010000	2529.31
chr14	28015000	3139.59
chr14	28020000	1633.54
chr14	28025000	1919.99
chr14	28030000	2340.25
chr14	28035000	2818.68
chr14	28040000	2827.42
chr14	28045000	3522.02
chr14	28050000	2152.67
chr14	28055000	2298.54
chr14	28060000	1662.61
chr14	28065000	2868.11
chr14	28070000	2338.32
chr14	28075000	2897.20
chr14	28080000	1832.75
chr14	28085000	2142.00
chr14	28090000	2552.08
chr14	28095000	2807.53
chr14	28100000	1882.20
chr14	28105000	2401.82
chr14	28110000	3068.80
chr14	28115000	2154.12
chr14	28120000	1715.93
chr14	28125000	2818.20
chr14	28130000	2232.63
chr14	28135000	2022.76
chr14	28140000	2069.78
chr14	28145000	1176.90
chr14	28150000	1493.92
chr14	28155000	1933.07
chr14	28160000	2029.54
chr14	28165000	2455.14
chr14	28170000	2069.77
chr14	28175000	2920.46
chr14	28180000	2157.05
chr14	28185000	3392.14
chr14	28190000	2561.75
chr14	28195000	1344.63
chr14	28200000	2745.48
chr14	28205000	1742.57
chr14	28210000	1668.40
chr14	28215000	1109.53
chr14	28220000	2105.16
chr14	28225000	2536.57
chr14	28230000	3472.08
chr14	28235000	1416.37
chr14	28240000	2532.67
chr14	28245000	1762.44
chr14	28250000	1660.18
chr14	28255000	1724.15
chr14	28260000	2889.91
chr14	28265000	1984.45
chr14	28270000	2396.96
chr14	28275000	2210.33
chr14	28280000	2091.57
chr14	28285000	1699.92
chr14	28290000	1938.88
chr14	28295000	2265.58
chr14	28300000	1505.55
chr14	28305000	1342.68
chr14	28310000	949.57
chr14	28315000	3583.57
chr14	28320000	3033.90
chr14	28325000	2543.82
chr14	28330000	2022.76
chr14	28335000	1951.02
chr14	28340000	3491.00
chr14	28345000	2720.30
chr14	28350000	3246.70
chr14	28355000	3073.17
chr14	28360000	2650.48
chr14	28365000	2260.75
chr14	28370000	1929.22
chr14	28375000	2983.49
chr14	28380000	2650.49
chr14	28385000	2809.47
chr14	28390000	2327.18
chr14	28395000	2564.68
chr14	28400000	3934.05
chr14	28405000	3896.24
chr14	28410000	2886.08
chr14	28415000	2272.89
chr14	28420000	3511.39
chr14	28425000	3927.75
chr14	28430000	2921.93
chr14	28435000	3033.91
chr14	28440000	2130.86
chr14	28445000	2341.72
chr14	28450000	2745.01
chr14	28455000	2782.81
chr14	28460000	2432.34
chr14	28465000	2214.71
chr14	28470000	3405.19
chr14	28475000	2368.37
chr14	28480000	1653.88
chr14	28485000	2699.92
chr14	28490000	2273.35
chr14	28495000	3092.55
chr14	28500000	3114.35
chr14	28505000	3013.04
chr14	28510000	2184.65
chr14	28515000	1855.53
chr14	28520000	3080.42
chr14	28525000	3677.11
chr14	28530000	2611.69
chr14	28535000	2118.25
chr14	28540000	2609.76
chr14	28545000	2752.76
chr14	28550000	2255.92
chr14	28555000	2412.96
chr14	28560000	2400.84
chr14	28565000	2375.65
chr14	28570000	2487.14
chr14	28575000	2638.85
chr14	28580000	3333.47
chr14	28585000	3927.24
chr14	28590000	3042.62
chr14	28595000	2910.78
chr14	28600000	3358.65
chr14	28605000	2540.44
chr14	28610000	2770.69
chr14	28615000	2153.62
chr14	28620000	3196.28
chr14	28625000	2713.00
chr14	28630000	1935.51
chr14	28635000	3103.69
chr14	28640000	2972.32
chr14	28645000	2559.84
chr14	28650000	2041.17
chr14	28655000	1563.23
chr14	28660000	830.32
chr14	28665000	2401.80
chr14	28670000	2535.59
chr14	28675000	3027.11
chr14	28680000	3001.40
chr14	28685000	2974.76
chr14	28690000	1935.49
chr14	28695000	2918.53
chr14	28700000	2847.27
chr14	28705000	3483.72
chr14	28710000	2481.30
chr14	28715000	3377.09
chr14	28720000	3486.64
chr14	28725000	1309.72
chr14	28730000	3759.54
chr14	28735000	2852.09
chr14	28740000	3246.71
chr14	28745000	2322.80
chr14	28750000	3155.07
chr14	28755000	3107.07
chr14	28760000	4200.14
chr14	28765000	3828.85
chr14	28770000	2673.72
chr14	28775000	2919.48
chr14	28780000	1231.66
chr14	28785000	1724.16
chr14	28790000	1720.77
chr14	28795000	2770.19
chr14	28800000	2499.22
chr14	28805000	1849.20
chr14	28810000	3028.06
chr14	28815000	2556.44
chr14	28820000	1335.89
chr14	28825000	2234.07
chr14	28830000	2976.20
chr14	28835000	1972.81
chr14	28840000	2175.43
chr14	28845000	2617.99
chr14	28850000	2328.61
chr14	28855000	4160.86
chr14	28860000	2669.83
chr14	28865000	2256.38
chr14	28870000	2005.78
chr14	28875000	4019.79
chr14	28880000	2345.10
chr14	28885000	3072.66
chr14	28890000	2123.57
chr14	28895000	3367.35
chr14	28900000	1367.41
chr14	28905000	2462.40
chr14	28910000	2874.91
chr14	28915000	2459.96
chr14	28920000	3474.49
chr14	28925000	2917.07
chr14	28930000	2392.10
chr14	28935000	3316.95
chr14	28940000	2199.19
chr14	28945000	2445.89
chr14	28950000	3505.03
chr14	28955000	3252.49
chr14	28960000	1339.28
chr14	28965000	3418.27
chr14	28970000	2663.54
chr14	28975000	4213.68
chr14	28980000	3322.26
chr14	28985000	3643.66
chr14	28990000	2475.48
[truncated: 15,657 more rows]
