# Supplementary material for: Highly interacting regions of the human genome are enriched with enhancers and bound by DNA repair proteins
Source: Sci Rep. 2019 Mar 14;9:4577. doi: 10.1038/s41598-019-40770-9 (PMC6418152; doi:10.1038/s41598-019-40770-9)
Supplement: Supplementary file 2 — Supplementary information SI-2 [file 41598_2019_40770_MOESM2_ESM.zip › Supplementary information SI-2/Chr15.sgr]

chr15	20000000	877.20
chr15	20005000	453.23
chr15	20010000	546.31
chr15	20015000	791.59
chr15	20020000	251.23
chr15	20025000	309.46
chr15	20030000	1117.00
chr15	20035000	986.14
chr15	20040000	1118.55
chr15	20045000	1353.37
chr15	20050000	1513.62
chr15	20055000	1999.79
chr15	20060000	2327.23
chr15	20065000	1644.06
chr15	20070000	2677.51
chr15	20075000	2175.93
chr15	20080000	2080.36
chr15	20085000	2183.39
chr15	20090000	1849.99
chr15	20095000	1932.09
chr15	20100000	1389.70
chr15	20105000	1831.55
chr15	20110000	1458.84
chr15	20115000	1145.88
chr15	20120000	2053.93
chr15	20125000	1286.23
chr15	20130000	1124.50
chr15	20135000	1957.42
chr15	20140000	1692.26
chr15	20145000	812.05
chr15	20150000	2505.82
chr15	20155000	2536.15
chr15	20160000	2909.89
chr15	20165000	2070.96
chr15	20170000	1992.32
chr15	20175000	3000.98
chr15	20180000	2662.57
chr15	20185000	2512.32
chr15	20190000	2215.23
chr15	20195000	2053.04
chr15	20200000	833.32
chr15	20205000	464.17
chr15	20210000	454.71
chr15	20215000	1229.81
chr15	20220000	605.46
chr15	20225000	351.74
chr15	20230000	438.28
chr15	20235000	496.49
chr15	20240000	1319.37
chr15	20245000	411.94
chr15	20250000	287.06
chr15	20255000	464.14
chr15	20260000	722.89
chr15	20265000	774.60
chr15	20270000	455.20
chr15	20275000	279.59
chr15	20280000	214.91
chr15	20285000	19.40
chr15	20290000	154.21
chr15	20295000	195.01
chr15	20300000	575.59
chr15	20305000	30.84
chr15	20310000	180.58
chr15	20315000	244.27
chr15	20320000	273.62
chr15	20325000	549.74
chr15	20330000	167.16
chr15	20335000	41.79
chr15	20340000	5.47
chr15	20345000	321.38
chr15	20350000	115.42
chr15	20355000	51.73
chr15	20360000	387.52
chr15	20365000	40.80
chr15	20370000	458.20
chr15	20375000	311.94
chr15	20380000	365.18
chr15	20385000	273.61
chr15	20390000	3343.68
chr15	20395000	3302.36
chr15	20400000	4117.75
chr15	20405000	4273.54
chr15	20410000	3669.06
chr15	20415000	3337.28
chr15	20420000	5758.06
chr15	20425000	3481.54
chr15	20430000	4127.75
chr15	20435000	5168.00
chr15	20440000	5251.09
chr15	20445000	5776.55
chr15	20450000	5353.77
chr15	20455000	4975.10
chr15	20460000	5379.98
chr15	20465000	4430.29
chr15	20470000	4842.21
chr15	20475000	5319.27
chr15	20480000	4912.88
chr15	20485000	3452.19
chr15	20490000	4559.08
chr15	20495000	4306.35
chr15	20500000	4683.90
chr15	20505000	2157.63
chr15	20510000	2526.72
chr15	20515000	1876.98
chr15	20520000	1179.04
chr15	20525000	1334.73
chr15	20530000	3067.89
chr15	20535000	2514.22
chr15	20540000	3453.00
chr15	20545000	1414.32
chr15	20550000	7291.00
chr15	20555000	8509.23
chr15	20560000	5487.06
chr15	20565000	5653.69
chr15	20570000	4750.26
chr15	20575000	3923.52
chr15	20580000	2944.43
chr15	20585000	1871.90
chr15	20590000	4893.54
chr15	20595000	3964.18
chr15	20600000	3112.52
chr15	20605000	3672.73
chr15	20610000	4188.49
chr15	20615000	3689.60
chr15	20620000	3757.19
chr15	20625000	2774.26
chr15	20630000	538.68
chr15	20635000	198.96
chr15	20640000	323.31
chr15	20645000	318.34
chr15	20650000	331.76
chr15	20655000	52.22
chr15	20660000	144.73
chr15	20665000	137.27
chr15	20670000	70.63
chr15	20675000	149.21
chr15	20680000	176.56
chr15	20685000	128.82
chr15	20690000	300.41
chr15	20695000	296.44
chr15	20700000	512.79
chr15	20705000	182.54
chr15	20710000	191.97
chr15	20715000	123.35
chr15	20720000	47.76
chr15	20725000	137.27
chr15	20730000	783.88
chr15	20735000	301.92
chr15	20740000	69.63
chr15	20745000	177.57
chr15	20750000	144.75
chr15	20755000	858.49
chr15	20760000	237.27
chr15	20765000	214.40
chr15	20770000	94.01
chr15	20775000	274.06
chr15	20780000	145.24
chr15	20785000	223.33
chr15	20790000	268.10
chr15	20795000	318.83
chr15	20800000	154.19
chr15	20805000	119.87
chr15	20810000	268.59
chr15	20815000	292.48
chr15	20820000	324.32
chr15	20825000	322.81
chr15	20830000	789.40
chr15	20835000	395.94
chr15	20840000	151.72
chr15	20845000	4120.96
chr15	20850000	4108.51
chr15	20855000	3194.75
chr15	20860000	3613.52
chr15	20865000	4006.01
chr15	20870000	4820.20
chr15	20875000	2421.28
chr15	20880000	1042.49
chr15	20885000	630.68
chr15	20890000	656.52
chr15	20935000	1917.85
chr15	20940000	989.73
chr15	20945000	707.23
chr15	20950000	322.77
chr15	20955000	375.99
chr15	20960000	290.44
chr15	20965000	479.44
chr15	20970000	4.48
chr15	20975000	1.49
chr15	20980000	91.50
chr15	20985000	94.00
chr15	20990000	444.12
chr15	20995000	388.43
chr15	21000000	453.60
chr15	21005000	666.48
chr15	21010000	409.32
chr15	21015000	530.68
chr15	21020000	158.17
chr15	21025000	579.92
chr15	21030000	386.95
chr15	21035000	337.19
chr15	21040000	191.98
chr15	21045000	33.82
chr15	21050000	99.97
chr15	21055000	166.13
chr15	21060000	202.43
chr15	21065000	86.53
chr15	21070000	277.06
chr15	21075000	153.69
chr15	21080000	349.16
chr15	21085000	545.63
chr15	21090000	46.76
chr15	21095000	304.39
chr15	21100000	297.44
chr15	21105000	320.81
chr15	21110000	310.37
chr15	21115000	548.61
chr15	21120000	513.78
chr15	21125000	148.21
chr15	21130000	479.96
chr15	21135000	254.19
chr15	21140000	981.32
chr15	21145000	833.11
chr15	21150000	1411.57
chr15	21155000	1094.76
chr15	21160000	889.34
chr15	21165000	1113.67
chr15	21170000	337.23
chr15	21175000	343.19
chr15	21180000	1373.27
chr15	21185000	261.63
chr15	21190000	695.33
chr15	21195000	714.76
chr15	21200000	812.26
chr15	21205000	322.31
chr15	21210000	242.73
chr15	21215000	207.42
chr15	21220000	588.50
chr15	21225000	171.14
chr15	21230000	268.62
chr15	21235000	133.80
chr15	21240000	190.52
chr15	21245000	46.26
chr15	21250000	317.37
chr15	21255000	278.57
chr15	21260000	239.27
chr15	21265000	452.69
chr15	21270000	471.09
chr15	21275000	253.22
chr15	21280000	88.55
chr15	21285000	7.96
chr15	21290000	43.77
chr15	21295000	8.95
chr15	21300000	0.50
chr15	21305000	290.53
chr15	21310000	73.12
chr15	21315000	10.45
chr15	21320000	143.25
chr15	21325000	450.68
chr15	21330000	157.20
chr15	21335000	116.41
chr15	21340000	46.76
chr15	21345000	52.73
chr15	21350000	87.54
chr15	21355000	31.34
chr15	21360000	36.31
chr15	21365000	155.70
chr15	21370000	84.07
chr15	21375000	153.71
chr15	21380000	523.81
chr15	21385000	489.97
chr15	21390000	526.31
chr15	21395000	187.54
chr15	21885000	943.54
chr15	21890000	825.16
chr15	21895000	825.66
chr15	21900000	4895.77
chr15	21905000	1749.36
chr15	21910000	5628.91
chr15	21915000	3748.81
chr15	21920000	5684.52
chr15	21925000	5368.22
chr15	21930000	5039.34
chr15	21935000	5215.45
chr15	21940000	716.20
chr15	21945000	448.60
chr15	21950000	600.29
chr15	21955000	593.32
chr15	21960000	723.64
chr15	21965000	1217.49
chr15	21970000	908.64
chr15	21975000	87.04
chr15	21980000	6.96
chr15	21985000	227.78
chr15	21990000	243.69
chr15	21995000	1576.59
chr15	22000000	218.83
chr15	22005000	978.79
chr15	22010000	1110.09
chr15	22015000	450.12
chr15	22020000	683.37
chr15	22025000	348.66
chr15	22030000	14.92
chr15	22035000	31.83
chr15	22040000	797.28
chr15	22045000	303.89
chr15	22050000	161.15
chr15	22055000	377.99
chr15	22060000	986.80
chr15	22065000	175.08
chr15	22070000	96.98
chr15	22075000	66.65
chr15	22080000	32.33
chr15	22085000	86.04
chr15	22090000	201.94
chr15	22095000	412.30
chr15	22100000	143.75
chr15	22105000	216.86
chr15	22110000	538.66
chr15	22115000	200.45
chr15	22120000	640.15
chr15	22125000	273.05
chr15	22130000	424.26
chr15	22135000	334.74
chr15	22140000	579.45
chr15	22145000	570.01
chr15	22150000	746.57
chr15	22155000	666.01
chr15	22160000	950.02
chr15	22165000	1112.17
chr15	22170000	710.28
chr15	22175000	564.54
chr15	22180000	0.99
chr15	22295000	2066.70
chr15	22300000	3007.35
chr15	22305000	3091.93
chr15	22310000	1426.11
chr15	22315000	3398.77
chr15	22320000	2468.17
chr15	22325000	3331.17
chr15	22330000	3561.44
chr15	22335000	2753.22
chr15	22340000	4209.60
chr15	22345000	3701.35
chr15	22350000	3615.66
chr15	22355000	2695.00
chr15	22360000	1490.73
chr15	22365000	2787.01
chr15	22370000	3309.81
chr15	22375000	3734.06
chr15	22380000	2962.57
chr15	22385000	5363.52
chr15	22390000	3272.44
chr15	22395000	2476.60
chr15	22400000	2859.11
chr15	22405000	4881.63
chr15	22410000	3285.89
chr15	22415000	3395.32
chr15	22420000	4311.02
chr15	22425000	5509.25
chr15	22430000	5652.42
chr15	22435000	3295.20
chr15	22440000	6793.54
chr15	22445000	7526.03
chr15	22450000	4662.20
chr15	22455000	5357.08
chr15	22460000	6157.47
chr15	22465000	7403.28
chr15	22470000	6577.70
chr15	22475000	4544.90
chr15	22480000	5535.28
chr15	22485000	4780.86
chr15	22490000	4711.70
chr15	22495000	4378.46
chr15	22500000	5479.36
chr15	22505000	5120.21
chr15	22510000	4635.30
chr15	22515000	5524.24
chr15	22520000	5007.34
chr15	22525000	5178.05
chr15	22530000	5098.86
chr15	22535000	4526.82
chr15	22540000	5725.61
chr15	22545000	3274.21
chr15	22550000	4185.01
chr15	22555000	4241.73
chr15	22560000	3300.03
chr15	22565000	3930.35
chr15	22570000	3326.94
chr15	22575000	2345.01
chr15	22580000	3373.25
chr15	22585000	2973.74
chr15	22590000	486.99
chr15	22595000	154.71
chr15	22645000	803.33
chr15	22650000	1431.08
chr15	22655000	827.72
chr15	22660000	1479.80
chr15	22665000	2138.36
chr15	22670000	2087.19
chr15	22675000	1805.11
chr15	22680000	1741.94
chr15	22685000	2169.20
chr15	22690000	2829.75
chr15	22695000	2260.74
chr15	22700000	1.49
chr15	22705000	356.16
chr15	22710000	223.84
chr15	22715000	16.41
chr15	22720000	14.43
chr15	22725000	95.98
chr15	22730000	63.18
chr15	22735000	32.33
chr15	22740000	922.72
chr15	22745000	672.49
chr15	22750000	2904.45
chr15	22755000	3598.40
chr15	22760000	6253.12
chr15	22765000	5380.16
chr15	22770000	4609.17
chr15	22775000	5141.94
chr15	22780000	4830.11
chr15	22785000	5222.50
chr15	22790000	5063.38
chr15	22795000	7264.37
chr15	22800000	5811.92
chr15	22805000	7004.75
chr15	22810000	3420.29
chr15	22815000	3878.30
chr15	22820000	2812.36
chr15	22825000	21.39
chr15	22830000	1781.07
chr15	22835000	6481.43
chr15	22840000	5898.92
chr15	22845000	4500.77
chr15	22850000	4997.67
chr15	22855000	5545.80
chr15	22860000	6518.67
chr15	22865000	5823.82
chr15	22870000	4942.30
chr15	22875000	5924.67
chr15	22880000	7919.69
chr15	22885000	4662.37
chr15	22890000	5124.32
chr15	22895000	7549.97
chr15	22900000	6275.78
chr15	22905000	6034.05
chr15	22910000	9102.30
chr15	22915000	8182.72
chr15	22920000	7012.30
chr15	22925000	7816.16
chr15	22930000	8457.74
chr15	22935000	8865.07
chr15	22940000	7123.18
chr15	22945000	6254.87
chr15	22950000	6784.54
chr15	22955000	7106.39
chr15	22960000	6843.34
chr15	22965000	8589.09
chr15	22970000	6275.25
chr15	22975000	7995.08
chr15	22980000	7829.97
chr15	22985000	5567.46
chr15	22990000	4273.82
chr15	22995000	4842.29
chr15	23000000	6723.28
chr15	23005000	5090.36
chr15	23010000	6771.00
chr15	23015000	6349.65
chr15	23020000	7345.82
chr15	23025000	6868.86
chr15	23030000	7545.55
chr15	23035000	6961.15
chr15	23040000	7548.00
chr15	23045000	5884.94
chr15	23050000	6587.66
chr15	23055000	6220.63
chr15	23060000	7929.40
chr15	23065000	7258.94
chr15	23070000	7721.90
chr15	23075000	9054.08
chr15	23080000	7063.37
chr15	23085000	7183.69
chr15	23090000	6247.81
chr15	23095000	5233.40
chr15	23100000	3408.07
chr15	23105000	4711.31
chr15	23110000	5571.17
chr15	23115000	3180.50
chr15	23120000	2371.75
chr15	23125000	2467.35
chr15	23130000	2905.02
chr15	23135000	3408.32
chr15	23140000	3399.91
chr15	23145000	2666.77
chr15	23150000	3409.38
chr15	23155000	2298.29
chr15	23160000	4410.59
chr15	23165000	2157.02
chr15	23170000	3069.14
chr15	23175000	1283.16
chr15	23180000	2490.20
chr15	23185000	1688.99
chr15	23190000	2395.63
chr15	23195000	1680.98
chr15	23200000	1767.50
chr15	23205000	1573.05
chr15	23210000	2518.04
chr15	23215000	4540.80
chr15	23220000	3889.32
chr15	23225000	3078.11
chr15	23230000	2643.89
chr15	23235000	2309.22
chr15	23240000	2409.14
chr15	23245000	3236.70
chr15	23250000	2631.46
chr15	23255000	1198.59
chr15	23260000	1107.56
chr15	23265000	953.90
chr15	23270000	2612.59
chr15	23275000	1384.62
chr15	23280000	1181.68
chr15	23285000	983.71
chr15	23290000	1117.98
chr15	23295000	1072.23
chr15	23300000	831.04
chr15	23305000	1052.85
chr15	23310000	912.56
chr15	23315000	589.33
chr15	23320000	711.64
chr15	23325000	299.89
chr15	23330000	601.77
chr15	23335000	331.70
chr15	23340000	852.40
chr15	23345000	335.67
chr15	23350000	177.05
chr15	23355000	732.53
chr15	23360000	499.30
chr15	23365000	1227.87
chr15	23370000	756.41
chr15	23375000	772.82
chr15	23380000	443.61
chr15	23385000	1121.48
chr15	23390000	664.45
chr15	23395000	624.72
chr15	23400000	557.02
chr15	23405000	362.07
chr15	23410000	397.37
chr15	23415000	604.30
chr15	23420000	941.99
chr15	23425000	747.04
chr15	23430000	659.00
chr15	23435000	666.99
chr15	23440000	306.87
chr15	23445000	213.36
chr15	23450000	1209.11
chr15	23455000	498.90
chr15	23460000	708.28
chr15	23465000	1429.02
chr15	23470000	520.27
chr15	23475000	857.48
chr15	23480000	327.30
chr15	23485000	931.13
chr15	23490000	301.91
chr15	23495000	465.56
chr15	23500000	1001.26
chr15	23505000	243.23
chr15	23510000	860.47
chr15	23565000	564.08
chr15	23570000	20.39
chr15	23575000	183.55
chr15	23580000	124.84
chr15	23585000	155.18
chr15	23590000	173.59
chr15	23595000	211.89
chr15	23600000	672.05
chr15	23605000	908.87
chr15	23610000	1597.44
chr15	23615000	4378.50
chr15	23620000	4329.78
chr15	23625000	4830.32
chr15	23630000	5936.36
chr15	23635000	5658.33
chr15	23640000	4884.20
chr15	23645000	6919.68
chr15	23650000	4820.67
chr15	23655000	4761.25
chr15	23660000	6259.52
chr15	23665000	6165.48
chr15	23670000	1320.44
chr15	23675000	2710.86
chr15	23680000	4637.06
chr15	23685000	4685.45
chr15	23690000	3900.74
chr15	23695000	3840.58
chr15	23700000	3320.16
chr15	23705000	3286.86
chr15	23710000	4355.05
chr15	23715000	4596.04
chr15	23720000	3846.25
chr15	23725000	4715.51
chr15	23730000	2525.74
chr15	23735000	4918.17
chr15	23740000	2773.61
chr15	23745000	3416.05
chr15	23750000	4195.35
chr15	23755000	3523.16
chr15	23760000	3712.28
chr15	23765000	3838.19
chr15	23770000	2998.22
chr15	23775000	3820.29
chr15	23780000	5422.31
chr15	23785000	3842.76
chr15	23790000	5705.93
chr15	23795000	2765.42
chr15	23800000	3548.19
chr15	23805000	3524.34
chr15	23810000	2691.36
chr15	23815000	2994.36
chr15	23820000	2681.84
chr15	23825000	4391.42
chr15	23830000	4210.20
chr15	23835000	4367.53
chr15	23840000	4309.80
chr15	23845000	3979.37
chr15	23850000	4609.97
chr15	23855000	4860.31
chr15	23860000	3893.81
chr15	23865000	4004.85
chr15	23870000	4299.43
chr15	23875000	4326.28
chr15	23880000	4873.26
chr15	23885000	4441.83
chr15	23890000	4268.67
chr15	23895000	3531.05
chr15	23900000	2800.47
chr15	23905000	2473.03
chr15	23910000	4247.70
chr15	23915000	4831.06
chr15	23920000	2975.20
chr15	23925000	3619.18
chr15	23930000	2567.57
chr15	23935000	4934.13
chr15	23940000	4643.45
chr15	23945000	3405.14
chr15	23950000	4312.52
chr15	23955000	3658.08
chr15	23960000	1790.16
chr15	23965000	4323.96
chr15	23970000	3694.37
chr15	23975000	3366.39
chr15	23980000	2963.75
chr15	23985000	2246.09
chr15	23990000	4537.88
chr15	23995000	2790.57
chr15	24000000	3310.16
chr15	24005000	3496.33
chr15	24010000	5390.51
chr15	24015000	3276.81
chr15	24020000	3311.64
chr15	24025000	5339.26
chr15	24030000	3467.96
chr15	24035000	4915.22
chr15	24040000	3337.07
chr15	24045000	3427.65
chr15	24050000	4781.86
chr15	24055000	3264.93
chr15	24060000	4300.15
chr15	24065000	4597.25
chr15	24070000	4210.48
chr15	24075000	4552.49
chr15	24080000	4528.55
chr15	24085000	4021.42
chr15	24090000	4122.43
chr15	24095000	4394.22
chr15	24100000	3668.05
chr15	24105000	3435.67
chr15	24110000	3504.76
chr15	24115000	2987.16
chr15	24120000	2833.87
chr15	24125000	4017.87
chr15	24130000	3753.65
chr15	24135000	4636.06
chr15	24140000	4259.86
chr15	24145000	3860.64
chr15	24150000	4695.84
chr15	24155000	3527.27
chr15	24160000	5042.74
chr15	24165000	3370.44
chr15	24170000	5340.43
chr15	24175000	5097.02
chr15	24180000	4491.79
chr15	24185000	5704.22
chr15	24190000	4346.01
chr15	24195000	4216.53
chr15	24200000	4052.80
chr15	24205000	3584.48
chr15	24210000	3173.84
chr15	24215000	4160.77
chr15	24220000	3306.79
chr15	24225000	3672.55
chr15	24230000	3337.57
chr15	24235000	2594.06
chr15	24240000	4559.99
chr15	24245000	5191.08
chr15	24250000	3752.67
chr15	24255000	2635.81
chr15	24260000	4341.49
chr15	24265000	1855.92
chr15	24270000	2628.39
chr15	24275000	1447.78
chr15	24280000	4596.81
chr15	24285000	4107.57
chr15	24290000	3650.62
chr15	24295000	3046.43
chr15	24300000	4394.25
chr15	24305000	3770.12
chr15	24310000	3460.09
chr15	24315000	4832.69
chr15	24320000	2561.20
chr15	24325000	4003.10
chr15	24330000	3867.74
chr15	24335000	3209.75
chr15	24340000	3371.47
chr15	24345000	1485.67
chr15	24350000	3893.52
chr15	24355000	2872.76
chr15	24360000	4621.19
chr15	24365000	4044.80
chr15	24370000	2985.25
chr15	24375000	2836.40
chr15	24380000	1535.40
chr15	24385000	3901.99
chr15	24390000	3347.11
chr15	24395000	3964.72
chr15	24400000	3381.90
chr15	24405000	2411.96
chr15	24410000	2764.75
chr15	24415000	2952.88
chr15	24420000	3638.26
chr15	24425000	3517.78
chr15	24430000	3669.61
chr15	24435000	1521.52
chr15	24440000	3545.12
chr15	24445000	3868.70
chr15	24450000	3302.80
chr15	24455000	3485.91
chr15	24460000	3219.61
chr15	24465000	4084.20
chr15	24470000	4099.11
chr15	24475000	2827.98
chr15	24480000	1934.60
chr15	24485000	3491.45
chr15	24490000	3976.66
chr15	24495000	3733.34
chr15	24500000	2230.23
chr15	24505000	2442.78
chr15	24510000	3881.18
chr15	24515000	3581.51
chr15	24520000	4594.87
chr15	24525000	4269.43
chr15	24530000	3885.60
chr15	24535000	3865.16
chr15	24540000	3649.17
chr15	24545000	3833.31
chr15	24550000	3464.54
chr15	24555000	3908.07
chr15	24560000	2758.35
chr15	24565000	3429.20
chr15	24570000	3861.26
chr15	24575000	3791.57
chr15	24580000	2389.51
chr15	24585000	2975.81
chr15	24590000	2444.23
chr15	24595000	3401.37
chr15	24600000	3181.82
chr15	24605000	2214.83
chr15	24610000	3481.42
chr15	24615000	3447.11
chr15	24620000	2020.22
chr15	24625000	3496.91
chr15	24630000	2911.60
chr15	24635000	2633.90
chr15	24640000	3393.36
chr15	24645000	2409.39
chr15	24650000	4349.99
chr15	24655000	3341.61
chr15	24660000	2321.32
chr15	24665000	3746.74
chr15	24670000	2319.82
chr15	24675000	4063.26
chr15	24680000	3692.54
chr15	24685000	2955.41
chr15	24690000	5181.21
chr15	24695000	3715.44
chr15	24700000	3186.88
chr15	24705000	3601.94
chr15	24710000	3198.81
chr15	24715000	3367.02
chr15	24720000	1803.23
chr15	24725000	3231.63
chr15	24730000	4619.79
chr15	24735000	3212.22
chr15	24740000	4654.62
chr15	24745000	3143.58
chr15	24750000	3547.70
chr15	24755000	3286.41
chr15	24760000	3354.59
chr15	24765000	4079.26
chr15	24770000	3221.70
chr15	24775000	3456.59
chr15	24780000	4202.23
chr15	24785000	3430.28
chr15	24790000	2261.14
chr15	24795000	3972.35
chr15	24800000	4330.68
chr15	24805000	3348.67
chr15	24810000	4622.76
chr15	24815000	4341.56
chr15	24820000	4246.06
chr15	24825000	5180.28
chr15	24830000	4168.38
chr15	24835000	2736.96
chr15	24840000	3345.63
chr15	24845000	2814.59
chr15	24850000	4526.26
chr15	24855000	4592.00
chr15	24860000	4344.62
chr15	24865000	4350.57
chr15	24870000	2964.91
chr15	24875000	5300.72
chr15	24880000	3777.22
chr15	24885000	3774.23
chr15	24890000	3873.25
chr15	24895000	3191.37
chr15	24900000	3349.13
chr15	24905000	3333.71
chr15	24910000	3707.51
chr15	24915000	4496.34
chr15	24920000	4931.95
chr15	24925000	3333.23
chr15	24930000	3473.63
chr15	24935000	2652.83
chr15	24940000	4301.30
chr15	24945000	3415.33
chr15	24950000	3835.41
chr15	24955000	4059.87
chr15	24960000	3142.11
chr15	24965000	3413.79
chr15	24970000	3311.35
chr15	24975000	4335.13
chr15	24980000	5162.26
chr15	24985000	3384.43
chr15	24990000	1334.87
chr15	24995000	3907.57
chr15	25000000	4288.84
chr15	25005000	4212.08
chr15	25010000	3454.08
chr15	25015000	4163.79
chr15	25020000	4509.71
chr15	25025000	3066.77
chr15	25030000	3334.69
chr15	25035000	4109.12
chr15	25040000	3767.68
chr15	25045000	3649.76
chr15	25050000	4475.92
chr15	25055000	4047.46
chr15	25060000	5157.35
chr15	25065000	3678.64
chr15	25070000	3753.82
chr15	25075000	4973.14
chr15	25080000	4891.61
chr15	25085000	3652.27
chr15	25090000	4296.80
chr15	25095000	3894.11
chr15	25100000	5033.36
chr15	25105000	3553.12
chr15	25110000	5110.01
chr15	25115000	4310.71
chr15	25120000	3122.68
chr15	25125000	4419.70
chr15	25130000	3878.68
chr15	25135000	6228.79
chr15	25140000	4596.91
chr15	25145000	5234.47
chr15	25150000	4453.49
chr15	25155000	5951.15
chr15	25160000	4014.08
chr15	25165000	5514.62
chr15	25170000	4309.62
chr15	25175000	4913.84
chr15	25180000	6083.92
chr15	25185000	6459.66
chr15	25190000	4939.10
chr15	25195000	5613.30
chr15	25200000	6309.34
chr15	25205000	4935.98
chr15	25210000	5236.16
chr15	25215000	5900.02
chr15	25220000	5177.38
chr15	25225000	5547.12
chr15	25230000	5077.36
chr15	25235000	2223.64
chr15	25240000	3260.33
chr15	25245000	3470.33
chr15	25250000	4226.82
chr15	25255000	3027.43
chr15	25260000	4166.24
chr15	25265000	6142.13
chr15	25270000	4193.13
chr15	25275000	3774.07
chr15	25280000	2675.68
chr15	25285000	4333.56
chr15	25290000	5197.53
chr15	25295000	5981.46
chr15	25300000	5789.94
chr15	25305000	4957.74
chr15	25310000	3600.99
chr15	25315000	5788.41
chr15	25320000	7188.15
chr15	25325000	7213.04
chr15	25330000	6686.41
chr15	25335000	6407.15
chr15	25340000	6346.33
chr15	25345000	4164.35
chr15	25350000	5758.48
chr15	25355000	5074.62
chr15	25360000	4506.69
chr15	25365000	4086.63
chr15	25370000	4262.33
chr15	25375000	3989.56
chr15	25380000	4692.89
chr15	25385000	3915.03
chr15	25390000	5365.84
chr15	25395000	4176.31
chr15	25400000	5160.36
chr15	25405000	5535.66
chr15	25410000	5648.70
chr15	25415000	6915.40
chr15	25420000	9301.92
chr15	25425000	7784.94
chr15	25430000	8626.06
chr15	25435000	10091.48
chr15	25440000	8305.59
chr15	25445000	7357.42
chr15	25450000	8506.18
chr15	25455000	9641.94
chr15	25460000	7855.59
chr15	25465000	7164.75
chr15	25470000	6515.73
chr15	25475000	8652.44
chr15	25480000	9301.38
chr15	25485000	7355.77
chr15	25490000	6589.28
chr15	25495000	4741.15
chr15	25500000	4949.21
chr15	25505000	4793.88
chr15	25510000	4861.47
chr15	25515000	4932.14
chr15	25520000	5732.75
chr15	25525000	4184.46
chr15	25530000	4411.40
chr15	25535000	3458.23
chr15	25540000	2278.77
chr15	25545000	3341.74
chr15	25550000	5145.69
chr15	25555000	4445.88
chr15	25560000	5575.43
chr15	25565000	5343.90
chr15	25570000	5091.62
chr15	25575000	6274.35
chr15	25580000	4266.45
chr15	25585000	3772.80
chr15	25590000	4605.16
chr15	25595000	3849.80
chr15	25600000	4277.69
chr15	25605000	4520.49
chr15	25610000	5084.25
chr15	25615000	5440.56
chr15	25620000	7510.96
chr15	25625000	5906.26
chr15	25630000	5118.09
chr15	25635000	5503.30
chr15	25640000	7004.48
chr15	25645000	8425.45
chr15	25650000	5278.63
chr15	25655000	3595.91
chr15	25660000	6672.75
chr15	25665000	5135.34
chr15	25670000	3459.20
chr15	25675000	6603.82
chr15	25680000	5821.75
chr15	25685000	7193.63
chr15	25690000	4917.29
chr15	25695000	6092.31
chr15	25700000	4075.80
chr15	25705000	5077.65
chr15	25710000	6990.42
chr15	25715000	6225.52
chr15	25720000	4439.84
chr15	25725000	6463.50
chr15	25730000	3801.87
chr15	25735000	5029.17
chr15	25740000	5603.08
chr15	25745000	3177.35
chr15	25750000	6654.80
chr15	25755000	6802.61
chr15	25760000	5481.27
chr15	25765000	4530.60
chr15	25770000	5309.96
chr15	25775000	4156.86
chr15	25780000	4494.24
chr15	25785000	5499.16
chr15	25790000	4210.07
chr15	25795000	5604.18
chr15	25800000	3804.99
chr15	25805000	6249.76
chr15	25810000	5418.18
chr15	25815000	5397.64
chr15	25820000	4424.15
chr15	25825000	4085.69
chr15	25830000	4842.69
chr15	25835000	4427.14
chr15	25840000	4464.96
chr15	25845000	4544.01
chr15	25850000	2677.20
chr15	25855000	6651.36
chr15	25860000	4974.10
chr15	25865000	5625.14
chr15	25870000	5294.08
chr15	25875000	5645.49
chr15	25880000	4906.35
chr15	25885000	4889.45
chr15	25890000	6058.99
chr15	25895000	5546.86
chr15	25900000	4751.03
chr15	25905000	4024.40
chr15	25910000	6343.69
chr15	25915000	4882.90
chr15	25920000	5465.62
chr15	25925000	6095.83
chr15	25930000	4831.21
chr15	25935000	6471.50
chr15	25940000	5821.44
chr15	25945000	5352.16
chr15	25950000	5581.59
chr15	25955000	7083.95
chr15	25960000	6160.70
chr15	25965000	6071.60
chr15	25970000	6261.67
chr15	25975000	5373.81
chr15	25980000	6024.76
chr15	25985000	6206.34
chr15	25990000	4443.08
chr15	25995000	4169.84
chr15	26000000	5193.55
chr15	26005000	7533.34
chr15	26010000	6284.24
chr15	26015000	6617.10
chr15	26020000	5977.07
chr15	26025000	3816.87
chr15	26030000	5663.57
chr15	26035000	4843.86
chr15	26040000	6390.15
chr15	26045000	4618.62
chr15	26050000	5607.39
chr15	26055000	8500.59
chr15	26060000	4963.00
chr15	26065000	5162.50
chr15	26070000	6123.01
chr15	26075000	6743.02
chr15	26080000	5938.38
chr15	26085000	5262.95
chr15	26090000	4752.86
chr15	26095000	4114.38
chr15	26100000	6415.09
chr15	26105000	6201.63
chr15	26110000	6051.46
chr15	26115000	6104.21
chr15	26120000	5098.98
chr15	26125000	5575.28
chr15	26130000	6469.10
chr15	26135000	5837.14
chr15	26140000	5616.15
chr15	26145000	6943.47
chr15	26150000	4786.12
chr15	26155000	4665.66
chr15	26160000	4899.62
chr15	26165000	5421.69
chr15	26170000	3180.62
chr15	26175000	6324.94
chr15	26180000	4863.26
chr15	26185000	5707.89
chr15	26190000	6222.03
chr15	26195000	4805.07
chr15	26200000	4467.20
chr15	26205000	5574.08
chr15	26210000	4509.02
chr15	26215000	1402.04
chr15	26220000	5547.27
chr15	26225000	5198.43
chr15	26230000	5930.98
chr15	26235000	5486.09
chr15	26240000	4679.79
chr15	26245000	5122.75
chr15	26250000	4223.85
chr15	26255000	4261.73
chr15	26260000	2372.50
chr15	26265000	3925.31
chr15	26270000	5485.51
chr15	26275000	2288.91
chr15	26280000	4983.91
chr15	26285000	3657.57
chr15	26290000	6786.05
chr15	26295000	4884.31
chr15	26300000	3838.68
chr15	26305000	5377.05
chr15	26310000	4981.33
chr15	26315000	5279.51
chr15	26320000	5991.13
chr15	26325000	5857.16
chr15	26330000	5318.27
chr15	26335000	5640.78
chr15	26340000	5350.27
chr15	26345000	4286.67
chr15	26350000	3341.57
chr15	26355000	5342.78
chr15	26360000	5020.81
chr15	26365000	5892.33
chr15	26370000	6291.99
chr15	26375000	4716.29
chr15	26380000	5354.81
chr15	26385000	5174.64
chr15	26390000	3623.79
chr15	26395000	5106.97
chr15	26400000	4139.46
chr15	26405000	5764.94
chr15	26410000	3431.14
chr15	26415000	4207.60
chr15	26420000	5058.74
chr15	26425000	3714.86
chr15	26430000	4536.58
chr15	26435000	4373.84
chr15	26440000	5394.14
chr15	26445000	5600.74
chr15	26450000	4613.29
chr15	26455000	4781.47
chr15	26460000	4988.00
chr15	26465000	4797.43
chr15	26470000	4703.76
chr15	26475000	4536.62
chr15	26480000	5132.32
chr15	26485000	4679.93
chr15	26490000	4166.33
chr15	26495000	3912.39
chr15	26500000	4694.82
chr15	26505000	4124.53
chr15	26510000	3677.99
chr15	26515000	3695.98
chr15	26520000	4127.88
chr15	26525000	4743.08
chr15	26530000	3094.74
chr15	26535000	3008.16
chr15	26540000	4294.22
chr15	26545000	4761.09
chr15	26550000	4146.42
chr15	26555000	2744.37
chr15	26560000	2168.50
chr15	26565000	3633.24
chr15	26570000	3269.91
chr15	26575000	4619.66
chr15	26580000	4692.43
chr15	26585000	6178.51
chr15	26590000	4078.72
chr15	26595000	3758.19
chr15	26600000	4000.10
chr15	26605000	3412.25
chr15	26610000	4210.08
chr15	26615000	4742.67
chr15	26620000	4418.60
chr15	26625000	4616.24
chr15	26630000	4016.47
chr15	26635000	5271.69
chr15	26640000	3463.01
chr15	26645000	3759.68
chr15	26650000	3561.06
chr15	26655000	5470.32
chr15	26660000	3375.88
chr15	26665000	3107.13
chr15	26670000	4414.00
chr15	26675000	3934.80
chr15	26680000	2493.01
chr15	26685000	4873.09
chr15	26690000	4323.51
chr15	26695000	4068.30
chr15	26700000	5169.66
chr15	26705000	4606.78
chr15	26710000	4996.94
chr15	26715000	3096.24
chr15	26720000	3596.93
chr15	26725000	4580.86
chr15	26730000	4105.56
chr15	26735000	3725.28
chr15	26740000	3924.33
chr15	26745000	4629.61
chr15	26750000	4958.58
chr15	26755000	2884.17
chr15	26760000	5016.29
chr15	26765000	3529.20
chr15	26770000	3503.36
chr15	26775000	5025.81
chr15	26780000	2311.83
chr15	26785000	4557.42
chr15	26790000	5567.80
chr15	26795000	4827.25
chr15	26800000	4778.47
chr15	26805000	3794.11
chr15	26810000	5009.37
chr15	26815000	4283.28
chr15	26820000	5039.81
chr15	26825000	4597.81
chr15	26830000	3877.11
chr15	26835000	3437.17
chr15	26840000	4360.36
chr15	26845000	3741.67
chr15	26850000	2763.77
chr15	26855000	3461.00
chr15	26860000	2961.78
chr15	26865000	3115.58
chr15	26870000	3896.47
chr15	26875000	3579.47
chr15	26880000	3832.78
chr15	26885000	5908.21
chr15	26890000	3767.60
chr15	26895000	4695.33
chr15	26900000	4945.70
chr15	26905000	4789.40
chr15	26910000	3278.88
chr15	26915000	3531.20
chr15	26920000	5944.04
chr15	26925000	3728.31
chr15	26930000	4933.73
chr15	26935000	4786.83
chr15	26940000	4006.42
chr15	26945000	4636.06
chr15	26950000	5175.08
chr15	26955000	4197.56
chr15	26960000	4287.65
chr15	26965000	3475.88
chr15	26970000	4468.79
chr15	26975000	4222.91
chr15	26980000	3791.92
chr15	26985000	4442.89
chr15	26990000	2674.08
chr15	26995000	3307.23
chr15	27000000	3702.77
chr15	27005000	3584.88
chr15	27010000	4664.84
chr15	27015000	3372.85
chr15	27020000	4856.42
chr15	27025000	3323.07
chr15	27030000	4267.70
chr15	27035000	3288.21
chr15	27040000	5148.05
chr15	27045000	2881.09
chr15	27050000	4928.58
chr15	27055000	4324.36
chr15	27060000	2220.17
chr15	27065000	3291.62
chr15	27070000	3797.28
chr15	27075000	4455.25
chr15	27080000	3406.14
chr15	27085000	3824.18
chr15	27090000	4263.14
chr15	27095000	4343.74
chr15	27100000	4414.86
chr15	27105000	4897.11
chr15	27110000	4162.54
chr15	27115000	3975.87
chr15	27120000	6347.66
chr15	27125000	5812.14
chr15	27130000	6045.44
chr15	27135000	4197.13
chr15	27140000	3995.13
chr15	27145000	3249.69
chr15	27150000	4955.72
chr15	27155000	4046.98
chr15	27160000	3441.36
chr15	27165000	3672.23
chr15	27170000	4153.04
chr15	27175000	4181.43
chr15	27180000	2434.66
chr15	27185000	5457.50
chr15	27190000	5263.36
chr15	27195000	5042.83
chr15	27200000	2832.21
chr15	27205000	3773.31
chr15	27210000	3628.51
chr15	27215000	2847.22
chr15	27220000	4171.95
chr15	27225000	4942.88
chr15	27230000	4057.49
chr15	27235000	4776.07
chr15	27240000	3047.25
chr15	27245000	2776.99
chr15	27250000	3609.58
chr15	27255000	4703.92
chr15	27260000	3316.99
chr15	27265000	4158.55
chr15	27270000	4476.08
chr15	27275000	3591.71
chr15	27280000	5926.31
chr15	27285000	3507.11
chr15	27290000	4516.36
chr15	27295000	5052.36
chr15	27300000	5388.31
chr15	27305000	3760.44
chr15	27310000	5097.19
chr15	27315000	3222.46
chr15	27320000	4779.13
chr15	27325000	5614.78
chr15	27330000	3858.44
chr15	27335000	4004.24
chr15	27340000	4142.07
chr15	27345000	3729.51
chr15	27350000	4452.05
chr15	27355000	3316.46
chr15	27360000	4095.34
chr15	27365000	4619.87
chr15	27370000	2857.65
chr15	27375000	2613.27
chr15	27380000	4537.73
chr15	27385000	3494.64
chr15	27390000	2740.59
chr15	27395000	4886.05
chr15	27400000	2676.99
chr15	27405000	4304.82
chr15	27410000	3693.21
chr15	27415000	3530.48
chr15	27420000	4112.27
chr15	27425000	3505.56
chr15	27430000	1289.95
chr15	27435000	2464.35
chr15	27440000	4364.04
chr15	27445000	1355.16
chr15	27450000	5943.72
chr15	27455000	3549.38
chr15	27460000	4868.17
chr15	27465000	4483.98
chr15	27470000	3272.18
chr15	27475000	3938.58
chr15	27480000	4775.64
chr15	27485000	3131.84
chr15	27490000	3468.25
chr15	27495000	5617.22
chr15	27500000	5383.26
chr15	27505000	3790.80
chr15	27510000	3191.50
chr15	27515000	5075.18
chr15	27520000	4336.68
chr15	27525000	3797.22
chr15	27530000	5259.78
chr15	27535000	5060.78
chr15	27540000	2816.30
chr15	27545000	3397.54
chr15	27550000	188.62
chr15	27555000	3345.80
chr15	27560000	2306.67
chr15	27565000	4215.23
chr15	27570000	3128.36
chr15	27575000	4318.21
chr15	27580000	2928.31
chr15	27585000	5002.47
chr15	27590000	2995.97
chr15	27595000	4023.58
chr15	27600000	4293.37
chr15	27605000	3706.68
chr15	27610000	4814.95
chr15	27615000	4299.77
chr15	27620000	3461.25
chr15	27625000	3612.53
chr15	27630000	4123.64
chr15	27635000	4429.13
chr15	27640000	3507.49
chr15	27645000	3784.70
chr15	27650000	4454.10
chr15	27655000	3398.09
chr15	27660000	3461.83
chr15	27665000	2513.20
chr15	27670000	3660.77
chr15	27675000	3017.82
chr15	27680000	5263.31
chr15	27685000	5588.21
chr15	27690000	2673.39
chr15	27695000	3537.86
chr15	27700000	3313.43
chr15	27705000	3062.14
chr15	27710000	4601.44
chr15	27715000	4049.47
chr15	27720000	4548.18
chr15	27725000	5024.95
chr15	27730000	3397.05
chr15	27735000	2629.17
chr15	27740000	2492.32
chr15	27745000	5048.26
chr15	27750000	3378.07
chr15	27755000	4133.57
chr15	27760000	2960.05
chr15	27765000	3075.51
chr15	27770000	2944.15
chr15	27775000	4226.64
chr15	27780000	3788.69
chr15	27785000	4224.18
chr15	27790000	4080.84
chr15	27795000	4893.07
chr15	27800000	3312.93
chr15	27805000	4525.68
chr15	27810000	4190.35
chr15	27815000	4306.73
chr15	27820000	5022.84
chr15	27825000	3322.36
chr15	27830000	1667.65
chr15	27835000	4356.49
chr15	27840000	5265.79
chr15	27845000	6053.01
chr15	27850000	3615.94
chr15	27855000	2368.32
chr15	27860000	3281.51
chr15	27865000	2827.66
chr15	27870000	2700.72
chr15	27875000	4181.28
chr15	27880000	3456.73
chr15	27885000	5456.30
chr15	27890000	4765.08
chr15	27895000	3117.82
chr15	27900000	3364.17
chr15	27905000	4593.89
chr15	27910000	4430.62
chr15	27915000	3434.84
chr15	27920000	6388.45
chr15	27925000	2919.78
chr15	27930000	4027.04
chr15	27935000	3833.41
chr15	27940000	2403.66
chr15	27945000	5794.59
chr15	27950000	2861.49
chr15	27955000	3996.66
chr15	27960000	3967.88
chr15	27965000	4399.29
chr15	27970000	4738.65
chr15	27975000	3105.31
chr15	27980000	4005.61
chr15	27985000	5343.38
chr15	27990000	5763.26
chr15	27995000	5659.80
chr15	28000000	3188.96
chr15	28005000	4480.31
chr15	28010000	2384.76
chr15	28015000	2926.63
chr15	28020000	4605.76
chr15	28025000	3540.74
chr15	28030000	2269.26
chr15	28035000	4815.73
chr15	28040000	3903.08
chr15	28045000	3268.49
chr15	28050000	873.88
chr15	28055000	4065.25
chr15	28060000	3813.44
chr15	28065000	3480.50
chr15	28070000	3623.35
chr15	28075000	3877.63
chr15	28080000	5808.51
chr15	28085000	4093.13
chr15	28090000	5122.27
chr15	28095000	4296.14
chr15	28100000	3382.49
chr15	28105000	5481.02
chr15	28110000	5224.77
chr15	28115000	5217.28
chr15	28120000	4522.00
chr15	28125000	5138.54
chr15	28130000	5017.20
chr15	28135000	4012.89
chr15	28140000	3925.30
chr15	28145000	2394.55
chr15	28150000	3722.73
chr15	28155000	4095.97
chr15	28160000	5260.94
chr15	28165000	4835.41
chr15	28170000	5118.04
chr15	28175000	4018.33
chr15	28180000	3690.89
chr15	28185000	4043.20
chr15	28190000	3162.91
chr15	28195000	4292.50
chr15	28200000	5134.00
chr15	28205000	5021.01
chr15	28210000	5512.08
chr15	28215000	3134.47
chr15	28220000	4869.63
chr15	28225000	5209.50
chr15	28230000	6327.60
chr15	28235000	5093.53
chr15	28240000	2901.50
chr15	28245000	5285.05
chr15	28250000	3970.43
chr15	28255000	4858.56
chr15	28260000	4561.99
chr15	28265000	5116.21
chr15	28270000	6023.29
chr15	28275000	3620.41
chr15	28280000	5332.52
chr15	28285000	3056.58
chr15	28290000	3912.38
chr15	28295000	5919.00
chr15	28300000	4967.16
chr15	28305000	2841.03
chr15	28310000	3982.31
chr15	28315000	3943.89
chr15	28320000	4001.14
chr15	28325000	5340.83
chr15	28330000	2403.47
chr15	28335000	3348.07
chr15	28340000	4124.09
chr15	28345000	6502.95
chr15	28350000	1614.79
chr15	28355000	3544.99
chr15	28360000	6532.22
chr15	28365000	6377.42
chr15	28370000	8580.57
chr15	28375000	4496.40
chr15	28380000	4580.38
chr15	28385000	6124.36
chr15	28390000	4436.95
chr15	28395000	5705.96
chr15	28400000	4899.14
chr15	28405000	6608.72
chr15	28410000	6367.46
chr15	28415000	5914.73
chr15	28420000	6266.44
chr15	28425000	4802.43
chr15	28430000	6397.08
chr15	28435000	5190.34
chr15	28440000	4857.03
chr15	28445000	3449.41
chr15	28450000	4010.01
chr15	28455000	2861.48
chr15	28460000	4705.81
chr15	28465000	5393.68
chr15	28470000	3109.74
chr15	28475000	2837.05
chr15	28480000	4841.53
chr15	28485000	6263.02
chr15	28490000	6198.33
chr15	28495000	5407.43
chr15	28500000	7519.29
chr15	28505000	5682.98
chr15	28510000	6578.20
chr15	28515000	7735.01
chr15	28520000	5604.35
chr15	28525000	5771.52
chr15	28530000	4836.23
chr15	28535000	5712.05
chr15	28540000	3324.23
chr15	28545000	2455.91
chr15	28550000	3491.42
chr15	28555000	3091.56
chr15	28560000	4008.65
chr15	28565000	1839.67
chr15	28570000	733.59
chr15	28575000	500.35
chr15	28580000	495.36
chr15	28585000	222.33
chr15	28590000	4.97
chr15	28595000	207.89
chr15	28600000	480.96
chr15	28605000	252.64
chr15	28610000	535.65
chr15	28615000	803.27
chr15	28620000	175.58
chr15	28625000	234.27
chr15	28630000	204.43
chr15	28635000	77.10
chr15	28640000	427.75
chr15	28645000	522.73
chr15	28650000	336.72
chr15	28655000	212.88
chr15	28660000	1185.24
chr15	28665000	12.44
chr15	28670000	242.24
chr15	28675000	765.01
chr15	28680000	213.87
chr15	28685000	265.10
chr15	28690000	125.84
chr15	28695000	1004.75
chr15	28700000	6481.69
chr15	28705000	6134.96
chr15	28710000	981.33
chr15	28715000	451.63
chr15	28720000	1162.34
chr15	28725000	535.67
chr15	28730000	1075.33
chr15	28735000	2087.98
chr15	28740000	874.86
chr15	28745000	638.58
chr15	28750000	642.10
chr15	28755000	909.72
chr15	28760000	146.22
chr15	28765000	76.10
chr15	28770000	261.12
chr15	28775000	605.81
chr15	28780000	764.96
chr15	28785000	176.06
chr15	28790000	269.57
chr15	28795000	257.13
chr15	28800000	22.88
chr15	28805000	128.82
chr15	28810000	482.95
chr15	28815000	650.54
chr15	28820000	302.39
chr15	28825000	856.88
chr15	28830000	988.19
chr15	28835000	1777.43
chr15	28840000	849.93
chr15	28845000	1181.17
chr15	28850000	956.87
chr15	28855000	647.53
chr15	28860000	111.40
chr15	28865000	232.25
chr15	28870000	597.78
chr15	28875000	633.61
chr15	28880000	628.64
chr15	28885000	373.99
chr15	28890000	1049.38
chr15	28895000	788.30
chr15	28900000	1148.35
chr15	28905000	704.23
chr15	28910000	1352.25
chr15	28915000	821.58
chr15	28920000	1788.41
chr15	28925000	906.15
chr15	28930000	909.63
chr15	28935000	3202.39
chr15	28940000	1111.57
chr15	28945000	1244.87
chr15	28950000	1091.19
chr15	28955000	2989.97
chr15	28960000	2682.66
chr15	28965000	2372.27
chr15	28970000	4522.22
chr15	28975000	2643.26
chr15	28980000	1473.55
chr15	28985000	1818.22
chr15	28990000	2352.42
chr15	28995000	1796.42
chr15	29000000	1670.10
chr15	29005000	2340.59
chr15	29010000	1501.54
chr15	29015000	2455.52
chr15	29020000	2271.47
chr15	29025000	4566.41
chr15	29030000	3579.17
chr15	29035000	2204.90
chr15	29040000	3734.41
chr15	29045000	3703.01
chr15	29050000	3052.95
chr15	29055000	3710.48
chr15	29060000	2427.72
chr15	29065000	2878.35
chr15	29070000	2166.16
chr15	29075000	4535.20
chr15	29080000	3949.30
chr15	29085000	5183.80
chr15	29090000	3547.34
chr15	29095000	2827.19
chr15	29100000	4971.07
chr15	29105000	6396.14
chr15	29110000	5395.75
chr15	29115000	5792.27
chr15	29120000	8435.46
chr15	29125000	7317.30
chr15	29130000	5923.61
chr15	29135000	5303.31
chr15	29140000	5230.22
chr15	29145000	6488.19
chr15	29150000	6482.20
chr15	29155000	5725.11
chr15	29205000	353.18
chr15	29210000	5301.83
chr15	29215000	2871.00
chr15	29220000	6825.86
chr15	29225000	4040.90
chr15	29230000	6177.28
chr15	29235000	7758.97
chr15	29240000	5010.37
chr15	29245000	4143.85
chr15	29250000	5415.75
chr15	29255000	5734.07
chr15	29260000	4947.79
chr15	29265000	3572.38
chr15	29270000	4571.30
chr15	29275000	9157.95
chr15	29280000	5376.09
chr15	29285000	5238.40
chr15	29290000	5691.54
chr15	29295000	7834.41
chr15	29300000	5457.24
chr15	29305000	7324.52
chr15	29310000	5918.81
chr15	29315000	4687.16
chr15	29320000	5921.36
chr15	29325000	5123.40
chr15	29330000	7197.18
chr15	29335000	5879.59
chr15	29340000	4914.08
chr15	29345000	4557.41
chr15	29350000	5453.28
chr15	29355000	4765.87
chr15	29360000	5534.84
chr15	29365000	7711.65
chr15	29370000	6166.57
chr15	29375000	6659.07
chr15	29380000	5987.58
chr15	29385000	8081.23
chr15	29390000	9739.64
chr15	29395000	5777.50
chr15	29400000	3409.40
chr15	29405000	5625.87
chr15	29410000	6452.59
chr15	29415000	8117.51
chr15	29420000	6559.05
chr15	29425000	9298.82
chr15	29430000	5255.26
chr15	29435000	6111.86
chr15	29440000	6674.59
chr15	29445000	7969.27
chr15	29450000	5127.48
chr15	29455000	5639.35
chr15	29460000	7166.96
chr15	29465000	7893.76
chr15	29470000	5216.52
chr15	29475000	5942.29
chr15	29480000	6491.99
chr15	29485000	5648.26
chr15	29490000	5682.57
chr15	29495000	5906.90
chr15	29500000	6225.24
chr15	29505000	4077.90
chr15	29510000	6076.95
chr15	29515000	4437.92
chr15	29520000	5583.44
chr15	29525000	5540.68
chr15	29530000	5531.64
chr15	29535000	5136.66
chr15	29540000	6982.49
chr15	29545000	6219.85
chr15	29550000	6444.62
chr15	29555000	5728.33
chr15	29560000	6588.68
chr15	29565000	7596.42
chr15	29570000	6373.41
chr15	29575000	3923.35
chr15	29580000	7483.18
chr15	29585000	4870.97
chr15	29590000	3527.94
chr15	29595000	8320.68
chr15	29600000	7873.95
chr15	29605000	5740.79
chr15	29610000	4905.23
chr15	29615000	6110.44
chr15	29620000	6966.52
chr15	29625000	8467.67
chr15	29630000	5360.54
chr15	29635000	5030.26
chr15	29640000	4112.06
chr15	29645000	6551.33
chr15	29650000	5997.24
chr15	29655000	4773.16
chr15	29660000	6162.47
chr15	29665000	5234.28
chr15	29670000	2998.46
chr15	29675000	4832.99
chr15	29680000	5618.86
chr15	29685000	3513.31
chr15	29690000	5395.51
chr15	29695000	5072.25
chr15	29700000	5823.82
chr15	29705000	3767.96
chr15	29710000	4875.77
chr15	29715000	3957.54
chr15	29720000	7113.70
chr15	29725000	6467.56
chr15	29730000	6669.54
chr15	29735000	5220.05
chr15	29740000	2013.12
chr15	29745000	7100.27
chr15	29750000	6118.39
chr15	29755000	4787.81
chr15	29760000	7513.21
chr15	29765000	5452.88
chr15	29770000	4540.57
chr15	29775000	5852.37
chr15	29780000	4486.36
chr15	29785000	5252.44
chr15	29790000	5869.22
chr15	29795000	5001.75
chr15	29800000	3515.35
chr15	29805000	3543.77
chr15	29810000	3147.78
chr15	29815000	6117.07
chr15	29820000	4918.17
chr15	29825000	5480.31
chr15	29830000	6154.41
chr15	29835000	4797.31
chr15	29840000	5356.91
chr15	29845000	6246.29
chr15	29850000	6305.00
chr15	29855000	4975.90
chr15	29860000	4274.51
chr15	29865000	5406.68
chr15	29870000	4097.88
chr15	29875000	5185.36
chr15	29880000	6035.00
chr15	29885000	5648.46
chr15	29890000	5228.67
chr15	29895000	4335.74
chr15	29900000	4288.48
chr15	29905000	7034.44
chr15	29910000	6836.41
chr15	29915000	5237.60
chr15	29920000	5603.73
chr15	29925000	6892.57
chr15	29930000	5179.39
chr15	29935000	4143.20
chr15	29940000	6413.06
chr15	29945000	4897.89
chr15	29950000	4325.25
chr15	29955000	4254.10
chr15	29960000	5130.54
chr15	29965000	4083.41
chr15	29970000	3884.48
chr15	29975000	5870.14
chr15	29980000	6349.27
chr15	29985000	5868.64
chr15	29990000	3927.64
chr15	29995000	3869.53
chr15	30000000	3858.53
chr15	30005000	4515.16
chr15	30010000	6146.21
chr15	30015000	5394.56
chr15	30020000	4993.60
chr15	30025000	3271.45
chr15	30030000	3970.88
chr15	30035000	4189.25
chr15	30040000	4307.09
chr15	30045000	4421.51
chr15	30050000	4655.82
chr15	30055000	5948.01
chr15	30060000	4882.63
chr15	30065000	3080.48
chr15	30070000	5197.94
chr15	30075000	3998.18
chr15	30080000	4528.41
chr15	30085000	3817.12
chr15	30090000	3853.94
chr15	30095000	4850.67
chr15	30100000	4678.18
chr15	30105000	4677.06
chr15	30110000	3084.41
chr15	30115000	5298.82
chr15	30120000	2884.46
chr15	30125000	5084.47
chr15	30130000	3890.21
chr15	30135000	6503.64
chr15	30140000	5062.61
chr15	30145000	4880.54
chr15	30150000	3333.17
chr15	30155000	4608.99
chr15	30160000	4839.29
chr15	30165000	4384.20
chr15	30170000	4456.75
chr15	30175000	3795.24
chr15	30180000	5168.63
chr15	30185000	5412.89
chr15	30190000	5557.11
chr15	30195000	5236.78
chr15	30200000	4138.99
chr15	30205000	5243.21
chr15	30210000	5259.15
chr15	30215000	5065.63
chr15	30220000	4474.20
chr15	30225000	4445.83
chr15	30230000	3340.59
chr15	30235000	4157.87
chr15	30240000	2737.76
chr15	30245000	3657.41
chr15	30250000	4233.41
chr15	30255000	4781.59
chr15	30260000	2866.58
chr15	30265000	5011.86
chr15	30270000	3338.15
chr15	30275000	3800.21
chr15	30280000	4522.97
chr15	30285000	4865.14
chr15	30290000	4702.48
chr15	30295000	5905.77
chr15	30300000	4998.95
chr15	30305000	4704.95
chr15	30310000	5043.72
chr15	30315000	4805.49
chr15	30320000	5649.51
chr15	30325000	6206.66
chr15	30330000	3909.09
chr15	30335000	3912.57
chr15	30340000	3683.20
chr15	30345000	4390.06
chr15	30350000	5065.38
chr15	30355000	4676.54
chr15	30360000	3473.79
chr15	30365000	6040.76
chr15	30370000	2768.87
chr15	30375000	281.01
chr15	30380000	693.33
chr15	30385000	706.25
chr15	30390000	57.19
chr15	30395000	813.68
chr15	30400000	597.31
chr15	30405000	357.59
chr15	30410000	888.75
chr15	30415000	937.47
chr15	30420000	515.25
chr15	30425000	251.65
chr15	30430000	941.93
chr15	30435000	183.01
chr15	30440000	329.20
chr15	30445000	1211.01
chr15	30450000	726.06
chr15	30455000	761.36
chr15	30460000	271.01
chr15	30465000	1031.37
chr15	30470000	720.06
chr15	30475000	186.49
chr15	30480000	555.46
chr15	30485000	405.79
chr15	30490000	777.80
chr15	30495000	522.67
chr15	30500000	1258.66
chr15	30505000	522.15
chr15	30510000	423.70
chr15	30515000	695.24
chr15	30520000	748.99
chr15	30525000	174.05
chr15	30530000	208.88
chr15	30535000	497.79
chr15	30540000	266.54
chr15	30545000	515.69
chr15	30550000	828.01
chr15	30555000	560.47
chr15	30560000	242.67
chr15	30565000	8.95
chr15	30570000	39.28
chr15	30575000	132.28
chr15	30580000	202.88
chr15	30585000	326.74
chr15	30590000	393.36
chr15	30595000	520.67
chr15	30600000	494.79
chr15	30605000	313.27
chr15	30610000	740.44
chr15	30615000	355.07
chr15	30620000	442.56
chr15	30625000	618.61
chr15	30630000	377.41
chr15	30635000	369.47
chr15	30640000	334.68
chr15	30645000	493.27
chr15	30650000	247.14
chr15	30655000	1409.76
chr15	30660000	333.15
chr15	30665000	456.98
chr15	30670000	57.18
chr15	30675000	34.81
chr15	30680000	35.30
chr15	30685000	2.98
chr15	30690000	91.48
chr15	30695000	141.20
chr15	30700000	338.08
chr15	30705000	28.34
chr15	30710000	228.72
chr15	30715000	394.76
chr15	30720000	54.19
chr15	30725000	199.37
chr15	30730000	555.86
chr15	30735000	1319.58
chr15	30740000	225.71
chr15	30745000	439.51
chr15	30750000	448.45
chr15	30755000	3.48
chr15	30760000	28.34
chr15	30765000	165.56
chr15	30770000	1608.92
[truncated: 14,305 more rows]
