# Supplementary material for: Highly interacting regions of the human genome are enriched with enhancers and bound by DNA repair proteins
Source: Sci Rep. 2019 Mar 14;9:4577. doi: 10.1038/s41598-019-40770-9 (PMC6418152; doi:10.1038/s41598-019-40770-9)
Supplement: Supplementary file 2 — Supplementary information SI-2 [file 41598_2019_40770_MOESM2_ESM.zip › Supplementary information SI-2/Chr16.sgr]

chr16	60000	957.70
chr16	65000	1234.79
chr16	70000	2439.67
chr16	75000	810.60
chr16	80000	4882.48
chr16	85000	10021.96
chr16	90000	8061.82
chr16	95000	7052.24
chr16	100000	8087.71
chr16	105000	9710.73
chr16	110000	4945.50
chr16	115000	8000.68
chr16	120000	8535.66
chr16	125000	7012.51
chr16	130000	7221.83
chr16	135000	6220.35
chr16	140000	10200.86
chr16	145000	8481.26
chr16	150000	6658.55
chr16	155000	9983.84
chr16	160000	7932.60
chr16	165000	8658.75
chr16	170000	6907.87
chr16	175000	8656.77
chr16	180000	7443.80
chr16	185000	7763.57
chr16	190000	6657.65
chr16	195000	6858.31
chr16	200000	5990.76
chr16	205000	5001.49
chr16	210000	4158.91
chr16	215000	3864.14
chr16	220000	3891.95
chr16	225000	5916.55
chr16	230000	6574.63
chr16	235000	4287.82
chr16	240000	7249.05
chr16	245000	7738.30
chr16	250000	7454.74
chr16	255000	9175.24
chr16	260000	9411.70
chr16	265000	8347.50
chr16	270000	6677.74
chr16	275000	6048.59
chr16	280000	8135.95
chr16	285000	6665.76
chr16	290000	7737.28
chr16	295000	7093.60
chr16	300000	7088.58
chr16	305000	7588.39
chr16	310000	5201.74
chr16	315000	5656.63
chr16	320000	7358.73
chr16	325000	6507.16
chr16	330000	2901.48
chr16	335000	6800.20
chr16	340000	6292.55
chr16	345000	6353.29
chr16	350000	9022.23
chr16	355000	6270.72
chr16	360000	8776.68
chr16	365000	8685.64
chr16	370000	7271.61
chr16	375000	8857.41
chr16	380000	5707.80
chr16	385000	5620.15
chr16	390000	5232.25
chr16	395000	8920.48
chr16	400000	5594.05
chr16	405000	8146.95
chr16	410000	6149.70
chr16	415000	10128.56
chr16	420000	8705.12
chr16	425000	4737.02
chr16	430000	6089.44
chr16	435000	8262.15
chr16	440000	8635.09
chr16	445000	9992.70
chr16	450000	8184.97
chr16	455000	5550.37
chr16	460000	8144.31
chr16	465000	7044.97
chr16	470000	9349.12
chr16	475000	6996.69
chr16	480000	8436.59
chr16	485000	8477.99
chr16	490000	8369.86
chr16	495000	7867.35
chr16	500000	5830.75
chr16	505000	6246.56
chr16	510000	8204.40
chr16	515000	6194.65
chr16	520000	6822.88
chr16	525000	5401.48
chr16	530000	4094.91
chr16	535000	8074.74
chr16	540000	8180.55
chr16	545000	8720.08
chr16	550000	8093.95
chr16	555000	8397.12
chr16	560000	4095.43
chr16	565000	7667.64
chr16	570000	8946.87
chr16	575000	4139.83
chr16	580000	6043.28
chr16	585000	6453.87
chr16	590000	2698.25
chr16	595000	3174.77
chr16	600000	1693.33
chr16	605000	1161.65
chr16	610000	1387.30
chr16	615000	5137.08
chr16	620000	4340.50
chr16	625000	4198.18
chr16	630000	2725.56
chr16	635000	4494.87
chr16	640000	7202.14
chr16	645000	5479.92
chr16	650000	8124.03
chr16	655000	5577.86
chr16	660000	2278.28
chr16	665000	6101.71
chr16	670000	6916.44
chr16	675000	5901.80
chr16	680000	3724.48
chr16	685000	5306.22
chr16	690000	6682.60
chr16	695000	4304.81
chr16	700000	4440.80
chr16	705000	2609.03
chr16	710000	4916.37
chr16	715000	7645.77
chr16	720000	5353.45
chr16	725000	3391.35
chr16	730000	5893.35
chr16	735000	10383.55
chr16	740000	5502.48
chr16	745000	6920.23
chr16	750000	4512.21
chr16	755000	5505.76
chr16	760000	8680.33
chr16	765000	6958.70
chr16	770000	5408.55
chr16	775000	4045.66
chr16	780000	7057.41
chr16	785000	9304.06
chr16	790000	9061.09
chr16	795000	6744.16
chr16	800000	6779.75
chr16	805000	6568.63
chr16	810000	5979.01
chr16	815000	3876.35
chr16	820000	4267.13
chr16	825000	4911.92
chr16	830000	5134.63
chr16	835000	6340.91
chr16	840000	4200.83
chr16	845000	4681.04
chr16	850000	6504.75
chr16	855000	10144.09
chr16	860000	7780.02
chr16	865000	6287.46
chr16	870000	6728.20
chr16	875000	3930.11
chr16	880000	4464.60
chr16	885000	6114.83
chr16	890000	5344.43
chr16	895000	3498.03
chr16	900000	3140.80
chr16	905000	2903.13
chr16	910000	5870.02
chr16	915000	6513.02
chr16	920000	3425.27
chr16	925000	4496.95
chr16	930000	5582.22
chr16	935000	6195.83
chr16	940000	2659.00
chr16	945000	3404.21
chr16	950000	2371.99
chr16	955000	3931.82
chr16	960000	4033.98
chr16	965000	4437.51
chr16	970000	5269.50
chr16	975000	3821.37
chr16	980000	6263.46
chr16	985000	3432.27
chr16	990000	5596.30
chr16	995000	3948.04
chr16	1000000	1511.01
chr16	1005000	4276.25
chr16	1010000	3023.39
chr16	1015000	4010.11
chr16	1020000	5115.09
chr16	1025000	4671.81
chr16	1030000	1168.52
chr16	1035000	4769.76
chr16	1040000	3783.88
chr16	1045000	6609.69
chr16	1050000	6193.69
chr16	1055000	6591.83
chr16	1060000	3828.68
chr16	1065000	6071.78
chr16	1070000	3977.52
chr16	1075000	6376.01
chr16	1080000	4218.63
chr16	1085000	3569.47
chr16	1090000	3453.57
chr16	1095000	4176.06
chr16	1100000	4197.50
chr16	1105000	3201.95
chr16	1110000	6902.56
chr16	1115000	6234.76
chr16	1120000	4182.37
chr16	1125000	5268.29
chr16	1130000	3975.96
chr16	1135000	4036.98
chr16	1140000	1952.34
chr16	1145000	2498.49
chr16	1150000	3180.09
chr16	1155000	2844.98
chr16	1160000	6444.37
chr16	1165000	3820.06
chr16	1170000	3822.98
chr16	1175000	4640.69
chr16	1180000	3763.91
chr16	1185000	6726.71
chr16	1190000	4798.48
chr16	1195000	6058.57
chr16	1200000	2702.52
chr16	1205000	2238.22
chr16	1210000	4788.13
chr16	1215000	3381.00
chr16	1220000	3788.66
chr16	1225000	3337.22
chr16	1230000	2400.45
chr16	1235000	3357.91
chr16	1240000	2274.03
chr16	1245000	7494.16
chr16	1250000	5524.23
chr16	1255000	4307.85
chr16	1260000	2821.60
chr16	1265000	4959.74
chr16	1270000	3913.94
chr16	1275000	4174.90
chr16	1280000	2076.85
chr16	1285000	2000.54
chr16	1290000	4163.70
chr16	1295000	5591.52
chr16	1300000	3053.23
chr16	1305000	6096.44
chr16	1310000	4330.29
chr16	1315000	5951.56
chr16	1320000	7201.76
chr16	1325000	6446.08
chr16	1330000	7362.59
chr16	1335000	4647.81
chr16	1340000	6657.87
chr16	1345000	7807.23
chr16	1350000	8795.92
chr16	1355000	6936.73
chr16	1360000	10164.98
chr16	1365000	8981.50
chr16	1370000	4470.28
chr16	1375000	6174.97
chr16	1380000	6781.04
chr16	1385000	4213.01
chr16	1390000	7316.85
chr16	1395000	4321.81
chr16	1400000	8293.98
chr16	1405000	6843.31
chr16	1410000	7712.76
chr16	1415000	6264.78
chr16	1420000	4608.00
chr16	1425000	8334.17
chr16	1430000	7687.98
chr16	1435000	6356.29
chr16	1440000	6251.27
chr16	1445000	4527.72
chr16	1450000	6936.88
chr16	1455000	10303.64
chr16	1460000	8040.81
chr16	1465000	8600.72
chr16	1470000	9910.66
chr16	1475000	4664.72
chr16	1480000	4524.12
chr16	1485000	3243.53
chr16	1490000	6079.48
chr16	1495000	2634.69
chr16	1500000	7826.78
chr16	1505000	9277.55
chr16	1510000	8894.63
chr16	1515000	9275.62
chr16	1520000	6613.22
chr16	1525000	9284.07
chr16	1530000	7349.21
chr16	1535000	6060.51
chr16	1540000	9284.47
chr16	1545000	5275.39
chr16	1550000	4705.46
chr16	1555000	5088.98
chr16	1560000	4319.91
chr16	1565000	6267.07
chr16	1570000	6183.57
chr16	1575000	5770.33
chr16	1580000	4425.26
chr16	1585000	4609.57
chr16	1590000	5127.99
chr16	1595000	8377.94
chr16	1600000	5666.55
chr16	1605000	8493.98
chr16	1610000	8186.47
chr16	1615000	6479.70
chr16	1620000	8269.72
chr16	1625000	7574.70
chr16	1630000	8206.28
chr16	1635000	6750.07
chr16	1640000	6337.31
chr16	1645000	5903.02
chr16	1650000	7026.50
chr16	1655000	8722.33
chr16	1660000	5711.44
chr16	1665000	9040.69
chr16	1670000	8203.83
chr16	1675000	10247.16
chr16	1680000	7773.47
chr16	1685000	7293.32
chr16	1690000	8610.21
chr16	1695000	6231.24
chr16	1700000	8741.41
chr16	1705000	6967.17
chr16	1710000	6490.67
chr16	1715000	6422.55
chr16	1720000	8344.04
chr16	1725000	8056.03
chr16	1730000	6829.72
chr16	1735000	7652.03
chr16	1740000	8030.12
chr16	1745000	8431.68
chr16	1750000	9331.90
chr16	1755000	7324.56
chr16	1760000	8431.49
chr16	1765000	8546.51
chr16	1770000	10430.43
chr16	1775000	6853.44
chr16	1780000	7771.58
chr16	1785000	232.49
chr16	1790000	5156.65
chr16	1795000	8073.24
chr16	1800000	7657.72
chr16	1805000	6355.54
chr16	1810000	6663.60
chr16	1815000	5924.53
chr16	1820000	6777.96
chr16	1825000	5413.71
chr16	1830000	9091.38
chr16	1835000	4648.03
chr16	1840000	1366.71
chr16	1845000	6029.25
chr16	1850000	7245.35
chr16	1855000	8910.62
chr16	1860000	8087.16
chr16	1865000	3261.81
chr16	1870000	7550.26
chr16	1875000	8787.49
chr16	1880000	7409.20
chr16	1885000	7124.53
chr16	1890000	6546.19
chr16	1895000	6491.82
chr16	1900000	4080.18
chr16	1905000	8154.97
chr16	1910000	6211.21
chr16	1915000	5746.93
chr16	1920000	3806.98
chr16	1925000	7911.18
chr16	1930000	8143.69
chr16	1935000	6576.36
chr16	1940000	8034.67
chr16	1945000	8805.82
chr16	1950000	7989.84
chr16	1955000	7842.11
chr16	1960000	5720.87
chr16	1965000	5362.87
chr16	1970000	9256.94
chr16	1975000	7038.02
chr16	1980000	9737.38
chr16	1985000	9929.34
chr16	1990000	13068.72
chr16	1995000	10214.28
chr16	2000000	4022.52
chr16	2005000	6158.36
chr16	2010000	10013.76
chr16	2015000	10327.80
chr16	2020000	7784.92
chr16	2025000	5910.14
chr16	2030000	8153.49
chr16	2035000	5769.07
chr16	2040000	5379.07
chr16	2045000	7654.29
chr16	2050000	4438.43
chr16	2055000	3613.23
chr16	2060000	9048.46
chr16	2065000	6439.14
chr16	2070000	7492.96
chr16	2075000	5423.80
chr16	2080000	6620.81
chr16	2085000	3302.21
chr16	2090000	5636.01
chr16	2095000	7910.01
chr16	2100000	9224.97
chr16	2105000	6090.39
chr16	2110000	7832.99
chr16	2115000	5964.99
chr16	2120000	4455.83
chr16	2125000	4395.41
chr16	2130000	3584.20
chr16	2135000	3841.50
chr16	2140000	2367.49
chr16	2145000	4105.09
chr16	2150000	4047.58
chr16	2155000	2380.54
chr16	2160000	628.73
chr16	2165000	1655.26
chr16	2170000	3949.85
chr16	2175000	5770.08
chr16	2180000	5245.68
chr16	2185000	8269.60
chr16	2190000	9577.90
chr16	2195000	8188.77
chr16	2200000	8259.97
chr16	2205000	8409.15
chr16	2210000	5643.82
chr16	2215000	5468.52
chr16	2220000	4480.23
chr16	2225000	3110.92
chr16	2230000	5676.29
chr16	2235000	4675.26
chr16	2240000	7185.34
chr16	2245000	4618.82
chr16	2250000	9353.58
chr16	2255000	7030.07
chr16	2260000	4555.79
chr16	2265000	7472.52
chr16	2270000	8861.91
chr16	2275000	6454.16
chr16	2280000	4931.56
chr16	2285000	5612.10
chr16	2290000	7121.07
chr16	2295000	8907.25
chr16	2300000	8798.60
chr16	2305000	7165.88
chr16	2310000	6980.53
chr16	2315000	6435.94
chr16	2320000	7262.47
chr16	2325000	9329.40
chr16	2330000	5755.29
chr16	2335000	9920.99
chr16	2340000	9975.25
chr16	2345000	11067.63
chr16	2350000	6842.22
chr16	2355000	8393.95
chr16	2360000	5704.59
chr16	2365000	9073.47
chr16	2370000	6662.66
chr16	2375000	9176.36
chr16	2380000	9470.36
chr16	2385000	8836.62
chr16	2390000	4507.63
chr16	2395000	6837.28
chr16	2400000	7435.33
chr16	2405000	7075.48
chr16	2410000	7365.45
chr16	2415000	9002.85
chr16	2420000	7661.35
chr16	2425000	6208.25
chr16	2430000	6721.38
chr16	2435000	5103.95
chr16	2440000	3828.41
chr16	2445000	7802.62
chr16	2450000	5866.82
chr16	2455000	8700.99
chr16	2460000	5335.22
chr16	2465000	6046.38
chr16	2470000	9974.91
chr16	2475000	9564.96
chr16	2480000	10423.16
chr16	2485000	10826.18
chr16	2490000	7470.01
chr16	2495000	8269.86
chr16	2500000	5159.15
chr16	2505000	8778.43
chr16	2510000	6432.79
chr16	2515000	7492.85
chr16	2520000	4604.67
chr16	2525000	9508.53
chr16	2530000	9555.23
chr16	2535000	9820.35
chr16	2540000	9412.67
chr16	2545000	8870.54
chr16	2550000	6029.61
chr16	2555000	9635.59
chr16	2560000	10332.06
chr16	2565000	8247.00
chr16	2570000	8860.10
chr16	2575000	4596.67
chr16	2580000	8913.88
chr16	2585000	5949.84
chr16	2590000	5842.07
chr16	2595000	3828.64
chr16	2600000	1671.55
chr16	2605000	1450.59
chr16	2610000	1039.44
chr16	2615000	169.58
chr16	2620000	91.61
chr16	2625000	1935.32
chr16	2630000	428.30
chr16	2635000	6244.77
chr16	2640000	7059.58
chr16	2645000	7467.30
chr16	2650000	3436.22
chr16	2655000	4112.33
chr16	2660000	2861.56
chr16	2665000	1015.40
chr16	2670000	1239.90
chr16	2675000	110.12
chr16	2680000	170.05
chr16	2685000	641.67
chr16	2690000	838.50
chr16	2695000	3049.47
chr16	2700000	1664.72
chr16	2705000	4484.98
chr16	2710000	6343.08
chr16	2715000	7419.94
chr16	2720000	6338.63
chr16	2725000	4823.81
chr16	2730000	7208.93
chr16	2735000	3298.07
chr16	2740000	5557.28
chr16	2745000	4133.05
chr16	2750000	2948.63
chr16	2755000	4774.85
chr16	2760000	5932.91
chr16	2765000	7820.69
chr16	2770000	7127.82
chr16	2775000	8145.14
chr16	2780000	6920.72
chr16	2785000	6470.14
chr16	2790000	8050.64
chr16	2795000	7669.53
chr16	2800000	7893.91
chr16	2805000	7110.40
chr16	2810000	9782.92
chr16	2815000	10271.05
chr16	2820000	6267.53
chr16	2825000	6813.30
chr16	2830000	8328.37
chr16	2835000	5870.91
chr16	2840000	7946.63
chr16	2845000	3748.98
chr16	2850000	4680.28
chr16	2855000	7740.95
chr16	2860000	8973.55
chr16	2865000	7379.54
chr16	2870000	8745.07
chr16	2875000	9220.51
chr16	2880000	7563.60
chr16	2885000	7868.66
chr16	2890000	8839.47
chr16	2895000	5855.94
chr16	2900000	6301.28
chr16	2905000	6889.59
chr16	2910000	6839.09
chr16	2915000	10013.65
chr16	2920000	9222.76
chr16	2925000	8128.38
chr16	2930000	7735.43
chr16	2935000	7509.29
chr16	2940000	7981.51
chr16	2945000	8190.39
chr16	2950000	6739.70
chr16	2955000	5554.91
chr16	2960000	7837.48
chr16	2965000	8595.06
chr16	2970000	8498.47
chr16	2975000	7965.52
chr16	2980000	7955.91
chr16	2985000	8478.18
chr16	2990000	9279.33
chr16	2995000	5377.84
chr16	3000000	9124.90
chr16	3005000	7986.83
chr16	3010000	8172.65
chr16	3015000	5819.04
chr16	3020000	7792.10
chr16	3025000	8028.23
chr16	3030000	9582.99
chr16	3035000	3752.80
chr16	3040000	9561.57
chr16	3045000	9181.11
chr16	3050000	6943.98
chr16	3055000	11641.80
chr16	3060000	6733.12
chr16	3065000	8272.39
chr16	3070000	8040.62
chr16	3075000	8612.62
chr16	3080000	9812.90
chr16	3085000	7419.86
chr16	3090000	11364.71
chr16	3095000	6819.60
chr16	3100000	9693.27
chr16	3105000	7318.99
chr16	3110000	12013.62
chr16	3115000	9862.22
chr16	3120000	8395.33
chr16	3125000	8225.60
chr16	3130000	8899.22
chr16	3135000	9450.41
chr16	3140000	10230.59
chr16	3145000	7742.25
chr16	3150000	9184.12
chr16	3155000	8603.04
chr16	3160000	8604.12
chr16	3165000	10360.41
chr16	3170000	10774.82
chr16	3175000	12512.19
chr16	3180000	12502.53
chr16	3185000	11288.02
chr16	3190000	7803.15
chr16	3195000	13126.98
chr16	3200000	9975.47
chr16	3205000	10930.47
chr16	3210000	11531.61
chr16	3215000	9995.05
chr16	3220000	9937.83
chr16	3225000	10117.23
chr16	3230000	9718.26
chr16	3235000	7721.30
chr16	3240000	7193.21
chr16	3245000	5598.38
chr16	3250000	9111.79
chr16	3255000	7619.71
chr16	3260000	6963.49
chr16	3265000	7173.04
chr16	3270000	8783.58
chr16	3275000	6581.45
chr16	3280000	7440.05
chr16	3285000	5638.99
chr16	3290000	7510.99
chr16	3295000	9169.45
chr16	3300000	7554.34
chr16	3305000	10002.30
chr16	3310000	8134.73
chr16	3315000	7230.00
chr16	3320000	6240.92
chr16	3325000	7553.33
chr16	3330000	11975.34
chr16	3335000	8712.00
chr16	3340000	8613.45
chr16	3345000	5304.97
chr16	3350000	7671.12
chr16	3355000	8351.62
chr16	3360000	7272.59
chr16	3365000	8652.57
chr16	3370000	5973.68
chr16	3375000	6649.09
chr16	3380000	5326.87
chr16	3385000	5712.54
chr16	3390000	6623.45
chr16	3395000	6782.23
chr16	3400000	6722.34
chr16	3405000	8103.81
chr16	3410000	7257.75
chr16	3415000	5787.17
chr16	3420000	5755.53
chr16	3425000	6095.59
chr16	3430000	6571.96
chr16	3435000	6161.82
chr16	3440000	8145.05
chr16	3445000	8723.21
chr16	3450000	9289.53
chr16	3455000	9146.93
chr16	3460000	7672.99
chr16	3465000	8012.68
chr16	3470000	5616.91
chr16	3475000	7186.77
chr16	3480000	7285.69
chr16	3485000	6447.14
chr16	3490000	6139.31
chr16	3495000	7376.22
chr16	3500000	8916.04
chr16	3505000	7160.54
chr16	3510000	7200.59
chr16	3515000	9280.16
chr16	3520000	8256.97
chr16	3525000	7575.24
chr16	3530000	8184.78
chr16	3535000	7057.42
chr16	3540000	10679.24
chr16	3545000	10070.73
chr16	3550000	11171.98
chr16	3555000	10938.49
chr16	3560000	10277.72
chr16	3565000	6762.17
chr16	3570000	8507.49
chr16	3575000	7429.52
chr16	3580000	10022.49
chr16	3585000	9223.58
chr16	3590000	9749.74
chr16	3595000	8623.15
chr16	3600000	5759.29
chr16	3605000	10393.67
chr16	3610000	8662.29
chr16	3615000	7925.28
chr16	3620000	8873.61
chr16	3625000	12085.36
chr16	3630000	10845.49
chr16	3635000	8483.17
chr16	3640000	10636.14
chr16	3645000	8099.05
chr16	3650000	10312.34
chr16	3655000	10841.51
chr16	3660000	9230.27
chr16	3665000	8728.79
chr16	3670000	9083.67
chr16	3675000	7582.26
chr16	3680000	9370.22
chr16	3685000	9833.21
chr16	3690000	6544.09
chr16	3695000	8951.67
chr16	3700000	10665.68
chr16	3705000	10537.66
chr16	3710000	7261.59
chr16	3715000	8104.72
chr16	3720000	9635.16
chr16	3725000	7793.63
chr16	3730000	9594.25
chr16	3735000	11034.36
chr16	3740000	8368.87
chr16	3745000	8890.62
chr16	3750000	8639.90
chr16	3755000	6872.23
chr16	3760000	7818.69
chr16	3765000	7828.18
chr16	3770000	10110.69
chr16	3775000	6185.08
chr16	3780000	5703.24
chr16	3785000	6318.42
chr16	3790000	7586.54
chr16	3795000	4322.18
chr16	3800000	6334.05
chr16	3805000	7844.62
chr16	3810000	8180.86
chr16	3815000	7274.06
chr16	3820000	6338.38
chr16	3825000	7023.29
chr16	3830000	4142.98
chr16	3835000	6281.92
chr16	3840000	6959.84
chr16	3845000	4091.84
chr16	3850000	7880.17
chr16	3855000	9676.52
chr16	3860000	7355.97
chr16	3865000	9002.09
chr16	3870000	9909.18
chr16	3875000	9195.99
chr16	3880000	7878.37
chr16	3885000	7410.02
chr16	3890000	5926.41
chr16	3895000	6626.51
chr16	3900000	9921.46
chr16	3905000	8681.67
chr16	3910000	9647.42
chr16	3915000	7334.28
chr16	3920000	3947.38
chr16	3925000	9711.59
chr16	3930000	7271.65
chr16	3935000	6250.42
chr16	3940000	7943.27
chr16	3945000	7636.74
chr16	3950000	7990.68
chr16	3955000	9074.04
chr16	3960000	8946.48
chr16	3965000	9888.10
chr16	3970000	7676.42
chr16	3975000	7206.72
chr16	3980000	6380.71
chr16	3985000	8224.53
chr16	3990000	7013.36
chr16	3995000	7820.76
chr16	4000000	8358.69
chr16	4005000	6862.92
chr16	4010000	6074.87
chr16	4015000	9911.84
chr16	4020000	5887.45
chr16	4025000	7302.27
chr16	4030000	7178.56
chr16	4035000	5884.46
chr16	4040000	6849.86
chr16	4045000	5803.03
chr16	4050000	8570.22
chr16	4055000	6608.46
chr16	4060000	8184.67
chr16	4065000	8309.24
chr16	4070000	7758.41
chr16	4075000	6879.47
chr16	4080000	7054.06
chr16	4085000	6572.76
chr16	4090000	6513.35
chr16	4095000	7176.11
chr16	4100000	5540.42
chr16	4105000	6743.50
chr16	4110000	5505.40
chr16	4115000	7021.83
chr16	4120000	7458.72
chr16	4125000	6292.85
chr16	4130000	3922.42
chr16	4135000	8203.82
chr16	4140000	5230.07
chr16	4145000	5307.41
chr16	4150000	8006.44
chr16	4155000	7242.03
chr16	4160000	9797.68
chr16	4165000	7222.73
chr16	4170000	9734.74
chr16	4175000	5214.12
chr16	4180000	6432.64
chr16	4185000	9447.04
chr16	4190000	9093.18
chr16	4195000	8101.50
chr16	4200000	7520.30
chr16	4205000	7868.34
chr16	4210000	8372.05
chr16	4215000	7806.52
chr16	4220000	7986.89
chr16	4225000	7946.91
chr16	4230000	9413.19
chr16	4235000	8241.94
chr16	4240000	10411.56
chr16	4245000	8203.95
chr16	4250000	10265.04
chr16	4255000	9313.04
chr16	4260000	8026.20
chr16	4265000	6480.58
chr16	4270000	9814.45
chr16	4275000	7207.28
chr16	4280000	8860.17
chr16	4285000	10037.96
chr16	4290000	8079.13
chr16	4295000	5772.30
chr16	4300000	9875.69
chr16	4305000	7426.75
chr16	4310000	6608.55
chr16	4315000	9603.36
chr16	4320000	8499.46
chr16	4325000	9660.82
chr16	4330000	10999.81
chr16	4335000	10672.60
chr16	4340000	12137.75
chr16	4345000	8729.56
chr16	4350000	9893.28
chr16	4355000	9661.02
chr16	4360000	11282.34
chr16	4365000	4790.52
chr16	4370000	8572.18
chr16	4375000	7939.22
chr16	4380000	10266.27
chr16	4385000	5908.15
chr16	4390000	6914.62
chr16	4395000	11416.43
chr16	4400000	9404.90
chr16	4405000	6126.39
chr16	4410000	8528.49
chr16	4415000	7749.88
chr16	4420000	2030.86
chr16	4425000	5853.11
chr16	4430000	3284.49
chr16	4435000	8550.76
chr16	4440000	5287.16
chr16	4445000	8819.95
chr16	4450000	7064.14
chr16	4455000	5892.16
chr16	4460000	11065.40
chr16	4465000	6304.03
chr16	4470000	8539.69
chr16	4475000	9492.47
chr16	4480000	9524.45
chr16	4485000	9659.73
chr16	4490000	10218.73
chr16	4495000	8449.24
chr16	4500000	8342.71
chr16	4505000	10382.60
chr16	4510000	7079.31
chr16	4515000	9673.56
chr16	4520000	9332.25
chr16	4525000	9759.87
chr16	4530000	8509.64
chr16	4535000	7010.41
chr16	4540000	9513.56
chr16	4545000	8686.69
chr16	4550000	9081.81
chr16	4555000	7236.12
chr16	4560000	9891.17
chr16	4565000	9814.38
chr16	4570000	8731.69
chr16	4575000	9116.10
chr16	4580000	11435.84
chr16	4585000	8967.53
chr16	4590000	10370.35
chr16	4595000	9462.43
chr16	4600000	7561.37
chr16	4605000	7821.57
chr16	4610000	9451.49
chr16	4615000	8757.65
chr16	4620000	8210.33
chr16	4625000	7115.53
chr16	4630000	8095.02
chr16	4635000	9500.90
chr16	4640000	11357.07
chr16	4645000	10960.48
chr16	4650000	6489.52
chr16	4655000	8239.58
chr16	4660000	8870.62
chr16	4665000	12124.09
chr16	4670000	10072.30
chr16	4675000	9916.38
chr16	4680000	7183.01
chr16	4685000	8818.67
chr16	4690000	6270.65
chr16	4695000	9425.47
chr16	4700000	5800.63
chr16	4705000	8498.02
chr16	4710000	6276.37
chr16	4715000	8632.34
chr16	4720000	10485.73
chr16	4725000	8264.36
chr16	4730000	5364.62
chr16	4735000	7629.93
chr16	4740000	5334.73
chr16	4745000	9338.35
chr16	4750000	6291.39
chr16	4755000	10264.28
chr16	4760000	9649.25
chr16	4765000	10310.19
chr16	4770000	8625.86
chr16	4775000	9173.83
chr16	4780000	7585.81
chr16	4785000	7864.00
chr16	4790000	8767.30
chr16	4795000	11041.01
chr16	4800000	10724.43
chr16	4805000	10686.77
chr16	4810000	10252.29
chr16	4815000	9759.95
chr16	4820000	7950.45
chr16	4825000	7908.06
chr16	4830000	9067.01
chr16	4835000	8175.67
chr16	4840000	7472.27
chr16	4845000	11407.73
chr16	4850000	4722.17
chr16	4855000	7704.76
chr16	4860000	10190.62
chr16	4865000	9428.74
chr16	4870000	8621.10
chr16	4875000	7905.47
chr16	4880000	8158.97
chr16	4885000	4294.04
chr16	4890000	8916.88
chr16	4895000	8512.97
chr16	4900000	8721.01
chr16	4905000	10905.13
chr16	4910000	7811.17
chr16	4915000	7651.04
chr16	4920000	9404.05
chr16	4925000	7635.46
chr16	4930000	8910.62
chr16	4935000	10058.90
chr16	4940000	8816.52
chr16	4945000	6923.76
chr16	4950000	10870.02
chr16	4955000	7301.26
chr16	4960000	8882.93
chr16	4965000	7192.65
chr16	4970000	9146.02
chr16	4975000	6375.28
chr16	4980000	8511.40
chr16	4985000	5472.33
chr16	4990000	8139.44
chr16	4995000	8887.04
chr16	5000000	7184.69
chr16	5005000	9781.62
chr16	5010000	7923.64
chr16	5015000	8187.42
chr16	5020000	6902.97
chr16	5025000	9293.55
chr16	5030000	7542.63
chr16	5035000	5865.70
chr16	5040000	7399.88
chr16	5045000	7895.44
chr16	5050000	7277.38
chr16	5055000	9986.56
chr16	5060000	8603.11
chr16	5065000	7833.74
chr16	5070000	9319.04
chr16	5075000	10446.76
chr16	5080000	10247.53
chr16	5085000	8447.48
chr16	5090000	12235.17
chr16	5095000	6038.57
chr16	5100000	5588.65
chr16	5105000	6534.51
chr16	5110000	9996.81
chr16	5115000	9976.04
chr16	5120000	10272.90
chr16	5125000	7514.41
chr16	5130000	9692.57
chr16	5135000	5888.16
chr16	5140000	5826.39
chr16	5145000	7825.63
chr16	5150000	7141.31
chr16	5155000	4811.10
chr16	5160000	8133.20
chr16	5165000	5217.80
chr16	5170000	7182.33
chr16	5175000	7051.45
chr16	5180000	6192.32
chr16	5185000	7944.86
chr16	5190000	9266.37
chr16	5195000	8722.17
chr16	5200000	8110.69
chr16	5205000	7711.59
chr16	5210000	8747.40
chr16	5215000	6541.11
chr16	5220000	8522.90
chr16	5225000	8884.53
chr16	5230000	7737.12
chr16	5235000	5657.49
chr16	5240000	7985.00
chr16	5245000	8282.99
chr16	5250000	4553.59
chr16	5255000	6018.21
chr16	5260000	7503.95
chr16	5265000	8507.39
chr16	5270000	6018.98
chr16	5275000	7658.98
chr16	5280000	7223.27
chr16	5285000	7319.58
chr16	5290000	4932.83
chr16	5295000	6400.11
chr16	5300000	5483.37
chr16	5305000	6178.82
chr16	5310000	5419.99
chr16	5315000	5402.14
chr16	5320000	5622.68
chr16	5325000	4860.57
chr16	5330000	5178.36
chr16	5335000	5536.95
chr16	5340000	5803.79
chr16	5345000	4866.28
chr16	5350000	3741.50
chr16	5355000	6598.47
chr16	5360000	6463.36
chr16	5365000	5336.15
chr16	5370000	7436.38
chr16	5375000	6680.09
chr16	5380000	5119.40
chr16	5385000	6695.11
chr16	5390000	6655.29
chr16	5395000	5364.39
chr16	5400000	5649.10
chr16	5405000	4143.41
chr16	5410000	7198.61
chr16	5415000	6013.71
chr16	5420000	7564.49
chr16	5425000	6577.46
chr16	5430000	5814.42
chr16	5435000	4294.51
chr16	5440000	5911.10
chr16	5445000	5106.15
chr16	5450000	5819.20
chr16	5455000	6544.30
chr16	5460000	5113.00
chr16	5465000	5748.25
chr16	5470000	3790.04
chr16	5475000	5595.19
chr16	5480000	3747.74
chr16	5485000	5990.22
chr16	5490000	4902.07
chr16	5495000	7863.85
chr16	5500000	6908.34
chr16	5505000	4605.57
chr16	5510000	4562.82
chr16	5515000	5183.88
chr16	5520000	6538.98
chr16	5525000	5397.81
chr16	5530000	7491.09
chr16	5535000	4228.50
chr16	5540000	5627.22
chr16	5545000	6711.48
chr16	5550000	6908.84
chr16	5555000	5305.43
chr16	5560000	4095.21
chr16	5565000	5946.39
chr16	5570000	6510.20
chr16	5575000	6346.28
chr16	5580000	5438.96
chr16	5585000	6017.29
chr16	5590000	4376.54
chr16	5595000	4479.97
chr16	5600000	4961.62
chr16	5605000	6478.94
chr16	5610000	3575.04
chr16	5615000	5042.80
chr16	5620000	6927.54
chr16	5625000	6423.54
chr16	5630000	2534.53
chr16	5635000	6115.98
chr16	5640000	4338.56
chr16	5645000	6395.83
chr16	5650000	5533.84
chr16	5655000	4555.46
chr16	5660000	4940.79
chr16	5665000	6004.31
chr16	5670000	5797.69
chr16	5675000	6484.88
chr16	5680000	5596.40
chr16	5685000	5321.79
chr16	5690000	5034.52
chr16	5695000	6142.14
chr16	5700000	5207.07
chr16	5705000	4787.08
chr16	5710000	3405.88
chr16	5715000	5465.49
chr16	5720000	3412.58
chr16	5725000	3534.61
chr16	5730000	4141.13
chr16	5735000	3217.23
chr16	5740000	3939.42
chr16	5745000	4568.74
chr16	5750000	5066.34
chr16	5755000	4288.30
chr16	5760000	4897.63
chr16	5765000	4064.76
chr16	5770000	5265.54
chr16	5775000	4097.78
chr16	5780000	5315.13
chr16	5785000	3530.66
chr16	5790000	4401.04
chr16	5795000	3773.61
chr16	5800000	4344.19
chr16	5805000	4348.55
chr16	5810000	4475.36
chr16	5815000	4449.57
chr16	5820000	6188.82
chr16	5825000	5109.55
chr16	5830000	4018.07
chr16	5835000	6307.52
chr16	5840000	5462.41
chr16	5845000	6210.78
chr16	5850000	4987.49
chr16	5855000	5517.69
chr16	5860000	5398.11
chr16	5865000	6191.76
chr16	5870000	6186.89
chr16	5875000	5296.66
chr16	5880000	5337.94
chr16	5885000	4774.70
chr16	5890000	4820.94
chr16	5895000	4860.76
chr16	5900000	6389.64
chr16	5905000	5491.03
chr16	5910000	6607.82
chr16	5915000	5103.06
chr16	5920000	5229.48
chr16	5925000	5109.46
chr16	5930000	4660.93
chr16	5935000	5023.43
chr16	5940000	6393.91
chr16	5945000	6930.34
chr16	5950000	4682.36
chr16	5955000	5718.88
chr16	5960000	5821.91
chr16	5965000	4832.42
chr16	5970000	6422.04
chr16	5975000	4197.80
chr16	5980000	3856.66
chr16	5985000	5145.33
chr16	5990000	5524.98
chr16	5995000	4415.05
chr16	6000000	3449.94
chr16	6005000	3930.53
chr16	6010000	4870.91
chr16	6015000	4098.13
chr16	6020000	5076.41
chr16	6025000	5268.41
chr16	6030000	4309.17
chr16	6035000	5154.64
chr16	6040000	4835.37
chr16	6045000	4166.17
chr16	6050000	4260.50
chr16	6055000	4535.10
chr16	6060000	2996.99
chr16	6065000	4008.32
chr16	6070000	5782.64
chr16	6075000	5018.15
chr16	6080000	5144.46
chr16	6085000	3168.01
chr16	6090000	3872.63
chr16	6095000	6036.27
chr16	6100000	5191.10
chr16	6105000	4601.61
chr16	6110000	4578.77
chr16	6115000	4485.48
chr16	6120000	4312.01
chr16	6125000	4780.98
chr16	6130000	5728.19
chr16	6135000	4368.82
chr16	6140000	4866.45
chr16	6145000	2999.87
chr16	6150000	4159.42
chr16	6155000	3620.46
chr16	6160000	4512.64
chr16	6165000	3270.56
chr16	6170000	4675.02
chr16	6175000	4029.11
chr16	6180000	5129.29
chr16	6185000	4415.40
chr16	6190000	5519.04
chr16	6195000	4758.99
chr16	6200000	4675.95
chr16	6205000	3736.06
chr16	6210000	4115.12
chr16	6215000	2750.53
chr16	6220000	5242.02
chr16	6225000	3629.64
chr16	6230000	4085.87
chr16	6235000	4991.81
chr16	6240000	1844.71
chr16	6245000	2105.71
chr16	6250000	3842.02
chr16	6255000	4146.70
chr16	6260000	3811.44
chr16	6265000	4767.23
chr16	6270000	2841.88
chr16	6275000	3442.97
chr16	6280000	5283.38
chr16	6285000	2747.61
chr16	6290000	4021.33
chr16	6295000	6016.23
chr16	6300000	4910.62
chr16	6305000	3205.35
chr16	6310000	3581.47
chr16	6315000	3162.13
chr16	6320000	3370.10
chr16	6325000	4694.44
chr16	6330000	4709.94
chr16	6335000	5022.91
chr16	6340000	4832.40
chr16	6345000	7079.90
chr16	6350000	4779.44
chr16	6355000	3318.11
chr16	6360000	4724.51
chr16	6365000	4977.64
chr16	6370000	4190.40
chr16	6375000	4639.99
chr16	6380000	4757.06
chr16	6385000	4145.73
chr16	6390000	5025.36
chr16	6395000	5399.07
chr16	6400000	3868.21
chr16	6405000	4556.40
chr16	6410000	4397.39
chr16	6415000	4941.75
chr16	6420000	6284.35
chr16	6425000	5311.01
chr16	6430000	5384.46
chr16	6435000	4741.01
chr16	6440000	4512.67
chr16	6445000	3113.54
chr16	6450000	5405.32
chr16	6455000	5520.50
chr16	6460000	5079.22
chr16	6465000	3469.77
chr16	6470000	4959.68
chr16	6475000	4271.63
chr16	6480000	3129.12
chr16	6485000	4146.15
chr16	6490000	3524.18
chr16	6495000	2603.24
chr16	6500000	4444.51
chr16	6505000	4557.77
chr16	6510000	3036.21
chr16	6515000	2171.71
chr16	6520000	4267.70
chr16	6525000	4037.31
chr16	6530000	3082.94
chr16	6535000	3653.42
chr16	6540000	4068.49
chr16	6545000	2924.04
chr16	6550000	3711.30
chr16	6555000	3465.82
chr16	6560000	4558.80
chr16	6565000	3399.79
chr16	6570000	3975.72
chr16	6575000	2548.88
chr16	6580000	5542.96
chr16	6585000	3793.96
chr16	6590000	5258.15
chr16	6595000	4366.36
chr16	6600000	3955.80
chr16	6605000	3737.63
chr16	6610000	4323.69
chr16	6615000	3768.74
chr16	6620000	4184.22
chr16	6625000	3709.45
chr16	6630000	4169.15
chr16	6635000	5606.61
chr16	6640000	4242.00
chr16	6645000	3049.01
chr16	6650000	5434.15
chr16	6655000	3688.10
chr16	6660000	5653.47
chr16	6665000	3951.55
chr16	6670000	3919.02
chr16	6675000	4367.12
chr16	6680000	3599.27
chr16	6685000	3220.77
chr16	6690000	5025.42
chr16	6695000	5642.06
chr16	6700000	5312.50
chr16	6705000	4972.70
chr16	6710000	5914.53
chr16	6715000	4829.28
chr16	6720000	5611.18
chr16	6725000	4333.03
chr16	6730000	5023.22
chr16	6735000	1599.85
chr16	6740000	3839.26
chr16	6745000	4818.42
chr16	6750000	4311.47
chr16	6755000	4439.82
chr16	6760000	4276.96
chr16	6765000	4963.14
chr16	6770000	5228.96
chr16	6775000	3774.50
chr16	6780000	5937.00
chr16	6785000	2587.80
chr16	6790000	2500.75
chr16	6795000	5122.46
chr16	6800000	3680.17
chr16	6805000	3355.10
chr16	6810000	4144.27
chr16	6815000	3325.93
chr16	6820000	3343.33
chr16	6825000	4311.92
chr16	6830000	3551.87
chr16	6835000	4918.91
chr16	6840000	4490.77
chr16	6845000	3042.55
chr16	6850000	3374.97
chr16	6855000	2711.59
chr16	6860000	4816.81
chr16	6865000	5519.48
chr16	6870000	4010.61
chr16	6875000	4897.45
chr16	6880000	3966.38
chr16	6885000	3365.69
chr16	6890000	4561.59
chr16	6895000	3984.80
chr16	6900000	3979.94
chr16	6905000	3672.83
chr16	6910000	3184.95
chr16	6915000	4065.94
chr16	6920000	4262.75
chr16	6925000	3355.52
chr16	6930000	4337.10
chr16	6935000	3493.01
chr16	6940000	4487.25
chr16	6945000	3960.46
chr16	6950000	4198.60
chr16	6955000	4606.33
chr16	6960000	5105.34
chr16	6965000	5446.53
chr16	6970000	4592.29
chr16	6975000	5433.90
chr16	6980000	5391.62
chr16	6985000	4633.52
chr16	6990000	4972.75
chr16	6995000	3163.07
chr16	7000000	5966.48
chr16	7005000	4130.56
chr16	7010000	4704.50
chr16	7015000	3996.94
chr16	7020000	3585.81
chr16	7025000	4203.97
chr16	7030000	4254.50
chr16	7035000	4534.41
chr16	7040000	5522.28
chr16	7045000	3490.56
chr16	7050000	4845.87
chr16	7055000	4927.52
chr16	7060000	5348.82
chr16	7065000	4463.98
chr16	7070000	3801.56
chr16	7075000	4496.04
chr16	7080000	6062.20
chr16	7085000	3791.32
chr16	7090000	2619.73
chr16	7095000	3120.74
chr16	7100000	2345.16
chr16	7105000	4709.29
chr16	7110000	4806.44
chr16	7115000	4559.13
chr16	7120000	3657.25
chr16	7125000	3824.85
chr16	7130000	4769.07
chr16	7135000	3069.27
chr16	7140000	3280.15
chr16	7145000	5462.49
chr16	7150000	4018.29
chr16	7155000	3949.31
chr16	7160000	4833.25
chr16	7165000	4116.91
chr16	7170000	2918.58
chr16	7175000	3046.90
chr16	7180000	4083.40
chr16	7185000	4517.91
chr16	7190000	5105.88
chr16	7195000	5193.39
chr16	7200000	4731.68
chr16	7205000	4767.12
chr16	7210000	3185.92
chr16	7215000	4605.33
chr16	7220000	3137.28
chr16	7225000	4610.21
chr16	7230000	3896.37
chr16	7235000	3661.14
chr16	7240000	4335.18
chr16	7245000	3652.33
chr16	7250000	4764.64
chr16	7255000	3622.28
chr16	7260000	5861.41
chr16	7265000	4361.35
chr16	7270000	4739.84
chr16	7275000	2505.54
chr16	7280000	3538.66
chr16	7285000	5070.28
chr16	7290000	4249.58
chr16	7295000	2758.75
chr16	7300000	4184.02
chr16	7305000	4039.67
chr16	7310000	4831.77
chr16	7315000	4731.61
chr16	7320000	2903.50
chr16	7325000	5626.28
chr16	7330000	5192.81
chr16	7335000	6067.99
chr16	7340000	1675.05
chr16	7345000	4614.51
chr16	7350000	2990.49
chr16	7355000	4427.42
chr16	7360000	5539.75
chr16	7365000	2016.66
chr16	7370000	3475.94
chr16	7375000	5021.26
chr16	7380000	3154.78
chr16	7385000	4386.17
chr16	7390000	4937.21
chr16	7395000	4807.49
chr16	7400000	5773.07
chr16	7405000	4204.38
chr16	7410000	4314.72
chr16	7415000	4338.52
chr16	7420000	4629.02
chr16	7425000	3873.40
chr16	7430000	3351.03
chr16	7435000	4330.15
chr16	7440000	5163.14
chr16	7445000	3744.66
chr16	7450000	3211.08
chr16	7455000	4159.24
chr16	7460000	4697.15
chr16	7465000	4787.55
chr16	7470000	2041.97
chr16	7475000	4833.66
chr16	7480000	4940.58
chr16	7485000	5139.34
chr16	7490000	6057.29
chr16	7495000	5027.10
chr16	7500000	4842.45
chr16	7505000	2797.56
chr16	7510000	4678.64
chr16	7515000	5426.57
chr16	7520000	3768.50
chr16	7525000	3971.12
chr16	7530000	4196.58
chr16	7535000	3437.10
chr16	7540000	3222.81
chr16	7545000	4088.74
chr16	7550000	4022.67
chr16	7555000	4986.33
chr16	7560000	4181.58
chr16	7565000	4815.29
chr16	7570000	4104.28
chr16	7575000	4666.98
chr16	7580000	3694.62
chr16	7585000	5928.99
chr16	7590000	4889.09
chr16	7595000	4682.61
chr16	7600000	5519.81
chr16	7605000	3440.49
chr16	7610000	4756.44
chr16	7615000	3654.36
chr16	7620000	5161.67
chr16	7625000	4118.38
chr16	7630000	5416.28
chr16	7635000	4395.79
chr16	7640000	2825.73
chr16	7645000	2290.22
chr16	7650000	3783.59
chr16	7655000	3958.54
chr16	7660000	4473.11
chr16	7665000	2983.71
chr16	7670000	4337.53
chr16	7675000	4630.12
chr16	7680000	3714.52
chr16	7685000	5553.35
chr16	7690000	5321.55
chr16	7695000	3424.48
chr16	7700000	2960.39
chr16	7705000	5116.07
chr16	7710000	5276.90
chr16	7715000	3650.43
chr16	7720000	4852.64
chr16	7725000	3315.63
chr16	7730000	3731.04
chr16	7735000	4649.47
chr16	7740000	4623.79
chr16	7745000	4085.30
chr16	7750000	5711.80
chr16	7755000	5180.68
chr16	7760000	4173.85
chr16	7765000	4357.47
chr16	7770000	5959.16
chr16	7775000	3460.40
chr16	7780000	3752.48
chr16	7785000	5131.61
chr16	7790000	3980.92
chr16	7795000	4386.64
chr16	7800000	3823.46
chr16	7805000	3344.81
chr16	7810000	4692.77
chr16	7815000	4704.42
chr16	7820000	3951.70
chr16	7825000	3535.78
chr16	7830000	4875.99
chr16	7835000	5203.48
chr16	7840000	3880.74
chr16	7845000	4945.00
chr16	7850000	4980.98
chr16	7855000	3312.71
chr16	7860000	3792.78
chr16	7865000	3721.41
chr16	7870000	3402.58
chr16	7875000	3993.03
chr16	7880000	3869.98
chr16	7885000	4202.93
chr16	7890000	2812.18
chr16	7895000	3167.88
chr16	7900000	3313.69
chr16	7905000	4557.18
chr16	7910000	3761.21
chr16	7915000	4084.34
chr16	7920000	3147.44
chr16	7925000	4736.54
chr16	7930000	3543.58
chr16	7935000	4063.00
chr16	7940000	3694.19
chr16	7945000	3047.34
chr16	7950000	4634.00
chr16	7955000	4162.18
chr16	7960000	5424.17
chr16	7965000	5412.93
chr16	7970000	4240.40
chr16	7975000	4803.62
chr16	7980000	4028.53
chr16	7985000	4967.31
chr16	7990000	4668.03
chr16	7995000	4567.46
chr16	8000000	4009.08
chr16	8005000	2588.15
chr16	8010000	4254.48
chr16	8015000	3885.22
chr16	8020000	4078.55
chr16	8025000	4396.91
chr16	8030000	3412.33
chr16	8035000	2973.52
chr16	8040000	4172.88
chr16	8045000	4797.73
chr16	8050000	3434.72
chr16	8055000	3887.13
chr16	8060000	4388.55
chr16	8065000	2957.95
chr16	8070000	4002.81
chr16	8075000	2941.95
chr16	8080000	4441.57
chr16	8085000	3359.32
chr16	8090000	3302.08
chr16	8095000	3181.49
chr16	8100000	3653.88
chr16	8105000	2793.23
chr16	8110000	2544.44
chr16	8115000	4419.21
chr16	8120000	2799.09
chr16	8125000	4250.11
chr16	8130000	4128.14
chr16	8135000	5067.93
chr16	8140000	4334.68
chr16	8145000	3574.23
chr16	8150000	3884.74
chr16	8155000	3880.35
chr16	8160000	3180.54
chr16	8165000	4851.24
chr16	8170000	5099.56
chr16	8175000	3457.59
chr16	8180000	4171.03
chr16	8185000	3634.44
chr16	8190000	2445.31
chr16	8195000	5935.00
chr16	8200000	3795.36
chr16	8205000	5603.62
chr16	8210000	4647.23
chr16	8215000	4388.73
chr16	8220000	4819.34
chr16	8225000	2941.09
chr16	8230000	3616.99
chr16	8235000	2638.26
chr16	8240000	3966.50
chr16	8245000	5973.93
chr16	8250000	5388.83
chr16	8255000	4185.09
chr16	8260000	4909.65
chr16	8265000	5144.45
chr16	8270000	4895.68
chr16	8275000	4000.98
chr16	8280000	4648.27
chr16	8285000	4742.55
chr16	8290000	5037.63
chr16	8295000	4118.50
chr16	8300000	3256.52
chr16	8305000	3251.18
chr16	8310000	3167.57
chr16	8315000	4178.81
chr16	8320000	5240.67
chr16	8325000	4561.34
chr16	8330000	5396.71
chr16	8335000	5362.21
chr16	8340000	4157.02
chr16	8345000	5245.57
chr16	8350000	5136.70
chr16	8355000	4043.29
chr16	8360000	2820.61
chr16	8365000	5134.34
chr16	8370000	4182.28
chr16	8375000	4636.69
chr16	8380000	6185.98
chr16	8385000	5740.36
chr16	8390000	4042.33
chr16	8395000	3923.75
chr16	8400000	5357.41
chr16	8405000	4452.03
chr16	8410000	3885.51
chr16	8415000	5080.00
chr16	8420000	6115.60
chr16	8425000	5481.38
chr16	8430000	4470.11
chr16	8435000	5353.09
chr16	8440000	5358.99
chr16	8445000	5736.65
chr16	8450000	4097.84
chr16	8455000	5135.42
chr16	8460000	4200.87
chr16	8465000	5763.35
chr16	8470000	4421.63
chr16	8475000	4526.08
chr16	8480000	4420.67
chr16	8485000	5678.48
chr16	8490000	5682.45
chr16	8495000	5556.49
chr16	8500000	5984.27
chr16	8505000	3711.65
chr16	8510000	7118.57
chr16	8515000	5805.03
chr16	8520000	6253.18
chr16	8525000	6726.15
chr16	8530000	6255.69
chr16	8535000	4836.49
chr16	8540000	6277.65
chr16	8545000	5416.97
chr16	8550000	6475.01
chr16	8555000	7052.60
chr16	8560000	5866.69
chr16	8565000	6246.34
chr16	8570000	2672.82
chr16	8575000	8250.45
chr16	8580000	5831.96
chr16	8585000	8143.78
chr16	8590000	4501.19
chr16	8595000	6563.23
chr16	8600000	7391.27
chr16	8605000	7992.79
chr16	8610000	2280.43
chr16	8615000	11135.08
chr16	8620000	9324.97
chr16	8625000	8165.53
chr16	8630000	9318.51
chr16	8635000	3294.60
chr16	8685000	4744.81
chr16	8690000	8085.06
chr16	8695000	7364.58
chr16	8700000	8662.05
chr16	8705000	9015.69
chr16	8710000	7159.63
chr16	8715000	12111.27
chr16	8720000	9778.69
chr16	8725000	7384.81
chr16	8730000	7836.91
chr16	8735000	9882.64
chr16	8740000	8962.91
chr16	8745000	10523.60
chr16	8750000	7783.14
chr16	8755000	9128.42
chr16	8760000	7986.88
chr16	8765000	8793.35
chr16	8770000	9441.28
chr16	8775000	7656.41
chr16	8780000	9854.72
chr16	8785000	8804.54
chr16	8790000	8743.18
chr16	8795000	8689.29
chr16	8800000	6131.58
chr16	8805000	5939.65
chr16	8810000	7807.91
chr16	8815000	8839.35
chr16	8820000	9358.59
chr16	8825000	6342.08
chr16	8830000	9164.10
chr16	8835000	8625.03
chr16	8840000	5664.00
chr16	8845000	6256.19
chr16	8850000	7326.65
chr16	8855000	7686.43
chr16	8860000	7997.08
chr16	8865000	6296.19
chr16	8870000	5005.47
chr16	8875000	8135.39
chr16	8880000	8400.06
chr16	8885000	9030.71
chr16	8890000	11525.68
chr16	8895000	8490.56
chr16	8900000	9546.09
chr16	8905000	10462.20
chr16	8910000	12094.81
chr16	8915000	9122.68
chr16	8920000	7082.48
chr16	8925000	7334.90
chr16	8930000	7486.57
chr16	8935000	5547.09
chr16	8940000	8899.08
chr16	8945000	7418.13
chr16	8950000	11164.36
chr16	8955000	7714.31
chr16	8960000	9843.97
chr16	8965000	10234.52
chr16	8970000	9797.73
chr16	8975000	10293.36
chr16	8980000	11041.35
chr16	8985000	9122.80
chr16	8990000	9751.97
chr16	8995000	9438.26
chr16	9000000	7915.95
chr16	9005000	7770.99
chr16	9010000	7226.36
chr16	9015000	6581.12
chr16	9020000	7466.15
chr16	9025000	9290.46
chr16	9030000	10397.57
chr16	9035000	10154.98
chr16	9040000	9215.04
chr16	9045000	7871.67
chr16	9050000	6202.42
chr16	9055000	7152.91
chr16	9060000	8101.75
chr16	9065000	8787.78
chr16	9070000	7495.34
chr16	9075000	5363.30
chr16	9080000	8077.79
chr16	9085000	8756.45
chr16	9090000	8306.74
chr16	9095000	9363.37
chr16	9100000	11224.18
chr16	9105000	8502.71
chr16	9110000	9294.77
chr16	9115000	6895.36
chr16	9120000	7648.47
chr16	9125000	8572.83
chr16	9130000	6631.98
chr16	9135000	8980.26
chr16	9140000	8986.22
chr16	9145000	8178.20
chr16	9150000	8481.12
chr16	9155000	9696.71
chr16	9160000	9115.13
chr16	9165000	11085.95
chr16	9170000	7013.87
chr16	9175000	6723.65
chr16	9180000	7855.67
chr16	9185000	5461.98
chr16	9190000	9891.22
chr16	9195000	9134.13
chr16	9200000	7502.80
chr16	9205000	8012.34
chr16	9210000	4705.30
chr16	9215000	7303.32
chr16	9220000	10031.20
chr16	9225000	11165.93
chr16	9230000	9202.83
chr16	9235000	9228.81
chr16	9240000	10720.86
chr16	9245000	6405.75
chr16	9250000	8059.36
chr16	9255000	8179.72
chr16	9260000	8077.97
chr16	9265000	6493.92
chr16	9270000	8703.58
chr16	9275000	5066.91
chr16	9280000	6527.30
chr16	9285000	8340.21
chr16	9290000	7622.53
chr16	9295000	7945.04
chr16	9300000	6250.67
chr16	9305000	8097.00
chr16	9310000	7022.16
chr16	9315000	6242.90
chr16	9320000	5464.52
chr16	9325000	5668.67
chr16	9330000	6022.65
chr16	9335000	7822.91
chr16	9340000	7478.69
chr16	9345000	6732.08
chr16	9350000	9049.25
chr16	9355000	7294.16
chr16	9360000	8013.04
chr16	9365000	7494.70
chr16	9370000	8144.63
chr16	9375000	3002.55
chr16	9380000	5621.00
chr16	9385000	4408.93
chr16	9390000	4523.17
chr16	9395000	4843.63
chr16	9400000	7704.55
chr16	9405000	5715.63
chr16	9410000	6363.17
chr16	9415000	6353.88
chr16	9420000	5351.98
chr16	9425000	7695.10
chr16	9430000	6290.19
chr16	9435000	4569.70
chr16	9440000	5734.98
chr16	9445000	3281.98
chr16	9450000	4566.29
chr16	9455000	7921.58
chr16	9460000	7071.32
chr16	9465000	6378.62
chr16	9470000	6620.71
chr16	9475000	5996.04
chr16	9480000	6547.88
chr16	9485000	4489.53
chr16	9490000	6211.83
chr16	9495000	5988.27
chr16	9500000	4037.86
chr16	9505000	7298.83
chr16	9510000	6975.10
chr16	9515000	3878.90
chr16	9520000	2568.80
chr16	9525000	4515.66
chr16	9530000	7931.79
chr16	9535000	5345.57
chr16	9540000	5924.09
chr16	9545000	3962.54
chr16	9550000	6017.42
chr16	9555000	4176.45
chr16	9560000	6976.61
chr16	9565000	6474.33
chr16	9570000	6828.87
chr16	9575000	5469.13
chr16	9580000	5050.55
chr16	9585000	6675.71
chr16	9590000	5830.88
chr16	9595000	5458.46
chr16	9600000	6741.80
chr16	9605000	5687.91
chr16	9610000	5517.67
chr16	9615000	5409.32
chr16	9620000	7502.09
chr16	9625000	6309.24
chr16	9630000	6110.88
chr16	9635000	6731.66
chr16	9640000	6659.26
chr16	9645000	6078.41
chr16	9650000	5586.90
chr16	9655000	6367.19
chr16	9660000	4523.16
chr16	9665000	5493.01
chr16	9670000	7300.49
chr16	9675000	4578.96
chr16	9680000	2019.97
chr16	9685000	6924.29
chr16	9690000	6644.38
chr16	9695000	6380.84
chr16	9700000	6098.42
chr16	9705000	5744.50
chr16	9710000	7337.73
chr16	9715000	5546.77
chr16	9720000	6502.99
chr16	9725000	5180.65
chr16	9730000	6455.96
chr16	9735000	4869.14
chr16	9740000	8144.66
chr16	9745000	7933.61
chr16	9750000	7431.71
chr16	9755000	7390.84
chr16	9760000	4988.64
chr16	9765000	5580.24
chr16	9770000	5297.86
chr16	9775000	4899.18
chr16	9780000	4157.21
chr16	9785000	5640.10
chr16	9790000	6689.26
chr16	9795000	5930.85
chr16	9800000	5968.75
chr16	9805000	6159.36
chr16	9810000	6518.61
chr16	9815000	6895.93
chr16	9820000	5279.86
chr16	9825000	6324.20
chr16	9830000	5943.52
chr16	9835000	5700.46
chr16	9840000	8146.50
chr16	9845000	7128.96
chr16	9850000	7252.49
chr16	9855000	7327.87
chr16	9860000	6450.79
chr16	9865000	6025.39
chr16	9870000	8752.79
chr16	9875000	6026.39
chr16	9880000	6278.79
chr16	9885000	8896.91
chr16	9890000	8940.76
chr16	9895000	4825.53
chr16	9900000	6350.24
chr16	9905000	7423.33
chr16	9910000	5051.21
chr16	9915000	7690.86
chr16	9920000	8126.96
chr16	9925000	5451.88
chr16	9930000	7609.81
chr16	9935000	9850.26
chr16	9940000	6346.59
chr16	9945000	5627.87
chr16	9950000	5677.49
chr16	9955000	9523.84
chr16	9960000	7842.63
chr16	9965000	7732.74
chr16	9970000	6588.68
chr16	9975000	7168.31
chr16	9980000	8570.51
chr16	9985000	8096.51
chr16	9990000	7720.31
chr16	9995000	8077.74
chr16	10000000	10109.67
chr16	10005000	4649.84
chr16	10010000	7687.75
chr16	10015000	7807.82
chr16	10020000	10408.05
chr16	10025000	8389.86
chr16	10030000	8892.07
chr16	10035000	9578.07
chr16	10040000	6410.85
chr16	10045000	6424.00
chr16	10050000	6094.83
chr16	10055000	6707.46
chr16	10060000	9085.97
chr16	10065000	8614.30
chr16	10070000	8515.06
chr16	10075000	8004.06
chr16	10080000	7030.61
chr16	10085000	8951.18
chr16	10090000	4867.90
chr16	10095000	5276.39
chr16	10100000	7409.84
[truncated: 13,765 more rows]
