# Supplementary material for: Highly interacting regions of the human genome are enriched with enhancers and bound by DNA repair proteins
Source: Sci Rep. 2019 Mar 14;9:4577. doi: 10.1038/s41598-019-40770-9 (PMC6418152; doi:10.1038/s41598-019-40770-9)
Supplement: Supplementary file 2 — Supplementary information SI-2 [file 41598_2019_40770_MOESM2_ESM.zip › Supplementary information SI-2/Chr17.sgr]

chr17	5000	7136.65
chr17	10000	6354.78
chr17	15000	3189.64
chr17	20000	5031.98
chr17	25000	6120.18
chr17	30000	3025.51
chr17	35000	6272.09
chr17	40000	1381.45
chr17	45000	9145.42
chr17	50000	6498.10
chr17	55000	4003.97
chr17	60000	6278.67
chr17	65000	4046.25
chr17	70000	3107.44
chr17	75000	1109.08
chr17	80000	4456.34
chr17	85000	7057.34
chr17	90000	3910.70
chr17	95000	4927.97
chr17	100000	2767.77
chr17	105000	2257.78
chr17	110000	5551.15
chr17	115000	5270.26
chr17	120000	2628.31
chr17	125000	6254.55
chr17	130000	6448.13
chr17	135000	5146.08
chr17	140000	5024.24
chr17	145000	3364.66
chr17	150000	4322.13
chr17	155000	4722.53
chr17	160000	6891.20
chr17	165000	2432.98
chr17	170000	4306.19
chr17	175000	6685.29
chr17	180000	4655.76
chr17	185000	5576.66
chr17	190000	2835.05
chr17	195000	4026.34
chr17	200000	4174.37
chr17	205000	3846.27
chr17	210000	3461.95
chr17	215000	2255.71
chr17	220000	5750.31
chr17	225000	5033.08
chr17	230000	3894.58
chr17	235000	4032.39
chr17	240000	6294.11
chr17	245000	3521.97
chr17	250000	4463.57
chr17	255000	7102.32
chr17	260000	5470.89
chr17	265000	7503.17
chr17	270000	8170.59
chr17	275000	4727.93
chr17	280000	5270.04
chr17	285000	6295.74
chr17	290000	5892.41
chr17	295000	2114.47
chr17	395000	4133.07
chr17	400000	7938.07
chr17	405000	3408.17
chr17	410000	3113.51
chr17	415000	5338.57
chr17	420000	4540.55
chr17	425000	4114.80
chr17	430000	6152.12
chr17	435000	6531.10
chr17	440000	5322.11
chr17	445000	4591.33
chr17	450000	5497.68
chr17	455000	6115.60
chr17	460000	4311.78
chr17	465000	6968.37
chr17	470000	4750.01
chr17	475000	4712.15
chr17	480000	7723.57
chr17	485000	3969.02
chr17	490000	3254.32
chr17	495000	3668.49
chr17	500000	4261.79
chr17	505000	3681.88
chr17	510000	3775.98
chr17	515000	1386.02
chr17	520000	2697.56
chr17	525000	5060.83
chr17	530000	5631.90
chr17	535000	5361.76
chr17	540000	5134.45
chr17	545000	4982.49
chr17	550000	7335.92
chr17	555000	7061.37
chr17	560000	7271.82
chr17	565000	7226.87
chr17	570000	5694.05
chr17	575000	4333.00
chr17	580000	4270.96
chr17	585000	6835.47
chr17	590000	7032.20
chr17	595000	5876.22
chr17	600000	8064.78
chr17	605000	7732.23
chr17	610000	8234.27
chr17	615000	5229.21
chr17	620000	5796.32
chr17	625000	7630.00
chr17	630000	7066.01
chr17	635000	7032.19
chr17	640000	9939.49
chr17	645000	9415.41
chr17	650000	9805.96
chr17	655000	6605.24
chr17	660000	6471.48
chr17	665000	6936.34
chr17	670000	5607.39
chr17	675000	6327.87
chr17	680000	7343.47
chr17	685000	7819.71
chr17	690000	6957.86
chr17	695000	6016.74
chr17	700000	8088.47
chr17	705000	4763.75
chr17	710000	5859.16
chr17	715000	7206.83
chr17	720000	5168.55
chr17	725000	7154.20
chr17	730000	7028.40
chr17	735000	5961.97
chr17	740000	7233.53
chr17	745000	6665.54
chr17	750000	5216.21
chr17	755000	6910.17
chr17	760000	7244.56
chr17	765000	7523.71
chr17	770000	6164.84
chr17	775000	6651.31
chr17	780000	6149.26
chr17	785000	5961.55
chr17	790000	7390.40
chr17	795000	2530.39
chr17	800000	7400.63
chr17	805000	6001.62
chr17	810000	5785.77
chr17	815000	4545.57
chr17	820000	5309.61
chr17	825000	5060.04
chr17	830000	6371.59
chr17	835000	5997.10
chr17	840000	5459.49
chr17	845000	4461.74
chr17	850000	5500.49
chr17	855000	4291.10
chr17	860000	7446.17
chr17	865000	5900.37
chr17	870000	7903.89
chr17	875000	6839.25
chr17	880000	5664.56
chr17	885000	7305.88
chr17	890000	8792.26
chr17	895000	4870.54
chr17	900000	8409.00
chr17	905000	3154.04
chr17	910000	2895.44
chr17	915000	6046.74
chr17	920000	8067.41
chr17	925000	5395.38
chr17	930000	7441.91
chr17	935000	3611.93
chr17	940000	4833.12
chr17	945000	3872.80
chr17	950000	6716.18
chr17	955000	5562.23
chr17	960000	6878.08
chr17	965000	2577.61
chr17	970000	7004.86
chr17	975000	6723.50
chr17	980000	5673.98
chr17	985000	6477.00
chr17	990000	7912.79
chr17	995000	5828.40
chr17	1000000	7455.60
chr17	1005000	8452.46
chr17	1010000	5698.98
chr17	1015000	8420.99
chr17	1020000	6714.71
chr17	1025000	4769.53
chr17	1030000	6988.89
chr17	1035000	8571.79
chr17	1040000	8158.43
chr17	1045000	5495.22
chr17	1050000	5848.03
chr17	1055000	9091.62
chr17	1060000	6432.72
chr17	1065000	6702.92
chr17	1070000	9664.17
chr17	1075000	8002.91
chr17	1080000	5441.42
chr17	1085000	9617.26
chr17	1090000	7131.79
chr17	1095000	6754.78
chr17	1100000	11186.26
chr17	1105000	7529.91
chr17	1110000	7490.70
chr17	1115000	7726.26
chr17	1120000	9087.06
chr17	1125000	6403.20
chr17	1130000	6961.72
chr17	1135000	5861.17
chr17	1140000	7734.70
chr17	1145000	7069.71
chr17	1150000	7263.07
chr17	1155000	6660.16
chr17	1160000	9271.20
chr17	1165000	6647.87
chr17	1170000	7206.31
chr17	1175000	8122.88
chr17	1180000	4625.11
chr17	1185000	6780.15
chr17	1190000	4115.29
chr17	1195000	5573.62
chr17	1200000	6965.71
chr17	1205000	8840.59
chr17	1210000	2629.62
chr17	1215000	6987.44
chr17	1220000	8159.52
chr17	1225000	7725.73
chr17	1230000	6555.46
chr17	1235000	6683.26
chr17	1240000	7573.95
chr17	1245000	7115.07
chr17	1250000	7686.06
chr17	1255000	6920.22
chr17	1260000	6291.85
chr17	1265000	6475.32
chr17	1270000	6242.41
chr17	1275000	10327.87
chr17	1280000	7399.41
chr17	1285000	8751.30
chr17	1290000	8415.87
chr17	1295000	9323.96
chr17	1300000	8475.01
chr17	1305000	6248.55
chr17	1310000	6608.36
chr17	1315000	8549.03
chr17	1320000	6531.11
chr17	1325000	8883.22
chr17	1330000	7700.64
chr17	1335000	8782.81
chr17	1340000	10085.33
chr17	1345000	8790.52
chr17	1350000	9280.74
chr17	1355000	7320.87
chr17	1360000	9808.44
chr17	1365000	8529.17
chr17	1370000	7928.33
chr17	1375000	9429.51
chr17	1380000	8537.65
chr17	1385000	7857.40
chr17	1390000	7188.35
chr17	1395000	7418.38
chr17	1400000	10800.87
chr17	1405000	10323.55
chr17	1410000	10291.12
chr17	1415000	12449.11
chr17	1420000	9489.82
chr17	1425000	8035.62
chr17	1430000	6002.51
chr17	1435000	6260.33
chr17	1440000	10317.60
chr17	1445000	9081.28
chr17	1450000	9312.32
chr17	1455000	11171.07
chr17	1460000	5042.23
chr17	1465000	6718.98
chr17	1470000	9086.77
chr17	1475000	7530.50
chr17	1480000	8024.98
chr17	1485000	9117.77
chr17	1490000	6959.75
chr17	1495000	8996.66
chr17	1500000	8189.89
chr17	1505000	8279.49
chr17	1510000	9907.10
chr17	1515000	8531.57
chr17	1520000	9694.09
chr17	1525000	7275.64
chr17	1530000	9542.58
chr17	1535000	9442.77
chr17	1540000	10883.05
chr17	1545000	8996.23
chr17	1550000	9388.91
chr17	1555000	11310.19
chr17	1560000	9105.23
chr17	1565000	7594.29
chr17	1570000	7231.66
chr17	1575000	7142.91
chr17	1580000	6683.90
chr17	1585000	8582.37
chr17	1590000	4822.63
chr17	1595000	8576.51
chr17	1600000	6771.88
chr17	1605000	5250.00
chr17	1610000	6995.47
chr17	1615000	6427.58
chr17	1620000	8589.96
chr17	1625000	6810.08
chr17	1630000	8747.20
chr17	1635000	10164.71
chr17	1640000	2369.30
chr17	1645000	8943.80
chr17	1650000	11249.32
chr17	1655000	7573.13
chr17	1660000	8190.80
chr17	1665000	8467.93
chr17	1670000	10493.22
chr17	1675000	9041.48
chr17	1680000	8935.90
chr17	1685000	8204.44
chr17	1690000	7742.66
chr17	1695000	5437.98
chr17	1700000	7743.49
chr17	1705000	8306.95
chr17	1710000	8075.37
chr17	1715000	6255.18
chr17	1720000	7414.01
chr17	1725000	7876.37
chr17	1730000	7652.55
chr17	1735000	8874.14
chr17	1740000	8137.93
chr17	1745000	4223.16
chr17	1750000	5583.47
chr17	1755000	6620.51
chr17	1760000	7072.01
chr17	1765000	6273.55
chr17	1770000	7206.32
chr17	1775000	7494.00
chr17	1780000	6966.00
chr17	1785000	9535.62
chr17	1790000	8639.28
chr17	1795000	7476.02
chr17	1800000	7756.54
chr17	1805000	7703.72
chr17	1810000	7897.80
chr17	1815000	8843.25
chr17	1820000	7468.03
chr17	1825000	6883.21
chr17	1830000	6600.03
chr17	1835000	8460.67
chr17	1840000	5280.59
chr17	1845000	10398.45
chr17	1850000	6736.48
chr17	1855000	7416.87
chr17	1860000	7884.79
chr17	1865000	7760.80
chr17	1870000	9329.79
chr17	1875000	6990.13
chr17	1880000	7568.99
chr17	1885000	9953.37
chr17	1890000	7528.48
chr17	1895000	6866.73
chr17	1900000	5917.63
chr17	1905000	9200.30
chr17	1910000	8396.62
chr17	1915000	8116.22
chr17	1920000	6587.41
chr17	1925000	5994.19
chr17	1930000	10856.08
chr17	1935000	8228.33
chr17	1940000	10431.45
chr17	1945000	7320.83
chr17	1950000	6537.94
chr17	1955000	4892.63
chr17	1960000	5675.51
chr17	1965000	7696.85
chr17	1970000	10066.32
chr17	1975000	8095.84
chr17	1980000	9768.07
chr17	1985000	11869.28
chr17	1990000	7931.76
chr17	1995000	9975.63
chr17	2000000	11161.17
chr17	2005000	8425.79
chr17	2010000	8521.18
chr17	2015000	8658.94
chr17	2020000	7757.87
chr17	2025000	7096.42
chr17	2030000	5944.20
chr17	2035000	6852.41
chr17	2040000	9865.73
chr17	2045000	7801.28
chr17	2050000	8516.80
chr17	2055000	5424.16
chr17	2060000	8168.86
chr17	2065000	8341.44
chr17	2070000	8562.41
chr17	2075000	10086.60
chr17	2080000	8447.85
chr17	2085000	7706.37
chr17	2090000	9139.17
chr17	2095000	10423.05
chr17	2100000	7809.34
chr17	2105000	8519.53
chr17	2110000	9640.10
chr17	2115000	10810.23
chr17	2120000	8026.07
chr17	2125000	8811.38
chr17	2130000	8653.84
chr17	2135000	6488.38
chr17	2140000	10140.52
chr17	2145000	10330.09
chr17	2150000	9841.45
chr17	2155000	8034.49
chr17	2160000	9203.36
chr17	2165000	8535.15
chr17	2170000	8496.53
chr17	2175000	8526.57
chr17	2180000	8730.30
chr17	2185000	6572.23
chr17	2190000	8540.96
chr17	2195000	5962.17
chr17	2200000	9442.58
chr17	2205000	7716.97
chr17	2210000	7619.62
chr17	2215000	6821.60
chr17	2220000	7657.95
chr17	2225000	6905.98
chr17	2230000	7484.85
chr17	2235000	8764.97
chr17	2240000	6042.72
chr17	2245000	7667.30
chr17	2250000	8085.59
chr17	2255000	4959.73
chr17	2260000	8437.23
chr17	2265000	8551.99
chr17	2270000	7518.59
chr17	2275000	8418.61
chr17	2280000	10921.96
chr17	2285000	7640.24
chr17	2290000	8539.63
chr17	2295000	4606.18
chr17	2300000	8608.56
chr17	2305000	8530.20
chr17	2310000	8848.93
chr17	2315000	7473.68
chr17	2320000	6365.30
chr17	2325000	7729.03
chr17	2330000	6665.11
chr17	2335000	7490.27
chr17	2340000	7047.31
chr17	2345000	6727.82
chr17	2350000	1948.86
chr17	2355000	6488.72
chr17	2360000	6264.81
chr17	2365000	7859.95
chr17	2370000	5327.39
chr17	2375000	6737.96
chr17	2380000	6376.72
chr17	2385000	6468.43
chr17	2390000	7816.97
chr17	2395000	7093.13
chr17	2400000	8153.05
chr17	2405000	6747.53
chr17	2410000	6861.18
chr17	2415000	6313.97
chr17	2420000	6659.48
chr17	2425000	6972.97
chr17	2430000	7364.42
chr17	2435000	3857.67
chr17	2440000	8598.55
chr17	2445000	7495.45
chr17	2450000	5810.32
chr17	2455000	6825.26
chr17	2460000	8276.27
chr17	2465000	7441.54
chr17	2470000	7430.28
chr17	2475000	7378.60
chr17	2480000	7174.44
chr17	2485000	5155.30
chr17	2490000	8291.94
chr17	2495000	4294.25
chr17	2500000	5969.08
chr17	2505000	4972.47
chr17	2510000	5802.81
chr17	2515000	7106.26
chr17	2520000	5082.20
chr17	2525000	7984.06
chr17	2530000	7238.12
chr17	2535000	4365.14
chr17	2540000	5900.45
chr17	2545000	6180.02
chr17	2550000	7097.27
chr17	2555000	5247.69
chr17	2560000	7103.15
chr17	2565000	4750.52
chr17	2570000	4463.83
chr17	2575000	6976.06
chr17	2580000	6872.18
chr17	2585000	3067.14
chr17	2590000	5751.50
chr17	2595000	4465.77
chr17	2600000	7787.47
chr17	2605000	9504.16
chr17	2610000	8976.54
chr17	2615000	8445.75
chr17	2620000	8216.05
chr17	2625000	4626.76
chr17	2630000	6624.45
chr17	2635000	7426.17
chr17	2640000	6831.26
chr17	2645000	6787.18
chr17	2650000	7117.45
chr17	2655000	6414.70
chr17	2660000	7189.67
chr17	2665000	7728.15
chr17	2670000	7578.38
chr17	2675000	6649.69
chr17	2680000	6494.62
chr17	2685000	5524.08
chr17	2690000	8180.74
chr17	2695000	6423.63
chr17	2700000	7634.62
chr17	2705000	6108.11
chr17	2710000	6909.62
chr17	2715000	7197.55
chr17	2720000	6594.86
chr17	2725000	5465.06
chr17	2730000	7189.28
chr17	2735000	6078.58
chr17	2740000	6600.15
chr17	2745000	5460.17
chr17	2750000	5621.52
chr17	2755000	5242.10
chr17	2760000	8106.53
chr17	2765000	8131.00
chr17	2770000	6811.67
chr17	2775000	6180.03
chr17	2780000	8006.38
chr17	2785000	7079.94
chr17	2790000	6541.01
chr17	2795000	7398.75
chr17	2800000	7420.16
chr17	2805000	7082.21
chr17	2810000	5866.55
chr17	2815000	6405.05
chr17	2820000	6669.78
chr17	2825000	7766.16
chr17	2830000	7517.89
chr17	2835000	6431.36
chr17	2840000	8293.57
chr17	2845000	5525.39
chr17	2850000	6401.87
chr17	2855000	6742.98
chr17	2860000	5439.36
chr17	2865000	6326.53
chr17	2870000	4010.59
chr17	2875000	4856.65
chr17	2880000	5951.27
chr17	2885000	4584.76
chr17	2890000	7333.25
chr17	2895000	5929.88
chr17	2900000	6416.36
chr17	2905000	5145.69
chr17	2910000	7598.79
chr17	2915000	7815.12
chr17	2920000	8042.86
chr17	2925000	2975.03
chr17	2930000	5836.68
chr17	2935000	6431.81
chr17	2940000	6095.09
chr17	2945000	6209.86
chr17	2950000	5143.32
chr17	2955000	1426.55
chr17	2960000	1452.83
chr17	2965000	1309.24
chr17	2970000	1417.13
chr17	2975000	3113.76
chr17	2980000	3210.99
chr17	2985000	4978.42
chr17	2990000	4368.63
chr17	2995000	3546.59
chr17	3000000	5600.20
chr17	3005000	3596.97
chr17	3010000	5725.02
chr17	3015000	4134.44
chr17	3020000	3599.58
chr17	3025000	5068.43
chr17	3030000	4561.98
chr17	3035000	5307.35
chr17	3040000	3187.69
chr17	3045000	5151.21
chr17	3050000	2066.53
chr17	3055000	4495.53
chr17	3060000	4380.92
chr17	3065000	4257.41
chr17	3070000	5477.04
chr17	3075000	4093.37
chr17	3080000	1308.27
chr17	3085000	4756.18
chr17	3090000	3426.00
chr17	3095000	4788.78
chr17	3100000	4540.52
chr17	3105000	4692.91
chr17	3110000	3421.58
chr17	3115000	4724.53
chr17	3120000	4726.32
chr17	3125000	4991.88
chr17	3130000	3149.64
chr17	3135000	2695.07
chr17	3140000	1385.86
chr17	3145000	1030.59
chr17	3150000	1293.59
chr17	3155000	3134.56
chr17	3160000	3727.42
chr17	3165000	5492.54
chr17	3170000	4604.22
chr17	3175000	1835.59
chr17	3180000	4215.04
chr17	3185000	4425.80
chr17	3190000	2543.50
chr17	3195000	3844.16
chr17	3200000	3243.76
chr17	3205000	3390.43
chr17	3210000	5994.14
chr17	3215000	4619.79
chr17	3220000	2973.21
chr17	3225000	4350.06
chr17	3230000	888.80
chr17	3235000	3459.47
chr17	3240000	3706.89
chr17	3245000	4711.64
chr17	3250000	2333.06
chr17	3255000	4451.33
chr17	3260000	4201.27
chr17	3265000	5519.39
chr17	3270000	3535.77
chr17	3275000	3940.50
chr17	3280000	5330.03
chr17	3285000	3267.92
chr17	3290000	3348.99
chr17	3295000	4692.48
chr17	3300000	2926.88
chr17	3305000	4869.97
chr17	3310000	5328.28
chr17	3315000	4517.79
chr17	3320000	3591.58
chr17	3325000	6062.44
chr17	3330000	4250.87
chr17	3335000	5237.40
chr17	3340000	4770.32
chr17	3345000	4188.96
chr17	3350000	5097.00
chr17	3355000	3784.58
chr17	3360000	4435.48
chr17	3365000	1574.96
chr17	3370000	5826.41
chr17	3375000	4473.93
chr17	3380000	4773.93
chr17	3385000	6285.25
chr17	3390000	4824.39
chr17	3395000	5927.82
chr17	3400000	7034.45
chr17	3405000	5170.43
chr17	3410000	4584.29
chr17	3415000	6278.38
chr17	3420000	7855.87
chr17	3425000	6253.55
chr17	3430000	7070.39
chr17	3435000	7049.89
chr17	3440000	6886.79
chr17	3445000	8007.65
chr17	3450000	7615.85
chr17	3455000	8103.62
chr17	3460000	9968.95
chr17	3465000	7942.21
chr17	3470000	7025.19
chr17	3475000	8421.25
chr17	3480000	6658.80
chr17	3485000	7099.21
chr17	3490000	10460.21
chr17	3495000	8166.78
chr17	3500000	6455.57
chr17	3505000	6590.74
chr17	3510000	9264.36
chr17	3515000	8367.65
chr17	3520000	7794.64
chr17	3525000	5493.99
chr17	3530000	7645.38
chr17	3535000	7906.57
chr17	3540000	8097.66
chr17	3545000	10193.81
chr17	3550000	9835.43
chr17	3555000	8740.85
chr17	3560000	7272.15
chr17	3565000	10024.40
chr17	3570000	9824.26
chr17	3575000	10503.35
chr17	3580000	6118.72
chr17	3585000	9601.46
chr17	3590000	9730.27
chr17	3595000	9029.19
chr17	3600000	7483.94
chr17	3605000	10080.59
chr17	3610000	8696.85
chr17	3615000	10766.23
chr17	3620000	8503.54
chr17	3625000	9123.55
chr17	3630000	7460.42
chr17	3635000	9629.70
chr17	3640000	9546.77
chr17	3645000	8995.42
chr17	3650000	8791.00
chr17	3655000	6467.18
chr17	3660000	8828.73
chr17	3665000	7533.78
chr17	3670000	10106.05
chr17	3675000	9644.80
chr17	3680000	6466.66
chr17	3685000	6424.97
chr17	3690000	8266.83
chr17	3695000	11659.20
chr17	3700000	6702.96
chr17	3705000	11118.86
chr17	3710000	8215.89
chr17	3715000	9099.30
chr17	3720000	8280.12
chr17	3725000	8492.57
chr17	3730000	4797.73
chr17	3735000	6497.77
chr17	3740000	7355.77
chr17	3745000	9168.16
chr17	3750000	7493.60
chr17	3755000	9321.53
chr17	3760000	9352.54
chr17	3765000	6919.81
chr17	3770000	11123.07
chr17	3775000	10853.61
chr17	3780000	9146.48
chr17	3785000	10044.21
chr17	3790000	9278.35
chr17	3795000	4975.22
chr17	3800000	10019.59
chr17	3805000	8874.88
chr17	3810000	12311.89
chr17	3815000	13408.17
chr17	3820000	7993.58
chr17	3825000	10982.99
chr17	3830000	7701.50
chr17	3835000	10706.49
chr17	3840000	10616.32
chr17	3845000	5660.28
chr17	3850000	8316.01
chr17	3855000	11456.39
chr17	3860000	11358.36
chr17	3865000	8747.18
chr17	3870000	7971.25
chr17	3875000	7779.92
chr17	3880000	9169.46
chr17	3885000	6913.82
chr17	3890000	6901.39
chr17	3895000	9474.67
chr17	3900000	6920.17
chr17	3905000	8928.54
chr17	3910000	6087.65
chr17	3915000	7571.43
chr17	3920000	9476.64
chr17	3925000	8525.61
chr17	3930000	7499.03
chr17	3935000	6517.89
chr17	3940000	7194.81
chr17	3945000	7906.58
chr17	3950000	8041.31
chr17	3955000	9158.54
chr17	3960000	10038.89
chr17	3965000	7794.28
chr17	3970000	6944.25
chr17	3975000	7413.29
chr17	3980000	7779.99
chr17	3985000	6759.98
chr17	3990000	6284.50
chr17	3995000	8239.15
chr17	4000000	7515.23
chr17	4005000	7840.44
chr17	4010000	8227.09
chr17	4015000	8503.03
chr17	4020000	5579.80
chr17	4025000	7777.37
chr17	4030000	9634.62
chr17	4035000	7702.48
chr17	4040000	5560.54
chr17	4045000	7807.60
chr17	4050000	7269.81
chr17	4055000	8385.77
chr17	4060000	6692.90
chr17	4065000	10223.07
chr17	4070000	9077.32
chr17	4075000	9556.94
chr17	4080000	7329.85
chr17	4085000	9943.08
chr17	4090000	4944.86
chr17	4095000	5426.38
chr17	4100000	9602.01
chr17	4105000	6074.26
chr17	4110000	12051.20
chr17	4115000	7283.00
chr17	4120000	6714.05
chr17	4125000	6620.82
chr17	4130000	8504.93
chr17	4135000	6474.92
chr17	4140000	6523.51
chr17	4145000	9780.71
chr17	4150000	9613.02
chr17	4155000	7650.70
chr17	4160000	6365.98
chr17	4165000	8514.62
chr17	4170000	6752.62
chr17	4175000	7006.30
chr17	4180000	6701.77
chr17	4185000	6946.13
chr17	4190000	6998.79
chr17	4195000	5305.50
chr17	4200000	7629.82
chr17	4205000	5004.10
chr17	4210000	7252.07
chr17	4215000	6521.45
chr17	4220000	5565.90
chr17	4225000	5973.54
chr17	4230000	6942.91
chr17	4235000	6565.35
chr17	4240000	8365.51
chr17	4245000	8166.14
chr17	4250000	6849.18
chr17	4255000	7880.76
chr17	4260000	6632.11
chr17	4265000	5953.64
chr17	4270000	8980.09
chr17	4275000	8395.84
chr17	4280000	8484.22
chr17	4285000	9060.41
chr17	4290000	7826.57
chr17	4295000	9680.47
chr17	4300000	8617.63
chr17	4305000	8231.26
chr17	4310000	7042.35
chr17	4315000	6731.95
chr17	4320000	9090.12
chr17	4325000	6254.47
chr17	4330000	8757.56
chr17	4335000	10021.63
chr17	4340000	8131.38
chr17	4345000	7258.94
chr17	4350000	9016.71
chr17	4355000	6607.26
chr17	4360000	5438.52
chr17	4365000	5619.55
chr17	4370000	6491.71
chr17	4375000	9285.60
chr17	4380000	11931.10
chr17	4385000	11112.02
chr17	4390000	8323.62
chr17	4395000	7867.50
chr17	4400000	6374.95
chr17	4405000	8206.87
chr17	4410000	9748.85
chr17	4415000	10088.58
chr17	4420000	11118.73
chr17	4425000	8878.97
chr17	4430000	7736.78
chr17	4435000	6329.49
chr17	4440000	5678.82
chr17	4445000	3864.44
chr17	4450000	10294.72
chr17	4455000	10747.15
chr17	4460000	7568.25
chr17	4465000	6413.32
chr17	4470000	8739.30
chr17	4475000	8677.73
chr17	4480000	8818.14
chr17	4485000	6840.50
chr17	4490000	9628.74
chr17	4495000	7283.71
chr17	4500000	7021.04
chr17	4505000	9489.28
chr17	4510000	9456.23
chr17	4515000	8527.30
chr17	4520000	7511.53
chr17	4525000	9411.36
chr17	4530000	7197.72
chr17	4535000	10299.50
chr17	4540000	7023.82
chr17	4545000	6102.42
chr17	4550000	8057.28
chr17	4555000	4708.77
chr17	4560000	6545.55
chr17	4565000	8533.53
chr17	4570000	6770.80
chr17	4575000	5468.39
chr17	4580000	7832.10
chr17	4585000	6216.03
chr17	4590000	8235.22
chr17	4595000	7886.09
chr17	4600000	8814.60
chr17	4605000	7035.30
chr17	4610000	8722.16
chr17	4615000	10447.90
chr17	4620000	8777.93
chr17	4625000	5256.89
chr17	4630000	11143.87
chr17	4635000	9196.17
chr17	4640000	7229.72
chr17	4645000	9204.67
chr17	4650000	8560.55
chr17	4655000	6421.51
chr17	4660000	7307.12
chr17	4665000	6222.68
chr17	4670000	8461.97
chr17	4675000	7825.75
chr17	4680000	10314.91
chr17	4685000	9646.03
chr17	4690000	5761.71
chr17	4695000	8449.09
chr17	4700000	9694.09
chr17	4705000	9679.88
chr17	4710000	10412.91
chr17	4715000	8958.84
chr17	4720000	7936.29
chr17	4725000	6622.31
chr17	4730000	5825.77
chr17	4735000	4660.15
chr17	4740000	7531.96
chr17	4745000	7743.69
chr17	4750000	8224.93
chr17	4755000	6396.68
chr17	4760000	3608.39
chr17	4765000	6992.83
chr17	4770000	7573.45
chr17	4775000	8170.78
chr17	4780000	4350.99
chr17	4785000	11449.05
chr17	4790000	6792.58
chr17	4795000	8835.92
chr17	4800000	9557.22
chr17	4805000	8956.71
chr17	4810000	7939.46
chr17	4815000	9132.56
chr17	4820000	7646.68
chr17	4825000	6911.34
chr17	4830000	8989.81
chr17	4835000	9811.22
chr17	4840000	13730.65
chr17	4845000	8355.86
chr17	4850000	6879.74
chr17	4855000	11636.90
chr17	4860000	9273.21
chr17	4865000	9545.95
chr17	4870000	11303.90
chr17	4875000	10343.94
chr17	4880000	8943.75
chr17	4885000	9701.72
chr17	4890000	8516.85
chr17	4895000	6637.70
chr17	4900000	6725.58
chr17	4905000	10470.33
chr17	4910000	6157.46
chr17	4915000	9700.04
chr17	4920000	6189.95
chr17	4925000	9120.96
chr17	4930000	8287.89
chr17	4935000	7301.46
chr17	4940000	8475.11
chr17	4945000	8064.39
chr17	4950000	8206.15
chr17	4955000	6922.51
chr17	4960000	7534.36
chr17	4965000	6590.90
chr17	4970000	8805.61
chr17	4975000	7370.53
chr17	4980000	8037.92
chr17	4985000	7673.49
chr17	4990000	9504.10
chr17	4995000	4168.08
chr17	5000000	6612.18
chr17	5005000	8218.20
chr17	5010000	7787.89
chr17	5015000	3492.80
chr17	5020000	8297.78
chr17	5025000	6903.12
chr17	5030000	10226.73
chr17	5035000	8947.17
chr17	5040000	5231.05
chr17	5045000	4798.93
chr17	5050000	5179.34
chr17	5055000	5661.76
chr17	5060000	7551.70
chr17	5065000	6777.35
chr17	5070000	6710.03
chr17	5075000	6185.70
chr17	5080000	5198.23
chr17	5085000	8531.58
chr17	5090000	4125.50
chr17	5095000	8954.66
chr17	5100000	8693.83
chr17	5105000	8893.81
chr17	5110000	8252.66
chr17	5115000	9028.33
chr17	5120000	6789.29
chr17	5125000	9525.36
chr17	5130000	8775.56
chr17	5135000	9612.52
chr17	5140000	7464.14
chr17	5145000	9760.20
chr17	5150000	9214.48
chr17	5155000	7690.81
chr17	5160000	7790.21
chr17	5165000	7510.15
chr17	5170000	6064.27
chr17	5175000	7936.33
chr17	5180000	7235.97
chr17	5185000	6141.42
chr17	5190000	8318.43
chr17	5195000	8131.61
chr17	5200000	5778.47
chr17	5205000	7081.68
chr17	5210000	8017.15
chr17	5215000	6185.58
chr17	5220000	7395.09
chr17	5225000	6055.81
chr17	5230000	6978.75
chr17	5235000	6296.96
chr17	5240000	6337.52
chr17	5245000	6857.28
chr17	5250000	6961.28
chr17	5255000	7679.96
chr17	5260000	6631.40
chr17	5265000	5771.31
chr17	5270000	7300.47
chr17	5275000	7939.91
chr17	5280000	7272.50
chr17	5285000	6862.73
chr17	5290000	8762.91
chr17	5295000	5926.03
chr17	5300000	5904.58
chr17	5305000	7060.21
chr17	5310000	6460.10
chr17	5315000	7603.99
chr17	5320000	10123.60
chr17	5325000	8684.43
chr17	5330000	8756.26
chr17	5335000	7150.41
chr17	5340000	6819.12
chr17	5345000	6286.68
chr17	5350000	5453.85
chr17	5355000	8832.49
chr17	5360000	7694.75
chr17	5365000	9149.36
chr17	5370000	7932.04
chr17	5375000	5124.50
chr17	5380000	6684.59
chr17	5385000	9202.48
chr17	5390000	8646.36
chr17	5395000	5481.15
chr17	5400000	5758.80
chr17	5405000	6663.04
chr17	5410000	8327.79
chr17	5415000	9154.19
chr17	5420000	8674.44
chr17	5425000	7350.27
chr17	5430000	5291.12
chr17	5435000	8831.74
chr17	5440000	9521.67
chr17	5445000	8402.50
chr17	5450000	6550.63
chr17	5455000	7892.10
chr17	5460000	8260.68
chr17	5465000	8055.71
chr17	5470000	7803.87
chr17	5475000	7133.06
chr17	5480000	5409.95
chr17	5485000	13558.40
chr17	5490000	9543.09
chr17	5495000	7559.17
chr17	5500000	7334.40
chr17	5505000	8344.80
chr17	5510000	6228.58
chr17	5515000	7183.71
chr17	5520000	6841.68
chr17	5525000	6311.33
chr17	5530000	7787.30
chr17	5535000	5950.78
chr17	5540000	5568.80
chr17	5545000	6285.75
chr17	5550000	5228.23
chr17	5555000	5502.32
chr17	5560000	7826.90
chr17	5565000	6135.60
chr17	5570000	6493.95
chr17	5575000	4583.79
chr17	5580000	3956.73
chr17	5585000	5321.34
chr17	5590000	5200.63
chr17	5595000	5950.21
chr17	5600000	6042.13
chr17	5605000	6284.57
chr17	5610000	6887.62
chr17	5615000	7395.66
chr17	5620000	6867.81
chr17	5625000	4798.54
chr17	5630000	7406.69
chr17	5635000	5468.81
chr17	5640000	5155.92
chr17	5645000	5681.30
chr17	5650000	5937.58
chr17	5655000	5554.33
chr17	5660000	6275.38
chr17	5665000	7650.29
chr17	5670000	6669.02
chr17	5675000	3745.37
chr17	5680000	6483.38
chr17	5685000	5090.73
chr17	5690000	6617.59
chr17	5695000	4928.60
chr17	5700000	5260.57
chr17	5705000	5055.56
chr17	5710000	5520.77
chr17	5715000	6380.04
chr17	5720000	7274.08
chr17	5725000	5913.46
chr17	5730000	4616.09
chr17	5735000	4987.31
chr17	5740000	4741.32
chr17	5745000	5458.80
chr17	5750000	3623.51
chr17	5755000	3658.76
chr17	5760000	4847.30
chr17	5765000	6473.98
chr17	5770000	7003.42
chr17	5775000	6746.67
chr17	5780000	6045.12
chr17	5785000	5548.77
chr17	5790000	4626.77
chr17	5795000	5171.73
chr17	5800000	5613.01
chr17	5805000	6112.11
chr17	5810000	5821.94
chr17	5815000	6169.95
chr17	5820000	5484.58
chr17	5825000	6456.98
chr17	5830000	4717.63
chr17	5835000	4814.38
chr17	5840000	7034.15
chr17	5845000	5680.73
chr17	5850000	7262.27
chr17	5855000	7360.71
chr17	5860000	5859.40
chr17	5865000	5304.46
chr17	5870000	3906.94
chr17	5875000	4513.08
chr17	5880000	4951.59
chr17	5885000	5477.78
chr17	5890000	5323.16
chr17	5895000	3447.49
chr17	5900000	5962.82
chr17	5905000	4896.33
chr17	5910000	5372.53
chr17	5915000	5415.90
chr17	5920000	6259.15
chr17	5925000	4281.78
chr17	5930000	4447.57
chr17	5935000	5756.89
chr17	5940000	5751.56
chr17	5945000	5639.26
chr17	5950000	6073.26
chr17	5955000	5894.21
chr17	5960000	7944.61
chr17	5965000	6617.10
chr17	5970000	6114.92
chr17	5975000	7389.00
chr17	5980000	5558.63
chr17	5985000	6327.85
chr17	5990000	6281.42
chr17	5995000	6781.94
chr17	6000000	6317.59
chr17	6005000	7713.29
chr17	6010000	6946.81
chr17	6015000	4980.97
chr17	6020000	6504.25
chr17	6025000	7767.98
chr17	6030000	5530.87
chr17	6035000	6176.50
chr17	6040000	8982.30
chr17	6045000	5322.61
chr17	6050000	5376.20
chr17	6055000	4358.83
chr17	6060000	4748.33
chr17	6065000	4373.14
chr17	6070000	5668.62
chr17	6075000	7685.57
chr17	6080000	6188.29
chr17	6085000	3857.97
chr17	6090000	5649.83
chr17	6095000	5552.72
chr17	6100000	3337.85
chr17	6105000	5929.27
chr17	6110000	4043.83
chr17	6115000	6618.65
chr17	6120000	5434.62
chr17	6125000	4297.76
chr17	6130000	3978.21
chr17	6135000	5515.40
chr17	6140000	5951.66
chr17	6145000	7435.28
chr17	6150000	5597.35
chr17	6155000	5408.40
chr17	6160000	5465.02
chr17	6165000	6933.48
chr17	6170000	6597.02
chr17	6175000	7203.57
chr17	6180000	7126.53
chr17	6185000	5705.31
chr17	6190000	7021.33
chr17	6195000	5680.77
chr17	6200000	6558.72
chr17	6205000	5297.11
chr17	6210000	6860.44
chr17	6215000	5108.08
chr17	6220000	3890.60
chr17	6225000	7910.01
chr17	6230000	5769.05
chr17	6235000	5411.20
chr17	6240000	7624.37
chr17	6245000	7444.77
chr17	6250000	7561.18
chr17	6255000	6296.29
chr17	6260000	5593.07
chr17	6265000	5098.50
chr17	6270000	6467.03
chr17	6275000	6242.00
chr17	6280000	5638.16
chr17	6285000	9434.05
chr17	6290000	8274.42
chr17	6295000	7153.63
chr17	6300000	7405.86
chr17	6305000	8624.56
chr17	6310000	8367.41
chr17	6315000	7915.60
chr17	6320000	5774.92
chr17	6325000	8404.18
chr17	6330000	6287.57
chr17	6335000	9196.57
chr17	6340000	6279.90
chr17	6345000	8611.72
chr17	6350000	7016.51
chr17	6355000	8158.30
chr17	6360000	11302.22
chr17	6365000	8219.39
chr17	6370000	7844.59
chr17	6375000	8073.17
chr17	6380000	7278.10
chr17	6385000	7755.76
chr17	6390000	8313.72
chr17	6395000	9278.13
chr17	6400000	5171.20
chr17	6405000	8183.96
chr17	6410000	6011.23
chr17	6415000	5908.69
chr17	6420000	5667.55
chr17	6425000	6271.56
chr17	6430000	8266.29
chr17	6435000	6583.44
chr17	6440000	6919.39
chr17	6445000	8074.21
chr17	6450000	8103.23
chr17	6455000	6518.81
chr17	6460000	5667.15
chr17	6465000	5789.12
chr17	6470000	7113.79
chr17	6475000	7962.84
chr17	6480000	5842.75
chr17	6485000	3160.25
chr17	6490000	7620.96
chr17	6495000	6684.10
chr17	6500000	5492.95
chr17	6505000	7402.72
chr17	6510000	5455.04
chr17	6515000	6683.39
chr17	6520000	6005.01
chr17	6525000	5384.18
chr17	6530000	5166.33
chr17	6535000	6740.01
chr17	6540000	6865.22
chr17	6545000	7046.29
chr17	6550000	8177.37
chr17	6555000	5860.47
chr17	6560000	7582.70
chr17	6565000	6904.66
chr17	6570000	9048.46
chr17	6575000	7091.81
chr17	6580000	4540.22
chr17	6585000	10299.30
chr17	6590000	5461.85
chr17	6595000	7527.57
chr17	6600000	8373.87
chr17	6605000	6283.19
chr17	6610000	6558.12
chr17	6615000	6424.43
chr17	6620000	6055.36
chr17	6625000	5532.15
chr17	6630000	5336.93
chr17	6635000	7270.34
chr17	6640000	7045.80
chr17	6645000	6797.01
chr17	6650000	7407.95
chr17	6655000	8343.12
chr17	6660000	9913.25
chr17	6665000	8057.40
chr17	6670000	7062.61
chr17	6675000	5604.76
chr17	6680000	7987.82
chr17	6685000	6225.17
chr17	6690000	4724.18
chr17	6695000	8855.05
chr17	6700000	8573.07
chr17	6705000	3689.25
chr17	6710000	4857.91
chr17	6715000	5732.76
chr17	6720000	6398.20
chr17	6725000	6008.25
chr17	6730000	6593.38
chr17	6735000	7183.15
chr17	6740000	6911.71
chr17	6745000	8157.91
chr17	6750000	9542.68
chr17	6755000	8336.59
chr17	6760000	6066.27
chr17	6765000	6752.55
chr17	6770000	6349.23
chr17	6775000	6561.77
chr17	6780000	4627.96
chr17	6785000	3787.43
chr17	6790000	5847.38
chr17	6795000	8703.00
chr17	6800000	9659.62
chr17	6805000	8287.37
chr17	6810000	7626.06
chr17	6815000	8133.77
chr17	6820000	7272.55
chr17	6825000	7092.35
chr17	6830000	6520.01
chr17	6835000	6425.49
chr17	6840000	6969.63
chr17	6845000	3481.64
chr17	6850000	4714.43
chr17	6855000	6106.72
chr17	6860000	4709.91
chr17	6865000	5277.27
chr17	6870000	5990.91
chr17	6875000	5564.79
chr17	6880000	6713.79
chr17	6885000	8093.70
chr17	6890000	8236.80
chr17	6895000	6186.23
chr17	6900000	8541.49
chr17	6905000	7464.31
chr17	6910000	10830.85
chr17	6915000	10281.10
chr17	6920000	7423.80
chr17	6925000	9085.93
chr17	6930000	10465.96
chr17	6935000	10530.58
chr17	6940000	10405.46
chr17	6945000	9528.85
chr17	6950000	9969.75
chr17	6955000	8289.26
chr17	6960000	4798.63
chr17	6965000	9727.30
chr17	6970000	8687.82
chr17	6975000	7061.40
chr17	6980000	6322.80
chr17	6985000	6238.06
chr17	6990000	8009.74
chr17	6995000	7691.09
chr17	7000000	5746.51
chr17	7005000	8717.59
chr17	7010000	9884.34
chr17	7015000	8388.16
chr17	7020000	6974.91
chr17	7025000	6644.63
chr17	7030000	5729.27
chr17	7035000	10152.66
chr17	7040000	7898.84
chr17	7045000	7634.79
chr17	7050000	7522.40
chr17	7055000	7783.57
chr17	7060000	6389.38
chr17	7065000	7382.76
chr17	7070000	5876.73
chr17	7075000	3905.34
chr17	7080000	6268.10
chr17	7085000	6338.51
chr17	7090000	7942.71
chr17	7095000	6990.39
chr17	7100000	9123.15
chr17	7105000	11514.00
chr17	7110000	4205.54
chr17	7115000	9533.85
chr17	7120000	8937.02
chr17	7125000	8814.54
chr17	7130000	8650.11
chr17	7135000	9597.74
chr17	7140000	6022.84
chr17	7145000	9818.38
chr17	7150000	7916.43
chr17	7155000	7990.18
chr17	7160000	9622.53
chr17	7165000	6071.57
chr17	7170000	8416.19
chr17	7175000	6480.40
chr17	7180000	11011.79
chr17	7185000	7844.82
chr17	7190000	5697.05
chr17	7195000	5603.14
chr17	7200000	7631.69
chr17	7205000	7411.96
chr17	7210000	8717.13
chr17	7215000	5083.50
chr17	7220000	9435.95
chr17	7225000	10542.89
chr17	7230000	9036.06
chr17	7235000	10197.22
chr17	7240000	9820.65
chr17	7245000	9482.44
chr17	7250000	7883.33
chr17	7255000	6702.55
chr17	7260000	7380.09
chr17	7265000	8422.26
chr17	7270000	6217.89
chr17	7275000	8354.29
chr17	7280000	8214.34
chr17	7285000	10359.33
chr17	7290000	11523.72
chr17	7295000	7016.09
chr17	7300000	8573.97
chr17	7305000	7016.00
chr17	7310000	6011.83
chr17	7315000	8301.51
chr17	7320000	3833.45
chr17	7325000	7926.76
chr17	7330000	9667.90
chr17	7335000	9256.47
chr17	7340000	6889.95
chr17	7345000	8786.25
chr17	7350000	7339.35
chr17	7355000	9795.82
chr17	7360000	9668.35
chr17	7365000	3790.61
chr17	7370000	8098.85
chr17	7375000	9029.57
chr17	7380000	9207.46
chr17	7385000	8556.67
chr17	7390000	8007.66
chr17	7395000	6493.89
chr17	7400000	9164.52
chr17	7405000	7271.34
chr17	7410000	10374.28
chr17	7415000	7332.43
chr17	7420000	7419.66
chr17	7425000	6286.53
chr17	7430000	7464.48
chr17	7435000	6971.51
chr17	7440000	9461.44
chr17	7445000	8367.59
chr17	7450000	8412.26
chr17	7455000	8234.85
chr17	7460000	7272.16
chr17	7465000	6944.10
chr17	7470000	7987.59
chr17	7475000	9868.54
chr17	7480000	10537.18
chr17	7485000	7914.78
chr17	7490000	6499.52
chr17	7495000	9306.89
chr17	7500000	9571.01
chr17	7505000	9109.72
chr17	7510000	7593.67
chr17	7515000	9221.82
chr17	7520000	8467.97
chr17	7525000	10051.64
chr17	7530000	11240.83
chr17	7535000	9753.08
chr17	7540000	6667.99
chr17	7545000	6608.18
chr17	7550000	8363.02
chr17	7555000	7075.45
chr17	7560000	8545.26
chr17	7565000	8627.76
chr17	7570000	8570.41
chr17	7575000	6105.96
chr17	7580000	8166.52
chr17	7585000	9430.58
chr17	7590000	11675.65
chr17	7595000	7050.36
chr17	7600000	7864.19
chr17	7605000	6769.45
chr17	7610000	9086.32
chr17	7615000	8559.86
chr17	7620000	9077.29
chr17	7625000	7697.67
chr17	7630000	7422.74
chr17	7635000	9830.46
chr17	7640000	9966.84
chr17	7645000	7182.97
chr17	7650000	6449.24
chr17	7655000	7633.60
chr17	7660000	7481.44
chr17	7665000	8483.31
chr17	7670000	7823.75
chr17	7675000	7714.10
chr17	7680000	9074.86
chr17	7685000	8439.29
chr17	7690000	8034.60
chr17	7695000	10426.23
chr17	7700000	10442.22
chr17	7705000	8266.83
chr17	7710000	7279.21
chr17	7715000	7653.30
chr17	7720000	13716.93
chr17	7725000	11303.52
chr17	7730000	9518.80
chr17	7735000	8886.13
chr17	7740000	7181.57
chr17	7745000	5302.34
chr17	7750000	7321.20
chr17	7755000	5720.29
chr17	7760000	14146.65
chr17	7765000	8929.98
chr17	7770000	7635.05
chr17	7775000	8589.33
chr17	7780000	6592.07
chr17	7785000	6281.44
chr17	7790000	8976.27
chr17	7795000	10699.42
chr17	7800000	9737.24
chr17	7805000	6574.36
chr17	7810000	7164.50
chr17	7815000	8510.09
chr17	7820000	8627.58
chr17	7825000	9400.38
chr17	7830000	6359.32
chr17	7835000	11429.96
chr17	7840000	6883.84
chr17	7845000	8457.65
chr17	7850000	7675.03
chr17	7855000	7506.97
chr17	7860000	8422.33
chr17	7865000	6643.60
chr17	7870000	8415.28
chr17	7875000	8438.53
chr17	7880000	5983.20
chr17	7885000	8752.08
chr17	7890000	10119.09
chr17	7895000	8341.54
chr17	7900000	6678.92
chr17	7905000	7508.35
chr17	7910000	11069.84
chr17	7915000	8871.24
chr17	7920000	8226.32
chr17	7925000	7680.72
chr17	7930000	8457.11
chr17	7935000	6924.76
chr17	7940000	8425.12
chr17	7945000	9827.29
chr17	7950000	8022.18
chr17	7955000	7962.11
chr17	7960000	9421.41
chr17	7965000	8816.83
chr17	7970000	12226.83
chr17	7975000	14074.91
chr17	7980000	10479.53
chr17	7985000	7209.09
chr17	7990000	9526.05
chr17	7995000	11562.93
chr17	8000000	9538.14
chr17	8005000	8998.91
chr17	8010000	8546.10
chr17	8015000	11374.11
chr17	8020000	12995.40
chr17	8025000	11541.38
chr17	8030000	9621.83
chr17	8035000	9210.44
chr17	8040000	10730.21
chr17	8045000	9211.79
chr17	8050000	11098.19
chr17	8055000	11406.86
chr17	8060000	9615.94
chr17	8065000	7093.81
chr17	8070000	8963.33
chr17	8075000	10388.17
chr17	8080000	8244.83
chr17	8085000	9717.37
chr17	8090000	10264.52
chr17	8095000	9164.92
chr17	8100000	10105.66
chr17	8105000	9092.77
chr17	8110000	8235.71
chr17	8115000	8833.86
chr17	8120000	9612.49
chr17	8125000	14912.81
chr17	8130000	10139.35
chr17	8135000	12759.69
chr17	8140000	8875.71
chr17	8145000	9023.18
chr17	8150000	8453.88
chr17	8155000	10120.58
chr17	8160000	9084.41
chr17	8165000	8051.35
chr17	8170000	6126.62
chr17	8175000	8931.46
chr17	8180000	8373.52
chr17	8185000	9721.67
chr17	8190000	12064.39
chr17	8195000	11145.15
chr17	8200000	11155.38
chr17	8205000	9028.16
chr17	8210000	8536.40
chr17	8215000	5947.72
chr17	8220000	9773.70
chr17	8225000	9484.92
chr17	8230000	8995.48
chr17	8235000	6526.76
chr17	8240000	8609.53
chr17	8245000	9512.25
chr17	8250000	7423.71
chr17	8255000	8373.64
chr17	8260000	8283.72
chr17	8265000	7326.11
chr17	8270000	9159.31
chr17	8275000	8659.35
chr17	8280000	7077.85
chr17	8285000	8803.00
chr17	8290000	8059.72
chr17	8295000	7568.28
chr17	8300000	8364.04
chr17	8305000	9383.05
chr17	8310000	9342.93
chr17	8315000	8404.58
chr17	8320000	7642.06
chr17	8325000	8932.94
chr17	8330000	7094.89
chr17	8335000	6360.10
chr17	8340000	8473.25
chr17	8345000	4878.08
chr17	8350000	7068.78
chr17	8355000	6396.02
chr17	8360000	7660.49
chr17	8365000	4831.26
chr17	8370000	9216.34
chr17	8375000	7864.02
chr17	8380000	5079.78
chr17	8385000	6554.10
chr17	8390000	8026.08
chr17	8395000	4468.81
chr17	8400000	5308.65
chr17	8405000	6136.12
chr17	8410000	6964.76
chr17	8415000	6120.52
chr17	8420000	6973.68
chr17	8425000	7636.68
chr17	8430000	8155.21
chr17	8435000	7816.67
chr17	8440000	7777.39
chr17	8445000	4304.88
chr17	8450000	3721.63
chr17	8455000	5820.09
chr17	8460000	4377.92
chr17	8465000	6641.66
chr17	8470000	5980.59
chr17	8475000	5107.24
chr17	8480000	5573.23
chr17	8485000	5293.88
chr17	8490000	7177.67
chr17	8495000	4784.69
chr17	8500000	6190.37
chr17	8505000	6443.87
chr17	8510000	5818.79
chr17	8515000	6102.06
chr17	8520000	6524.56
chr17	8525000	6320.49
chr17	8530000	5602.66
chr17	8535000	6506.22
chr17	8540000	6817.26
chr17	8545000	7690.52
chr17	8550000	7565.80
chr17	8555000	4806.97
chr17	8560000	4386.34
chr17	8565000	8438.07
chr17	8570000	5787.14
chr17	8575000	7765.35
chr17	8580000	5574.62
chr17	8585000	6290.61
chr17	8590000	4611.39
chr17	8595000	6837.32
chr17	8600000	6066.16
chr17	8605000	7501.73
chr17	8610000	6668.15
chr17	8615000	5713.76
chr17	8620000	7327.98
chr17	8625000	7858.21
chr17	8630000	8510.24
chr17	8635000	7202.57
chr17	8640000	8286.67
chr17	8645000	5806.26
chr17	8650000	8074.80
chr17	8655000	10809.20
chr17	8660000	11490.72
chr17	8665000	7420.99
chr17	8670000	5944.35
chr17	8675000	6634.10
chr17	8680000	5151.26
chr17	8685000	9288.40
chr17	8690000	8934.64
chr17	8695000	8973.76
chr17	8700000	9221.94
chr17	8705000	10707.51
chr17	8710000	10731.07
chr17	8715000	6560.57
chr17	8720000	6671.44
chr17	8725000	8567.75
chr17	8730000	7299.22
chr17	8735000	6692.74
chr17	8740000	5431.82
chr17	8745000	5675.11
chr17	8750000	7918.94
chr17	8755000	8120.63
chr17	8760000	9862.46
chr17	8765000	10991.12
chr17	8770000	10951.43
chr17	8775000	7730.47
chr17	8780000	11807.35
chr17	8785000	6408.45
chr17	8790000	12784.47
chr17	8795000	10532.20
chr17	8800000	9642.37
chr17	8805000	7017.03
chr17	8810000	8819.65
chr17	8815000	8534.47
chr17	8820000	9346.24
chr17	8825000	7614.41
chr17	8830000	6940.28
chr17	8835000	6917.07
chr17	8840000	8794.20
chr17	8845000	9745.46
chr17	8850000	5475.80
chr17	8855000	9200.94
chr17	8860000	11731.29
chr17	8865000	11114.99
chr17	8870000	7019.62
chr17	8875000	9214.79
chr17	8880000	8149.04
chr17	8885000	6717.94
chr17	8890000	8581.72
chr17	8895000	7798.46
chr17	8900000	8971.57
chr17	8905000	7813.86
chr17	8910000	8862.94
chr17	8915000	7619.36
chr17	8920000	6689.96
chr17	8925000	3679.96
chr17	8930000	5333.67
chr17	8935000	6929.37
chr17	8940000	4976.74
chr17	8945000	6241.50
chr17	8950000	6002.18
chr17	8955000	5668.11
chr17	8960000	5345.06
chr17	8965000	4923.14
chr17	8970000	7933.35
chr17	8975000	7387.64
chr17	8980000	5661.39
chr17	8985000	7927.98
chr17	8990000	9239.93
chr17	8995000	5756.08
chr17	9000000	5334.74
chr17	9005000	3841.43
chr17	9010000	7242.75
chr17	9015000	3992.01
chr17	9020000	4642.44
chr17	9025000	7633.37
chr17	9030000	6982.53
chr17	9035000	5113.24
chr17	9040000	5160.49
chr17	9045000	8056.14
chr17	9050000	7711.33
chr17	9055000	7965.18
chr17	9060000	7321.04
chr17	9065000	5520.87
chr17	9070000	7208.81
chr17	9075000	9588.12
chr17	9080000	7661.01
chr17	9085000	8356.84
chr17	9090000	6702.69
chr17	9095000	6937.50
chr17	9100000	7873.05
chr17	9105000	7147.82
chr17	9110000	7563.45
chr17	9115000	7411.91
chr17	9120000	8493.16
chr17	9125000	6674.27
chr17	9130000	7095.20
chr17	9135000	7403.95
chr17	9140000	8523.79
chr17	9145000	6435.90
chr17	9150000	7755.43
chr17	9155000	8056.10
chr17	9160000	7866.83
chr17	9165000	7952.38
chr17	9170000	8075.70
chr17	9175000	6529.92
chr17	9180000	9029.51
chr17	9185000	6375.78
chr17	9190000	6631.91
chr17	9195000	6329.83
chr17	9200000	5456.23
chr17	9205000	6494.19
chr17	9210000	7353.03
chr17	9215000	6823.73
chr17	9220000	6571.20
chr17	9225000	8694.78
chr17	9230000	8739.32
chr17	9235000	8369.10
chr17	9240000	7082.15
chr17	9245000	7355.14
chr17	9250000	5513.14
chr17	9255000	7311.93
chr17	9260000	6870.47
chr17	9265000	6674.94
chr17	9270000	8448.83
chr17	9275000	4370.91
chr17	9280000	7474.55
chr17	9285000	5253.07
chr17	9290000	5886.42
chr17	9295000	4700.64
chr17	9300000	7360.91
chr17	9305000	6971.63
chr17	9310000	5837.00
chr17	9315000	5801.33
chr17	9320000	4452.92
chr17	9325000	7814.40
chr17	9330000	5694.83
chr17	9335000	7111.48
chr17	9340000	7446.93
chr17	9345000	6402.26
chr17	9350000	5888.70
chr17	9355000	7187.53
chr17	9360000	6449.93
chr17	9365000	6742.58
chr17	9370000	7126.10
chr17	9375000	6332.78
chr17	9380000	5325.59
chr17	9385000	9149.91
chr17	9390000	6231.27
chr17	9395000	6792.52
chr17	9400000	7442.14
chr17	9405000	5809.42
chr17	9410000	6937.82
chr17	9415000	5789.85
chr17	9420000	4943.97
chr17	9425000	4226.26
chr17	9430000	5834.01
chr17	9435000	6453.20
chr17	9440000	6324.43
chr17	9445000	7784.22
chr17	9450000	7015.67
chr17	9455000	4826.21
chr17	9460000	5876.55
chr17	9465000	7286.37
chr17	9470000	7022.14
chr17	9475000	5770.40
chr17	9480000	6424.22
chr17	9485000	5588.95
chr17	9490000	5512.76
chr17	9495000	5341.19
chr17	9500000	3995.09
chr17	9505000	5162.51
chr17	9510000	4537.59
chr17	9515000	2514.90
chr17	9520000	330.49
chr17	9525000	3851.56
chr17	9530000	5455.97
chr17	9535000	6787.79
chr17	9540000	4385.19
chr17	9545000	5392.66
chr17	9550000	5470.62
chr17	9555000	4228.38
chr17	9560000	5944.56
chr17	9565000	5232.35
chr17	9570000	5312.06
chr17	9575000	6529.80
chr17	9580000	5193.13
chr17	9585000	4095.63
chr17	9590000	5415.79
chr17	9595000	4559.21
chr17	9600000	5378.81
chr17	9605000	4105.42
chr17	9610000	5894.14
chr17	9615000	6318.62
chr17	9620000	5718.65
chr17	9625000	4673.74
chr17	9630000	5943.18
chr17	9635000	6109.24
chr17	9640000	5319.14
chr17	9645000	6464.27
chr17	9650000	6244.69
chr17	9655000	6590.29
chr17	9660000	4561.39
chr17	9665000	5733.40
chr17	9670000	6168.01
chr17	9675000	5566.22
chr17	9680000	6342.62
chr17	9685000	5221.95
chr17	9690000	7382.14
chr17	9695000	6468.70
chr17	9700000	5622.79
chr17	9705000	4881.64
chr17	9710000	5653.51
chr17	9715000	6107.78
chr17	9720000	4630.41
chr17	9725000	3782.34
chr17	9730000	4740.42
chr17	9735000	7723.26
chr17	9740000	6071.32
chr17	9745000	5935.00
chr17	9750000	5264.70
chr17	9755000	4073.65
chr17	9760000	5306.96
chr17	9765000	7159.83
chr17	9770000	7181.24
chr17	9775000	5406.73
chr17	9780000	7072.44
chr17	9785000	5127.52
chr17	9790000	5102.11
chr17	9795000	6038.39
chr17	9800000	7239.22
chr17	9805000	4374.79
chr17	9810000	6807.26
chr17	9815000	7807.23
chr17	9820000	9616.08
chr17	9825000	8066.48
chr17	9830000	4681.27
chr17	9835000	7096.35
chr17	9840000	6162.30
chr17	9845000	8267.79
chr17	9850000	8527.02
chr17	9855000	8425.92
chr17	9860000	7617.11
chr17	9865000	8595.71
chr17	9870000	8915.53
chr17	9875000	8755.61
chr17	9880000	7648.30
chr17	9885000	8677.69
chr17	9890000	10193.80
chr17	9895000	4243.95
chr17	9900000	7846.00
chr17	9905000	6087.94
chr17	9910000	7874.02
chr17	9915000	9327.01
chr17	9920000	7733.72
chr17	9925000	7859.27
chr17	9930000	7974.73
chr17	9935000	10089.54
chr17	9940000	9392.88
chr17	9945000	9452.53
chr17	9950000	6783.22
chr17	9955000	9173.29
chr17	9960000	5697.74
chr17	9965000	10847.66
chr17	9970000	7954.24
chr17	9975000	7232.17
chr17	9980000	8832.07
chr17	9985000	7123.06
chr17	9990000	6964.46
chr17	9995000	7669.56
chr17	10000000	8862.80
chr17	10005000	8530.57
chr17	10010000	5985.46
chr17	10015000	8375.53
chr17	10020000	8778.65
chr17	10025000	7559.56
chr17	10030000	7090.50
chr17	10035000	7947.49
chr17	10040000	7241.06
chr17	10045000	8649.42
chr17	10050000	6625.55
chr17	10055000	9112.68
chr17	10060000	9235.20
chr17	10065000	7107.87
chr17	10070000	7418.36
chr17	10075000	6218.39
chr17	10080000	8468.60
chr17	10085000	7756.43
chr17	10090000	5730.24
chr17	10095000	8579.94
[truncated: 13,560 more rows]
