# Supplementary material for: Highly interacting regions of the human genome are enriched with enhancers and bound by DNA repair proteins
Source: Sci Rep. 2019 Mar 14;9:4577. doi: 10.1038/s41598-019-40770-9 (PMC6418152; doi:10.1038/s41598-019-40770-9)
Supplement: Supplementary file 2 — Supplementary information SI-2 [file 41598_2019_40770_MOESM2_ESM.zip › Supplementary information SI-2/Chr18.sgr]

chr18	10000	4818.10
chr18	15000	639.10
chr18	20000	1001.30
chr18	25000	2473.02
chr18	30000	1107.61
chr18	35000	1067.51
chr18	40000	1366.69
chr18	45000	1895.03
chr18	50000	2187.85
chr18	55000	3312.65
chr18	60000	3385.86
chr18	65000	5600.45
chr18	70000	6296.20
chr18	75000	2865.16
chr18	80000	5145.32
chr18	85000	5703.59
chr18	90000	6557.21
chr18	95000	4299.98
chr18	100000	4067.01
chr18	105000	5361.70
chr18	110000	5082.92
chr18	115000	2339.38
chr18	120000	2669.12
chr18	125000	2974.66
chr18	130000	5195.02
chr18	135000	5517.12
chr18	140000	7247.31
chr18	145000	6285.46
chr18	150000	8377.22
chr18	155000	7803.68
chr18	160000	8984.52
chr18	165000	7938.64
chr18	170000	8157.63
chr18	175000	4573.11
chr18	180000	2667.23
chr18	185000	7675.75
chr18	190000	5541.33
chr18	195000	6815.74
chr18	200000	7375.29
chr18	205000	7796.69
chr18	210000	4712.52
chr18	215000	6517.82
chr18	220000	5113.55
chr18	225000	6368.23
chr18	230000	5119.92
chr18	235000	5545.78
chr18	240000	6029.57
chr18	245000	4909.22
chr18	250000	5676.93
chr18	255000	7299.54
chr18	260000	4433.70
chr18	265000	7983.85
chr18	270000	8841.94
chr18	275000	7620.37
chr18	280000	8551.68
chr18	285000	7668.74
chr18	290000	6285.48
chr18	295000	6494.91
chr18	300000	6510.82
chr18	305000	4554.02
chr18	310000	8006.77
chr18	315000	6387.33
chr18	320000	6689.07
chr18	325000	9829.25
chr18	330000	7901.73
chr18	335000	10421.90
chr18	340000	7233.96
chr18	345000	8334.58
chr18	350000	8009.29
chr18	355000	6611.41
chr18	360000	6975.51
chr18	365000	7069.09
chr18	370000	9552.34
chr18	375000	6008.57
chr18	380000	5764.13
chr18	385000	7990.20
chr18	390000	6104.05
chr18	395000	6510.81
chr18	400000	7538.86
chr18	405000	7946.27
chr18	410000	6338.30
chr18	415000	7244.14
chr18	420000	5664.82
chr18	425000	5683.91
chr18	430000	7149.93
chr18	435000	6359.31
chr18	440000	6367.59
chr18	445000	6739.98
chr18	450000	8039.22
chr18	455000	8675.15
chr18	460000	5648.27
chr18	465000	5732.93
chr18	470000	6066.49
chr18	475000	5084.91
chr18	480000	5881.90
chr18	485000	5603.72
chr18	490000	5151.11
chr18	495000	3675.55
chr18	500000	5216.68
chr18	505000	7762.95
chr18	510000	6144.16
chr18	515000	5303.89
chr18	520000	6150.52
chr18	525000	8825.38
chr18	530000	5022.53
chr18	535000	1513.76
chr18	540000	3800.31
chr18	545000	4759.63
chr18	550000	4886.30
chr18	555000	7009.89
chr18	560000	5345.27
chr18	565000	7295.09
chr18	570000	8468.93
chr18	575000	8332.07
chr18	580000	9978.24
chr18	585000	8727.38
chr18	590000	5660.39
chr18	595000	7937.41
chr18	600000	9335.96
chr18	605000	7158.25
chr18	610000	9509.75
chr18	615000	7277.94
chr18	620000	9411.11
chr18	625000	8395.77
chr18	630000	3754.51
chr18	635000	7982.63
chr18	640000	8297.73
chr18	645000	9306.70
chr18	650000	5880.66
chr18	655000	11008.25
chr18	660000	7172.91
chr18	665000	4370.71
chr18	670000	10162.91
chr18	675000	9347.45
chr18	680000	9682.92
chr18	685000	11871.46
chr18	690000	10734.54
chr18	695000	7442.19
chr18	700000	7607.68
chr18	705000	9038.08
chr18	710000	8833.73
chr18	715000	7225.76
chr18	720000	6661.75
chr18	725000	8458.16
chr18	730000	8915.86
chr18	735000	7156.38
chr18	740000	7470.85
chr18	745000	6711.41
chr18	750000	6192.60
chr18	755000	6008.62
chr18	760000	6260.07
chr18	765000	7255.67
chr18	770000	9641.55
chr18	775000	9348.71
chr18	780000	9058.43
chr18	785000	7228.93
chr18	790000	5693.51
chr18	795000	6507.05
chr18	800000	8943.22
chr18	805000	8249.36
chr18	810000	7715.27
chr18	815000	7789.14
chr18	820000	6421.13
chr18	825000	6757.87
chr18	830000	8744.00
chr18	835000	5959.61
chr18	840000	6561.80
chr18	845000	6789.69
chr18	850000	8789.80
chr18	855000	7057.05
chr18	860000	8093.37
chr18	865000	9570.22
chr18	870000	9507.19
chr18	875000	5095.11
chr18	880000	8415.47
chr18	885000	5883.18
chr18	890000	4240.20
chr18	895000	5269.52
chr18	900000	3981.74
chr18	905000	7094.56
chr18	910000	7487.32
chr18	915000	6965.97
chr18	920000	6345.95
chr18	925000	6835.48
chr18	930000	7442.76
chr18	935000	6816.37
chr18	940000	7117.47
chr18	945000	4779.35
chr18	950000	5923.26
chr18	955000	6512.73
chr18	960000	5544.51
chr18	965000	5710.02
chr18	970000	2900.84
chr18	975000	5554.69
chr18	980000	4729.06
chr18	985000	5756.49
chr18	990000	4622.12
chr18	995000	5541.32
chr18	1000000	7895.97
chr18	1005000	6405.14
chr18	1010000	7169.02
chr18	1015000	5128.19
chr18	1020000	5516.49
chr18	1025000	5099.54
chr18	1030000	5848.15
chr18	1035000	3747.47
chr18	1040000	5121.81
chr18	1045000	4236.99
chr18	1050000	4760.88
chr18	1055000	4401.22
chr18	1060000	6653.39
chr18	1065000	3303.78
chr18	1070000	4197.52
chr18	1075000	3573.69
chr18	1080000	4742.42
chr18	1085000	5582.05
chr18	1090000	3566.68
chr18	1095000	2308.83
chr18	1100000	4918.75
chr18	1105000	4312.10
chr18	1110000	4458.51
chr18	1115000	4762.79
chr18	1120000	4325.46
chr18	1125000	2992.50
chr18	1130000	5894.60
chr18	1135000	5450.91
chr18	1140000	4502.43
chr18	1145000	4007.18
chr18	1150000	5402.53
chr18	1155000	4525.35
chr18	1160000	5762.20
chr18	1165000	3816.86
chr18	1170000	4632.93
chr18	1175000	2948.58
chr18	1180000	4813.71
chr18	1185000	5599.24
chr18	1190000	2678.04
chr18	1195000	3922.52
chr18	1200000	3238.85
chr18	1205000	4109.67
chr18	1210000	4422.22
chr18	1215000	1741.01
chr18	1220000	3716.27
chr18	1225000	4232.53
chr18	1230000	4874.83
chr18	1235000	3776.75
chr18	1240000	4843.63
chr18	1245000	4396.77
chr18	1250000	4166.96
chr18	1255000	4576.91
chr18	1260000	4143.41
chr18	1265000	2707.32
chr18	1270000	4319.73
chr18	1275000	3363.61
chr18	1280000	4315.29
chr18	1285000	2937.75
chr18	1290000	5653.99
chr18	1295000	3834.04
chr18	1300000	4523.44
chr18	1305000	4205.80
chr18	1310000	3239.49
chr18	1315000	2469.88
chr18	1320000	5202.65
chr18	1325000	3077.80
chr18	1330000	6067.75
chr18	1335000	4779.34
chr18	1340000	1762.65
chr18	1345000	3867.78
chr18	1350000	3810.49
chr18	1355000	4044.74
chr18	1360000	5254.22
chr18	1365000	3777.39
chr18	1370000	5652.07
chr18	1375000	4560.35
chr18	1380000	5813.76
chr18	1385000	5211.57
chr18	1390000	3040.24
chr18	1395000	3960.72
chr18	1400000	3413.28
chr18	1405000	3625.87
chr18	1410000	4380.21
chr18	1415000	4046.02
chr18	1420000	4278.36
chr18	1425000	3849.95
chr18	1430000	4853.81
chr18	1435000	5566.78
chr18	1440000	5103.36
chr18	1445000	2139.50
chr18	1450000	3682.54
chr18	1455000	3953.72
chr18	1460000	3844.87
chr18	1465000	5313.43
chr18	1470000	4315.29
chr18	1475000	3894.52
chr18	1480000	3953.09
chr18	1485000	3759.57
chr18	1490000	3316.52
chr18	1495000	4871.02
chr18	1500000	3681.91
chr18	1505000	4892.02
chr18	1510000	7049.99
chr18	1515000	1888.06
chr18	1520000	4011.01
chr18	1525000	5556.60
chr18	1530000	1597.79
chr18	1535000	3621.43
chr18	1540000	3767.21
chr18	1545000	4532.37
chr18	1550000	4583.93
chr18	1555000	4253.56
chr18	1560000	5650.19
chr18	1565000	4792.10
chr18	1570000	3934.00
chr18	1575000	4944.87
chr18	1580000	5299.44
chr18	1585000	3085.45
chr18	1590000	3373.82
chr18	1595000	4272.65
chr18	1600000	5271.43
chr18	1605000	3534.23
chr18	1610000	3353.44
chr18	1615000	3476.30
chr18	1620000	2491.53
chr18	1625000	2998.87
chr18	1630000	2392.22
chr18	1635000	4583.93
chr18	1640000	3161.20
chr18	1645000	3918.08
chr18	1650000	2706.69
chr18	1655000	4381.50
chr18	1660000	2949.23
chr18	1665000	6157.53
chr18	1670000	3074.63
chr18	1675000	5869.80
chr18	1680000	3371.27
chr18	1685000	5065.81
chr18	1690000	4445.80
chr18	1695000	5488.49
chr18	1700000	6061.41
chr18	1705000	5401.92
chr18	1710000	3585.79
chr18	1715000	4116.69
chr18	1720000	2501.72
chr18	1725000	4287.93
chr18	1730000	4152.97
chr18	1735000	3457.20
chr18	1740000	4492.90
chr18	1745000	3363.63
chr18	1750000	3555.24
chr18	1755000	3888.79
chr18	1760000	4854.47
chr18	1765000	4137.06
chr18	1770000	3049.80
chr18	1775000	3467.39
chr18	1780000	3844.88
chr18	1785000	4915.59
chr18	1790000	2034.48
chr18	1795000	4632.95
chr18	1800000	4322.30
chr18	1805000	4273.29
chr18	1810000	4259.28
chr18	1815000	4816.28
chr18	1820000	4926.41
chr18	1825000	5750.13
chr18	1830000	2455.24
chr18	1835000	4998.34
chr18	1840000	3253.50
chr18	1845000	4810.55
chr18	1850000	3592.80
chr18	1855000	8041.78
chr18	1860000	5210.96
chr18	1865000	3452.12
chr18	1870000	4063.22
chr18	1875000	3511.32
chr18	1880000	5146.67
chr18	1885000	5273.34
chr18	1890000	4568.67
chr18	1895000	4206.45
chr18	1900000	3462.94
chr18	1905000	4891.40
chr18	1910000	3967.74
chr18	1915000	5028.91
chr18	1920000	3762.13
chr18	1925000	4579.49
chr18	1930000	4937.88
chr18	1935000	4774.92
chr18	1940000	4831.57
chr18	1945000	2892.58
chr18	1950000	3605.54
chr18	1955000	3751.95
chr18	1960000	3683.84
chr18	1965000	4883.14
chr18	1970000	6859.69
chr18	1975000	2532.92
chr18	1980000	4830.94
chr18	1985000	5495.51
chr18	1990000	6228.21
chr18	1995000	5467.51
chr18	2000000	5049.29
chr18	2005000	4664.16
chr18	2010000	5468.78
chr18	2015000	4916.88
chr18	2020000	6290.61
chr18	2025000	6220.58
chr18	2030000	5561.09
chr18	2035000	3613.19
chr18	2040000	4156.82
chr18	2045000	4361.80
chr18	2050000	7477.82
chr18	2055000	6954.55
chr18	2060000	5760.35
chr18	2065000	5575.11
chr18	2070000	5147.97
chr18	2075000	5936.68
chr18	2080000	4848.77
chr18	2085000	5377.78
chr18	2090000	5513.36
chr18	2095000	5721.52
chr18	2100000	5196.36
chr18	2105000	6339.01
chr18	2110000	7399.54
chr18	2115000	4231.31
chr18	2120000	6192.61
chr18	2125000	6994.05
chr18	2130000	6192.60
chr18	2135000	6315.45
chr18	2140000	4461.11
chr18	2145000	6000.35
chr18	2150000	2470.55
chr18	2155000	4831.59
chr18	2160000	5968.52
chr18	2165000	5555.39
chr18	2170000	5662.96
chr18	2175000	5051.21
chr18	2180000	5644.51
chr18	2185000	7213.02
chr18	2190000	7019.50
chr18	2195000	4689.01
chr18	2200000	8085.78
chr18	2205000	8176.17
chr18	2210000	3921.30
chr18	2215000	5510.83
chr18	2220000	5012.38
chr18	2225000	6672.58
chr18	2230000	4851.33
chr18	2235000	5273.38
chr18	2240000	6032.18
chr18	2245000	3681.31
chr18	2250000	2007.76
chr18	2255000	6507.08
chr18	2260000	5607.61
chr18	2265000	8564.48
chr18	2270000	5198.28
chr18	2275000	3037.74
chr18	2280000	4286.06
chr18	2285000	6952.69
chr18	2290000	4995.85
chr18	2295000	5600.60
chr18	2300000	4445.21
chr18	2305000	6390.59
chr18	2310000	7948.94
chr18	2315000	8240.50
chr18	2320000	3602.40
chr18	2325000	7120.78
chr18	2330000	7185.70
chr18	2335000	6005.49
chr18	2340000	4069.65
chr18	2345000	5850.79
chr18	2350000	7236.63
chr18	2355000	5904.91
chr18	2360000	6912.60
chr18	2365000	7921.59
chr18	2370000	7098.49
chr18	2375000	6410.35
chr18	2380000	7286.91
chr18	2385000	6206.00
chr18	2390000	7097.21
chr18	2395000	4771.79
chr18	2400000	5574.51
chr18	2405000	6784.02
chr18	2410000	6050.67
chr18	2415000	6305.31
chr18	2420000	5520.41
chr18	2425000	4513.98
chr18	2430000	7320.01
chr18	2435000	8436.57
chr18	2440000	6182.45
chr18	2445000	5810.68
chr18	2450000	5698.01
chr18	2455000	9284.49
chr18	2460000	6013.12
chr18	2465000	10005.10
chr18	2470000	7564.46
chr18	2475000	6190.73
chr18	2480000	7515.45
chr18	2485000	7402.78
chr18	2490000	8254.52
chr18	2495000	8716.68
chr18	2500000	8085.19
chr18	2505000	7667.59
chr18	2510000	7327.02
chr18	2515000	7138.60
chr18	2520000	8106.21
chr18	2525000	9014.61
chr18	2530000	6606.44
chr18	2535000	8347.50
chr18	2540000	2718.21
chr18	2545000	6763.69
chr18	2550000	8936.98
chr18	2555000	7731.31
chr18	2560000	9069.41
chr18	2565000	11874.87
chr18	2570000	11634.26
chr18	2575000	8713.62
chr18	2580000	8443.72
chr18	2585000	7297.22
chr18	2590000	7770.85
chr18	2595000	4831.08
chr18	2600000	5559.34
chr18	2605000	7356.44
chr18	2610000	9294.22
chr18	2615000	9895.16
chr18	2620000	8736.58
chr18	2625000	11079.24
chr18	2630000	9540.59
chr18	2635000	9648.82
chr18	2640000	11068.41
chr18	2645000	8388.37
chr18	2650000	9153.55
chr18	2655000	9544.43
chr18	2660000	10245.33
chr18	2665000	7343.75
chr18	2670000	6690.61
chr18	2675000	7657.60
chr18	2680000	7500.35
chr18	2685000	7997.52
chr18	2690000	7054.74
chr18	2695000	7104.40
chr18	2700000	7248.90
chr18	2705000	5618.59
chr18	2710000	8103.85
chr18	2715000	9928.35
chr18	2720000	7697.72
chr18	2725000	4831.76
chr18	2730000	8329.85
chr18	2735000	7292.84
chr18	2740000	8744.27
chr18	2745000	7676.71
chr18	2750000	5750.37
chr18	2755000	6886.06
chr18	2760000	7196.09
chr18	2765000	7468.55
chr18	2770000	8623.97
chr18	2775000	9451.54
chr18	2780000	4643.34
chr18	2785000	9978.64
chr18	2790000	7015.28
chr18	2795000	7874.05
chr18	2800000	1664.06
chr18	2805000	7980.99
chr18	2810000	7126.04
chr18	2815000	6979.62
chr18	2820000	8399.24
chr18	2825000	9954.44
chr18	2830000	8562.21
chr18	2835000	10251.10
chr18	2840000	10457.98
chr18	2845000	6938.89
chr18	2850000	8720.72
chr18	2855000	6807.75
chr18	2860000	4310.38
chr18	2865000	8140.13
chr18	2870000	9119.87
chr18	2875000	8313.31
chr18	2880000	8751.30
chr18	2885000	6919.18
chr18	2890000	10070.34
chr18	2895000	11751.60
chr18	2900000	9480.88
chr18	2905000	9054.37
chr18	2910000	11903.17
chr18	2915000	11201.03
chr18	2920000	10926.02
chr18	2925000	5878.41
chr18	2930000	8701.76
chr18	2935000	10211.78
chr18	2940000	9207.85
chr18	2945000	6736.55
chr18	2950000	11046.99
chr18	2955000	10420.57
chr18	2960000	8059.40
chr18	2965000	5546.09
chr18	2970000	13052.27
chr18	2975000	10827.36
chr18	2980000	10637.67
chr18	2985000	9084.35
chr18	2990000	10491.25
chr18	2995000	11374.21
chr18	3000000	6683.07
chr18	3005000	11779.07
chr18	3010000	8074.04
chr18	3015000	9281.02
chr18	3020000	8477.63
chr18	3025000	10253.10
chr18	3030000	11220.74
chr18	3035000	12620.60
chr18	3040000	9727.91
chr18	3045000	9144.77
chr18	3050000	9500.64
chr18	3055000	10554.85
chr18	3060000	8071.48
chr18	3065000	7590.85
chr18	3070000	10523.03
chr18	3075000	9051.83
chr18	3080000	10088.21
chr18	3085000	7730.24
chr18	3090000	8979.26
chr18	3095000	11595.67
chr18	3100000	10725.45
chr18	3105000	10526.83
chr18	3110000	7124.20
chr18	3115000	7400.49
chr18	3120000	7361.67
chr18	3125000	8965.91
chr18	3130000	11094.71
chr18	3135000	11239.23
chr18	3140000	10728.03
chr18	3145000	7825.13
chr18	3150000	10383.01
chr18	3155000	10974.40
chr18	3160000	11733.23
chr18	3165000	9237.11
chr18	3170000	10465.12
chr18	3175000	12855.56
chr18	3180000	9449.11
chr18	3185000	8212.17
chr18	3190000	9636.24
chr18	3195000	9088.76
chr18	3200000	8081.66
chr18	3205000	8490.37
chr18	3210000	10862.34
chr18	3215000	7021.09
chr18	3220000	9898.53
chr18	3225000	8632.98
chr18	3230000	9064.60
chr18	3235000	10048.15
chr18	3240000	10174.23
chr18	3245000	14132.65
chr18	3250000	9796.72
chr18	3255000	12669.72
chr18	3260000	11654.98
chr18	3265000	12968.30
chr18	3270000	8894.03
chr18	3275000	12604.17
chr18	3280000	12266.79
chr18	3285000	12191.02
chr18	3290000	11041.29
chr18	3295000	9233.97
chr18	3300000	11648.58
chr18	3305000	8596.06
chr18	3310000	7998.28
chr18	3315000	8392.35
chr18	3320000	10090.80
chr18	3325000	9445.27
chr18	3330000	8890.15
chr18	3335000	7184.05
chr18	3340000	11183.81
chr18	3345000	9035.28
chr18	3350000	7926.95
chr18	3355000	8588.39
chr18	3360000	10367.68
chr18	3365000	9587.85
chr18	3370000	9685.25
chr18	3375000	9596.77
chr18	3380000	12264.77
chr18	3385000	8750.73
chr18	3390000	7674.87
chr18	3395000	10729.29
chr18	3400000	10097.77
chr18	3405000	7829.57
chr18	3410000	9415.32
chr18	3415000	9983.81
chr18	3420000	8426.06
chr18	3425000	6562.09
chr18	3430000	7485.80
chr18	3435000	9097.67
chr18	3440000	8281.57
chr18	3445000	10675.83
chr18	3450000	11933.77
chr18	3455000	7565.41
chr18	3460000	8415.27
chr18	3465000	11195.30
chr18	3470000	10939.40
chr18	3475000	9507.03
chr18	3480000	12266.05
chr18	3485000	5288.89
chr18	3490000	9335.77
chr18	3495000	6573.55
chr18	3500000	6406.13
chr18	3505000	7644.94
chr18	3510000	11907.64
chr18	3515000	10805.05
chr18	3520000	11008.76
chr18	3525000	10008.02
chr18	3530000	10090.79
chr18	3535000	9575.78
chr18	3540000	11113.16
chr18	3545000	9766.73
chr18	3550000	8596.66
chr18	3555000	6072.53
chr18	3560000	6928.76
chr18	3565000	6425.22
chr18	3570000	10044.31
chr18	3575000	10547.24
chr18	3580000	10784.72
chr18	3585000	13736.02
chr18	3590000	12603.50
chr18	3595000	14934.10
chr18	3600000	12448.14
chr18	3605000	10992.22
chr18	3610000	8678.80
chr18	3615000	10540.85
chr18	3620000	11619.24
chr18	3625000	10302.11
chr18	3630000	9497.44
chr18	3635000	9571.94
chr18	3640000	8148.50
chr18	3645000	8196.88
chr18	3650000	5967.51
chr18	3655000	10876.36
chr18	3660000	11484.35
chr18	3665000	14699.84
chr18	3670000	8902.26
chr18	3675000	8504.38
chr18	3680000	9554.12
chr18	3685000	10351.77
chr18	3690000	9621.60
chr18	3695000	10173.53
chr18	3700000	10472.10
chr18	3705000	9659.79
chr18	3710000	9247.27
chr18	3715000	6724.42
chr18	3720000	10572.03
chr18	3725000	9758.44
chr18	3730000	5426.38
chr18	3735000	3806.23
chr18	3740000	7644.94
chr18	3745000	9007.91
chr18	3750000	8569.92
chr18	3755000	8133.85
chr18	3760000	7473.71
chr18	3765000	8232.53
chr18	3770000	3501.31
chr18	3775000	12401.61
chr18	3780000	8804.19
chr18	3785000	9028.27
chr18	3790000	11207.33
chr18	3795000	11640.84
chr18	3800000	8655.82
chr18	3805000	8784.41
chr18	3810000	7935.83
chr18	3815000	9827.14
chr18	3820000	6966.28
chr18	3825000	7532.85
chr18	3830000	8916.81
chr18	3835000	8145.26
chr18	3840000	7881.72
chr18	3845000	10059.50
chr18	3850000	8004.58
chr18	3855000	7349.53
chr18	3860000	9013.59
chr18	3865000	11477.24
chr18	3870000	9689.67
chr18	3875000	7852.44
chr18	3880000	8825.80
chr18	3885000	6332.87
chr18	3890000	7947.91
chr18	3895000	6353.88
chr18	3900000	10228.21
chr18	3905000	8047.86
chr18	3910000	7061.13
chr18	3915000	10515.94
chr18	3920000	5793.67
chr18	3925000	7637.26
chr18	3930000	8037.04
chr18	3935000	6717.38
chr18	3940000	10128.26
chr18	3945000	10751.50
chr18	3950000	6784.86
chr18	3955000	8560.98
chr18	3960000	8369.36
chr18	3965000	10477.15
chr18	3970000	7744.23
chr18	3975000	7158.57
chr18	3980000	10709.54
chr18	3985000	7129.92
chr18	3990000	5589.36
chr18	3995000	4065.34
chr18	4000000	6677.96
chr18	4005000	8851.32
chr18	4010000	10302.14
chr18	4015000	8525.40
chr18	4020000	7981.10
chr18	4025000	8689.00
chr18	4030000	6397.23
chr18	4035000	8093.15
chr18	4040000	8542.59
chr18	4045000	8986.31
chr18	4050000	8126.91
chr18	4055000	9285.53
chr18	4060000	8294.97
chr18	4065000	8612.01
chr18	4070000	6571.05
chr18	4075000	9347.93
chr18	4080000	10001.10
chr18	4085000	9277.28
chr18	4090000	8564.28
chr18	4095000	11697.04
chr18	4100000	9257.57
chr18	4105000	8093.21
chr18	4110000	7075.90
chr18	4115000	10230.30
chr18	4120000	11145.75
chr18	4125000	7839.83
chr18	4130000	9170.98
chr18	4135000	7071.44
chr18	4140000	8365.68
chr18	4145000	9194.53
chr18	4150000	10180.64
chr18	4155000	9410.34
chr18	4160000	8097.03
chr18	4165000	7615.74
chr18	4170000	8594.85
chr18	4175000	7754.53
chr18	4180000	9130.88
chr18	4185000	7084.18
chr18	4190000	7483.97
chr18	4195000	8941.80
chr18	4200000	7669.23
chr18	4205000	10733.86
chr18	4210000	9612.15
chr18	4215000	6714.31
chr18	4220000	6817.45
chr18	4225000	7438.77
chr18	4230000	8329.39
chr18	4235000	9354.96
chr18	4240000	9126.43
chr18	4245000	6523.33
chr18	4250000	7065.08
chr18	4255000	8909.34
chr18	4260000	11693.88
chr18	4265000	10987.87
chr18	4270000	10169.20
chr18	4275000	8827.87
chr18	4280000	8855.87
chr18	4285000	6392.20
chr18	4290000	6119.73
chr18	4295000	8233.92
chr18	4300000	6854.37
chr18	4305000	7576.92
chr18	4310000	6728.97
chr18	4315000	9269.03
chr18	4320000	7123.04
chr18	4325000	6347.00
chr18	4330000	8764.86
chr18	4335000	8561.13
chr18	4340000	5301.05
chr18	4345000	8654.08
chr18	4350000	8631.18
chr18	4355000	9683.49
chr18	4360000	8074.78
chr18	4365000	8603.79
chr18	4370000	7969.09
chr18	4375000	8133.34
chr18	4380000	9950.85
chr18	4385000	8541.41
chr18	4390000	11790.67
chr18	4395000	9528.16
chr18	4400000	9696.86
chr18	4405000	7909.26
chr18	4410000	8897.28
chr18	4415000	7189.24
chr18	4420000	5582.45
chr18	4425000	10899.42
chr18	4430000	8079.24
chr18	4435000	6598.48
chr18	4440000	9815.93
chr18	4445000	10863.79
chr18	4450000	9364.57
chr18	4455000	4616.08
chr18	4460000	7103.95
chr18	4465000	7096.31
chr18	4470000	4398.99
chr18	4475000	4640.89
chr18	4480000	6917.41
chr18	4485000	8133.97
chr18	4490000	10185.14
chr18	4495000	8663.64
chr18	4500000	7548.31
chr18	4505000	7140.86
chr18	4510000	9280.51
chr18	4515000	10865.68
chr18	4520000	8312.23
chr18	4525000	9606.47
chr18	4530000	8744.50
chr18	4535000	6087.29
chr18	4540000	6469.88
chr18	4545000	4203.55
chr18	4550000	8288.04
chr18	4555000	6700.97
chr18	4560000	7822.05
chr18	4565000	7958.27
chr18	4570000	9387.47
chr18	4575000	8149.90
chr18	4580000	5924.95
chr18	4585000	7831.58
chr18	4590000	7286.65
chr18	4595000	9745.87
chr18	4600000	6641.77
chr18	4605000	7520.92
chr18	4610000	8628.62
chr18	4615000	9239.14
chr18	4620000	8764.86
chr18	4625000	9739.52
chr18	4630000	7620.25
chr18	4635000	7872.34
chr18	4640000	8590.44
chr18	4645000	5001.86
chr18	4650000	7825.86
chr18	4655000	7584.58
chr18	4660000	6679.32
chr18	4665000	10538.46
chr18	4670000	5152.73
chr18	4675000	8165.80
chr18	4680000	9155.75
chr18	4685000	7808.03
chr18	4690000	8671.28
chr18	4695000	8156.25
chr18	4700000	8101.50
chr18	4705000	5696.38
chr18	4710000	5579.88
chr18	4715000	4666.98
chr18	4720000	6382.01
chr18	4725000	7523.45
chr18	4730000	6972.15
chr18	4735000	9881.46
chr18	4740000	6484.51
chr18	4745000	12703.55
chr18	4750000	4954.10
chr18	4755000	10073.71
chr18	4760000	10271.69
chr18	4765000	7797.20
chr18	4770000	6543.71
chr18	4775000	8910.62
chr18	4780000	7914.95
chr18	4785000	7344.56
chr18	4790000	9312.94
chr18	4795000	9764.91
chr18	4800000	7801.63
chr18	4805000	9331.38
chr18	4810000	6912.92
chr18	4815000	6193.55
chr18	4820000	6394.71
chr18	4825000	7345.17
chr18	4830000	7898.38
chr18	4835000	7077.17
chr18	4840000	8361.83
chr18	4845000	7504.98
chr18	4850000	8181.06
chr18	4855000	6573.62
chr18	4860000	7345.81
chr18	4865000	6975.33
chr18	4870000	6869.65
chr18	4875000	7505.61
chr18	4880000	7736.06
chr18	4885000	7130.65
chr18	4890000	7361.75
chr18	4895000	6689.47
chr18	4900000	7652.66
chr18	4905000	8687.14
chr18	4910000	6751.86
chr18	4915000	5970.10
chr18	4920000	6014.03
chr18	4925000	7061.89
chr18	4930000	6689.47
chr18	4935000	4713.44
chr18	4940000	5384.42
chr18	4945000	9932.98
chr18	4950000	8150.50
chr18	4955000	7307.60
chr18	4960000	6577.43
chr18	4965000	7690.21
chr18	4970000	7124.91
chr18	4975000	4895.51
chr18	4980000	8736.15
chr18	4985000	7703.58
chr18	4990000	8205.88
chr18	4995000	7713.77
chr18	5000000	8142.84
chr18	5005000	3229.51
chr18	5010000	7464.24
chr18	5015000	10322.62
chr18	5020000	9057.69
chr18	5025000	6887.49
chr18	5030000	8245.38
chr18	5035000	7262.45
chr18	5040000	9418.01
chr18	5045000	9964.87
chr18	5050000	11487.00
chr18	5055000	10940.15
chr18	5060000	9367.67
chr18	5065000	13383.97
chr18	5070000	7503.63
chr18	5075000	9335.08
chr18	5080000	8205.75
chr18	5085000	7387.07
chr18	5090000	4683.44
chr18	5095000	8530.38
chr18	5100000	6468.43
chr18	5105000	5640.22
chr18	5110000	5263.99
chr18	5115000	7592.65
chr18	5120000	7525.80
chr18	5125000	6048.90
chr18	5130000	5649.75
chr18	5135000	8117.17
chr18	5140000	7995.58
chr18	5145000	6739.59
chr18	5150000	7350.71
chr18	5155000	5486.13
chr18	5160000	4086.91
chr18	5165000	4428.76
chr18	5170000	8004.49
chr18	5175000	6416.19
chr18	5180000	6586.79
chr18	5185000	4753.42
chr18	5190000	5389.36
chr18	5195000	4823.44
chr18	5200000	5162.74
chr18	5205000	6718.56
chr18	5210000	6509.13
chr18	5215000	9402.42
chr18	5220000	6364.62
chr18	5225000	7336.69
chr18	5230000	9142.06
chr18	5235000	8253.39
chr18	5240000	6523.13
chr18	5245000	6968.10
chr18	5250000	7159.72
chr18	5255000	5891.63
chr18	5260000	9319.03
chr18	5265000	7612.34
chr18	5270000	6186.38
chr18	5275000	4451.03
chr18	5280000	6039.96
chr18	5285000	6473.48
chr18	5290000	9692.08
chr18	5295000	3817.63
chr18	5300000	5658.64
chr18	5305000	6188.92
chr18	5310000	9400.50
chr18	5315000	7477.37
chr18	5320000	8371.15
chr18	5325000	7169.89
chr18	5330000	2086.10
chr18	5335000	6424.44
chr18	5340000	6186.36
chr18	5345000	4128.91
chr18	5350000	7716.07
chr18	5355000	5164.00
chr18	5360000	7822.39
chr18	5365000	6859.23
chr18	5370000	5436.45
chr18	5375000	5792.94
chr18	5380000	7619.31
chr18	5385000	6762.45
chr18	5390000	4891.53
chr18	5395000	7306.75
chr18	5400000	4445.92
chr18	5405000	6647.23
chr18	5410000	4817.69
chr18	5415000	7227.17
chr18	5420000	3244.05
chr18	5425000	5323.77
chr18	5430000	5425.63
chr18	5435000	6959.16
chr18	5440000	4491.75
chr18	5445000	6189.53
chr18	5450000	6786.64
chr18	5455000	6596.95
chr18	5460000	8446.23
chr18	5465000	9425.93
chr18	5470000	7724.34
chr18	5475000	5911.34
chr18	5480000	5650.33
chr18	5485000	5911.97
chr18	5490000	5825.40
chr18	5495000	7381.21
chr18	5500000	5396.33
chr18	5505000	4692.27
chr18	5510000	6987.80
chr18	5515000	7947.76
chr18	5520000	7265.99
chr18	5525000	7311.83
chr18	5530000	8386.38
chr18	5535000	6983.98
chr18	5540000	5107.96
chr18	5545000	6688.60
chr18	5550000	5903.70
chr18	5555000	8929.37
chr18	5560000	7862.46
chr18	5565000	3799.78
chr18	5570000	3920.73
chr18	5575000	6944.50
chr18	5580000	3503.77
chr18	5585000	5768.10
chr18	5590000	7142.49
chr18	5595000	8612.37
chr18	5600000	7304.19
chr18	5605000	3755.85
chr18	5610000	7287.00
chr18	5615000	3363.08
chr18	5620000	7616.10
chr18	5625000	7584.27
chr18	5630000	4457.37
chr18	5635000	9003.86
chr18	5640000	6850.93
chr18	5645000	7377.38
chr18	5650000	6349.30
chr18	5655000	6000.44
chr18	5660000	7309.27
chr18	5665000	7005.62
chr18	5670000	5670.05
chr18	5675000	8062.98
chr18	5680000	4352.96
chr18	5685000	2674.92
chr18	5690000	7274.24
chr18	5695000	5437.07
chr18	5700000	6647.85
chr18	5705000	7875.20
chr18	5710000	6383.04
chr18	5715000	4680.17
chr18	5720000	7931.22
chr18	5725000	6837.56
chr18	5730000	7399.03
chr18	5735000	4637.52
chr18	5740000	6912.68
chr18	5745000	8038.79
chr18	5750000	7915.94
chr18	5755000	5954.63
chr18	5760000	9700.92
chr18	5765000	6908.86
chr18	5770000	8538.52
chr18	5775000	5325.68
chr18	5780000	7358.94
chr18	5785000	7026.64
chr18	5790000	6423.15
chr18	5795000	6575.30
chr18	5800000	8891.20
chr18	5805000	5889.07
chr18	5810000	6745.27
chr18	5815000	7289.56
chr18	5820000	7166.06
chr18	5825000	7187.71
chr18	5830000	8472.99
chr18	5835000	6192.09
chr18	5840000	6661.90
chr18	5845000	6917.82
chr18	5850000	7338.59
chr18	5855000	7073.78
chr18	5860000	7120.89
chr18	5865000	5090.18
chr18	5870000	6768.24
chr18	5875000	7154.65
chr18	5880000	5990.32
chr18	5885000	9667.91
chr18	5890000	9504.94
chr18	5895000	8917.36
chr18	5900000	10198.17
chr18	5905000	8502.93
chr18	5910000	7976.47
chr18	5915000	12064.64
chr18	5920000	6748.48
chr18	5925000	4920.20
chr18	5930000	7319.51
chr18	5935000	8629.60
chr18	5940000	11927.78
chr18	5945000	6800.69
chr18	5950000	10088.04
chr18	5955000	10177.79
chr18	5960000	5423.74
chr18	5965000	10138.98
chr18	5970000	12036.02
chr18	5975000	13332.74
chr18	5980000	9193.63
chr18	5985000	7221.47
chr18	5990000	7184.56
chr18	5995000	9182.17
chr18	6000000	6519.95
chr18	6005000	6224.58
chr18	6010000	9289.12
chr18	6015000	6172.38
chr18	6020000	9359.77
chr18	6025000	6565.77
chr18	6030000	6607.78
chr18	6035000	6722.37
chr18	6040000	8781.10
chr18	6045000	8374.33
chr18	6050000	6025.31
chr18	6055000	6619.88
chr18	6060000	5826.69
chr18	6065000	9188.50
chr18	6070000	6216.28
chr18	6075000	9382.68
chr18	6080000	5989.66
chr18	6085000	6410.44
chr18	6090000	7131.06
chr18	6095000	6187.63
chr18	6100000	7254.55
chr18	6105000	6253.19
chr18	6110000	4321.16
chr18	6115000	8758.80
chr18	6120000	5001.67
chr18	6125000	5968.01
chr18	6130000	6857.97
chr18	6135000	8113.32
chr18	6140000	8921.15
chr18	6145000	5481.66
chr18	6150000	7228.46
chr18	6155000	6607.79
chr18	6160000	7382.51
chr18	6165000	4645.81
chr18	6170000	6197.19
chr18	6175000	5827.97
chr18	6180000	6401.54
chr18	6185000	9369.31
chr18	6190000	10007.81
chr18	6195000	6995.48
chr18	6200000	8879.15
chr18	6205000	5780.86
chr18	6210000	7610.42
chr18	6215000	7400.35
chr18	6220000	6395.81
chr18	6225000	5225.76
chr18	6230000	6603.34
chr18	6235000	5882.73
chr18	6240000	6606.52
chr18	6245000	6822.96
chr18	6250000	6157.09
chr18	6255000	7299.77
chr18	6260000	11412.13
chr18	6265000	6900.63
chr18	6270000	8234.93
chr18	6275000	6741.47
chr18	6280000	7301.04
chr18	6285000	7243.10
chr18	6290000	6435.91
chr18	6295000	4031.52
chr18	6300000	6936.90
chr18	6305000	6473.48
chr18	6310000	8919.88
chr18	6315000	6224.57
chr18	6320000	10372.58
chr18	6325000	5918.37
chr18	6330000	8118.42
chr18	6335000	6850.97
chr18	6340000	6998.67
chr18	6345000	7583.68
chr18	6350000	7223.38
chr18	6355000	9240.73
chr18	6360000	6861.80
chr18	6365000	8854.96
chr18	6370000	7808.40
chr18	6375000	8950.44
chr18	6380000	8200.55
chr18	6385000	6803.87
chr18	6390000	10009.09
chr18	6395000	7511.76
chr18	6400000	6559.42
chr18	6405000	9880.51
chr18	6410000	11122.49
chr18	6415000	8444.99
chr18	6420000	8784.29
chr18	6425000	9932.71
chr18	6430000	6984.02
chr18	6435000	6444.18
chr18	6440000	4702.48
chr18	6445000	7782.30
chr18	6450000	8619.41
chr18	6455000	6770.13
chr18	6460000	6149.45
chr18	6465000	5440.92
chr18	6470000	8300.49
chr18	6475000	7264.12
chr18	6480000	7760.67
chr18	6485000	8028.67
chr18	6490000	6549.23
chr18	6495000	4512.78
chr18	6500000	8779.84
chr18	6505000	8663.35
chr18	6510000	8896.97
chr18	6515000	8797.04
chr18	6520000	7479.93
chr18	6525000	8245.75
chr18	6530000	8828.21
chr18	6535000	7045.76
chr18	6540000	5290.68
chr18	6545000	5874.43
chr18	6550000	7090.30
chr18	6555000	6619.88
chr18	6560000	3883.82
chr18	6565000	7688.69
chr18	6570000	5660.52
chr18	6575000	8979.68
chr18	6580000	9343.17
chr18	6585000	8559.53
chr18	6590000	8532.79
chr18	6595000	8567.17
chr18	6600000	8413.74
chr18	6605000	6645.94
chr18	6610000	7448.04
chr18	6615000	6102.93
chr18	6620000	8117.07
chr18	6625000	5940.60
chr18	6630000	7356.37
chr18	6635000	7841.44
chr18	6640000	5154.42
chr18	6645000	5929.78
chr18	6650000	7368.46
chr18	6655000	6866.19
chr18	6660000	5858.47
chr18	6665000	6518.61
chr18	6670000	5951.42
chr18	6675000	5353.02
chr18	6680000	7716.65
chr18	6685000	2622.72
chr18	6690000	4759.73
chr18	6695000	4428.06
chr18	6700000	5466.97
chr18	6705000	6106.74
chr18	6710000	4940.53
chr18	6715000	7728.12
chr18	6720000	6439.03
chr18	6725000	7746.57
chr18	6730000	4993.35
chr18	6735000	5312.91
chr18	6740000	6752.24
chr18	6745000	4601.22
chr18	6750000	4549.01
chr18	6755000	6479.13
chr18	6760000	7966.82
chr18	6765000	6591.17
chr18	6770000	6401.48
chr18	6775000	8450.00
chr18	6780000	8263.47
chr18	6785000	7260.22
chr18	6790000	4846.94
chr18	6795000	6573.35
chr18	6800000	6838.16
chr18	6805000	6232.14
chr18	6810000	4398.15
chr18	6815000	5957.14
chr18	6820000	5462.51
chr18	6825000	3467.47
chr18	6830000	1877.92
chr18	6835000	6085.09
chr18	6840000	5035.37
chr18	6845000	6682.85
chr18	6850000	6692.39
chr18	6855000	4773.74
chr18	6860000	4550.94
chr18	6865000	7477.32
chr18	6870000	2702.30
chr18	6875000	6016.37
chr18	6880000	7626.30
chr18	6885000	6983.34
chr18	6890000	9075.80
chr18	6895000	5528.75
chr18	6900000	5466.36
chr18	6905000	6521.18
chr18	6910000	6945.77
chr18	6915000	7462.04
chr18	6920000	7885.39
chr18	6925000	7929.30
chr18	6930000	7355.73
chr18	6935000	6831.17
chr18	6940000	7208.05
chr18	6945000	7194.67
chr18	6950000	10387.14
chr18	6955000	4649.61
chr18	6960000	7992.95
chr18	6965000	4417.89
chr18	6970000	6934.93
chr18	6975000	6635.75
chr18	6980000	5841.29
chr18	6985000	7742.77
chr18	6990000	6908.84
chr18	6995000	7108.73
chr18	7000000	5801.82
chr18	7005000	4400.07
chr18	7010000	7483.68
chr18	7015000	8632.70
chr18	7020000	8207.47
chr18	7025000	7661.29
chr18	7030000	7064.81
chr18	7035000	7122.10
chr18	7040000	5000.37
chr18	7045000	6111.84
chr18	7050000	7999.95
chr18	7055000	6596.28
chr18	7060000	5299.56
chr18	7065000	4450.35
chr18	7070000	5376.58
chr18	7075000	6572.08
chr18	7080000	6130.30
chr18	7085000	8942.07
chr18	7090000	6905.65
chr18	7095000	5009.27
chr18	7100000	6980.13
chr18	7105000	7821.06
chr18	7110000	5167.14
chr18	7115000	3708.09
chr18	7120000	7423.19
chr18	7125000	6968.04
chr18	7130000	6565.09
chr18	7135000	5607.66
chr18	7140000	4433.80
chr18	7145000	5680.87
chr18	7150000	5577.11
chr18	7155000	3646.35
chr18	7160000	4810.67
chr18	7165000	6362.66
chr18	7170000	6055.82
chr18	7175000	5899.23
chr18	7180000	5762.36
chr18	7185000	5086.94
chr18	7190000	6590.55
chr18	7195000	6849.65
chr18	7200000	4689.08
chr18	7205000	5142.97
chr18	7210000	6278.63
chr18	7215000	6711.52
chr18	7220000	6446.69
chr18	7225000	6925.41
chr18	7230000	8369.83
chr18	7235000	5605.77
chr18	7240000	6976.32
chr18	7245000	6516.72
chr18	7250000	7038.71
chr18	7255000	6972.52
chr18	7260000	6535.17
chr18	7265000	5458.07
chr18	7270000	6466.42
chr18	7275000	7488.77
chr18	7280000	7237.32
chr18	7285000	6427.58
chr18	7290000	5192.61
chr18	7295000	4245.38
chr18	7300000	6246.16
chr18	7305000	3799.77
chr18	7310000	5498.82
chr18	7315000	5749.62
chr18	7320000	6030.99
chr18	7325000	7434.65
chr18	7330000	5300.19
chr18	7335000	5569.47
chr18	7340000	5249.26
chr18	7345000	5347.94
chr18	7350000	5194.51
chr18	7355000	4683.98
chr18	7360000	3382.80
chr18	7365000	6016.99
chr18	7370000	6062.18
chr18	7375000	4083.68
chr18	7380000	4608.23
chr18	7385000	6686.03
chr18	7390000	7821.71
chr18	7395000	4981.27
chr18	7400000	2665.37
chr18	7405000	4662.98
chr18	7410000	6565.72
chr18	7415000	7448.66
chr18	7420000	5393.77
chr18	7425000	6451.13
chr18	7430000	4729.80
chr18	7435000	6477.23
chr18	7440000	6591.83
chr18	7445000	6744.61
chr18	7450000	6961.05
chr18	7455000	5689.79
chr18	7460000	6015.08
chr18	7465000	5132.15
chr18	7470000	5152.51
chr18	7475000	6577.82
chr18	7480000	5031.56
chr18	7485000	6226.43
chr18	7490000	6010.63
chr18	7495000	4076.68
chr18	7500000	5779.55
chr18	7505000	7450.58
chr18	7510000	7410.48
chr18	7515000	8660.09
chr18	7520000	5438.97
chr18	7525000	5977.53
chr18	7530000	7369.74
chr18	7535000	7053.99
chr18	7540000	7928.65
chr18	7545000	5892.23
chr18	7550000	6778.99
chr18	7555000	7563.27
chr18	7560000	7308.63
chr18	7565000	5346.04
chr18	7570000	6651.04
chr18	7575000	7345.56
chr18	7580000	7162.22
chr18	7585000	6067.93
chr18	7590000	3700.47
chr18	7595000	8143.20
chr18	7600000	9809.77
chr18	7605000	6905.04
chr18	7610000	4013.03
chr18	7615000	7190.23
chr18	7620000	6954.68
chr18	7625000	7085.19
chr18	7630000	7065.45
chr18	7635000	3000.23
chr18	7640000	4199.55
chr18	7645000	6119.49
chr18	7650000	6437.78
chr18	7655000	5611.49
chr18	7660000	8934.46
chr18	7665000	7130.39
chr18	7670000	2945.48
chr18	7675000	6481.71
chr18	7680000	5852.76
chr18	7685000	7187.68
chr18	7690000	6551.09
chr18	7695000	7604.65
chr18	7700000	3286.69
chr18	7705000	4039.13
chr18	7710000	8315.71
chr18	7715000	6687.97
chr18	7720000	4168.37
chr18	7725000	5848.94
chr18	7730000	8858.73
chr18	7735000	7334.74
chr18	7740000	5784.65
chr18	7745000	7911.49
chr18	7750000	6409.15
chr18	7755000	6954.70
chr18	7760000	6729.34
chr18	7765000	8305.54
chr18	7770000	6745.26
chr18	7775000	4298.23
chr18	7780000	6902.50
chr18	7785000	6207.36
chr18	7790000	6400.24
chr18	7795000	6746.54
chr18	7800000	4435.09
chr18	7805000	3990.12
chr18	7810000	5347.96
chr18	7815000	6216.91
chr18	7820000	6621.76
chr18	7825000	5635.69
chr18	7830000	4452.27
chr18	7835000	5055.13
chr18	7840000	6787.91
chr18	7845000	4978.75
chr18	7850000	5977.54
chr18	7855000	5952.72
chr18	7860000	5810.12
chr18	7865000	8371.74
chr18	7870000	4777.58
chr18	7875000	7524.45
chr18	7880000	5703.82
chr18	7885000	7295.92
chr18	7890000	7033.64
chr18	7895000	5487.38
chr18	7900000	6793.64
chr18	7905000	6461.99
chr18	7910000	5384.25
chr18	7915000	7442.33
chr18	7920000	3813.15
chr18	7925000	6695.61
chr18	7930000	7542.27
chr18	7935000	4713.28
chr18	7940000	6693.70
chr18	7945000	4830.41
chr18	7950000	5601.95
chr18	7955000	7732.60
chr18	7960000	3853.25
chr18	7965000	2660.29
chr18	7970000	2343.27
chr18	7975000	6969.99
chr18	7980000	7826.82
chr18	7985000	5566.31
chr18	7990000	3408.92
chr18	7995000	6425.71
chr18	8000000	6766.28
chr18	8005000	8377.48
chr18	8010000	7875.85
chr18	8015000	5953.35
chr18	8020000	6314.31
chr18	8025000	7056.57
chr18	8030000	6438.44
chr18	8035000	6534.56
chr18	8040000	6905.70
chr18	8045000	7255.17
chr18	8050000	5004.21
chr18	8055000	3552.79
chr18	8060000	1657.03
chr18	8065000	7742.79
chr18	8070000	4155.64
chr18	8075000	5544.67
chr18	8080000	7150.13
chr18	8085000	6889.77
chr18	8090000	8016.53
chr18	8095000	5727.38
chr18	8100000	9231.14
chr18	8105000	5369.60
chr18	8110000	7148.23
chr18	8115000	6250.01
chr18	8120000	7270.45
chr18	8125000	5282.39
chr18	8130000	6766.91
chr18	8135000	7854.20
chr18	8140000	3548.97
chr18	8145000	6490.00
chr18	8150000	6768.82
chr18	8155000	5551.67
chr18	8160000	9860.08
chr18	8165000	4587.87
chr18	8170000	6521.19
chr18	8175000	7193.42
chr18	8180000	5980.73
chr18	8185000	7381.23
chr18	8190000	4059.51
chr18	8195000	6102.95
chr18	8200000	6467.09
chr18	8205000	5519.84
chr18	8210000	7884.12
chr18	8215000	7961.79
chr18	8220000	5270.94
chr18	8225000	6835.03
chr18	8230000	8569.10
chr18	8235000	4063.33
chr18	8240000	7006.92
chr18	8245000	5351.15
chr18	8250000	5848.33
chr18	8255000	3899.74
chr18	8260000	9328.54
chr18	8265000	6533.29
chr18	8270000	6686.08
chr18	8275000	7777.19
chr18	8280000	6585.50
chr18	8285000	7589.40
chr18	8290000	5834.33
chr18	8295000	6391.99
chr18	8300000	7684.26
chr18	8305000	7057.85
chr18	8310000	8965.71
chr18	8315000	7350.68
chr18	8320000	8956.79
chr18	8325000	4575.80
chr18	8330000	6330.88
chr18	8335000	7125.33
chr18	8340000	4911.92
chr18	8345000	2671.77
chr18	8350000	4365.74
chr18	8355000	9652.60
chr18	8360000	7365.98
chr18	8365000	9737.29
chr18	8370000	7528.95
chr18	8375000	7331.60
chr18	8380000	8336.15
chr18	8385000	8434.19
chr18	8390000	9042.14
chr18	8395000	8585.71
chr18	8400000	10247.21
chr18	8405000	8957.49
chr18	8410000	6593.17
chr18	8415000	9190.48
chr18	8420000	11047.40
chr18	8425000	6171.12
chr18	8430000	7700.22
chr18	8435000	4232.70
chr18	8440000	10293.69
chr18	8445000	9054.25
chr18	8450000	4943.14
chr18	8455000	9930.86
chr18	8460000	8565.36
chr18	8465000	12735.07
chr18	8470000	9615.76
chr18	8475000	11688.52
chr18	8480000	9002.72
chr18	8485000	9412.69
chr18	8490000	9252.27
chr18	8495000	8788.19
chr18	8500000	11015.63
chr18	8505000	9160.60
chr18	8510000	10860.31
chr18	8515000	10658.51
chr18	8520000	9365.58
chr18	8525000	9776.20
chr18	8530000	10951.34
chr18	8535000	8037.65
chr18	8540000	9091.22
chr18	8545000	9839.85
chr18	8550000	9389.78
chr18	8555000	7441.80
chr18	8560000	11120.05
chr18	8565000	9303.85
chr18	8570000	5955.35
chr18	8575000	6243.72
chr18	8580000	11113.70
chr18	8585000	9671.81
chr18	8590000	8964.56
chr18	8595000	10904.27
chr18	8600000	13925.57
chr18	8605000	9900.37
chr18	8610000	11284.37
chr18	8615000	11516.73
chr18	8620000	8122.39
chr18	8625000	7585.74
chr18	8630000	8381.50
chr18	8635000	5816.64
chr18	8640000	10762.40
chr18	8645000	8137.71
chr18	8650000	8680.09
chr18	8655000	11976.44
chr18	8660000	11001.15
chr18	8665000	10433.94
chr18	8670000	8792.13
chr18	8675000	7997.01
chr18	8680000	10503.33
chr18	8685000	9620.99
chr18	8690000	10898.03
chr18	8695000	7149.06
chr18	8700000	10295.78
chr18	8705000	10328.23
chr18	8710000	6176.95
chr18	8715000	8792.11
chr18	8720000	6802.73
chr18	8725000	6266.68
chr18	8730000	9836.75
chr18	8735000	7220.33
chr18	8740000	7531.62
chr18	8745000	10948.24
chr18	8750000	5318.16
chr18	8755000	9000.88
chr18	8760000	5558.15
chr18	8765000	9789.63
chr18	8770000	6401.00
chr18	8775000	9867.93
chr18	8780000	10606.38
chr18	8785000	8028.16
chr18	8790000	9468.15
chr18	8795000	8363.65
chr18	8800000	8140.19
chr18	8805000	7223.49
chr18	8810000	7473.04
chr18	8815000	7682.47
chr18	8820000	5619.26
chr18	8825000	6623.19
chr18	8830000	9331.91
chr18	8835000	5965.59
chr18	8840000	8189.86
chr18	8845000	8965.87
chr18	8850000	5994.23
chr18	8855000	6826.25
chr18	8860000	10673.87
chr18	8865000	12099.23
chr18	8870000	9347.19
chr18	8875000	3932.92
chr18	8880000	4870.64
chr18	8885000	8508.80
chr18	8890000	8415.86
chr18	8895000	10339.67
chr18	8900000	8575.65
chr18	8905000	7174.49
chr18	8910000	9934.79
chr18	8915000	7199.96
chr18	8920000	7508.07
chr18	8925000	7568.55
chr18	8930000	6398.48
chr18	8935000	8197.51
chr18	8940000	8448.34
chr18	8945000	7471.79
chr18	8950000	8030.74
chr18	8955000	11539.06
chr18	8960000	9824.69
chr18	8965000	7787.57
chr18	8970000	8625.35
chr18	8975000	11097.30
chr18	8980000	10137.95
chr18	8985000	11419.45
chr18	8990000	10854.14
chr18	8995000	11230.38
chr18	9000000	9687.24
chr18	9005000	8723.41
chr18	9010000	11435.37
chr18	9015000	12380.09
chr18	9020000	8832.27
chr18	9025000	11910.26
chr18	9030000	9136.58
chr18	9035000	8645.11
chr18	9040000	9459.34
chr18	9045000	12012.78
chr18	9050000	7077.17
chr18	9055000	11909.02
chr18	9060000	11884.83
chr18	9065000	9843.25
chr18	9070000	12935.27
chr18	9075000	9280.51
chr18	9080000	6822.55
chr18	9085000	11150.20
chr18	9090000	8211.61
chr18	9095000	7774.89
chr18	9100000	8115.49
chr18	9105000	8560.46
chr18	9110000	11260.95
chr18	9115000	10590.60
chr18	9120000	6269.31
chr18	9125000	5987.93
chr18	9130000	8545.83
chr18	9135000	9697.43
chr18	9140000	6520.15
chr18	9145000	6873.48
chr18	9150000	7520.27
chr18	9155000	9309.14
chr18	9160000	10679.76
chr18	9165000	5714.84
chr18	9170000	12043.37
chr18	9175000	8198.25
chr18	9180000	8136.50
chr18	9185000	8428.07
chr18	9190000	9310.40
chr18	9195000	8335.75
chr18	9200000	5987.94
chr18	9205000	5649.89
chr18	9210000	5926.82
chr18	9215000	8088.75
chr18	9220000	8495.53
chr18	9225000	8781.38
chr18	9230000	11499.70
chr18	9235000	7786.36
chr18	9240000	7515.15
chr18	9245000	6541.14
chr18	9250000	7810.53
chr18	9255000	10487.47
chr18	9260000	9021.37
chr18	9265000	7923.85
chr18	9270000	6553.87
chr18	9275000	9784.02
chr18	9280000	5273.66
chr18	9285000	8789.63
chr18	9290000	9612.75
chr18	9295000	8440.76
chr18	9300000	6856.26
chr18	9305000	7677.49
chr18	9310000	7375.73
chr18	9315000	7705.50
chr18	9320000	7649.49
chr18	9325000	10742.14
chr18	9330000	12639.23
chr18	9335000	9773.86
chr18	9340000	10643.46
chr18	9345000	9332.04
chr18	9350000	7191.13
chr18	9355000	5514.94
chr18	9360000	10579.17
chr18	9365000	11068.08
chr18	9370000	9715.93
chr18	9375000	9098.41
chr18	9380000	9113.68
chr18	9385000	8184.88
chr18	9390000	9990.30
chr18	9395000	8943.70
chr18	9400000	9115.59
chr18	9405000	8384.77
chr18	9410000	8075.38
chr18	9415000	7913.68
chr18	9420000	9051.29
chr18	9425000	10410.46
chr18	9430000	6381.99
chr18	9435000	9819.05
chr18	9440000	9295.10
chr18	9445000	8559.85
chr18	9450000	9123.23
chr18	9455000	7627.84
chr18	9460000	8014.26
chr18	9465000	8946.27
chr18	9470000	5294.69
chr18	9475000	13565.49
chr18	9480000	9971.22
chr18	9485000	9179.28
chr18	9490000	11280.72
chr18	9495000	9703.86
chr18	9500000	7932.81
chr18	9505000	9618.56
chr18	9510000	9854.75
chr18	9515000	7096.30
chr18	9520000	10136.12
chr18	9525000	7280.28
chr18	9530000	11318.94
chr18	9535000	10264.08
chr18	9540000	11979.73
chr18	9545000	8138.44
chr18	9550000	7574.38
chr18	9555000	8894.71
chr18	9560000	8413.44
chr18	9565000	9997.32
chr18	9570000	7174.60
chr18	9575000	6219.68
chr18	9580000	8730.46
chr18	9585000	9369.61
chr18	9590000	7497.98
chr18	9595000	8802.39
chr18	9600000	10052.05
chr18	9605000	8955.81
chr18	9610000	8055.02
chr18	9615000	9349.86
chr18	9620000	4984.00
chr18	9625000	10283.12
chr18	9630000	6978.50
chr18	9635000	8617.74
chr18	9640000	9519.81
chr18	9645000	7002.05
chr18	9650000	9158.87
chr18	9655000	8321.73
chr18	9660000	9770.01
chr18	9665000	8869.22
chr18	9670000	11917.91
chr18	9675000	10807.70
chr18	9680000	8377.12
chr18	9685000	7995.15
chr18	9690000	9566.94
chr18	9695000	8698.61
chr18	9700000	6373.08
chr18	9705000	10334.04
chr18	9710000	13451.52
chr18	9715000	10148.80
chr18	9720000	9605.14
chr18	9725000	9081.21
chr18	9730000	9750.27
chr18	9735000	10416.79
chr18	9740000	8652.12
chr18	9745000	7193.01
chr18	9750000	9655.41
chr18	9755000	9577.11
chr18	9760000	9388.03
chr18	9765000	7722.04
chr18	9770000	8475.79
chr18	9775000	6453.91
chr18	9780000	7644.37
chr18	9785000	7455.93
chr18	9790000	8976.78
chr18	9795000	7993.22
chr18	9800000	8392.38
chr18	9805000	6938.38
chr18	9810000	8198.83
chr18	9815000	5716.08
chr18	9820000	6250.82
chr18	9825000	9291.25
chr18	9830000	11919.78
chr18	9835000	7312.05
chr18	9840000	5062.93
chr18	9845000	7622.72
chr18	9850000	6988.02
chr18	9855000	8902.92
chr18	9860000	6364.78
chr18	9865000	10379.22
chr18	9870000	9696.78
chr18	9875000	4862.40
chr18	9880000	9090.74
chr18	9885000	9379.12
chr18	9890000	9187.51
chr18	9895000	10398.34
chr18	9900000	9204.07
chr18	9905000	7885.02
chr18	9910000	5607.23
chr18	9915000	7744.32
chr18	9920000	8644.48
chr18	9925000	3512.80
chr18	9930000	9022.01
chr18	9935000	6021.68
chr18	9940000	8134.58
chr18	9945000	4461.36
chr18	9950000	7906.06
chr18	9955000	7643.12
chr18	9960000	6120.37
chr18	9965000	11213.25
chr18	9970000	11322.13
chr18	9975000	7200.69
chr18	9980000	7177.77
chr18	9985000	6216.49
chr18	9990000	10126.53
chr18	9995000	7853.83
chr18	10000000	9242.27
chr18	10005000	3347.92
[truncated: 12,936 more rows]
