# Supplementary material for: Highly interacting regions of the human genome are enriched with enhancers and bound by DNA repair proteins
Source: Sci Rep. 2019 Mar 14;9:4577. doi: 10.1038/s41598-019-40770-9 (PMC6418152; doi:10.1038/s41598-019-40770-9)
Supplement: Supplementary file 2 — Supplementary information SI-2 [file 41598_2019_40770_MOESM2_ESM.zip › Supplementary information SI-2/Chr19.sgr]

chr19	60000	82.30
chr19	70000	41.43
chr19	75000	3.50
chr19	80000	46.67
chr19	85000	378.75
chr19	90000	731.21
chr19	95000	423.12
chr19	100000	679.30
chr19	105000	503.62
chr19	110000	120.80
chr19	115000	74.71
chr19	120000	46.10
chr19	125000	68.87
chr19	130000	45.52
chr19	135000	44.94
chr19	140000	47.85
chr19	145000	61.86
chr19	155000	372.35
chr19	170000	114.97
chr19	175000	323.34
chr19	180000	245.70
chr19	185000	151.17
chr19	190000	2.33
chr19	195000	35.01
chr19	200000	74.70
chr19	205000	173.90
chr19	210000	101.55
chr19	215000	252.14
chr19	220000	152.93
chr19	225000	517.09
chr19	230000	463.42
chr19	235000	614.56
chr19	240000	1685.55
chr19	245000	2362.04
chr19	250000	4200.01
chr19	255000	4193.06
chr19	260000	5957.48
chr19	265000	5503.94
chr19	270000	6597.87
chr19	275000	7626.87
chr19	280000	5192.38
chr19	285000	5070.89
chr19	290000	2042.26
chr19	295000	2388.42
chr19	300000	1624.34
chr19	305000	4931.96
chr19	310000	4454.02
chr19	315000	5974.42
chr19	320000	4102.63
chr19	325000	5965.77
chr19	330000	7179.23
chr19	335000	6418.07
chr19	340000	10281.01
chr19	345000	8699.25
chr19	350000	4234.61
chr19	355000	8669.95
chr19	360000	5741.01
chr19	365000	7416.81
chr19	370000	6231.93
chr19	375000	5868.89
chr19	380000	5704.92
chr19	385000	6885.63
chr19	390000	1429.38
chr19	395000	5202.85
chr19	400000	3403.35
chr19	405000	1214.58
chr19	410000	6312.97
chr19	415000	5461.42
chr19	420000	3535.27
chr19	425000	3635.05
chr19	430000	4241.49
chr19	435000	6769.90
chr19	440000	4666.47
chr19	445000	8049.44
chr19	450000	8326.12
chr19	455000	3245.23
chr19	460000	5605.68
chr19	465000	4985.84
chr19	470000	7555.86
chr19	475000	6912.71
chr19	480000	7807.09
chr19	485000	10014.18
chr19	490000	7643.44
chr19	495000	4962.42
chr19	500000	7404.94
chr19	505000	7321.75
chr19	510000	8636.65
chr19	515000	4818.79
chr19	520000	6830.05
chr19	525000	8366.31
chr19	530000	6994.38
chr19	535000	5520.85
chr19	540000	5321.80
chr19	545000	6845.05
chr19	550000	4787.09
chr19	555000	7151.70
chr19	560000	6817.85
chr19	565000	6407.50
chr19	570000	10452.45
chr19	575000	4246.88
chr19	580000	3921.66
chr19	585000	5569.05
chr19	590000	6626.60
chr19	595000	8190.49
chr19	600000	6887.08
chr19	605000	9011.39
chr19	610000	7636.31
chr19	615000	5412.07
chr19	620000	2440.95
chr19	625000	9057.82
chr19	630000	9306.08
chr19	635000	9441.75
chr19	640000	5424.00
chr19	645000	4500.12
chr19	650000	7268.27
chr19	655000	7821.39
chr19	660000	8426.03
chr19	665000	11430.83
chr19	670000	9282.79
chr19	675000	7968.18
chr19	680000	4455.35
chr19	685000	7036.10
chr19	690000	10006.88
chr19	695000	8609.30
chr19	700000	9279.85
chr19	705000	8492.65
chr19	710000	9133.89
chr19	715000	7311.22
chr19	720000	8087.88
chr19	725000	12105.86
chr19	730000	16690.13
chr19	735000	10936.99
chr19	740000	10318.15
chr19	745000	8003.05
chr19	750000	7732.16
chr19	755000	7670.45
chr19	760000	12553.99
chr19	765000	11944.46
chr19	770000	9546.89
chr19	775000	10788.57
chr19	780000	8546.36
chr19	785000	9573.68
chr19	790000	10812.56
chr19	795000	7455.24
chr19	800000	8653.02
chr19	805000	5697.49
chr19	810000	6331.80
chr19	815000	7169.48
chr19	820000	8793.83
chr19	825000	9654.24
chr19	830000	9128.99
chr19	835000	7435.80
chr19	840000	8359.88
chr19	845000	9427.70
chr19	850000	7207.62
chr19	855000	10328.12
chr19	860000	6829.16
chr19	865000	8087.92
chr19	870000	6739.12
chr19	875000	5847.08
chr19	880000	5824.31
chr19	885000	10529.98
chr19	890000	8006.60
chr19	895000	6096.54
chr19	900000	9029.35
chr19	905000	11880.04
chr19	910000	8153.42
chr19	915000	5087.86
chr19	920000	11974.84
chr19	925000	8420.53
chr19	930000	9070.71
chr19	935000	12356.38
chr19	940000	7557.65
chr19	945000	9708.35
chr19	950000	9167.39
chr19	955000	10103.31
chr19	960000	11496.44
chr19	965000	10903.75
chr19	970000	8336.40
chr19	975000	7064.76
chr19	980000	10086.20
chr19	985000	13208.56
chr19	990000	3351.32
chr19	995000	9652.17
chr19	1000000	7587.77
chr19	1005000	6076.47
chr19	1010000	3820.48
chr19	1015000	9954.20
chr19	1020000	12242.53
chr19	1025000	6373.92
chr19	1030000	8495.70
chr19	1035000	12681.76
chr19	1040000	12990.86
chr19	1045000	6889.07
chr19	1050000	10802.60
chr19	1055000	8259.20
chr19	1060000	7058.17
chr19	1065000	9479.50
chr19	1070000	9449.27
chr19	1075000	10031.64
chr19	1080000	4984.33
chr19	1085000	8057.80
chr19	1090000	9285.24
chr19	1095000	12601.02
chr19	1100000	10672.03
chr19	1105000	6754.47
chr19	1110000	5263.67
chr19	1115000	7930.55
chr19	1120000	4731.45
chr19	1125000	8914.78
chr19	1130000	6191.25
chr19	1135000	7056.39
chr19	1140000	7338.44
chr19	1145000	6208.63
chr19	1150000	7189.99
chr19	1155000	4744.10
chr19	1160000	5416.46
chr19	1165000	9410.56
chr19	1170000	7988.71
chr19	1175000	11355.56
chr19	1180000	12348.05
chr19	1185000	12935.31
chr19	1190000	10562.87
chr19	1195000	3406.44
chr19	1200000	12221.58
chr19	1205000	6541.26
chr19	1210000	11498.24
chr19	1215000	10755.16
chr19	1220000	5762.53
chr19	1225000	2449.55
chr19	1230000	5860.12
chr19	1235000	4535.27
chr19	1240000	10212.49
chr19	1245000	4732.53
chr19	1250000	4705.02
chr19	1255000	7421.99
chr19	1260000	10310.36
chr19	1265000	7561.86
chr19	1270000	5962.45
chr19	1275000	9183.37
chr19	1280000	7753.19
chr19	1285000	4954.73
chr19	1290000	7621.59
chr19	1295000	8307.37
chr19	1300000	6149.41
chr19	1305000	10092.78
chr19	1310000	8432.56
chr19	1315000	11916.70
chr19	1320000	7435.27
chr19	1325000	8410.79
chr19	1330000	10120.16
chr19	1335000	10474.80
chr19	1340000	11071.28
chr19	1345000	11816.24
chr19	1350000	9116.06
chr19	1355000	11259.65
chr19	1360000	12523.27
chr19	1365000	10162.05
chr19	1370000	11430.98
chr19	1375000	7447.13
chr19	1380000	12901.35
chr19	1385000	9911.93
chr19	1390000	9211.97
chr19	1395000	9107.44
chr19	1400000	6440.99
chr19	1405000	10111.18
chr19	1410000	11387.87
chr19	1415000	8212.58
chr19	1420000	5304.87
chr19	1425000	9163.76
chr19	1430000	8693.95
chr19	1435000	7789.59
chr19	1440000	8256.50
chr19	1445000	7082.06
chr19	1450000	9154.39
chr19	1455000	8292.01
chr19	1460000	7622.48
chr19	1465000	2076.35
chr19	1470000	5295.52
chr19	1475000	10967.69
chr19	1480000	5339.87
chr19	1485000	9155.93
chr19	1490000	8650.13
chr19	1495000	5094.46
chr19	1500000	8232.38
chr19	1505000	9076.07
chr19	1510000	7298.91
chr19	1515000	9420.79
chr19	1520000	5213.80
chr19	1525000	7477.70
chr19	1530000	8727.40
chr19	1535000	8120.37
chr19	1540000	9362.04
chr19	1545000	9601.38
chr19	1550000	10999.79
chr19	1555000	8165.48
chr19	1560000	11637.12
chr19	1565000	5538.02
chr19	1570000	10425.38
chr19	1575000	9726.68
chr19	1580000	8738.67
chr19	1585000	11303.61
chr19	1590000	8690.11
chr19	1595000	9344.56
chr19	1600000	12012.32
chr19	1605000	11023.32
chr19	1610000	5083.71
chr19	1615000	5600.79
chr19	1620000	8780.88
chr19	1625000	4960.39
chr19	1630000	6456.06
chr19	1635000	12857.32
chr19	1640000	12926.79
chr19	1645000	11169.22
chr19	1650000	7512.75
chr19	1655000	13097.06
chr19	1660000	11098.29
chr19	1665000	6141.57
chr19	1670000	9248.81
chr19	1675000	7095.22
chr19	1680000	10452.82
chr19	1685000	9861.42
chr19	1690000	9010.83
chr19	1695000	9040.59
chr19	1700000	8840.12
chr19	1705000	9612.96
chr19	1710000	7197.74
chr19	1715000	6674.91
chr19	1720000	10541.42
chr19	1725000	7002.16
chr19	1730000	8853.52
chr19	1735000	9991.09
chr19	1740000	9984.09
chr19	1745000	6968.18
chr19	1750000	8728.59
chr19	1755000	4537.86
chr19	1760000	8954.28
chr19	1765000	9119.14
chr19	1770000	8806.00
chr19	1775000	9249.43
chr19	1780000	5990.55
chr19	1785000	10734.15
chr19	1790000	8538.51
chr19	1795000	9453.98
chr19	1800000	11155.50
chr19	1805000	7644.62
chr19	1810000	14850.39
chr19	1815000	5510.37
chr19	1820000	6650.98
chr19	1825000	6437.12
chr19	1830000	12324.11
chr19	1835000	11020.50
chr19	1840000	11130.97
chr19	1845000	13842.81
chr19	1850000	7392.64
chr19	1855000	11602.00
chr19	1860000	5960.61
chr19	1865000	9900.49
chr19	1870000	10741.37
chr19	1875000	6270.51
chr19	1880000	7369.75
chr19	1885000	9798.88
chr19	1890000	10097.45
chr19	1895000	12961.68
chr19	1900000	11597.18
chr19	1905000	10850.60
chr19	1910000	9193.93
chr19	1915000	11201.99
chr19	1920000	11906.84
chr19	1925000	11293.84
chr19	1930000	10214.52
chr19	1935000	13362.00
chr19	1940000	7837.73
chr19	1945000	10337.79
chr19	1950000	10199.82
chr19	1955000	5107.00
chr19	1960000	12152.30
chr19	1965000	9973.83
chr19	1970000	11862.52
chr19	1975000	6591.31
chr19	1980000	7672.45
chr19	1985000	6761.40
chr19	1990000	8173.37
chr19	1995000	10712.01
chr19	2000000	13304.50
chr19	2005000	11925.97
chr19	2010000	7890.51
chr19	2015000	9039.71
chr19	2020000	10861.50
chr19	2025000	11112.13
chr19	2030000	8165.34
chr19	2035000	7849.68
chr19	2040000	9108.97
chr19	2045000	9412.34
chr19	2050000	7075.23
chr19	2055000	11431.79
chr19	2060000	14624.61
chr19	2065000	12828.95
chr19	2070000	12488.91
chr19	2075000	14744.70
chr19	2080000	16923.40
chr19	2085000	16454.20
chr19	2090000	14179.34
chr19	2095000	8015.28
chr19	2100000	11363.15
chr19	2105000	9521.69
chr19	2110000	8680.03
chr19	2115000	13386.94
chr19	2120000	13121.07
chr19	2125000	10834.22
chr19	2130000	10681.13
chr19	2135000	9316.45
chr19	2140000	10698.18
chr19	2145000	11820.95
chr19	2150000	13743.92
chr19	2155000	12011.68
chr19	2160000	10950.23
chr19	2165000	8997.32
chr19	2170000	15955.21
chr19	2175000	13173.94
chr19	2180000	16560.86
chr19	2185000	11396.12
chr19	2190000	11369.27
chr19	2195000	9590.71
chr19	2200000	6542.90
chr19	2205000	6680.28
chr19	2210000	10408.45
chr19	2215000	4471.04
chr19	2220000	10039.24
chr19	2225000	3027.46
chr19	2230000	10836.39
chr19	2235000	10278.24
chr19	2240000	13912.94
chr19	2245000	7130.16
chr19	2250000	5212.61
chr19	2255000	11935.86
chr19	2260000	12679.88
chr19	2265000	13767.82
chr19	2270000	9723.31
chr19	2275000	11249.52
chr19	2280000	13072.25
chr19	2285000	12188.07
chr19	2290000	7903.91
chr19	2295000	11873.97
chr19	2300000	10496.54
chr19	2305000	12681.10
chr19	2310000	11189.63
chr19	2315000	13566.64
chr19	2320000	11911.86
chr19	2325000	13930.40
chr19	2330000	10775.59
chr19	2335000	6481.82
chr19	2340000	4139.99
chr19	2345000	2903.96
chr19	2350000	5759.33
chr19	2355000	7851.67
chr19	2360000	8491.06
chr19	2365000	10462.87
chr19	2370000	11015.31
chr19	2375000	11882.63
chr19	2380000	10813.71
chr19	2385000	13278.42
chr19	2390000	10325.32
chr19	2395000	12722.06
chr19	2400000	10023.57
chr19	2405000	11365.52
chr19	2410000	13242.70
chr19	2415000	11975.11
chr19	2420000	10176.06
chr19	2425000	8128.68
chr19	2430000	9023.44
chr19	2435000	7408.20
chr19	2440000	13670.88
chr19	2445000	7528.61
chr19	2450000	11329.11
chr19	2455000	11742.16
chr19	2460000	11555.18
chr19	2465000	12384.07
chr19	2470000	12007.31
chr19	2475000	11252.36
chr19	2480000	12747.33
chr19	2485000	9801.83
chr19	2490000	11016.08
chr19	2495000	10253.91
chr19	2500000	12915.05
chr19	2505000	10674.53
chr19	2510000	6903.95
chr19	2515000	12289.66
chr19	2520000	10859.06
chr19	2525000	10474.58
chr19	2530000	10102.38
chr19	2535000	11189.92
chr19	2540000	12265.39
chr19	2545000	11873.32
chr19	2550000	11835.18
chr19	2555000	12021.31
chr19	2560000	16257.27
chr19	2565000	11317.04
chr19	2570000	11789.75
chr19	2575000	10894.54
chr19	2580000	8173.50
chr19	2585000	11140.48
chr19	2590000	6789.67
chr19	2595000	10993.07
chr19	2600000	12318.67
chr19	2605000	13330.57
chr19	2610000	15087.35
chr19	2615000	15817.27
chr19	2620000	13182.12
chr19	2625000	13167.10
chr19	2630000	14445.38
chr19	2635000	12220.98
chr19	2640000	13864.86
chr19	2645000	14902.01
chr19	2650000	13719.89
chr19	2655000	10374.79
chr19	2660000	11541.25
chr19	2665000	14842.30
chr19	2670000	11563.78
chr19	2675000	15906.90
chr19	2680000	11866.80
chr19	2685000	11820.03
chr19	2690000	10611.64
chr19	2695000	10810.85
chr19	2700000	10452.02
chr19	2705000	11212.84
chr19	2710000	11073.14
chr19	2715000	9470.27
chr19	2720000	8875.45
chr19	2725000	9371.60
chr19	2730000	10836.65
chr19	2735000	11525.14
chr19	2740000	11349.26
chr19	2745000	13184.99
chr19	2750000	12266.28
chr19	2755000	9186.45
chr19	2760000	7500.41
chr19	2765000	7861.47
chr19	2770000	10746.99
chr19	2775000	12113.22
chr19	2780000	13617.55
chr19	2785000	13618.41
chr19	2790000	14180.52
chr19	2795000	9577.16
chr19	2800000	7245.62
chr19	2805000	8113.84
chr19	2810000	7118.14
chr19	2815000	8409.42
chr19	2820000	13287.17
chr19	2825000	10418.21
chr19	2830000	11464.54
chr19	2835000	11732.75
chr19	2840000	8839.67
chr19	2845000	9310.65
chr19	2850000	6381.71
chr19	2855000	10149.88
chr19	2860000	7377.20
chr19	2865000	7311.27
chr19	2870000	9497.69
chr19	2875000	8207.56
chr19	2880000	8950.19
chr19	2885000	9937.68
chr19	2890000	8508.88
chr19	2895000	8485.98
chr19	2900000	9580.80
chr19	2905000	9937.27
chr19	2910000	7572.79
chr19	2915000	10946.40
chr19	2920000	8507.57
chr19	2925000	7626.98
chr19	2930000	9676.73
chr19	2935000	10247.57
chr19	2940000	9323.86
chr19	2945000	10958.13
chr19	2950000	14704.01
chr19	2955000	14548.29
chr19	2960000	11357.35
chr19	2965000	11183.20
chr19	2970000	12698.03
chr19	2975000	11258.76
chr19	2980000	10526.13
chr19	2985000	11968.69
chr19	2990000	9348.19
chr19	2995000	9724.45
chr19	3000000	10527.14
chr19	3005000	10667.41
chr19	3010000	8930.34
chr19	3015000	10246.66
chr19	3020000	8890.07
chr19	3025000	8468.33
chr19	3030000	13944.77
chr19	3035000	15900.69
chr19	3040000	11067.17
chr19	3045000	10929.85
chr19	3050000	11480.23
chr19	3055000	9481.50
chr19	3060000	9372.75
chr19	3065000	11299.14
chr19	3070000	11920.42
chr19	3075000	12712.08
chr19	3080000	11028.76
chr19	3085000	9747.37
chr19	3090000	8544.92
chr19	3095000	11382.31
chr19	3100000	13045.28
chr19	3105000	8323.09
chr19	3110000	7794.35
chr19	3115000	8359.77
chr19	3120000	6131.40
chr19	3125000	11219.25
chr19	3130000	13775.76
chr19	3135000	12197.06
chr19	3140000	12614.86
chr19	3145000	10152.64
chr19	3150000	10422.73
chr19	3155000	14837.58
chr19	3160000	10826.17
chr19	3165000	11768.42
chr19	3170000	8564.90
chr19	3175000	6315.77
chr19	3180000	12499.36
chr19	3185000	6393.28
chr19	3190000	8973.80
chr19	3195000	9269.46
chr19	3200000	8521.08
chr19	3205000	7334.49
chr19	3210000	11695.74
chr19	3215000	9560.84
chr19	3220000	9082.96
chr19	3225000	3111.01
chr19	3230000	10805.77
chr19	3235000	8050.51
chr19	3240000	9905.48
chr19	3245000	8317.49
chr19	3250000	10602.35
chr19	3255000	10539.71
chr19	3260000	10549.62
chr19	3265000	11529.49
chr19	3270000	7675.97
chr19	3275000	7713.33
chr19	3280000	12152.80
chr19	3285000	6921.73
chr19	3290000	10789.27
chr19	3295000	6706.21
chr19	3300000	10718.02
chr19	3305000	10725.55
chr19	3310000	3028.01
chr19	3315000	9212.51
chr19	3320000	9337.05
chr19	3325000	10269.56
chr19	3330000	9836.52
chr19	3335000	9874.46
chr19	3340000	9858.71
chr19	3345000	11093.66
chr19	3350000	9856.92
chr19	3355000	9319.26
chr19	3360000	4187.46
chr19	3365000	7687.41
chr19	3370000	11202.59
chr19	3375000	11237.03
chr19	3380000	8829.62
chr19	3385000	9976.95
chr19	3390000	10785.01
chr19	3395000	13224.06
chr19	3400000	8066.69
chr19	3405000	9865.52
chr19	3410000	9335.10
chr19	3415000	7351.58
chr19	3420000	9745.71
chr19	3425000	9508.64
chr19	3430000	12864.42
chr19	3435000	11665.42
chr19	3440000	9943.36
chr19	3445000	12895.25
chr19	3450000	10521.04
chr19	3455000	8458.23
chr19	3460000	5549.39
chr19	3465000	5201.91
chr19	3470000	13136.20
chr19	3475000	6827.79
chr19	3480000	11975.76
chr19	3485000	12606.84
chr19	3490000	10944.61
chr19	3495000	13718.38
chr19	3500000	12120.38
chr19	3505000	7180.95
chr19	3510000	15471.47
chr19	3515000	12507.80
chr19	3520000	10404.61
chr19	3525000	7154.07
chr19	3530000	8213.85
chr19	3535000	9285.81
chr19	3540000	7446.82
chr19	3545000	7781.46
chr19	3550000	13757.04
chr19	3555000	9576.54
chr19	3560000	13374.86
chr19	3565000	11029.44
chr19	3570000	9965.98
chr19	3575000	8407.56
chr19	3580000	10353.50
chr19	3585000	8848.53
chr19	3590000	7243.93
chr19	3595000	8945.49
chr19	3600000	9972.02
chr19	3605000	6855.93
chr19	3610000	7979.27
chr19	3615000	8681.58
chr19	3620000	7544.75
chr19	3625000	10931.18
chr19	3630000	4761.66
chr19	3635000	9713.77
chr19	3640000	10552.04
chr19	3645000	6386.23
chr19	3650000	8334.54
chr19	3655000	10759.48
chr19	3660000	13401.79
chr19	3665000	5460.91
chr19	3670000	7518.92
chr19	3675000	10548.52
chr19	3680000	13438.94
chr19	3685000	11079.97
chr19	3690000	6509.39
chr19	3695000	7809.72
chr19	3700000	9459.69
chr19	3705000	11549.96
chr19	3710000	9654.06
chr19	3715000	8888.18
chr19	3720000	7563.19
chr19	3725000	11437.45
chr19	3730000	12289.13
chr19	3735000	11971.79
chr19	3740000	11014.30
chr19	3745000	10031.20
chr19	3750000	9159.57
chr19	3755000	10356.95
chr19	3760000	9987.03
chr19	3765000	13002.45
chr19	3770000	8991.10
chr19	3775000	8158.11
chr19	3780000	9379.57
chr19	3785000	7579.73
chr19	3790000	9939.59
chr19	3795000	7777.19
chr19	3800000	7362.99
chr19	3805000	6935.97
chr19	3810000	8230.43
chr19	3815000	10794.29
chr19	3820000	10093.87
chr19	3825000	7107.19
chr19	3830000	9432.10
chr19	3835000	8136.45
chr19	3840000	11563.55
chr19	3845000	11766.94
chr19	3850000	9106.65
chr19	3855000	9417.97
chr19	3860000	10283.78
chr19	3865000	9439.06
chr19	3870000	9903.38
chr19	3875000	7481.54
chr19	3880000	8501.39
chr19	3885000	8145.56
chr19	3890000	7339.48
chr19	3895000	10460.47
chr19	3900000	10451.72
chr19	3905000	9654.93
chr19	3910000	11296.99
chr19	3915000	7862.91
chr19	3920000	11680.22
chr19	3925000	9975.74
chr19	3930000	8953.47
chr19	3935000	5577.88
chr19	3940000	11280.76
chr19	3945000	9337.49
chr19	3950000	9122.97
chr19	3955000	7621.79
chr19	3960000	9076.94
chr19	3965000	11449.83
chr19	3970000	5204.65
chr19	3975000	10747.64
chr19	3980000	14788.73
chr19	3985000	9767.26
chr19	3990000	10644.10
chr19	3995000	9243.32
chr19	4000000	10093.34
chr19	4005000	8982.33
chr19	4010000	5367.68
chr19	4015000	5937.13
chr19	4020000	10365.55
chr19	4025000	8230.42
chr19	4030000	7128.74
chr19	4035000	3300.30
chr19	4040000	7208.78
chr19	4045000	7015.47
chr19	4050000	8746.80
chr19	4055000	9976.43
chr19	4060000	11207.19
chr19	4065000	6247.88
chr19	4070000	10349.63
chr19	4075000	11368.41
chr19	4080000	10002.79
chr19	4085000	10573.52
chr19	4090000	8812.93
chr19	4095000	7846.16
chr19	4100000	8246.26
chr19	4105000	13392.53
chr19	4110000	11199.15
chr19	4115000	13930.50
chr19	4120000	7055.22
chr19	4125000	10831.05
chr19	4130000	9375.46
chr19	4135000	10745.25
chr19	4140000	11456.86
chr19	4145000	10185.08
chr19	4150000	11674.05
chr19	4155000	10587.59
chr19	4160000	12380.39
chr19	4165000	10804.90
chr19	4170000	9481.18
chr19	4175000	11992.35
chr19	4180000	14025.83
chr19	4185000	13326.15
chr19	4190000	10110.38
chr19	4195000	7849.20
chr19	4200000	11543.98
chr19	4205000	11142.61
chr19	4210000	12732.57
chr19	4215000	12276.73
chr19	4220000	10960.09
chr19	4225000	8656.65
chr19	4230000	11316.77
chr19	4235000	13172.00
chr19	4240000	12219.27
chr19	4245000	14149.72
chr19	4250000	12856.04
chr19	4255000	9892.11
chr19	4260000	10129.22
chr19	4265000	11360.20
chr19	4270000	9932.98
chr19	4275000	8188.16
chr19	4280000	9814.79
chr19	4285000	7202.63
chr19	4290000	10165.84
chr19	4295000	10693.42
chr19	4300000	10484.28
chr19	4305000	11294.99
chr19	4310000	9787.96
chr19	4315000	10278.10
chr19	4320000	9104.49
chr19	4325000	10711.88
chr19	4330000	9918.20
chr19	4335000	11745.29
chr19	4340000	10146.44
chr19	4345000	12670.70
chr19	4350000	12604.70
chr19	4355000	12586.56
chr19	4360000	11600.62
chr19	4365000	13212.68
chr19	4370000	10714.95
chr19	4375000	13186.24
chr19	4380000	10488.18
chr19	4385000	11288.43
chr19	4390000	9448.52
chr19	4395000	11390.70
chr19	4400000	7214.73
chr19	4405000	9172.71
chr19	4410000	12456.54
chr19	4415000	9896.96
chr19	4420000	7868.46
chr19	4425000	10028.98
chr19	4430000	10965.90
chr19	4435000	10809.89
chr19	4440000	8520.74
chr19	4445000	8032.44
chr19	4450000	9399.21
chr19	4455000	8297.51
chr19	4460000	9294.48
chr19	4465000	10052.12
chr19	4470000	10989.40
chr19	4475000	11461.57
chr19	4480000	10066.73
chr19	4485000	11962.20
chr19	4490000	6208.24
chr19	4495000	9513.61
chr19	4500000	3908.12
chr19	4505000	11924.67
chr19	4510000	7088.51
chr19	4515000	10395.00
chr19	4520000	11499.55
chr19	4525000	11291.56
chr19	4530000	11535.67
chr19	4535000	14765.72
chr19	4540000	6705.90
chr19	4545000	9026.33
chr19	4550000	9672.49
chr19	4555000	9048.63
chr19	4560000	8850.57
chr19	4565000	10864.50
chr19	4570000	9809.64
chr19	4575000	14149.95
chr19	4580000	6042.90
chr19	4585000	11154.78
chr19	4590000	7978.49
chr19	4595000	6026.51
chr19	4600000	6879.85
chr19	4605000	8287.41
chr19	4610000	9293.79
chr19	4615000	8018.79
chr19	4620000	10109.16
chr19	4625000	9091.19
chr19	4630000	9775.77
chr19	4635000	10870.28
chr19	4640000	12748.56
chr19	4645000	11169.28
chr19	4650000	9053.17
chr19	4655000	11934.47
chr19	4660000	9047.32
chr19	4665000	10981.57
chr19	4670000	10406.94
chr19	4675000	9623.70
chr19	4680000	8442.18
chr19	4685000	9471.32
chr19	4690000	6185.91
chr19	4695000	13431.27
chr19	4700000	11107.86
chr19	4705000	9096.95
chr19	4710000	14114.09
chr19	4715000	12865.98
chr19	4720000	13835.46
chr19	4725000	10993.35
chr19	4730000	11449.04
chr19	4735000	10083.42
chr19	4740000	8762.09
chr19	4745000	10033.69
chr19	4750000	10376.42
chr19	4755000	11052.18
chr19	4760000	7184.59
chr19	4765000	8195.61
chr19	4770000	10377.63
chr19	4775000	10655.11
chr19	4780000	10540.06
chr19	4785000	9626.02
chr19	4790000	14627.92
chr19	4795000	9645.96
chr19	4800000	13560.64
chr19	4805000	13073.00
chr19	4810000	10765.19
chr19	4815000	9707.31
chr19	4820000	10947.22
chr19	4825000	10582.05
chr19	4830000	11437.15
chr19	4835000	9320.43
chr19	4840000	12861.16
chr19	4845000	10732.78
chr19	4850000	10197.38
chr19	4855000	11583.92
chr19	4860000	11771.31
chr19	4865000	11705.32
chr19	4870000	12411.52
chr19	4875000	9692.59
chr19	4880000	9906.35
chr19	4885000	7660.07
chr19	4890000	11003.15
chr19	4895000	9420.88
chr19	4900000	10591.46
chr19	4905000	9402.92
chr19	4910000	15054.52
chr19	4915000	13808.48
chr19	4920000	12395.09
chr19	4925000	9572.94
chr19	4930000	11798.06
chr19	4935000	9638.84
chr19	4940000	10653.90
chr19	4945000	11347.20
chr19	4950000	9732.88
chr19	4955000	12146.86
chr19	4960000	7642.44
chr19	4965000	10347.73
chr19	4970000	14541.95
chr19	4975000	13301.39
chr19	4980000	9524.89
chr19	4985000	12723.20
chr19	4990000	11991.94
chr19	4995000	11309.77
chr19	5000000	7946.15
chr19	5005000	11265.43
chr19	5010000	12028.18
chr19	5015000	6664.74
chr19	5020000	10585.65
chr19	5025000	8694.52
chr19	5030000	12263.19
chr19	5035000	10480.58
chr19	5040000	7370.32
chr19	5045000	5951.00
chr19	5050000	10073.82
chr19	5055000	9914.97
chr19	5060000	9926.00
chr19	5065000	4900.78
chr19	5070000	8170.91
chr19	5075000	9944.64
chr19	5080000	10619.19
chr19	5085000	6825.16
chr19	5090000	8933.55
chr19	5095000	13279.48
chr19	5100000	10110.46
chr19	5105000	10324.80
chr19	5110000	9679.98
chr19	5115000	9665.37
chr19	5120000	9222.09
chr19	5125000	7773.51
chr19	5130000	9798.41
chr19	5135000	13111.10
chr19	5140000	11952.45
chr19	5145000	10924.58
chr19	5150000	3456.37
chr19	5155000	11245.88
chr19	5160000	12461.82
chr19	5165000	9699.23
chr19	5170000	9662.88
chr19	5175000	10790.69
chr19	5180000	9461.36
chr19	5185000	9583.92
chr19	5190000	9067.58
chr19	5195000	9783.56
chr19	5200000	8636.57
chr19	5205000	9049.52
chr19	5210000	11676.53
chr19	5215000	12286.14
chr19	5220000	9763.17
chr19	5225000	8711.35
chr19	5230000	6739.64
chr19	5235000	5054.12
chr19	5240000	9388.07
chr19	5245000	10429.98
chr19	5250000	7379.64
chr19	5255000	6244.95
chr19	5260000	9144.07
chr19	5265000	10683.51
chr19	5270000	12332.77
chr19	5275000	11788.41
chr19	5280000	9291.17
chr19	5285000	12495.09
chr19	5290000	6867.42
chr19	5295000	10385.60
chr19	5300000	10759.94
chr19	5305000	9528.19
chr19	5310000	11270.44
chr19	5315000	13034.18
chr19	5320000	12160.33
chr19	5325000	12823.23
chr19	5330000	10960.72
chr19	5335000	6397.33
chr19	5340000	10158.85
chr19	5345000	11244.65
chr19	5350000	10881.36
chr19	5355000	6931.69
chr19	5360000	6751.12
chr19	5365000	9792.01
chr19	5370000	10129.70
chr19	5375000	11547.10
chr19	5380000	9224.75
chr19	5385000	8560.29
chr19	5390000	9790.17
chr19	5395000	10030.73
chr19	5400000	10006.79
chr19	5405000	9253.38
chr19	5410000	9154.08
chr19	5415000	7023.12
chr19	5420000	8665.23
chr19	5425000	10699.32
chr19	5430000	9277.87
chr19	5435000	7616.41
chr19	5440000	8487.15
chr19	5445000	7800.96
chr19	5450000	7534.15
chr19	5455000	10400.89
chr19	5460000	11852.14
chr19	5465000	8177.08
chr19	5470000	8586.39
chr19	5475000	7114.83
chr19	5480000	11989.93
chr19	5485000	9990.35
chr19	5490000	7910.79
chr19	5495000	9469.43
chr19	5500000	8766.34
chr19	5505000	8893.58
chr19	5510000	10876.85
chr19	5515000	9079.37
chr19	5520000	10165.57
chr19	5525000	7490.89
chr19	5530000	8156.66
chr19	5535000	8048.60
chr19	5540000	9946.05
chr19	5545000	9392.47
chr19	5550000	6462.00
chr19	5555000	8301.03
chr19	5560000	7015.12
chr19	5565000	6637.23
chr19	5570000	9101.16
chr19	5575000	12999.02
chr19	5580000	8684.34
chr19	5585000	7266.92
chr19	5590000	11060.67
chr19	5595000	9625.65
chr19	5600000	6912.40
chr19	5605000	10737.62
chr19	5610000	8193.63
chr19	5615000	7688.48
chr19	5620000	10566.43
chr19	5625000	12179.88
chr19	5630000	8196.46
chr19	5635000	7121.93
chr19	5640000	10232.34
chr19	5645000	8056.98
chr19	5650000	10381.80
chr19	5655000	9282.10
chr19	5660000	10874.17
chr19	5665000	7977.52
chr19	5670000	9011.15
chr19	5675000	7461.75
chr19	5680000	10956.79
chr19	5685000	7870.98
chr19	5690000	6879.34
chr19	5695000	9764.38
chr19	5700000	9277.92
chr19	5705000	9766.67
chr19	5710000	10192.55
chr19	5715000	10983.07
chr19	5720000	12121.23
chr19	5725000	10124.55
chr19	5730000	8692.60
chr19	5735000	9127.16
chr19	5740000	7876.25
chr19	5745000	9104.98
chr19	5750000	10007.19
chr19	5755000	9632.93
chr19	5760000	7831.84
chr19	5765000	9394.61
chr19	5770000	11062.52
chr19	5775000	12647.45
chr19	5780000	9394.73
chr19	5785000	12212.43
chr19	5790000	13188.90
chr19	5795000	8925.71
chr19	5800000	11216.16
chr19	5805000	11314.28
chr19	5810000	10810.88
chr19	5815000	11028.08
chr19	5820000	7592.50
chr19	5825000	6328.14
chr19	5830000	11147.29
chr19	5835000	10917.74
chr19	5840000	9806.92
chr19	5845000	9937.21
chr19	5850000	8738.77
chr19	5855000	11336.38
chr19	5860000	11656.38
chr19	5865000	8775.05
chr19	5870000	8388.39
chr19	5875000	11086.41
chr19	5880000	7434.20
chr19	5885000	9959.37
chr19	5890000	10147.97
chr19	5895000	5484.21
chr19	5900000	12999.97
chr19	5905000	9932.48
chr19	5910000	12152.84
chr19	5915000	7229.20
chr19	5920000	7457.60
chr19	5925000	6772.05
chr19	5930000	13799.23
chr19	5935000	10013.26
chr19	5940000	11024.79
chr19	5945000	12012.79
chr19	5950000	9880.02
chr19	5955000	9829.86
chr19	5960000	12563.55
chr19	5965000	13625.35
chr19	5970000	11812.04
chr19	5975000	11679.36
chr19	5980000	9878.52
chr19	5985000	11788.90
chr19	5990000	8485.67
chr19	5995000	11009.79
chr19	6000000	12607.49
chr19	6005000	11177.39
chr19	6010000	11090.94
chr19	6015000	12622.78
chr19	6020000	13987.17
chr19	6025000	12629.31
chr19	6030000	11080.50
chr19	6035000	7590.43
chr19	6040000	11049.68
chr19	6045000	9053.01
chr19	6050000	7200.43
chr19	6055000	12385.29
chr19	6060000	12917.95
chr19	6065000	11656.92
chr19	6070000	10495.88
chr19	6075000	8381.74
chr19	6080000	11680.27
chr19	6085000	12278.80
chr19	6090000	9515.25
chr19	6095000	9714.46
chr19	6100000	10647.72
chr19	6105000	11034.26
chr19	6110000	11048.40
chr19	6115000	11179.90
chr19	6120000	11021.67
chr19	6125000	10990.73
chr19	6130000	8273.89
chr19	6135000	10076.02
chr19	6140000	13078.47
chr19	6145000	10878.45
chr19	6150000	8978.70
chr19	6155000	10212.76
chr19	6160000	8646.91
chr19	6165000	11929.24
chr19	6170000	11328.84
chr19	6175000	10500.64
chr19	6180000	8874.69
chr19	6185000	10868.55
chr19	6190000	11876.52
chr19	6195000	11753.62
chr19	6200000	10904.04
chr19	6205000	12094.27
chr19	6210000	5465.83
chr19	6215000	6327.77
chr19	6220000	7704.32
chr19	6225000	7817.07
chr19	6230000	6830.66
chr19	6235000	7996.32
chr19	6240000	4535.97
chr19	6245000	9324.26
chr19	6250000	8003.26
chr19	6255000	10791.87
chr19	6260000	7619.01
chr19	6265000	9738.93
chr19	6270000	9828.40
chr19	6275000	8889.80
chr19	6280000	9932.24
chr19	6285000	9686.45
chr19	6290000	9150.90
chr19	6295000	12216.43
chr19	6300000	10048.49
chr19	6305000	9293.96
chr19	6310000	12448.11
chr19	6315000	9378.59
chr19	6320000	8718.62
chr19	6325000	10159.95
chr19	6330000	9473.18
chr19	6335000	9035.12
chr19	6340000	7315.25
chr19	6345000	10219.01
chr19	6350000	10129.59
chr19	6355000	7279.66
chr19	6360000	11631.05
chr19	6365000	10774.86
chr19	6370000	9784.99
chr19	6375000	8771.80
chr19	6380000	10106.23
chr19	6385000	11912.58
chr19	6390000	14108.99
chr19	6395000	11648.59
chr19	6400000	8771.86
chr19	6405000	9917.03
chr19	6410000	7241.76
chr19	6415000	13145.51
chr19	6420000	8570.93
chr19	6425000	11928.89
chr19	6430000	10150.73
chr19	6435000	11810.01
chr19	6440000	11701.28
chr19	6445000	12641.70
chr19	6450000	14049.66
chr19	6455000	15562.18
chr19	6460000	10667.58
chr19	6465000	9655.02
chr19	6470000	12981.50
chr19	6475000	14026.43
chr19	6480000	13575.01
chr19	6485000	12384.05
chr19	6490000	12545.92
chr19	6495000	10003.69
chr19	6500000	9457.10
chr19	6505000	10336.10
chr19	6510000	9706.02
chr19	6515000	15250.77
chr19	6520000	14348.82
chr19	6525000	12014.95
chr19	6530000	9100.17
chr19	6535000	11210.18
chr19	6540000	11601.51
chr19	6545000	8413.91
chr19	6550000	10190.97
chr19	6555000	10531.50
chr19	6560000	12515.94
chr19	6565000	10767.45
chr19	6570000	8344.35
chr19	6575000	5951.12
chr19	6580000	8159.33
chr19	6585000	13016.06
chr19	6590000	13695.76
chr19	6595000	13188.35
chr19	6600000	12798.19
chr19	6605000	10731.83
chr19	6610000	10052.72
chr19	6615000	11283.22
chr19	6620000	11932.12
chr19	6625000	11385.51
chr19	6630000	13287.21
chr19	6635000	12139.03
chr19	6640000	13648.62
chr19	6645000	12128.36
chr19	6650000	10812.51
chr19	6655000	11873.64
chr19	6660000	14424.73
chr19	6665000	13905.40
chr19	6670000	12378.22
chr19	6675000	8057.64
chr19	6680000	14524.93
chr19	6685000	13779.75
chr19	6690000	12977.86
chr19	6695000	11664.96
chr19	6700000	7178.03
chr19	6705000	10258.09
chr19	6710000	13960.77
chr19	6715000	12468.11
chr19	6720000	9539.82
chr19	6725000	10707.36
chr19	6730000	7966.56
chr19	6735000	18095.48
chr19	6740000	12689.39
chr19	6745000	12062.85
chr19	6750000	13113.32
chr19	6755000	12160.25
chr19	6760000	9036.96
chr19	6765000	13117.39
chr19	6770000	10199.60
chr19	6775000	10667.39
chr19	6780000	10381.79
chr19	6785000	12318.29
chr19	6790000	10877.57
chr19	6795000	8934.03
chr19	6800000	11543.28
chr19	6805000	12943.77
chr19	6810000	10554.08
chr19	6815000	10708.31
chr19	6820000	9987.64
chr19	6825000	15352.79
chr19	6830000	11914.84
chr19	6835000	11157.98
chr19	6840000	9801.34
chr19	6845000	6179.25
chr19	6850000	11386.43
chr19	6855000	7738.19
chr19	6860000	12351.25
chr19	6865000	13591.50
chr19	6870000	12677.97
chr19	6875000	13181.80
chr19	6880000	9798.63
chr19	6885000	10932.62
chr19	6890000	11663.63
chr19	6895000	10406.80
chr19	6900000	8905.95
chr19	6905000	6568.94
chr19	6910000	6412.96
chr19	6915000	10947.30
chr19	6920000	10777.35
chr19	6925000	9542.93
chr19	6930000	9073.92
chr19	6935000	8567.04
chr19	6940000	9348.28
chr19	6945000	9514.08
chr19	6950000	7271.81
chr19	6955000	9292.78
chr19	6960000	8582.02
chr19	6965000	8680.72
chr19	6970000	8889.11
chr19	6975000	7196.29
chr19	6980000	6326.82
chr19	6985000	9062.46
chr19	6990000	7182.85
chr19	6995000	10836.49
chr19	7000000	9768.41
chr19	7005000	9298.27
chr19	7010000	10909.91
chr19	7015000	6611.11
chr19	7020000	342.75
chr19	7025000	698.36
chr19	7030000	482.89
chr19	7035000	193.87
chr19	7040000	35.03
chr19	7045000	909.72
chr19	7050000	1367.52
chr19	7055000	1402.54
chr19	7060000	4439.50
chr19	7065000	9015.00
chr19	7070000	10530.88
chr19	7075000	10751.05
chr19	7080000	11722.13
chr19	7085000	10608.02
chr19	7090000	12044.43
chr19	7095000	11151.03
chr19	7100000	11037.29
chr19	7105000	9631.83
chr19	7110000	9146.58
chr19	7115000	7054.34
chr19	7120000	9405.16
chr19	7125000	9659.82
chr19	7130000	11169.72
chr19	7135000	5964.21
chr19	7140000	10445.83
chr19	7145000	10622.16
chr19	7150000	8668.96
chr19	7155000	9423.86
chr19	7160000	9915.50
chr19	7165000	9747.42
chr19	7170000	9646.39
chr19	7175000	13515.55
chr19	7180000	7756.80
chr19	7185000	11356.61
chr19	7190000	10839.87
chr19	7195000	11852.42
chr19	7200000	9460.65
chr19	7205000	13170.88
chr19	7210000	8192.91
chr19	7215000	10804.72
chr19	7220000	10676.86
chr19	7225000	7431.52
chr19	7230000	11580.19
chr19	7235000	9380.65
chr19	7240000	9549.92
chr19	7245000	10706.09
chr19	7250000	10687.39
chr19	7255000	8120.52
chr19	7260000	7781.24
chr19	7265000	8621.56
chr19	7270000	12160.08
chr19	7275000	11626.37
chr19	7280000	10776.21
chr19	7285000	11976.87
chr19	7290000	9505.05
chr19	7295000	9712.93
chr19	7300000	6884.27
chr19	7305000	150.00
chr19	7310000	41.44
chr19	7315000	44.93
chr19	7320000	26.84
chr19	7325000	16.92
chr19	7330000	50.18
chr19	7335000	79.36
chr19	7340000	7.59
chr19	7345000	8.17
chr19	7395000	10947.21
chr19	7400000	7765.01
chr19	7405000	12793.79
chr19	7410000	10404.85
chr19	7415000	13668.89
chr19	7420000	12564.71
chr19	7425000	9916.01
chr19	7430000	12697.23
chr19	7435000	12442.59
chr19	7440000	14220.02
chr19	7445000	13062.68
chr19	7450000	11987.53
chr19	7455000	12191.79
chr19	7460000	11110.89
chr19	7465000	11279.65
chr19	7470000	11835.94
chr19	7475000	10173.00
chr19	7480000	8748.38
chr19	7485000	11253.87
chr19	7490000	10474.36
chr19	7495000	11995.31
chr19	7500000	10179.49
chr19	7505000	12402.88
chr19	7510000	13879.51
chr19	7515000	31746.31
chr19	7520000	9843.67
chr19	7525000	11525.24
chr19	7530000	11555.02
chr19	7535000	11063.30
chr19	7540000	11159.17
chr19	7545000	10719.46
chr19	7550000	13933.73
chr19	7555000	12156.96
chr19	7560000	9951.51
chr19	7565000	8394.32
chr19	7570000	10057.15
chr19	7575000	9466.98
chr19	7580000	11528.60
chr19	7585000	13753.65
chr19	7590000	14141.84
chr19	7595000	8480.65
chr19	7600000	12673.41
chr19	7605000	11255.24
chr19	7610000	11175.77
chr19	7615000	10380.52
chr19	7620000	10069.92
chr19	7625000	10939.27
chr19	7630000	11250.98
chr19	7635000	11399.37
chr19	7640000	9727.69
chr19	7645000	10768.71
chr19	7650000	11315.66
chr19	7655000	8529.52
chr19	7660000	7716.27
chr19	7665000	4544.76
chr19	7670000	8556.97
chr19	7675000	8282.56
chr19	7680000	8325.78
chr19	7685000	8535.95
chr19	7690000	12270.88
chr19	7695000	12596.13
chr19	7700000	17481.22
chr19	7705000	13430.45
chr19	7710000	11953.30
chr19	7715000	14157.37
chr19	7720000	14231.46
chr19	7725000	11224.65
chr19	7730000	13568.27
chr19	7735000	10894.78
chr19	7740000	11411.00
chr19	7745000	13357.50
chr19	7750000	11368.26
chr19	7755000	10696.20
chr19	7760000	12149.97
chr19	7765000	16795.62
chr19	7770000	15123.98
chr19	7775000	10098.23
chr19	7780000	13062.37
chr19	7785000	12998.23
chr19	7790000	13935.87
chr19	7795000	5993.20
chr19	7800000	10051.46
chr19	7805000	11560.75
chr19	7810000	12261.35
chr19	7815000	9773.61
chr19	7820000	4410.94
chr19	7825000	12806.64
chr19	7830000	10000.71
chr19	7835000	11093.08
chr19	7840000	10820.46
chr19	7845000	6132.22
chr19	7850000	5540.73
chr19	7855000	11505.19
chr19	7860000	9352.80
chr19	7865000	11190.78
chr19	7870000	12017.98
chr19	7875000	10768.96
chr19	7880000	13941.52
chr19	7885000	10427.97
chr19	7890000	13286.22
chr19	7895000	9882.42
chr19	7900000	12298.23
chr19	7905000	6838.33
chr19	7910000	15741.57
chr19	7915000	12237.43
chr19	7920000	10008.29
chr19	7925000	5669.99
chr19	7930000	10885.69
chr19	7935000	5439.21
chr19	7940000	12146.50
chr19	7945000	8575.35
chr19	7950000	11592.95
chr19	7955000	11354.71
chr19	7960000	11759.86
chr19	7965000	14993.30
chr19	7970000	9681.41
chr19	7975000	5050.79
chr19	7980000	10373.02
chr19	7985000	13728.27
chr19	7990000	9732.89
chr19	7995000	9477.69
chr19	8000000	10527.24
chr19	8005000	17003.64
chr19	8010000	13068.26
chr19	8015000	10016.54
chr19	8020000	13443.47
chr19	8025000	10393.03
chr19	8030000	11032.68
chr19	8035000	8826.77
chr19	8040000	13030.07
chr19	8045000	13456.61
chr19	8050000	8858.27
chr19	8055000	11598.78
chr19	8060000	11102.65
chr19	8065000	14227.62
chr19	8070000	8744.24
chr19	8075000	11589.06
chr19	8080000	13195.22
chr19	8085000	10857.63
chr19	8090000	13117.00
chr19	8095000	8662.33
chr19	8100000	10188.67
chr19	8105000	11124.33
chr19	8110000	11377.05
chr19	8115000	9932.83
chr19	8120000	8506.97
chr19	8125000	11393.64
chr19	8130000	11008.53
chr19	8135000	12600.77
chr19	8140000	12378.86
chr19	8145000	10337.18
chr19	8150000	9670.11
chr19	8155000	10900.40
chr19	8160000	9207.78
chr19	8165000	9440.63
chr19	8170000	10086.74
chr19	8175000	9705.08
chr19	8180000	6891.86
chr19	8185000	10125.74
chr19	8190000	9534.62
chr19	8195000	10218.06
chr19	8200000	12432.41
chr19	8205000	11273.96
chr19	8210000	6049.05
chr19	8215000	11495.82
chr19	8220000	12301.79
chr19	8225000	11080.69
chr19	8230000	8027.02
chr19	8235000	9197.23
chr19	8240000	9783.24
chr19	8245000	9619.81
chr19	8250000	12115.53
chr19	8255000	11505.68
chr19	8260000	12407.84
chr19	8265000	9124.86
chr19	8270000	10233.79
chr19	8275000	12034.38
chr19	8280000	12639.62
chr19	8285000	11437.89
chr19	8290000	13121.10
chr19	8295000	10713.57
chr19	8300000	13698.97
chr19	8305000	13765.55
chr19	8310000	12067.13
chr19	8315000	12736.54
chr19	8320000	11245.19
chr19	8325000	12405.87
chr19	8330000	11107.60
chr19	8335000	6462.92
chr19	8340000	539.25
chr19	8345000	520.58
chr19	8350000	867.82
chr19	8355000	1178.29
chr19	8360000	1009.64
chr19	8365000	8313.38
chr19	8370000	12730.70
chr19	8375000	13912.41
chr19	8380000	13716.29
chr19	8385000	15123.77
chr19	8390000	11985.05
chr19	8395000	8421.03
chr19	8400000	9093.77
chr19	8405000	12039.66
chr19	8410000	7725.85
chr19	8415000	9975.31
chr19	8420000	9726.18
chr19	8425000	8958.82
chr19	8430000	9156.00
chr19	8435000	12129.91
chr19	8440000	8498.39
chr19	8445000	13260.84
chr19	8450000	8819.38
chr19	8455000	11872.06
chr19	8460000	13888.25
chr19	8465000	11145.36
chr19	8470000	12178.28
chr19	8475000	10712.78
chr19	8480000	10731.44
chr19	8485000	8267.09
chr19	8490000	10085.97
chr19	8495000	9075.28
chr19	8500000	12809.34
chr19	8505000	11803.93
chr19	8510000	8519.72
chr19	8515000	7067.86
chr19	8520000	9412.55
chr19	8525000	10429.03
chr19	8530000	7744.73
chr19	8535000	10338.45
chr19	8540000	7293.55
chr19	8545000	9415.81
chr19	8550000	9612.97
chr19	8555000	13195.12
chr19	8560000	10919.33
chr19	8565000	9170.51
chr19	8570000	12324.79
chr19	8575000	7262.16
chr19	8580000	14115.01
chr19	8585000	11136.77
chr19	8590000	11461.10
chr19	8595000	10012.28
chr19	8600000	8643.41
chr19	8605000	8731.45
chr19	8610000	10547.73
chr19	8615000	11427.48
chr19	8620000	11110.71
chr19	8625000	10788.02
chr19	8630000	8383.03
chr19	8635000	12481.04
chr19	8640000	14077.76
chr19	8645000	9609.51
chr19	8650000	7329.89
chr19	8655000	6214.32
chr19	8660000	9628.82
chr19	8665000	9904.60
chr19	8670000	8685.25
chr19	8675000	6713.40
chr19	8680000	8198.61
chr19	8685000	4844.15
chr19	8735000	4321.98
chr19	8740000	7411.89
chr19	8745000	6086.55
chr19	8750000	9217.23
chr19	8755000	9227.13
chr19	8760000	8061.59
chr19	8765000	7761.14
chr19	8770000	4821.18
chr19	8775000	6015.71
chr19	8780000	5062.02
chr19	8785000	8533.21
chr19	8790000	6787.35
chr19	8795000	6821.19
chr19	8800000	8431.05
chr19	8805000	5639.32
chr19	8810000	6700.32
chr19	8815000	3762.21
chr19	8820000	5895.83
chr19	8825000	3694.51
chr19	8830000	6804.52
chr19	8835000	7247.22
chr19	8840000	6217.64
chr19	8845000	6494.71
chr19	8850000	1073.20
chr19	8855000	498.11
chr19	8860000	1682.71
chr19	8865000	275.88
chr19	8870000	771.65
chr19	8875000	1042.86
chr19	8880000	1907.82
chr19	8885000	1197.41
chr19	8890000	2184.26
chr19	8895000	4569.26
chr19	8900000	5731.52
chr19	8905000	2813.59
chr19	8910000	4925.48
chr19	8915000	7286.44
chr19	8920000	5911.14
chr19	8925000	6432.65
chr19	8930000	6117.63
chr19	8935000	7263.25
chr19	8940000	5611.55
chr19	8945000	5489.59
chr19	8950000	7366.98
chr19	8955000	7338.35
chr19	8960000	6907.35
chr19	8965000	6246.52
chr19	8970000	6851.92
chr19	8975000	4366.79
chr19	8980000	5977.70
chr19	8985000	6313.00
chr19	8990000	8526.37
chr19	8995000	8203.34
chr19	9000000	5862.81
chr19	9005000	4321.27
chr19	9010000	6802.33
chr19	9015000	3778.28
chr19	9020000	4687.51
chr19	9025000	6591.77
chr19	9030000	3213.06
chr19	9035000	4232.01
chr19	9040000	6144.48
chr19	9045000	4864.26
chr19	9050000	4770.91
chr19	9055000	2965.76
chr19	9060000	6635.51
chr19	9065000	6410.38
chr19	9070000	5613.66
chr19	9075000	7429.91
chr19	9080000	6216.17
chr19	9085000	5288.85
chr19	9090000	4241.91
chr19	9095000	6684.52
chr19	9100000	4892.24
chr19	9105000	6156.13
chr19	9110000	4613.44
chr19	9115000	6912.56
chr19	9120000	4951.78
chr19	9125000	5141.31
chr19	9130000	5770.60
chr19	9135000	6278.01
chr19	9140000	5887.27
chr19	9145000	8409.84
chr19	9150000	7002.48
chr19	9155000	7772.33
chr19	9160000	7472.00
chr19	9165000	5997.01
chr19	9170000	7860.47
chr19	9175000	7697.23
chr19	9180000	6121.87
chr19	9185000	6538.36
chr19	9190000	7813.47
chr19	9195000	7569.60
chr19	9200000	8382.13
chr19	9205000	7654.22
chr19	9210000	8756.02
chr19	9215000	7451.88
chr19	9220000	7707.41
chr19	9225000	7428.66
chr19	9230000	6850.64
chr19	9235000	9190.90
chr19	9240000	10455.06
chr19	9245000	9808.34
chr19	9250000	8531.51
chr19	9255000	10497.60
chr19	9260000	12421.24
chr19	9265000	10485.20
chr19	9270000	8518.84
chr19	9275000	9711.05
chr19	9280000	6545.03
chr19	9285000	6886.17
chr19	9290000	6036.34
chr19	9295000	9284.02
chr19	9300000	6096.38
chr19	9305000	7383.16
chr19	9310000	8732.95
chr19	9315000	7515.65
chr19	9320000	6771.86
chr19	9325000	8563.06
chr19	9330000	6492.97
chr19	9335000	5654.77
chr19	9340000	7587.10
chr19	9345000	9324.65
chr19	9350000	8120.74
chr19	9355000	7066.87
chr19	9360000	6226.37
chr19	9365000	1577.71
chr19	9370000	6427.60
chr19	9375000	7031.25
chr19	9380000	7520.57
chr19	9385000	8950.83
chr19	9390000	5792.97
chr19	9395000	7158.45
chr19	9400000	7072.11
chr19	9405000	9197.11
chr19	9410000	8050.50
chr19	9415000	7203.07
chr19	9420000	5870.29
chr19	9425000	7845.26
chr19	9430000	7656.80
chr19	9435000	8452.34
chr19	9440000	7111.28
chr19	9445000	8558.82
chr19	9450000	8499.29
chr19	9455000	6190.15
chr19	9460000	7144.33
chr19	9465000	7913.67
chr19	9470000	5410.87
chr19	9475000	6765.22
chr19	9480000	5473.37
chr19	9485000	6445.63
chr19	9490000	8001.72
chr19	9495000	6033.82
chr19	9500000	6694.65
chr19	9505000	8546.57
chr19	9510000	4006.46
chr19	9515000	7093.72
chr19	9520000	8065.50
chr19	9525000	9099.09
chr19	9530000	10062.19
chr19	9535000	5614.11
chr19	9540000	8216.83
chr19	9545000	9468.57
chr19	9550000	8095.94
chr19	9555000	7088.52
chr19	9560000	7118.82
chr19	9565000	7314.13
chr19	9570000	9643.11
chr19	9575000	7402.71
chr19	9580000	6218.71
chr19	9585000	6677.15
chr19	9590000	6381.43
chr19	9595000	9480.32
chr19	9600000	8503.35
chr19	9605000	6310.88
chr19	9610000	7882.77
chr19	9615000	6943.72
chr19	9620000	8830.64
chr19	9625000	7386.50
chr19	9630000	10210.66
chr19	9635000	7500.20
chr19	9640000	9579.76
chr19	9645000	7929.70
chr19	9650000	9851.04
chr19	9655000	6767.21
chr19	9660000	8444.77
chr19	9665000	7145.81
chr19	9670000	9793.40
chr19	9675000	8256.50
chr19	9680000	10383.23
chr19	9685000	8580.34
chr19	9690000	12359.32
chr19	9695000	11027.76
chr19	9700000	10445.47
chr19	9705000	10304.91
chr19	9710000	8337.93
chr19	9715000	9747.82
chr19	9720000	11261.72
chr19	9725000	9836.69
chr19	9730000	11389.19
chr19	9735000	10762.70
chr19	9740000	9806.46
chr19	9745000	10109.16
chr19	9750000	9469.81
chr19	9755000	7954.87
chr19	9760000	9648.17
chr19	9765000	9959.63
chr19	9770000	8944.01
chr19	9775000	9528.55
chr19	9780000	10786.11
chr19	9785000	9610.72
chr19	9790000	8445.69
chr19	9795000	9535.82
chr19	9800000	9438.94
chr19	9805000	4309.95
chr19	9810000	7046.81
chr19	9815000	6431.45
chr19	9820000	6135.12
chr19	9825000	5512.15
chr19	9830000	6772.73
chr19	9835000	6392.37
chr19	9840000	8433.32
chr19	9845000	8677.70
chr19	9850000	7280.73
chr19	9855000	9350.41
chr19	9860000	5903.06
chr19	9865000	7507.18
chr19	9870000	8401.47
chr19	9875000	10660.82
chr19	9880000	9343.24
chr19	9885000	7890.77
chr19	9890000	9935.43
chr19	9895000	9990.46
chr19	9900000	10925.00
chr19	9905000	13119.67
chr19	9910000	7112.32
chr19	9915000	9597.06
chr19	9920000	10630.24
chr19	9925000	11552.79
chr19	9930000	10202.97
chr19	9935000	10680.95
chr19	9940000	11531.72
chr19	9945000	8999.15
chr19	9950000	16877.59
chr19	9955000	10326.63
chr19	9960000	11744.47
chr19	9965000	11243.84
chr19	9970000	13263.83
chr19	9975000	10212.36
chr19	9980000	12777.93
chr19	9985000	9677.98
chr19	9990000	10858.92
chr19	9995000	10542.75
chr19	10000000	9402.04
chr19	10005000	10145.52
chr19	10010000	8966.37
chr19	10015000	11393.71
chr19	10020000	9260.49
chr19	10025000	12239.42
chr19	10030000	11572.00
chr19	10035000	12719.47
chr19	10040000	9887.28
chr19	10045000	8754.54
chr19	10050000	13689.97
chr19	10055000	9555.61
chr19	10060000	10568.50
chr19	10065000	10590.65
chr19	10070000	9801.72
chr19	10075000	9590.49
chr19	10080000	10402.18
chr19	10085000	8857.05
chr19	10090000	12880.85
chr19	10095000	9161.66
chr19	10100000	11492.71
chr19	10105000	10751.75
chr19	10110000	14083.01
chr19	10115000	11464.27
chr19	10120000	9622.71
chr19	10125000	10875.49
chr19	10130000	11302.09
chr19	10135000	13786.73
chr19	10140000	11147.00
chr19	10145000	9628.14
chr19	10150000	9201.01
chr19	10155000	11742.29
chr19	10160000	11892.34
chr19	10165000	12719.23
[truncated: 9,161 more rows]
