# Supplementary material for: Highly interacting regions of the human genome are enriched with enhancers and bound by DNA repair proteins
Source: Sci Rep. 2019 Mar 14;9:4577. doi: 10.1038/s41598-019-40770-9 (PMC6418152; doi:10.1038/s41598-019-40770-9)
Supplement: Supplementary file 2 — Supplementary information SI-2 [file 41598_2019_40770_MOESM2_ESM.zip › Supplementary information SI-2/Chr2.sgr]

chr2	10000	1843.67
chr2	15000	2034.25
chr2	20000	2205.93
chr2	25000	2032.90
chr2	30000	2244.96
chr2	35000	2196.67
chr2	40000	1898.99
chr2	45000	1759.30
chr2	50000	2109.01
chr2	55000	2108.03
chr2	60000	1958.53
chr2	65000	1516.38
chr2	70000	1794.07
chr2	75000	2000.98
chr2	80000	1989.09
chr2	85000	1764.08
chr2	90000	2096.75
chr2	95000	1991.32
chr2	100000	1815.58
chr2	105000	1858.50
chr2	110000	2134.34
chr2	115000	2076.71
chr2	120000	2230.64
chr2	125000	1799.55
chr2	130000	2106.28
chr2	135000	2126.91
chr2	140000	1915.05
chr2	145000	1693.62
chr2	150000	1697.32
chr2	155000	2108.46
chr2	160000	2111.95
chr2	165000	1746.81
chr2	170000	1725.47
chr2	175000	2036.08
chr2	180000	1596.51
chr2	185000	1575.74
chr2	190000	1810.13
chr2	195000	1744.06
chr2	200000	1963.30
chr2	205000	1961.39
chr2	210000	2511.11
chr2	215000	1973.98
chr2	220000	2267.70
chr2	225000	1899.64
chr2	230000	2042.07
chr2	235000	1729.92
chr2	240000	1820.56
chr2	245000	2249.72
chr2	250000	2321.38
chr2	255000	2027.33
chr2	260000	2131.60
chr2	265000	2662.06
chr2	270000	2125.74
chr2	275000	2104.12
chr2	280000	1686.98
chr2	285000	1782.10
chr2	290000	1993.03
chr2	295000	1679.28
chr2	300000	2112.59
chr2	305000	1733.79
chr2	310000	1822.35
chr2	315000	1546.01
chr2	320000	2249.85
chr2	325000	2159.42
chr2	330000	1541.54
chr2	335000	1975.41
chr2	340000	1701.46
chr2	345000	1619.17
chr2	350000	1823.08
chr2	355000	2042.54
chr2	360000	1481.12
chr2	365000	2245.73
chr2	370000	1973.32
chr2	375000	1824.60
chr2	380000	2302.77
chr2	385000	1621.79
chr2	390000	1897.24
chr2	395000	2002.28
chr2	400000	2057.28
chr2	405000	1853.98
chr2	410000	1975.45
chr2	415000	1782.74
chr2	420000	1512.40
chr2	425000	1909.98
chr2	430000	2241.76
chr2	435000	1937.21
chr2	440000	2176.67
chr2	445000	2149.53
chr2	450000	2365.39
chr2	455000	2286.42
chr2	460000	2304.05
chr2	465000	1878.59
chr2	470000	1987.85
chr2	475000	1775.65
chr2	480000	1528.14
chr2	485000	1779.47
chr2	490000	2160.08
chr2	495000	2018.52
chr2	500000	2096.37
chr2	505000	1979.91
chr2	510000	2455.02
chr2	515000	2100.90
chr2	520000	2542.96
chr2	525000	1829.73
chr2	530000	2021.56
chr2	535000	1934.45
chr2	540000	1640.44
chr2	545000	1777.67
chr2	550000	2204.30
chr2	555000	2195.84
chr2	560000	1649.53
chr2	565000	2248.84
chr2	570000	2357.27
chr2	575000	1867.86
chr2	580000	1494.17
chr2	585000	2377.57
chr2	590000	2105.56
chr2	595000	2312.58
chr2	600000	2401.52
chr2	605000	2210.26
chr2	610000	2096.18
chr2	615000	2091.29
chr2	620000	2056.40
chr2	625000	2321.79
chr2	630000	1902.30
chr2	635000	2013.21
chr2	640000	2012.07
chr2	645000	2552.44
chr2	650000	2350.35
chr2	655000	2497.42
chr2	660000	1978.97
chr2	665000	2350.24
chr2	670000	2310.93
chr2	675000	3021.01
chr2	680000	2054.30
chr2	685000	2217.84
chr2	690000	1709.57
chr2	695000	2117.65
chr2	700000	1893.77
chr2	705000	1968.87
chr2	710000	2248.28
chr2	715000	2573.01
chr2	720000	2375.09
chr2	725000	2407.81
chr2	730000	1886.51
chr2	735000	1694.76
chr2	740000	3002.21
chr2	745000	2474.99
chr2	750000	1949.66
chr2	755000	2325.14
chr2	760000	1763.63
chr2	765000	2158.91
chr2	770000	2122.34
chr2	775000	2385.83
chr2	780000	2044.44
chr2	785000	2116.07
chr2	790000	2153.08
chr2	795000	2121.09
chr2	800000	1160.03
chr2	805000	1993.30
chr2	810000	2485.49
chr2	815000	2041.70
chr2	820000	2133.03
chr2	825000	2200.74
chr2	830000	1530.86
chr2	835000	2292.98
chr2	840000	1522.24
chr2	845000	2377.12
chr2	850000	2358.93
chr2	855000	1987.23
chr2	860000	1927.32
chr2	865000	2539.72
chr2	870000	1851.70
chr2	875000	2021.45
chr2	880000	2599.82
chr2	885000	1999.72
chr2	890000	1979.14
chr2	895000	1992.34
chr2	900000	2031.11
chr2	905000	2523.89
chr2	910000	2461.39
chr2	915000	2583.21
chr2	920000	2433.89
chr2	925000	2092.17
chr2	930000	2100.47
chr2	935000	1843.92
chr2	940000	1690.92
chr2	945000	1346.74
chr2	950000	1705.16
chr2	955000	2123.83
chr2	960000	1877.16
chr2	965000	1913.60
chr2	970000	1997.85
chr2	975000	1747.50
chr2	980000	2092.25
chr2	985000	1454.63
chr2	990000	1636.56
chr2	995000	1881.21
chr2	1000000	2027.55
chr2	1005000	1852.98
chr2	1010000	1602.05
chr2	1015000	1991.56
chr2	1020000	1743.18
chr2	1025000	2144.79
chr2	1030000	2015.31
chr2	1035000	2067.12
chr2	1040000	2000.31
chr2	1045000	2141.86
chr2	1050000	1688.60
chr2	1055000	2118.70
chr2	1060000	2155.87
chr2	1065000	2015.55
chr2	1070000	1804.86
chr2	1075000	2177.25
chr2	1080000	2157.45
chr2	1085000	2235.09
chr2	1090000	1665.89
chr2	1095000	1887.14
chr2	1100000	1272.14
chr2	1105000	2804.10
chr2	1110000	2214.64
chr2	1115000	1921.61
chr2	1120000	1822.57
chr2	1125000	1834.93
chr2	1130000	2200.41
chr2	1135000	2280.00
chr2	1140000	1907.47
chr2	1145000	2106.40
chr2	1150000	1914.94
chr2	1155000	2347.92
chr2	1160000	1766.70
chr2	1165000	1962.94
chr2	1170000	1799.32
chr2	1175000	1663.81
chr2	1180000	1917.88
chr2	1185000	1767.08
chr2	1190000	1959.75
chr2	1195000	1835.02
chr2	1200000	2031.68
chr2	1205000	1743.27
chr2	1210000	1909.11
chr2	1215000	1873.73
chr2	1220000	1246.93
chr2	1225000	1692.15
chr2	1230000	2147.06
chr2	1235000	1941.04
chr2	1240000	2038.56
chr2	1245000	1941.39
chr2	1250000	1657.96
chr2	1255000	2063.22
chr2	1260000	1915.11
chr2	1265000	2134.77
chr2	1270000	2366.09
chr2	1275000	1881.44
chr2	1280000	1490.29
chr2	1285000	1824.90
chr2	1290000	2092.19
chr2	1295000	1963.32
chr2	1300000	2237.21
chr2	1305000	1885.06
chr2	1310000	1428.98
chr2	1315000	2028.88
chr2	1320000	1751.80
chr2	1325000	1752.89
chr2	1330000	1662.13
chr2	1335000	1907.22
chr2	1340000	1713.59
chr2	1345000	1343.91
chr2	1350000	1392.30
chr2	1355000	1641.40
chr2	1360000	2030.51
chr2	1365000	1729.37
chr2	1370000	2346.33
chr2	1375000	1877.62
chr2	1380000	2499.01
chr2	1385000	1764.11
chr2	1390000	2103.60
chr2	1395000	1736.20
chr2	1400000	1978.64
chr2	1405000	1786.58
chr2	1410000	2240.43
chr2	1415000	1732.55
chr2	1420000	1992.47
chr2	1425000	2304.54
chr2	1430000	2322.60
chr2	1435000	1842.57
chr2	1440000	2388.76
chr2	1445000	1955.64
chr2	1450000	2142.76
chr2	1455000	2072.27
chr2	1460000	1868.03
chr2	1465000	2235.73
chr2	1470000	2107.53
chr2	1475000	2217.09
chr2	1480000	1913.10
chr2	1485000	2325.01
chr2	1490000	2510.09
chr2	1495000	2146.58
chr2	1500000	1755.30
chr2	1505000	1443.94
chr2	1510000	1374.27
chr2	1515000	1950.57
chr2	1520000	2444.12
chr2	1525000	1452.68
chr2	1530000	1093.99
chr2	1535000	1037.11
chr2	1540000	1965.23
chr2	1545000	2590.47
chr2	1550000	2337.12
chr2	1555000	2176.70
chr2	1560000	2233.30
chr2	1565000	1672.11
chr2	1570000	1697.20
chr2	1575000	2251.81
chr2	1580000	2035.90
chr2	1585000	2348.53
chr2	1590000	1694.36
chr2	1595000	2303.08
chr2	1600000	2938.97
chr2	1605000	1682.87
chr2	1610000	2288.67
chr2	1615000	2156.21
chr2	1620000	2351.21
chr2	1625000	2504.15
chr2	1630000	1897.49
chr2	1635000	1970.75
chr2	1640000	1550.33
chr2	1645000	2171.71
chr2	1650000	2656.34
chr2	1655000	2312.77
chr2	1660000	1857.48
chr2	1665000	1761.69
chr2	1670000	1939.02
chr2	1675000	2084.17
chr2	1680000	1622.00
chr2	1685000	1975.78
chr2	1690000	2260.94
chr2	1695000	2045.02
chr2	1700000	2099.14
chr2	1705000	1764.76
chr2	1710000	2324.91
chr2	1715000	2198.23
chr2	1720000	1620.38
chr2	1725000	1809.96
chr2	1730000	1792.65
chr2	1735000	1969.34
chr2	1740000	2302.59
chr2	1745000	1761.25
chr2	1750000	2905.77
chr2	1755000	2157.75
chr2	1760000	1972.06
chr2	1765000	1858.21
chr2	1770000	2454.54
chr2	1775000	2414.03
chr2	1780000	1838.42
chr2	1785000	2328.05
chr2	1790000	2280.98
chr2	1795000	2381.89
chr2	1800000	1964.11
chr2	1805000	2239.59
chr2	1810000	2251.66
chr2	1815000	2236.81
chr2	1820000	2185.87
chr2	1825000	2271.55
chr2	1830000	2478.72
chr2	1835000	2393.33
chr2	1840000	2143.46
chr2	1845000	1856.10
chr2	1850000	2360.56
chr2	1855000	2131.36
chr2	1860000	2034.56
chr2	1865000	3001.70
chr2	1870000	2230.48
chr2	1875000	2502.63
chr2	1880000	1734.27
chr2	1885000	2328.71
chr2	1890000	1828.92
chr2	1895000	1999.90
chr2	1900000	2271.43
chr2	1905000	2029.29
chr2	1910000	1738.22
chr2	1915000	2035.46
chr2	1920000	2155.29
chr2	1925000	1619.20
chr2	1930000	2436.34
chr2	1935000	2147.32
chr2	1940000	2485.45
chr2	1945000	2063.94
chr2	1950000	2023.41
chr2	1955000	1885.94
chr2	1960000	1836.40
chr2	1965000	2588.83
chr2	1970000	2349.11
chr2	1975000	1971.99
chr2	1980000	1632.96
chr2	1985000	2113.51
chr2	1990000	2185.24
chr2	1995000	1995.11
chr2	2000000	1643.20
chr2	2005000	1565.93
chr2	2010000	2167.86
chr2	2015000	2144.69
chr2	2020000	1978.02
chr2	2025000	1772.39
chr2	2030000	2267.74
chr2	2035000	985.51
chr2	2040000	1887.34
chr2	2045000	1589.24
chr2	2050000	1741.05
chr2	2055000	2022.91
chr2	2060000	1867.87
chr2	2065000	2038.34
chr2	2070000	1684.54
chr2	2075000	2042.61
chr2	2080000	1715.61
chr2	2085000	2015.34
chr2	2090000	2240.50
chr2	2095000	1960.41
chr2	2100000	2229.84
chr2	2105000	2132.83
chr2	2110000	2094.41
chr2	2115000	2250.18
chr2	2120000	2260.67
chr2	2125000	2361.66
chr2	2130000	2213.11
chr2	2135000	1896.18
chr2	2140000	1725.58
chr2	2145000	1967.30
chr2	2150000	2328.01
chr2	2155000	1895.21
chr2	2160000	2294.57
chr2	2165000	2272.75
chr2	2170000	1910.24
chr2	2175000	1506.40
chr2	2180000	1988.31
chr2	2185000	1756.13
chr2	2190000	1982.54
chr2	2195000	2118.20
chr2	2200000	1810.70
chr2	2205000	1525.46
chr2	2210000	1873.09
chr2	2215000	1688.47
chr2	2220000	1862.03
chr2	2225000	1760.02
chr2	2230000	1939.78
chr2	2235000	1669.95
chr2	2240000	2132.97
chr2	2245000	1501.48
chr2	2250000	2086.78
chr2	2255000	2204.33
chr2	2260000	1694.71
chr2	2265000	1942.97
chr2	2270000	1951.73
chr2	2275000	2107.28
chr2	2280000	1617.63
chr2	2285000	1998.35
chr2	2290000	2316.52
chr2	2295000	2054.03
chr2	2300000	2321.45
chr2	2305000	2241.92
chr2	2310000	1629.93
chr2	2315000	2126.52
chr2	2320000	2021.70
chr2	2325000	1529.90
chr2	2330000	1541.76
chr2	2335000	1568.43
chr2	2340000	2080.66
chr2	2345000	2241.32
chr2	2350000	1852.75
chr2	2355000	1720.40
chr2	2360000	1833.60
chr2	2365000	1508.22
chr2	2370000	1876.95
chr2	2375000	2014.49
chr2	2380000	1828.65
chr2	2385000	1855.57
chr2	2390000	1991.80
chr2	2395000	1844.70
chr2	2400000	1835.82
chr2	2405000	1884.96
chr2	2410000	2074.24
chr2	2415000	1532.37
chr2	2420000	1880.62
chr2	2425000	1712.88
chr2	2430000	1682.43
chr2	2435000	1990.11
chr2	2440000	1532.43
chr2	2445000	2501.67
chr2	2450000	2198.04
chr2	2455000	2169.89
chr2	2460000	1701.74
chr2	2465000	2290.01
chr2	2470000	1636.17
chr2	2475000	2406.27
chr2	2480000	1761.63
chr2	2485000	1748.68
chr2	2490000	1923.40
chr2	2495000	1896.82
chr2	2500000	2157.26
chr2	2505000	2114.74
chr2	2510000	1568.89
chr2	2515000	2305.54
chr2	2520000	2367.31
chr2	2525000	1621.65
chr2	2530000	2072.19
chr2	2535000	2203.94
chr2	2540000	1978.50
chr2	2545000	2438.86
chr2	2550000	2315.17
chr2	2555000	1699.33
chr2	2560000	2650.55
chr2	2565000	1782.68
chr2	2570000	2373.97
chr2	2575000	1842.89
chr2	2580000	2146.42
chr2	2585000	2014.47
chr2	2590000	2165.94
chr2	2595000	1937.70
chr2	2600000	2063.04
chr2	2605000	2111.18
chr2	2610000	2092.72
chr2	2615000	2130.97
chr2	2620000	1654.06
chr2	2625000	2142.20
chr2	2630000	2525.60
chr2	2635000	2506.95
chr2	2640000	2829.49
chr2	2645000	2357.37
chr2	2650000	2642.99
chr2	2655000	2105.06
chr2	2660000	2278.21
chr2	2665000	1756.94
chr2	2670000	1986.43
chr2	2675000	2475.69
chr2	2680000	2263.70
chr2	2685000	2064.75
chr2	2690000	2309.86
chr2	2695000	2066.07
chr2	2700000	2332.67
chr2	2705000	2537.06
chr2	2710000	2316.97
chr2	2715000	2444.58
chr2	2720000	2080.97
chr2	2725000	2546.07
chr2	2730000	2170.69
chr2	2735000	1538.27
chr2	2740000	2540.01
chr2	2745000	2324.70
chr2	2750000	1904.79
chr2	2755000	1879.89
chr2	2760000	2081.73
chr2	2765000	2783.74
chr2	2770000	2476.85
chr2	2775000	1842.78
chr2	2780000	2207.30
chr2	2785000	1929.69
chr2	2790000	2839.80
chr2	2795000	2641.24
chr2	2800000	2232.94
chr2	2805000	2445.63
chr2	2810000	2413.58
chr2	2815000	2064.95
chr2	2820000	2058.39
chr2	2825000	2055.85
chr2	2830000	2184.39
chr2	2835000	2457.22
chr2	2840000	2289.62
chr2	2845000	2397.23
chr2	2850000	1865.73
chr2	2855000	2082.68
chr2	2860000	2221.40
chr2	2865000	1791.84
chr2	2870000	2543.43
chr2	2875000	1716.74
chr2	2880000	2202.11
chr2	2885000	2044.83
chr2	2890000	1598.72
chr2	2895000	2477.45
chr2	2900000	1913.23
chr2	2905000	2315.79
chr2	2910000	1987.65
chr2	2915000	1844.72
chr2	2920000	2280.25
chr2	2925000	2319.42
chr2	2930000	1999.65
chr2	2935000	2336.86
chr2	2940000	1841.81
chr2	2945000	2165.38
chr2	2950000	2153.92
chr2	2955000	2051.08
chr2	2960000	1749.85
chr2	2965000	2343.97
chr2	2970000	1971.22
chr2	2975000	1815.75
chr2	2980000	2144.04
chr2	2985000	1696.22
chr2	2990000	1721.34
chr2	2995000	1646.97
chr2	3000000	1899.57
chr2	3005000	1758.82
chr2	3010000	1874.47
chr2	3015000	2160.10
chr2	3020000	2251.75
chr2	3025000	2393.27
chr2	3030000	1739.63
chr2	3035000	2116.59
chr2	3040000	2039.79
chr2	3045000	2473.57
chr2	3050000	2207.62
chr2	3055000	2339.19
chr2	3060000	1867.14
chr2	3065000	2435.63
chr2	3070000	1779.69
chr2	3075000	2409.25
chr2	3080000	1642.83
chr2	3085000	2170.62
chr2	3090000	1918.37
chr2	3095000	2011.48
chr2	3100000	2224.00
chr2	3105000	2802.68
chr2	3110000	2041.60
chr2	3115000	2281.61
chr2	3120000	2589.68
chr2	3125000	2152.61
chr2	3130000	2744.26
chr2	3135000	2212.26
chr2	3140000	2215.30
chr2	3145000	2217.14
chr2	3150000	2484.71
chr2	3155000	2318.65
chr2	3160000	2712.06
chr2	3165000	2491.87
chr2	3170000	2521.77
chr2	3175000	2373.97
chr2	3180000	2739.69
chr2	3185000	1884.43
chr2	3190000	2731.39
chr2	3195000	2582.88
chr2	3200000	1788.17
chr2	3205000	2141.06
chr2	3210000	2398.87
chr2	3215000	1947.92
chr2	3220000	1473.47
chr2	3225000	2649.67
chr2	3230000	2512.11
chr2	3235000	2136.29
chr2	3240000	2936.44
chr2	3245000	2450.29
chr2	3250000	1796.81
chr2	3255000	2299.53
chr2	3260000	2116.97
chr2	3265000	2714.75
chr2	3270000	2521.76
chr2	3275000	1953.98
chr2	3280000	1909.23
chr2	3285000	2098.66
chr2	3290000	2131.05
chr2	3295000	1825.84
chr2	3300000	2173.22
chr2	3305000	2931.71
chr2	3310000	2411.73
chr2	3315000	2032.18
chr2	3320000	1703.53
chr2	3325000	2121.06
chr2	3330000	2459.73
chr2	3335000	2630.31
chr2	3340000	2371.41
chr2	3345000	2504.34
chr2	3350000	2634.35
chr2	3355000	2584.26
chr2	3360000	1957.63
chr2	3365000	1941.25
chr2	3370000	2252.05
chr2	3375000	1685.69
chr2	3380000	2584.08
chr2	3385000	2310.89
chr2	3390000	1847.86
chr2	3395000	2603.97
chr2	3400000	2468.92
chr2	3405000	2439.06
chr2	3410000	2581.12
chr2	3415000	2039.04
chr2	3420000	1882.57
chr2	3425000	2368.89
chr2	3430000	2105.19
chr2	3435000	2468.75
chr2	3440000	2058.65
chr2	3445000	2733.18
chr2	3450000	2436.73
chr2	3455000	2518.14
chr2	3460000	2419.48
chr2	3465000	2249.84
chr2	3470000	2397.91
chr2	3475000	3069.27
chr2	3480000	2526.84
chr2	3485000	2919.46
chr2	3490000	2389.51
chr2	3495000	2550.78
chr2	3500000	2612.83
chr2	3505000	2436.78
chr2	3510000	2488.77
chr2	3515000	2439.47
chr2	3520000	2639.88
chr2	3525000	2169.95
chr2	3575000	1212.33
chr2	3580000	2313.44
chr2	3585000	2043.63
chr2	3590000	2281.39
chr2	3595000	2230.78
chr2	3600000	2395.19
chr2	3605000	2505.37
chr2	3610000	2865.27
chr2	3615000	2502.37
chr2	3620000	2459.82
chr2	3625000	2000.02
chr2	3630000	2307.07
chr2	3635000	1813.57
chr2	3640000	2648.15
chr2	3645000	2749.44
chr2	3650000	2632.05
chr2	3655000	2577.19
chr2	3660000	1777.56
chr2	3665000	2255.34
chr2	3670000	2809.16
chr2	3675000	2110.46
chr2	3680000	2655.79
chr2	3685000	2623.31
chr2	3690000	2016.36
chr2	3695000	3142.19
chr2	3700000	2882.26
chr2	3705000	2753.72
chr2	3710000	2679.40
chr2	3715000	2347.54
chr2	3720000	2661.87
chr2	3725000	2372.93
chr2	3730000	1805.48
chr2	3735000	1769.25
chr2	3740000	2123.65
chr2	3745000	1993.30
chr2	3750000	1812.51
chr2	3755000	1962.51
chr2	3760000	2298.27
chr2	3765000	2462.20
chr2	3770000	3283.68
chr2	3775000	2940.43
chr2	3780000	2451.08
chr2	3785000	1864.76
chr2	3790000	2171.46
chr2	3795000	2167.99
chr2	3800000	1925.68
chr2	3805000	1903.47
chr2	3810000	2209.51
chr2	3815000	2158.92
chr2	3820000	2125.16
chr2	3825000	2594.77
chr2	3830000	1872.28
chr2	3835000	2380.82
chr2	3840000	1538.77
chr2	3845000	1890.12
chr2	3850000	1998.82
chr2	3855000	1974.50
chr2	3860000	1955.12
chr2	3865000	2196.95
chr2	3870000	2127.04
chr2	3875000	2332.11
chr2	3880000	2362.86
chr2	3885000	1815.29
chr2	3890000	1913.17
chr2	3895000	2200.56
chr2	3900000	1900.59
chr2	3905000	1631.63
chr2	3910000	2117.78
chr2	3915000	2565.33
chr2	3920000	2018.64
chr2	3925000	2253.61
chr2	3930000	2370.99
chr2	3935000	2208.72
chr2	3940000	2301.84
chr2	3945000	2251.04
chr2	3950000	1982.64
chr2	3955000	2414.82
chr2	3960000	2577.09
chr2	3965000	2240.31
chr2	3970000	2596.00
chr2	3975000	2254.24
chr2	3980000	1957.37
chr2	3985000	2443.40
chr2	3990000	2088.65
chr2	3995000	1623.68
chr2	4000000	1757.33
chr2	4005000	2198.52
chr2	4010000	2148.76
chr2	4015000	1842.94
chr2	4020000	1596.62
chr2	4025000	2107.50
chr2	4030000	2357.44
chr2	4035000	1990.47
chr2	4040000	1838.88
chr2	4045000	2119.34
chr2	4050000	2345.31
chr2	4055000	1984.23
chr2	4060000	1689.75
chr2	4065000	1996.29
chr2	4070000	2087.94
chr2	4075000	1664.88
chr2	4080000	1724.46
chr2	4085000	2504.60
chr2	4090000	2304.21
chr2	4095000	1984.83
chr2	4100000	1691.62
chr2	4105000	2074.71
chr2	4110000	2288.72
chr2	4115000	1971.26
chr2	4120000	1936.35
chr2	4125000	1789.28
chr2	4130000	1727.96
chr2	4135000	2207.04
chr2	4140000	2044.82
chr2	4145000	1742.79
chr2	4150000	1854.44
chr2	4155000	1881.60
chr2	4160000	2002.30
chr2	4165000	1826.53
chr2	4170000	1570.97
chr2	4175000	1694.53
chr2	4180000	2090.94
chr2	4185000	2048.33
chr2	4190000	1677.31
chr2	4195000	1978.98
chr2	4200000	1621.60
chr2	4205000	1367.03
chr2	4210000	1509.18
chr2	4215000	1361.88
chr2	4220000	1803.29
chr2	4225000	1849.18
chr2	4230000	1623.98
chr2	4235000	2101.91
chr2	4240000	1986.52
chr2	4245000	2079.22
chr2	4250000	2046.34
chr2	4255000	1769.39
chr2	4260000	2044.28
chr2	4265000	1901.35
chr2	4270000	2074.83
chr2	4275000	1650.34
chr2	4280000	1865.83
chr2	4285000	1826.30
chr2	4290000	1997.25
chr2	4295000	1930.53
chr2	4300000	1908.03
chr2	4305000	1969.59
chr2	4310000	1979.00
chr2	4315000	1576.19
chr2	4320000	1996.95
chr2	4325000	1396.56
chr2	4330000	1946.88
chr2	4335000	2057.50
chr2	4340000	1606.63
chr2	4345000	1608.20
chr2	4350000	2188.81
chr2	4355000	1858.23
chr2	4360000	2058.24
chr2	4365000	2027.06
chr2	4370000	1707.21
chr2	4375000	1434.34
chr2	4380000	1632.31
chr2	4385000	1518.59
chr2	4390000	1781.90
chr2	4395000	1795.99
chr2	4400000	2018.52
chr2	4405000	1730.07
chr2	4410000	1899.76
chr2	4415000	2143.59
chr2	4420000	2028.32
chr2	4425000	1747.15
chr2	4430000	1764.08
chr2	4435000	1849.17
chr2	4440000	2167.50
chr2	4445000	1951.37
chr2	4450000	2022.00
chr2	4455000	2084.22
chr2	4460000	1892.20
chr2	4465000	1885.09
chr2	4470000	2129.78
chr2	4475000	1982.74
chr2	4480000	1872.97
chr2	4485000	1618.89
chr2	4490000	2123.39
chr2	4495000	1598.18
chr2	4500000	1729.03
chr2	4505000	1820.16
chr2	4510000	1857.46
chr2	4515000	1866.35
chr2	4520000	2048.41
chr2	4525000	1778.42
chr2	4530000	2025.72
chr2	4535000	1914.89
chr2	4540000	1475.63
chr2	4545000	2042.33
chr2	4550000	1796.53
chr2	4555000	2364.32
chr2	4560000	1825.81
chr2	4565000	1797.59
chr2	4570000	1638.98
chr2	4575000	1694.21
chr2	4580000	1933.93
chr2	4585000	1806.72
chr2	4590000	1712.92
chr2	4595000	2021.68
chr2	4600000	1810.76
chr2	4605000	1803.70
chr2	4610000	1855.35
chr2	4615000	1798.95
chr2	4620000	1692.23
chr2	4625000	1860.24
chr2	4630000	1344.58
chr2	4635000	2132.98
chr2	4640000	1905.89
chr2	4645000	1617.05
chr2	4650000	1730.97
chr2	4655000	1774.31
chr2	4660000	1845.32
chr2	4665000	1632.18
chr2	4670000	1979.41
chr2	4675000	1894.77
chr2	4680000	1839.44
chr2	4685000	2121.47
chr2	4690000	1429.01
chr2	4695000	1681.50
chr2	4700000	1547.78
chr2	4705000	1546.14
chr2	4710000	2261.34
chr2	4715000	1913.60
chr2	4720000	2011.74
chr2	4725000	2121.86
chr2	4730000	1618.55
chr2	4735000	1972.73
chr2	4740000	1976.11
chr2	4745000	1721.13
chr2	4750000	1993.04
chr2	4755000	1457.08
chr2	4760000	1549.41
chr2	4765000	1793.22
chr2	4770000	1831.42
chr2	4775000	1741.26
chr2	4780000	1246.20
chr2	4785000	1343.73
chr2	4790000	1718.99
chr2	4795000	2208.23
chr2	4800000	1821.62
chr2	4805000	1626.79
chr2	4810000	1946.98
chr2	4815000	1941.26
chr2	4820000	1967.75
chr2	4825000	2181.80
chr2	4830000	1367.74
chr2	4835000	1781.57
chr2	4840000	1479.08
chr2	4845000	1758.26
chr2	4850000	1975.62
chr2	4855000	1747.82
chr2	4860000	1390.53
chr2	4865000	1856.46
chr2	4870000	2009.39
chr2	4875000	1824.64
chr2	4880000	1954.60
chr2	4885000	2063.28
chr2	4890000	1939.77
chr2	4895000	1825.38
chr2	4900000	1755.36
chr2	4905000	1902.05
chr2	4910000	1801.10
chr2	4915000	2152.54
chr2	4920000	1804.01
chr2	4925000	1963.35
chr2	4930000	1728.55
chr2	4935000	1878.41
chr2	4940000	2106.50
chr2	4945000	1821.77
chr2	4950000	2196.54
chr2	4955000	2001.88
chr2	4960000	2126.25
chr2	4965000	1599.94
chr2	4970000	1976.74
chr2	4975000	2058.56
chr2	4980000	1875.05
chr2	4985000	2151.72
chr2	4990000	2159.22
chr2	4995000	1962.23
chr2	5000000	1625.13
chr2	5005000	2449.12
chr2	5010000	1408.71
chr2	5015000	2125.12
chr2	5115000	1423.74
chr2	5120000	2011.04
chr2	5125000	2032.77
chr2	5130000	1888.90
chr2	5135000	1685.78
chr2	5140000	1736.88
chr2	5145000	1516.19
chr2	5150000	1842.46
chr2	5155000	1774.17
chr2	5160000	1729.35
chr2	5165000	2099.02
chr2	5170000	1912.62
chr2	5175000	2170.94
chr2	5180000	1861.12
chr2	5185000	1396.32
chr2	5190000	1700.36
chr2	5195000	1832.15
chr2	5200000	1962.01
chr2	5205000	1847.19
chr2	5210000	2033.61
chr2	5215000	1736.67
chr2	5220000	1424.03
chr2	5225000	1871.12
chr2	5230000	1912.94
chr2	5235000	1648.34
chr2	5240000	1968.11
chr2	5245000	1439.56
chr2	5250000	2203.32
chr2	5255000	1694.29
chr2	5260000	1814.56
chr2	5265000	1878.60
chr2	5270000	1890.18
chr2	5275000	2108.70
chr2	5280000	1781.63
chr2	5285000	1838.35
chr2	5290000	1808.99
chr2	5295000	1774.48
chr2	5300000	1874.76
chr2	5305000	2010.77
chr2	5310000	1929.62
chr2	5315000	1861.06
chr2	5320000	1820.71
chr2	5325000	1640.98
chr2	5330000	1861.33
chr2	5335000	1270.80
chr2	5340000	1944.74
chr2	5345000	1833.97
chr2	5350000	1781.74
chr2	5355000	1856.38
chr2	5360000	2359.88
chr2	5365000	1859.25
chr2	5370000	1866.22
chr2	5375000	1792.22
chr2	5380000	1984.78
chr2	5385000	1763.60
chr2	5390000	1957.93
chr2	5395000	1760.90
chr2	5400000	1586.58
chr2	5405000	1817.14
chr2	5410000	1755.68
chr2	5415000	1740.56
chr2	5420000	1815.72
chr2	5425000	1821.37
chr2	5430000	2057.40
chr2	5435000	1600.28
chr2	5440000	1893.76
chr2	5445000	1653.25
chr2	5450000	1630.28
chr2	5455000	2028.56
chr2	5460000	2095.70
chr2	5465000	2276.60
chr2	5470000	2477.12
chr2	5475000	1995.64
chr2	5480000	1488.93
chr2	5485000	1591.31
chr2	5490000	2122.56
chr2	5495000	1902.21
chr2	5500000	1781.95
chr2	5505000	2117.16
chr2	5510000	1992.03
chr2	5515000	1980.08
chr2	5520000	1965.40
chr2	5525000	2167.02
chr2	5530000	2242.83
chr2	5535000	2264.40
chr2	5540000	2040.97
chr2	5545000	1453.30
chr2	5550000	1993.85
chr2	5555000	2011.36
chr2	5560000	2067.95
chr2	5565000	1975.60
chr2	5570000	1487.29
chr2	5575000	1978.55
chr2	5580000	2075.11
chr2	5585000	1888.43
chr2	5590000	1936.77
chr2	5595000	1764.34
chr2	5600000	2427.46
chr2	5605000	1835.35
chr2	5610000	2184.50
chr2	5615000	1998.91
chr2	5620000	2022.84
chr2	5625000	1891.03
chr2	5630000	1561.68
chr2	5635000	2009.91
chr2	5640000	1821.93
chr2	5645000	2024.07
chr2	5650000	2319.86
chr2	5655000	2158.91
chr2	5660000	1954.41
chr2	5665000	2222.00
chr2	5670000	2288.22
chr2	5675000	1973.90
chr2	5680000	1915.45
chr2	5685000	2155.52
chr2	5690000	2179.14
chr2	5695000	2085.09
chr2	5700000	1594.82
chr2	5705000	1909.39
chr2	5710000	2071.82
chr2	5715000	1728.67
chr2	5720000	2122.87
chr2	5725000	2004.31
chr2	5730000	1729.61
chr2	5735000	2095.07
chr2	5740000	2137.96
chr2	5745000	2326.26
chr2	5750000	1728.80
chr2	5755000	1792.39
chr2	5760000	1861.21
chr2	5765000	1790.37
chr2	5770000	1444.48
chr2	5775000	1882.88
chr2	5780000	1487.63
chr2	5785000	1775.22
chr2	5790000	1675.34
chr2	5795000	1981.54
chr2	5800000	1846.57
chr2	5805000	2105.18
chr2	5810000	2053.54
chr2	5815000	1928.97
chr2	5820000	2408.34
chr2	5825000	1844.53
chr2	5830000	1661.07
chr2	5835000	1521.58
chr2	5840000	2120.70
chr2	5845000	2037.23
chr2	5850000	1807.69
chr2	5855000	2196.71
chr2	5860000	1987.59
chr2	5865000	1917.64
chr2	5870000	2360.04
chr2	5875000	1998.49
chr2	5880000	1982.30
chr2	5885000	2223.86
chr2	5890000	1855.86
chr2	5895000	1871.76
chr2	5900000	1798.64
chr2	5905000	1773.05
chr2	5910000	2420.35
chr2	5915000	2113.74
chr2	5920000	2161.69
chr2	5925000	1836.69
chr2	5930000	2220.92
chr2	5935000	2299.51
chr2	5940000	1909.74
chr2	5945000	2022.55
chr2	5950000	2024.12
chr2	5955000	2121.50
chr2	5960000	1641.13
chr2	5965000	2158.08
chr2	5970000	1900.59
chr2	5975000	2239.05
chr2	5980000	2113.99
chr2	5985000	2076.67
chr2	5990000	2178.12
chr2	5995000	1947.01
chr2	6000000	2333.01
chr2	6005000	2069.11
chr2	6010000	2251.83
chr2	6015000	2072.87
chr2	6020000	1793.46
chr2	6025000	2015.65
chr2	6030000	1958.20
chr2	6035000	1917.02
chr2	6040000	2089.86
chr2	6045000	1871.47
chr2	6050000	2026.51
chr2	6055000	1967.82
chr2	6060000	1889.06
chr2	6065000	1593.34
chr2	6070000	2126.77
chr2	6075000	1881.81
chr2	6080000	1914.37
chr2	6085000	1964.98
chr2	6090000	2230.26
chr2	6095000	1786.23
chr2	6100000	1720.96
chr2	6105000	2066.64
chr2	6110000	2146.23
chr2	6115000	2404.90
chr2	6120000	2347.99
chr2	6125000	2150.15
chr2	6130000	1828.38
chr2	6135000	2114.32
chr2	6140000	1970.84
chr2	6145000	1987.80
chr2	6150000	2194.29
chr2	6155000	1788.37
chr2	6160000	2014.32
chr2	6165000	2224.87
chr2	6170000	1892.59
chr2	6175000	1961.06
chr2	6180000	2321.45
chr2	6185000	2112.37
chr2	6190000	2276.15
chr2	6195000	1843.67
chr2	6200000	2460.52
chr2	6205000	2114.85
chr2	6210000	1420.48
chr2	6215000	1722.98
chr2	6220000	2175.01
chr2	6225000	2086.36
chr2	6230000	2019.17
chr2	6235000	1761.19
chr2	6240000	2265.52
chr2	6245000	2563.37
chr2	6250000	2212.13
chr2	6255000	1814.79
chr2	6260000	1446.21
chr2	6265000	2300.49
chr2	6270000	1809.51
chr2	6275000	2004.21
chr2	6280000	2137.86
chr2	6285000	1492.80
chr2	6290000	1933.86
chr2	6295000	1786.99
chr2	6300000	1501.75
chr2	6305000	1875.18
chr2	6310000	2179.93
chr2	6315000	2093.33
chr2	6320000	2033.64
chr2	6325000	1969.21
chr2	6330000	2386.51
chr2	6335000	2194.76
chr2	6340000	2165.07
chr2	6345000	2063.49
chr2	6350000	2411.24
chr2	6355000	2406.44
chr2	6360000	2427.68
chr2	6365000	2459.34
chr2	6370000	2208.49
chr2	6375000	1853.93
chr2	6380000	2103.11
chr2	6385000	1689.06
chr2	6390000	1696.46
chr2	6395000	2095.77
chr2	6400000	2174.54
chr2	6405000	1977.04
chr2	6410000	1760.32
chr2	6415000	2112.55
chr2	6420000	2129.93
chr2	6425000	2195.90
chr2	6430000	2620.89
chr2	6435000	2253.49
chr2	6440000	2438.94
chr2	6445000	2175.39
chr2	6450000	2147.68
chr2	6455000	2305.99
chr2	6460000	2275.72
chr2	6465000	1855.14
chr2	6470000	2603.53
chr2	6475000	3086.56
chr2	6480000	2304.31
chr2	6485000	2813.72
chr2	6490000	2859.36
chr2	6495000	2054.33
chr2	6500000	2530.95
chr2	6505000	2264.49
chr2	6510000	2226.40
chr2	6515000	1884.95
chr2	6520000	1803.81
chr2	6525000	2365.42
chr2	6530000	2338.48
chr2	6535000	2217.25
chr2	6540000	1939.17
chr2	6545000	2140.34
chr2	6550000	1782.37
chr2	6555000	1978.07
chr2	6560000	2496.33
chr2	6565000	1479.42
chr2	6570000	2029.37
chr2	6575000	2145.73
chr2	6580000	2344.36
chr2	6585000	2085.28
chr2	6590000	1816.91
chr2	6595000	2264.88
chr2	6600000	2260.11
chr2	6605000	2123.38
chr2	6610000	1841.64
chr2	6615000	2327.20
chr2	6620000	2410.86
chr2	6625000	1870.76
chr2	6630000	2720.75
chr2	6635000	2463.59
chr2	6640000	1946.89
chr2	6645000	2074.09
chr2	6650000	2541.17
chr2	6655000	1781.40
chr2	6660000	2279.00
chr2	6665000	2416.76
chr2	6670000	2050.39
chr2	6675000	2036.59
chr2	6680000	1706.27
chr2	6685000	1958.41
chr2	6690000	1917.46
chr2	6695000	2102.08
chr2	6700000	1567.35
chr2	6705000	1549.29
chr2	6710000	1639.64
chr2	6715000	2024.33
chr2	6720000	1641.63
chr2	6725000	2232.73
chr2	6730000	1729.26
chr2	6735000	1780.38
chr2	6740000	1883.76
chr2	6745000	2033.96
chr2	6750000	1964.79
chr2	6755000	1756.31
chr2	6760000	2009.19
chr2	6765000	2038.50
chr2	6770000	2007.72
chr2	6775000	2236.75
chr2	6780000	2070.90
chr2	6785000	2392.31
chr2	6790000	2274.96
chr2	6795000	2139.70
chr2	6800000	2269.10
chr2	6805000	2272.39
chr2	6810000	1894.09
chr2	6815000	2224.58
chr2	6820000	2228.11
chr2	6825000	2063.29
chr2	6830000	2110.11
chr2	6835000	2064.04
chr2	6840000	1696.69
chr2	6845000	1849.26
chr2	6850000	2007.87
chr2	6855000	1980.15
chr2	6860000	2112.15
chr2	6865000	2305.81
chr2	6870000	2052.32
chr2	6875000	1732.76
chr2	6880000	1950.60
chr2	6885000	2034.81
chr2	6890000	2270.22
chr2	6895000	2195.92
chr2	6900000	2408.12
chr2	6905000	1788.99
chr2	6910000	2050.00
chr2	6915000	2613.46
chr2	6920000	1520.04
chr2	6925000	2387.78
chr2	6930000	2445.75
chr2	6935000	2590.31
chr2	6940000	2690.11
chr2	6945000	2552.34
chr2	6950000	2395.77
chr2	6955000	2493.69
chr2	6960000	1952.20
chr2	6965000	2110.48
chr2	6970000	2431.32
chr2	6975000	2531.40
chr2	6980000	2217.45
chr2	6985000	1868.70
chr2	6990000	2043.28
chr2	6995000	2082.09
chr2	7000000	2622.86
chr2	7005000	1544.00
chr2	7010000	1998.10
chr2	7015000	2532.53
chr2	7020000	2319.17
chr2	7025000	2319.46
chr2	7030000	1995.50
chr2	7035000	2084.71
chr2	7040000	2457.38
chr2	7045000	2786.63
chr2	7050000	2744.13
chr2	7055000	2112.10
chr2	7060000	2851.41
chr2	7065000	2301.45
chr2	7070000	2120.17
chr2	7075000	1782.57
chr2	7080000	2551.95
chr2	7085000	2541.17
chr2	7090000	1726.25
chr2	7095000	2608.70
chr2	7100000	2280.30
chr2	7105000	2195.66
chr2	7110000	2495.44
chr2	7115000	2418.00
chr2	7120000	2609.64
chr2	7125000	2381.83
chr2	7130000	2154.47
chr2	7135000	2308.09
chr2	7140000	2302.21
chr2	7145000	2749.27
chr2	7150000	2590.56
chr2	7155000	2182.82
chr2	7160000	2983.20
chr2	7165000	2523.88
chr2	7170000	2679.04
chr2	7175000	2044.79
chr2	7180000	2441.35
chr2	7185000	2130.47
chr2	7190000	2357.35
chr2	7195000	2274.31
chr2	7200000	2169.01
chr2	7205000	2282.10
chr2	7210000	2123.06
chr2	7215000	2164.73
chr2	7220000	2168.29
chr2	7225000	2173.80
chr2	7230000	2270.85
chr2	7235000	2421.96
chr2	7240000	2218.47
chr2	7245000	2485.56
chr2	7250000	2459.15
chr2	7255000	1663.90
chr2	7260000	2507.03
chr2	7265000	2181.30
chr2	7270000	1806.27
chr2	7275000	1671.23
chr2	7280000	2279.16
chr2	7285000	2267.78
chr2	7290000	1601.47
chr2	7295000	2057.14
chr2	7300000	1839.73
chr2	7305000	2333.71
chr2	7310000	2114.64
chr2	7315000	1917.47
chr2	7320000	1848.09
chr2	7325000	2083.35
chr2	7330000	2191.89
chr2	7335000	2235.31
chr2	7340000	1956.66
chr2	7345000	2044.90
chr2	7350000	2367.58
chr2	7355000	1836.26
chr2	7360000	2092.87
chr2	7365000	2158.99
chr2	7370000	1945.49
chr2	7375000	2479.60
chr2	7380000	2271.48
chr2	7385000	2135.62
chr2	7390000	2080.58
chr2	7395000	2146.71
chr2	7400000	2417.11
chr2	7405000	2650.07
chr2	7410000	2364.99
chr2	7415000	2122.88
chr2	7420000	2086.31
chr2	7425000	2088.91
chr2	7430000	1949.42
chr2	7435000	2004.04
chr2	7440000	2068.77
chr2	7445000	1895.90
chr2	7450000	1976.19
chr2	7455000	1992.38
chr2	7460000	2127.14
chr2	7465000	2121.73
chr2	7470000	2340.70
chr2	7475000	1908.82
chr2	7480000	2252.50
chr2	7485000	2268.70
chr2	7490000	2410.08
chr2	7495000	1707.75
chr2	7500000	2313.10
chr2	7505000	2111.71
chr2	7510000	2520.42
chr2	7515000	2032.29
chr2	7520000	2061.00
chr2	7525000	2294.86
chr2	7530000	2220.52
chr2	7535000	2157.36
chr2	7540000	2487.98
chr2	7545000	1735.56
chr2	7550000	2330.45
chr2	7555000	2023.56
chr2	7560000	2774.25
chr2	7565000	2365.65
chr2	7570000	1890.74
chr2	7575000	1920.19
chr2	7580000	2410.55
chr2	7585000	2491.34
chr2	7590000	2126.18
chr2	7595000	2254.51
chr2	7600000	1801.95
chr2	7605000	2027.60
chr2	7610000	2184.67
chr2	7615000	1878.91
chr2	7620000	1897.58
chr2	7625000	1867.22
chr2	7630000	1887.48
chr2	7635000	2334.28
chr2	7640000	1999.95
chr2	7645000	2133.83
chr2	7650000	2573.36
chr2	7655000	2394.72
chr2	7660000	2014.19
chr2	7665000	2321.09
chr2	7670000	2395.27
chr2	7675000	2213.51
chr2	7680000	2149.42
chr2	7685000	1976.02
chr2	7690000	2020.86
chr2	7695000	2140.06
chr2	7700000	1703.56
chr2	7705000	2116.34
chr2	7710000	2479.33
chr2	7715000	2255.75
chr2	7720000	2266.22
chr2	7725000	2457.46
chr2	7730000	2084.60
chr2	7735000	2576.22
chr2	7740000	2166.76
chr2	7745000	2118.64
chr2	7750000	2776.01
chr2	7755000	2103.72
chr2	7760000	1959.94
chr2	7765000	2460.00
chr2	7770000	2409.69
chr2	7775000	2272.15
chr2	7780000	2391.21
chr2	7785000	2131.49
chr2	7790000	2015.98
chr2	7795000	2313.12
chr2	7800000	2361.30
chr2	7805000	2217.93
chr2	7810000	2709.15
chr2	7815000	2452.45
chr2	7820000	2272.26
chr2	7825000	2411.78
chr2	7830000	2367.08
chr2	7835000	1807.71
chr2	7840000	2280.46
chr2	7845000	1953.52
chr2	7850000	2842.13
chr2	7855000	2037.45
chr2	7860000	2186.37
chr2	7865000	2246.25
chr2	7870000	2701.51
chr2	7875000	2231.56
chr2	7880000	2595.22
chr2	7885000	2335.72
chr2	7890000	1939.38
chr2	7895000	2281.01
chr2	7900000	1679.70
chr2	7905000	2038.05
chr2	7910000	2009.60
chr2	7915000	2486.12
chr2	7920000	2107.57
chr2	7925000	2537.52
chr2	7930000	2670.98
chr2	7935000	2533.83
chr2	7940000	2025.61
chr2	7945000	1797.95
chr2	7950000	2399.09
chr2	7955000	1630.87
chr2	7960000	2223.92
chr2	7965000	1870.05
chr2	7970000	2382.44
chr2	7975000	2184.73
chr2	7980000	2175.61
chr2	7985000	2828.94
chr2	7990000	2028.17
chr2	7995000	2088.46
chr2	8000000	2355.95
chr2	8005000	2097.25
chr2	8010000	1873.28
chr2	8015000	1829.44
chr2	8020000	2130.48
chr2	8025000	2003.34
chr2	8030000	1843.69
chr2	8035000	2458.25
chr2	8040000	2028.89
chr2	8045000	2215.51
chr2	8050000	2402.35
chr2	8055000	2200.42
chr2	8060000	1706.46
chr2	8065000	2043.50
chr2	8070000	2216.66
chr2	8075000	2248.29
chr2	8080000	1988.09
chr2	8085000	2730.95
chr2	8090000	1599.85
chr2	8095000	2173.51
chr2	8100000	2603.15
chr2	8105000	2310.35
chr2	8110000	1982.35
chr2	8115000	2321.11
chr2	8120000	2413.78
chr2	8125000	1966.04
chr2	8130000	2104.96
chr2	8135000	2051.52
chr2	8140000	2555.59
chr2	8145000	2301.40
chr2	8150000	2743.14
chr2	8155000	2091.63
chr2	8160000	2045.04
chr2	8165000	2804.21
chr2	8170000	2373.93
chr2	8175000	2296.62
chr2	8180000	2567.93
chr2	8185000	2088.84
chr2	8190000	2423.85
chr2	8195000	2343.74
chr2	8200000	2095.76
chr2	8205000	2492.65
chr2	8210000	1819.61
chr2	8215000	2424.65
chr2	8220000	2371.61
chr2	8225000	2588.98
chr2	8230000	2497.68
chr2	8235000	1863.84
chr2	8240000	1994.14
chr2	8245000	2478.43
chr2	8250000	2288.86
chr2	8255000	1674.58
chr2	8260000	2402.25
chr2	8265000	2323.71
chr2	8270000	1780.01
chr2	8275000	2554.54
chr2	8280000	2330.64
chr2	8285000	2391.77
chr2	8290000	2552.48
chr2	8295000	2071.42
chr2	8300000	2012.94
chr2	8305000	1998.70
chr2	8310000	2549.96
chr2	8315000	1641.65
chr2	8320000	1641.45
chr2	8325000	1916.67
chr2	8330000	2223.66
chr2	8335000	2363.66
chr2	8340000	2622.27
chr2	8345000	1887.10
chr2	8350000	1722.00
chr2	8355000	1896.78
chr2	8360000	2201.45
chr2	8365000	2170.07
chr2	8370000	2788.78
chr2	8375000	2403.08
chr2	8380000	2612.25
chr2	8385000	2627.46
chr2	8390000	2729.49
chr2	8395000	2724.74
chr2	8400000	2499.42
chr2	8405000	2524.04
chr2	8410000	2556.64
chr2	8415000	2753.34
chr2	8420000	2283.09
chr2	8425000	2391.56
chr2	8430000	2591.40
chr2	8435000	2565.04
chr2	8440000	3561.81
chr2	8445000	2844.47
chr2	8450000	2846.15
chr2	8455000	2631.01
chr2	8460000	2396.42
chr2	8465000	2938.93
chr2	8470000	2458.62
chr2	8475000	2303.56
chr2	8480000	2710.48
chr2	8485000	2303.40
chr2	8490000	2418.54
chr2	8495000	2464.49
chr2	8500000	2147.22
chr2	8505000	2026.07
chr2	8510000	2116.16
chr2	8515000	2290.40
chr2	8520000	2237.05
chr2	8525000	2398.56
chr2	8530000	2498.85
chr2	8535000	2461.41
chr2	8540000	2721.16
chr2	8545000	2677.68
chr2	8550000	2686.67
chr2	8555000	2456.70
chr2	8560000	2889.67
chr2	8565000	2412.38
chr2	8570000	2447.54
chr2	8575000	2550.09
chr2	8580000	2422.91
chr2	8585000	2573.82
chr2	8590000	2509.17
chr2	8595000	2091.95
chr2	8600000	2599.69
chr2	8605000	2559.24
chr2	8610000	2381.03
chr2	8615000	2526.17
chr2	8620000	2196.90
chr2	8625000	3717.41
chr2	8630000	2529.65
chr2	8635000	2840.39
chr2	8640000	2511.18
chr2	8645000	2487.40
chr2	8650000	3237.04
chr2	8655000	2140.39
chr2	8660000	2798.15
chr2	8665000	3266.44
chr2	8670000	2678.34
chr2	8675000	3600.37
chr2	8680000	3455.12
chr2	8685000	2333.59
chr2	8690000	2890.12
chr2	8695000	2024.62
chr2	8700000	2256.95
chr2	8705000	2843.11
chr2	8710000	1769.32
chr2	8715000	2833.68
chr2	8720000	2218.97
chr2	8725000	2789.58
chr2	8730000	2446.22
chr2	8735000	2252.93
chr2	8740000	2008.62
chr2	8745000	2884.37
chr2	8750000	2978.87
chr2	8755000	2652.43
chr2	8760000	2547.66
chr2	8765000	2505.80
chr2	8770000	2298.29
chr2	8775000	2312.01
chr2	8780000	2488.51
chr2	8785000	2390.56
chr2	8790000	2541.14
chr2	8795000	2177.54
chr2	8800000	2447.24
chr2	8805000	2492.51
chr2	8810000	2426.65
chr2	8815000	1992.89
chr2	8820000	2637.06
chr2	8825000	2642.78
chr2	8830000	2061.87
chr2	8835000	2479.07
chr2	8840000	1948.36
chr2	8845000	2155.17
chr2	8850000	2189.86
chr2	8855000	2432.24
chr2	8860000	2164.84
chr2	8865000	2026.00
chr2	8870000	2457.53
chr2	8875000	2230.96
chr2	8880000	1908.15
chr2	8885000	1739.32
chr2	8890000	1859.56
chr2	8895000	2372.37
chr2	8900000	2199.59
chr2	8905000	2018.32
chr2	8910000	2119.94
chr2	8915000	2081.04
chr2	8920000	2280.89
chr2	8925000	2062.62
chr2	8930000	2170.15
chr2	8935000	2148.76
chr2	8940000	2404.29
chr2	8945000	2396.44
chr2	8950000	2046.82
chr2	8955000	2464.59
chr2	8960000	2027.37
chr2	8965000	2039.22
chr2	8970000	2521.55
chr2	8975000	2576.97
chr2	8980000	2004.71
chr2	8985000	1792.78
chr2	8990000	2052.75
chr2	8995000	1892.21
chr2	9000000	2253.50
chr2	9005000	2168.27
chr2	9010000	2335.29
chr2	9015000	2226.38
chr2	9020000	1908.31
chr2	9025000	1627.45
chr2	9030000	2024.72
chr2	9035000	2089.52
chr2	9040000	2217.99
chr2	9045000	2141.69
chr2	9050000	1952.72
chr2	9055000	2218.42
chr2	9060000	2496.37
chr2	9065000	2379.83
chr2	9070000	2222.34
chr2	9075000	2307.51
chr2	9080000	1886.95
chr2	9085000	2248.16
chr2	9090000	2540.27
chr2	9095000	2055.30
chr2	9100000	2044.23
chr2	9105000	2049.48
chr2	9110000	1831.46
chr2	9115000	1958.77
chr2	9120000	2422.56
chr2	9125000	2149.28
chr2	9130000	2307.37
chr2	9135000	2194.68
chr2	9140000	1288.04
chr2	9145000	1679.22
chr2	9150000	2120.84
chr2	9155000	1959.13
chr2	9160000	2141.49
chr2	9165000	2416.00
chr2	9170000	2255.15
chr2	9175000	1923.91
chr2	9180000	1572.25
chr2	9185000	2204.65
chr2	9190000	2417.79
chr2	9195000	2009.12
chr2	9200000	2428.18
chr2	9205000	2140.96
chr2	9210000	2056.48
chr2	9215000	2445.00
chr2	9220000	2777.07
chr2	9225000	2059.45
chr2	9230000	2228.45
chr2	9235000	2982.08
chr2	9240000	2462.55
chr2	9245000	2860.94
chr2	9250000	2232.01
chr2	9255000	2051.26
chr2	9260000	2222.81
chr2	9265000	2638.99
chr2	9270000	2418.04
chr2	9275000	2240.92
chr2	9280000	2378.77
chr2	9285000	2053.48
chr2	9290000	2449.01
chr2	9295000	2243.95
chr2	9300000	2152.18
chr2	9305000	2206.21
chr2	9310000	2465.97
chr2	9315000	2046.45
chr2	9320000	2539.50
chr2	9325000	2868.19
chr2	9330000	2400.54
chr2	9335000	2403.40
chr2	9340000	2088.00
chr2	9345000	1616.28
chr2	9350000	2096.19
chr2	9355000	2062.62
chr2	9360000	2308.22
chr2	9365000	2601.86
chr2	9370000	1962.46
chr2	9375000	2536.23
chr2	9380000	2265.88
chr2	9385000	2076.91
chr2	9390000	2047.02
chr2	9395000	2196.99
chr2	9400000	2262.61
chr2	9405000	2042.69
chr2	9410000	2224.20
chr2	9415000	2418.61
chr2	9420000	2134.69
chr2	9425000	1882.04
chr2	9430000	2587.49
chr2	9435000	2290.12
chr2	9440000	2286.03
chr2	9445000	1735.88
chr2	9450000	2253.90
chr2	9455000	1923.31
chr2	9460000	1849.64
chr2	9465000	2299.47
chr2	9470000	2197.65
chr2	9475000	2648.53
chr2	9480000	2266.59
chr2	9485000	2363.34
chr2	9490000	2374.76
chr2	9495000	1823.40
chr2	9500000	2173.72
chr2	9505000	2112.98
chr2	9510000	2645.82
chr2	9515000	2332.39
chr2	9520000	2245.46
chr2	9525000	2057.06
chr2	9530000	2642.49
chr2	9535000	2383.10
chr2	9540000	2386.89
chr2	9545000	2207.49
chr2	9550000	2205.89
chr2	9555000	2100.72
chr2	9560000	2883.28
chr2	9565000	2704.53
chr2	9570000	2185.94
chr2	9575000	2344.00
chr2	9580000	2033.57
chr2	9585000	2292.38
chr2	9590000	2137.18
chr2	9595000	2188.16
chr2	9600000	2562.19
chr2	9605000	2234.01
chr2	9610000	2343.33
chr2	9615000	1946.16
chr2	9620000	2212.17
chr2	9625000	2015.80
chr2	9630000	1752.43
chr2	9635000	2374.83
chr2	9640000	2259.23
chr2	9645000	2310.10
chr2	9650000	2129.05
chr2	9655000	2045.03
chr2	9660000	1819.25
chr2	9665000	1926.78
chr2	9670000	2321.65
chr2	9675000	1937.12
chr2	9680000	2098.32
chr2	9685000	2507.21
chr2	9690000	2321.62
chr2	9695000	2213.09
chr2	9700000	2311.42
chr2	9705000	2655.33
chr2	9710000	2407.96
chr2	9715000	2036.75
chr2	9720000	2141.88
chr2	9725000	2098.94
chr2	9730000	2056.68
chr2	9735000	2302.33
chr2	9740000	2411.29
chr2	9745000	2104.07
chr2	9750000	2403.02
chr2	9755000	2578.33
chr2	9760000	1995.38
chr2	9765000	1962.66
chr2	9770000	2503.38
chr2	9775000	2707.97
chr2	9780000	2456.22
chr2	9785000	2556.54
chr2	9790000	1915.09
chr2	9795000	2828.31
chr2	9800000	2502.80
chr2	9805000	2205.23
chr2	9810000	2300.17
chr2	9815000	2278.20
chr2	9820000	2528.25
chr2	9825000	2099.35
chr2	9830000	2512.60
chr2	9835000	2518.81
chr2	9840000	2436.66
chr2	9845000	2507.73
chr2	9850000	2616.85
chr2	9855000	2100.73
chr2	9860000	1824.19
chr2	9865000	2230.15
chr2	9870000	2497.70
chr2	9875000	2471.96
chr2	9880000	2512.70
chr2	9885000	2718.60
chr2	9890000	2571.29
chr2	9895000	1968.51
chr2	9900000	2478.17
chr2	9905000	2530.69
chr2	9910000	2554.69
chr2	9915000	2779.47
chr2	9920000	2643.89
chr2	9925000	2536.43
chr2	9930000	2621.50
chr2	9935000	2369.01
chr2	9940000	2776.40
chr2	9945000	1919.96
chr2	9950000	2350.99
chr2	9955000	2190.80
chr2	9960000	2240.77
chr2	9965000	1963.25
chr2	9970000	2465.59
chr2	9975000	2196.75
chr2	9980000	2526.65
chr2	9985000	2312.03
chr2	9990000	2014.04
chr2	9995000	2187.54
chr2	10000000	2214.06
chr2	10005000	1944.37
chr2	10010000	2128.71
chr2	10015000	2292.05
chr2	10020000	2108.02
chr2	10025000	2187.77
chr2	10030000	1951.99
chr2	10035000	1888.87
chr2	10040000	1821.76
chr2	10045000	1998.10
chr2	10050000	2544.49
chr2	10055000	1920.64
chr2	10060000	1951.99
chr2	10065000	2003.32
chr2	10070000	2241.25
chr2	10075000	2139.81
chr2	10080000	2155.84
chr2	10085000	2504.12
chr2	10090000	1793.98
chr2	10095000	2158.70
chr2	10100000	1957.17
chr2	10105000	2507.48
chr2	10110000	1763.03
chr2	10115000	2195.59
chr2	10120000	2378.00
chr2	10125000	2496.08
chr2	10130000	2526.57
chr2	10135000	2783.76
chr2	10140000	2451.69
chr2	10145000	2217.00
[truncated: 45,633 more rows]
