# Supplementary material for: Highly interacting regions of the human genome are enriched with enhancers and bound by DNA repair proteins
Source: Sci Rep. 2019 Mar 14;9:4577. doi: 10.1038/s41598-019-40770-9 (PMC6418152; doi:10.1038/s41598-019-40770-9)
Supplement: Supplementary file 2 — Supplementary information SI-2 [file 41598_2019_40770_MOESM2_ESM.zip › Supplementary information SI-2/Chr20.sgr]

chr20	55000	59.0
chr20	60000	6218.3
chr20	65000	3520.9
chr20	70000	5262.0
chr20	75000	6092.2
chr20	80000	7067.8
chr20	85000	4728.9
chr20	90000	5165.1
chr20	95000	5461.5
chr20	100000	4389.6
chr20	105000	4236.7
chr20	110000	1144.6
chr20	115000	4170.2
chr20	120000	4523.8
chr20	125000	6342.7
chr20	130000	6805.6
chr20	135000	5976.7
chr20	140000	2713.7
chr20	145000	4836.4
chr20	150000	5767.9
chr20	155000	4033.5
chr20	160000	6400.5
chr20	165000	5195.0
chr20	170000	5874.1
chr20	175000	4755.0
chr20	180000	6826.2
chr20	185000	4939.6
chr20	190000	7217.6
chr20	195000	4745.7
chr20	200000	5708.2
chr20	205000	6972.2
chr20	210000	6910.0
chr20	215000	8868.7
chr20	220000	7109.5
chr20	225000	4296.4
chr20	230000	5506.3
chr20	235000	6786.4
chr20	240000	5315.5
chr20	245000	7615.3
chr20	250000	8631.3
chr20	255000	9492.6
chr20	260000	8628.2
chr20	265000	9220.4
chr20	270000	10602.4
chr20	275000	9249.0
chr20	280000	10072.3
chr20	285000	8979.3
chr20	290000	8306.9
chr20	295000	9833.8
chr20	300000	9593.9
chr20	305000	6619.8
chr20	310000	9137.8
chr20	315000	10271.9
chr20	320000	9177.6
chr20	325000	8472.3
chr20	330000	13454.2
chr20	335000	13958.2
chr20	340000	8571.2
chr20	345000	10079.3
chr20	350000	13892.3
chr20	355000	11558.2
chr20	360000	7281.0
chr20	365000	9648.0
chr20	370000	10747.9
chr20	375000	8214.4
chr20	380000	11396.0
chr20	385000	10166.2
chr20	390000	8771.2
chr20	395000	10636.7
chr20	400000	6993.3
chr20	405000	10172.4
chr20	410000	12262.9
chr20	415000	12165.9
chr20	420000	9551.1
chr20	425000	7239.4
chr20	430000	9306.2
chr20	435000	9454.1
chr20	440000	8407.6
chr20	445000	5180.1
chr20	450000	9193.1
chr20	455000	9119.2
chr20	460000	6719.9
chr20	465000	7187.9
chr20	470000	10439.1
chr20	475000	9817.7
chr20	480000	8394.6
chr20	485000	7478.7
chr20	490000	10358.3
chr20	495000	9195.6
chr20	500000	5659.8
chr20	505000	8703.5
chr20	510000	9619.4
chr20	515000	8072.1
chr20	520000	7227.0
chr20	525000	11672.6
chr20	530000	9673.5
chr20	535000	10685.2
chr20	540000	10604.4
chr20	545000	8502.8
chr20	550000	8494.7
chr20	555000	8182.8
chr20	560000	8972.6
chr20	565000	8127.5
chr20	570000	10015.3
chr20	575000	8581.1
chr20	580000	10208.5
chr20	585000	12058.5
chr20	590000	7598.0
chr20	595000	8780.6
chr20	600000	7660.2
chr20	605000	6540.4
chr20	610000	9480.3
chr20	615000	8902.4
chr20	620000	8917.9
chr20	625000	14021.0
chr20	630000	15215.3
chr20	635000	9057.1
chr20	640000	8722.2
chr20	645000	4867.5
chr20	650000	10806.4
chr20	655000	8231.3
chr20	660000	8706.0
chr20	665000	9349.8
chr20	670000	8402.8
chr20	675000	9153.4
chr20	680000	10863.6
chr20	685000	6745.5
chr20	690000	5111.8
chr20	695000	8125.0
chr20	700000	6999.6
chr20	705000	7964.7
chr20	710000	9033.5
chr20	715000	10260.2
chr20	720000	11508.0
chr20	725000	7993.9
chr20	730000	9172.7
chr20	735000	10367.7
chr20	740000	9297.0
chr20	745000	8513.4
chr20	750000	7463.8
chr20	755000	7510.4
chr20	760000	6207.3
chr20	765000	6364.5
chr20	770000	5708.4
chr20	775000	9168.4
chr20	780000	6455.9
chr20	785000	5019.8
chr20	790000	8693.7
chr20	795000	9981.9
chr20	800000	9471.7
chr20	805000	9709.6
chr20	810000	9447.4
chr20	815000	9955.1
chr20	820000	7892.6
chr20	825000	9718.3
chr20	830000	11081.1
chr20	835000	8721.0
chr20	840000	10326.7
chr20	845000	11470.1
chr20	850000	9955.1
chr20	855000	10133.4
chr20	860000	9664.3
chr20	865000	4046.1
chr20	870000	10572.8
chr20	875000	10250.9
chr20	880000	8105.2
chr20	885000	9761.2
chr20	890000	9963.2
chr20	895000	6987.2
chr20	900000	11139.5
chr20	905000	6994.1
chr20	910000	8489.2
chr20	915000	7915.0
chr20	920000	10574.1
chr20	925000	5633.8
chr20	930000	10091.3
chr20	935000	8791.3
chr20	940000	6221.1
chr20	945000	7757.2
chr20	950000	9023.7
chr20	955000	8664.5
chr20	960000	7978.4
chr20	965000	9343.0
chr20	970000	6496.9
chr20	975000	6894.0
chr20	980000	8510.3
chr20	985000	8776.9
chr20	990000	9004.3
chr20	995000	7215.9
chr20	1000000	7721.1
chr20	1005000	7214.7
chr20	1010000	6235.9
chr20	1015000	7284.3
chr20	1020000	7869.0
chr20	1025000	8769.5
chr20	1030000	9858.2
chr20	1035000	9661.2
chr20	1040000	8757.6
chr20	1045000	5208.7
chr20	1050000	6066.3
chr20	1055000	8005.7
chr20	1060000	8591.7
chr20	1065000	8714.8
chr20	1070000	8354.3
chr20	1075000	6576.5
chr20	1080000	7090.4
chr20	1085000	5968.1
chr20	1090000	10144.7
chr20	1095000	9840.2
chr20	1100000	10119.8
chr20	1105000	9181.4
chr20	1110000	10094.9
chr20	1115000	7240.8
chr20	1120000	7801.3
chr20	1125000	9204.4
chr20	1130000	8970.8
chr20	1135000	8081.5
chr20	1140000	9106.9
chr20	1145000	10154.6
chr20	1150000	10046.5
chr20	1155000	10948.8
chr20	1160000	11778.4
chr20	1165000	6139.6
chr20	1170000	11638.6
chr20	1175000	8923.0
chr20	1180000	9881.2
chr20	1185000	7848.5
chr20	1190000	11615.0
chr20	1195000	9285.9
chr20	1200000	6452.8
chr20	1205000	4182.2
chr20	1210000	9123.0
chr20	1215000	8235.7
chr20	1220000	10250.9
chr20	1225000	4143.6
chr20	1230000	6764.1
chr20	1235000	6766.6
chr20	1240000	6877.3
chr20	1245000	7936.8
chr20	1250000	8813.6
chr20	1255000	8745.3
chr20	1260000	4893.1
chr20	1265000	12106.6
chr20	1270000	11842.5
chr20	1275000	9485.4
chr20	1280000	7081.7
chr20	1285000	7582.6
chr20	1290000	12280.6
chr20	1295000	11915.8
chr20	1300000	9909.2
chr20	1305000	13127.5
chr20	1310000	15574.1
chr20	1315000	10622.6
chr20	1320000	11220.4
chr20	1325000	9742.0
chr20	1330000	9121.8
chr20	1335000	6860.5
chr20	1340000	8773.2
chr20	1345000	7957.9
chr20	1350000	7193.6
chr20	1355000	9191.4
chr20	1360000	9440.6
chr20	1365000	11390.6
chr20	1370000	7704.4
chr20	1375000	7851.7
chr20	1380000	6717.0
chr20	1385000	9154.2
chr20	1390000	7248.9
chr20	1395000	10206.3
chr20	1400000	5635.7
chr20	1405000	10698.4
chr20	1410000	9465.5
chr20	1415000	11804.0
chr20	1420000	13158.1
chr20	1425000	9673.1
chr20	1430000	9372.3
chr20	1435000	9716.6
chr20	1440000	9527.1
chr20	1445000	9607.2
chr20	1450000	8759.6
chr20	1455000	11833.2
chr20	1460000	10784.3
chr20	1465000	9332.6
chr20	1470000	9281.6
chr20	1475000	6094.4
chr20	1480000	8959.8
chr20	1485000	9243.1
chr20	1490000	7802.1
chr20	1495000	7298.7
chr20	1500000	10587.3
chr20	1505000	8817.4
chr20	1510000	9042.4
chr20	1515000	8350.7
chr20	1520000	8654.0
chr20	1525000	8988.3
chr20	1530000	5556.8
chr20	1535000	5043.5
chr20	1540000	10445.6
chr20	1545000	3982.1
chr20	1550000	7192.4
chr20	1555000	5288.4
chr20	1560000	3819.9
chr20	1565000	5872.5
chr20	1570000	4795.6
chr20	1575000	3564.5
chr20	1580000	5286.5
chr20	1585000	1333.0
chr20	1590000	4090.2
chr20	1595000	10591.0
chr20	1600000	11036.5
chr20	1605000	7618.7
chr20	1610000	7779.7
chr20	1615000	8682.6
chr20	1620000	9247.5
chr20	1625000	11545.5
chr20	1630000	7756.1
chr20	1635000	9953.4
chr20	1640000	10614.6
chr20	1645000	10822.8
chr20	1650000	10409.5
chr20	1655000	9685.6
chr20	1660000	8463.2
chr20	1665000	8670.8
chr20	1670000	7526.1
chr20	1675000	9245.6
chr20	1680000	8967.2
chr20	1685000	11920.8
chr20	1690000	11242.9
chr20	1695000	9820.4
chr20	1700000	10615.9
chr20	1705000	9809.3
chr20	1710000	12941.9
chr20	1715000	10669.4
chr20	1720000	1181.3
chr20	1725000	7807.7
chr20	1730000	10059.7
chr20	1735000	9670.7
chr20	1740000	10419.5
chr20	1745000	9012.0
chr20	1750000	11390.9
chr20	1755000	15854.6
chr20	1760000	12519.4
chr20	1765000	13196.7
chr20	1770000	7756.1
chr20	1775000	10140.5
chr20	1780000	9187.8
chr20	1785000	10267.2
chr20	1790000	9268.6
chr20	1795000	8698.7
chr20	1800000	8554.6
chr20	1805000	10259.8
chr20	1810000	8368.1
chr20	1815000	13549.6
chr20	1820000	10272.8
chr20	1825000	13268.1
chr20	1830000	7885.9
chr20	1835000	12979.1
chr20	1840000	11903.4
chr20	1845000	9333.8
chr20	1850000	7120.9
chr20	1855000	11157.7
chr20	1860000	8468.8
chr20	1865000	10254.2
chr20	1870000	7899.6
chr20	1875000	7417.9
chr20	1880000	13729.2
chr20	1885000	8018.3
chr20	1890000	13234.5
chr20	1895000	13803.1
chr20	1900000	8509.8
chr20	1905000	9714.8
chr20	1910000	12021.5
chr20	1915000	11924.6
chr20	1920000	10402.7
chr20	1925000	10587.9
chr20	1930000	6285.7
chr20	1935000	9843.4
chr20	1940000	8948.0
chr20	1945000	12866.1
chr20	1950000	9606.7
chr20	1955000	9996.9
chr20	1960000	10120.6
chr20	1965000	12697.6
chr20	1970000	12350.3
chr20	1975000	10491.0
chr20	1980000	9354.4
chr20	1985000	10184.0
chr20	1990000	9767.0
chr20	1995000	4354.3
chr20	2000000	10410.8
chr20	2005000	7486.3
chr20	2010000	9463.7
chr20	2015000	6969.3
chr20	2020000	7520.5
chr20	2025000	8299.1
chr20	2030000	7324.7
chr20	2035000	8308.5
chr20	2040000	8762.1
chr20	2045000	6960.6
chr20	2050000	8628.5
chr20	2055000	9185.3
chr20	2060000	9921.7
chr20	2065000	8120.2
chr20	2070000	8301.6
chr20	2075000	10160.3
chr20	2080000	10648.1
chr20	2085000	8472.5
chr20	2090000	8943.5
chr20	2095000	11313.7
chr20	2100000	11933.8
chr20	2105000	10638.8
chr20	2110000	8783.9
chr20	2115000	9451.9
chr20	2120000	12510.0
chr20	2125000	12260.1
chr20	2130000	9482.4
chr20	2135000	9671.3
chr20	2140000	9598.0
chr20	2145000	9636.5
chr20	2150000	11460.4
chr20	2155000	6516.3
chr20	2160000	9754.0
chr20	2165000	6590.9
chr20	2170000	8951.1
chr20	2175000	8199.7
chr20	2180000	7114.7
chr20	2185000	7654.1
chr20	2190000	10472.9
chr20	2195000	6992.9
chr20	2200000	6051.4
chr20	2205000	8857.2
chr20	2210000	6766.7
chr20	2215000	6049.0
chr20	2220000	6957.5
chr20	2225000	8945.4
chr20	2230000	8148.7
chr20	2235000	9928.5
chr20	2240000	10123.0
chr20	2245000	8254.4
chr20	2250000	8010.2
chr20	2255000	6747.4
chr20	2260000	8145.6
chr20	2265000	9794.9
chr20	2270000	7958.6
chr20	2275000	5203.2
chr20	2280000	9346.2
chr20	2285000	9238.1
chr20	2290000	12787.7
chr20	2295000	10321.2
chr20	2300000	6275.1
chr20	2305000	6935.1
chr20	2310000	9091.5
chr20	2315000	13597.4
chr20	2320000	10684.8
chr20	2325000	7611.2
chr20	2330000	11498.9
chr20	2335000	4710.4
chr20	2340000	5614.6
chr20	2345000	6678.4
chr20	2350000	9271.0
chr20	2355000	9443.8
chr20	2360000	11727.5
chr20	2365000	8287.3
chr20	2370000	9878.8
chr20	2375000	9622.1
chr20	2380000	7064.4
chr20	2385000	6313.0
chr20	2390000	6833.8
chr20	2395000	7648.5
chr20	2400000	8928.0
chr20	2405000	8663.9
chr20	2410000	11947.5
chr20	2415000	10436.8
chr20	2420000	5385.3
chr20	2425000	5104.4
chr20	2430000	8041.2
chr20	2435000	6748.0
chr20	2440000	11994.1
chr20	2445000	10551.1
chr20	2450000	10624.4
chr20	2455000	8483.6
chr20	2460000	9799.2
chr20	2465000	7342.7
chr20	2470000	9119.9
chr20	2475000	9801.0
chr20	2480000	8339.4
chr20	2485000	7769.0
chr20	2490000	10318.7
chr20	2495000	10216.1
chr20	2500000	9075.2
chr20	2505000	7775.8
chr20	2510000	7258.8
chr20	2515000	10364.1
chr20	2520000	6832.5
chr20	2525000	8787.5
chr20	2530000	8515.9
chr20	2535000	8490.5
chr20	2540000	7167.4
chr20	2545000	7056.9
chr20	2550000	5869.9
chr20	2555000	9509.6
chr20	2560000	8633.4
chr20	2565000	7417.9
chr20	2570000	9359.8
chr20	2575000	7981.5
chr20	2580000	8339.4
chr20	2585000	6332.9
chr20	2590000	6587.1
chr20	2595000	8725.3
chr20	2600000	8427.7
chr20	2605000	8793.1
chr20	2610000	4901.8
chr20	2615000	9525.1
chr20	2620000	11577.7
chr20	2625000	11205.5
chr20	2630000	11289.3
chr20	2635000	12808.1
chr20	2640000	12216.5
chr20	2645000	10784.1
chr20	2650000	10117.4
chr20	2655000	11324.8
chr20	2660000	7330.3
chr20	2665000	9119.4
chr20	2670000	5580.4
chr20	2675000	8469.3
chr20	2680000	11124.0
chr20	2685000	9005.6
chr20	2690000	7984.0
chr20	2695000	4912.3
chr20	2700000	6142.1
chr20	2705000	8842.2
chr20	2710000	6528.0
chr20	2715000	8829.2
chr20	2720000	9011.2
chr20	2725000	7412.9
chr20	2730000	8153.1
chr20	2735000	10231.1
chr20	2740000	8947.2
chr20	2745000	6767.3
chr20	2750000	9638.9
chr20	2755000	9371.6
chr20	2760000	7334.6
chr20	2765000	9065.3
chr20	2770000	10915.8
chr20	2775000	13452.5
chr20	2780000	9348.6
chr20	2785000	9287.8
chr20	2790000	8752.1
chr20	2795000	13591.7
chr20	2800000	5739.5
chr20	2805000	5666.7
chr20	2810000	9642.6
chr20	2815000	12226.4
chr20	2820000	7279.3
chr20	2825000	11047.6
chr20	2830000	9680.5
chr20	2835000	10888.5
chr20	2840000	8339.5
chr20	2845000	6471.5
chr20	2850000	10321.7
chr20	2855000	12765.2
chr20	2860000	8240.0
chr20	2865000	9825.9
chr20	2870000	10887.9
chr20	2875000	10099.3
chr20	2880000	7844.2
chr20	2885000	10086.3
chr20	2890000	8584.9
chr20	2895000	9141.7
chr20	2900000	10424.9
chr20	2905000	9622.1
chr20	2910000	8323.9
chr20	2915000	8193.4
chr20	2920000	6660.4
chr20	2925000	7334.6
chr20	2930000	8031.2
chr20	2935000	7393.0
chr20	2940000	10438.0
chr20	2945000	9612.1
chr20	2950000	9563.0
chr20	2955000	9280.3
chr20	2960000	11784.0
chr20	2965000	11750.5
chr20	2970000	12798.8
chr20	2975000	8557.6
chr20	2980000	8019.5
chr20	2985000	7942.4
chr20	2990000	12576.9
chr20	2995000	9358.0
chr20	3000000	11936.9
chr20	3005000	11243.4
chr20	3010000	11624.3
chr20	3015000	11346.6
chr20	3020000	12828.0
chr20	3025000	8465.0
chr20	3030000	11795.3
chr20	3035000	9935.9
chr20	3040000	8839.7
chr20	3045000	10704.6
chr20	3050000	8860.2
chr20	3055000	7427.2
chr20	3060000	5352.9
chr20	3065000	7917.5
chr20	3070000	9228.1
chr20	3075000	10196.3
chr20	3080000	12168.7
chr20	3085000	11608.2
chr20	3090000	7851.7
chr20	3095000	10056.5
chr20	3100000	13507.9
chr20	3105000	6790.9
chr20	3110000	7838.0
chr20	3115000	10049.6
chr20	3120000	8539.0
chr20	3125000	10712.0
chr20	3130000	10484.6
chr20	3135000	11929.4
chr20	3140000	10723.2
chr20	3145000	6241.5
chr20	3150000	10462.9
chr20	3155000	8067.3
chr20	3160000	9222.5
chr20	3165000	11380.1
chr20	3170000	8527.2
chr20	3175000	9230.0
chr20	3180000	12020.1
chr20	3185000	13370.5
chr20	3190000	12951.1
chr20	3195000	10727.0
chr20	3200000	12293.0
chr20	3205000	11766.0
chr20	3210000	8960.9
chr20	3215000	9110.1
chr20	3220000	11953.7
chr20	3225000	9447.5
chr20	3230000	9235.0
chr20	3235000	11320.5
chr20	3240000	9489.2
chr20	3245000	9563.7
chr20	3250000	9037.4
chr20	3255000	11498.9
chr20	3260000	9626.5
chr20	3265000	6910.3
chr20	3270000	8518.5
chr20	3275000	9217.0
chr20	3280000	7427.3
chr20	3285000	5546.2
chr20	3290000	9177.2
chr20	3295000	8821.1
chr20	3300000	7862.3
chr20	3305000	8790.7
chr20	3310000	8386.1
chr20	3315000	6577.2
chr20	3320000	8217.1
chr20	3325000	7814.4
chr20	3330000	7342.8
chr20	3335000	7656.0
chr20	3340000	7163.2
chr20	3345000	10095.7
chr20	3350000	9174.7
chr20	3355000	7821.3
chr20	3360000	9472.4
chr20	3365000	7765.3
chr20	3370000	8782.0
chr20	3375000	8203.4
chr20	3380000	11467.8
chr20	3385000	10531.9
chr20	3390000	7796.4
chr20	3395000	10048.4
chr20	3400000	8902.5
chr20	3405000	6636.8
chr20	3410000	11636.2
chr20	3415000	7651.0
chr20	3420000	6574.7
chr20	3425000	9750.2
chr20	3430000	9552.6
chr20	3435000	10156.0
chr20	3440000	9995.7
chr20	3445000	9431.4
chr20	3450000	12342.1
chr20	3455000	7404.3
chr20	3460000	10044.1
chr20	3465000	9332.0
chr20	3470000	10283.4
chr20	3475000	5361.0
chr20	3480000	5689.8
chr20	3485000	5828.4
chr20	3490000	5609.6
chr20	3495000	5161.6
chr20	3500000	7859.2
chr20	3505000	6352.9
chr20	3510000	8376.2
chr20	3515000	5934.0
chr20	3520000	5263.5
chr20	3525000	4351.2
chr20	3530000	10144.8
chr20	3535000	6553.6
chr20	3540000	9049.3
chr20	3545000	7854.9
chr20	3550000	6214.9
chr20	3555000	8133.3
chr20	3560000	7670.9
chr20	3565000	6835.7
chr20	3570000	11085.1
chr20	3575000	8831.1
chr20	3580000	7372.6
chr20	3585000	9052.3
chr20	3590000	8158.7
chr20	3595000	8869.1
chr20	3600000	7342.8
chr20	3605000	9785.0
chr20	3610000	7166.3
chr20	3615000	5659.4
chr20	3620000	9396.7
chr20	3625000	9467.5
chr20	3630000	10068.4
chr20	3635000	13546.0
chr20	3640000	6873.0
chr20	3645000	11432.5
chr20	3650000	6819.0
chr20	3655000	12741.3
chr20	3660000	7999.1
chr20	3665000	10341.9
chr20	3670000	7800.9
chr20	3675000	13552.3
chr20	3680000	14346.4
chr20	3685000	9913.2
chr20	3690000	9903.8
chr20	3695000	11376.0
chr20	3700000	8622.4
chr20	3705000	10277.3
chr20	3710000	5789.3
chr20	3715000	11518.3
chr20	3720000	9637.2
chr20	3725000	9948.6
chr20	3730000	5049.1
chr20	3735000	14822.5
chr20	3740000	11300.2
chr20	3745000	10191.5
chr20	3750000	7619.4
chr20	3755000	11842.1
chr20	3760000	10254.3
chr20	3765000	10240.0
chr20	3770000	10077.8
chr20	3775000	13279.4
chr20	3780000	11861.9
chr20	3785000	9671.4
chr20	3790000	11692.3
chr20	3795000	12226.8
chr20	3800000	9618.6
chr20	3805000	9301.0
chr20	3810000	7723.2
chr20	3815000	9243.8
chr20	3820000	10007.0
chr20	3825000	11966.4
chr20	3830000	9945.5
chr20	3835000	12617.0
chr20	3840000	12289.6
chr20	3845000	10656.4
chr20	3850000	12551.2
chr20	3855000	10176.7
chr20	3860000	10923.0
chr20	3865000	11468.6
chr20	3870000	9459.5
chr20	3875000	10058.6
chr20	3880000	9639.1
chr20	3885000	8711.3
chr20	3890000	10151.2
chr20	3895000	10805.0
chr20	3900000	10105.2
chr20	3905000	11510.9
chr20	3910000	11218.2
chr20	3915000	8020.9
chr20	3920000	7745.0
chr20	3925000	8868.5
chr20	3930000	9475.1
chr20	3935000	8212.3
chr20	3940000	9923.8
chr20	3945000	7545.5
chr20	3950000	7843.8
chr20	3955000	7571.6
chr20	3960000	8238.4
chr20	3965000	10479.9
chr20	3970000	8406.2
chr20	3975000	11512.8
chr20	3980000	9186.7
chr20	3985000	5729.0
chr20	3990000	9381.3
chr20	3995000	8567.8
chr20	4000000	11607.9
chr20	4005000	9036.4
chr20	4010000	6518.3
chr20	4015000	7898.5
chr20	4020000	10636.6
chr20	4025000	13582.3
chr20	4030000	8992.3
chr20	4035000	10192.3
chr20	4040000	12351.8
chr20	4045000	7903.5
chr20	4050000	13255.4
chr20	4055000	10015.8
chr20	4060000	10655.9
chr20	4065000	12267.9
chr20	4070000	8156.5
chr20	4075000	9736.2
chr20	4080000	8383.3
chr20	4085000	11442.1
chr20	4090000	9125.3
chr20	4095000	8751.8
chr20	4100000	8559.8
chr20	4105000	7645.6
chr20	4110000	7020.4
chr20	4115000	8208.6
chr20	4120000	7538.7
chr20	4125000	7582.2
chr20	4130000	9852.4
chr20	4135000	12066.0
chr20	4140000	13296.4
chr20	4145000	9846.2
chr20	4150000	7235.5
chr20	4155000	10684.5
chr20	4160000	12256.2
chr20	4165000	9533.6
chr20	4170000	7033.5
chr20	4175000	10312.9
chr20	4180000	9352.8
chr20	4185000	6983.2
chr20	4190000	9734.3
chr20	4195000	10278.7
chr20	4200000	5980.2
chr20	4205000	10519.8
chr20	4210000	8118.6
chr20	4215000	10508.0
chr20	4220000	7438.7
chr20	4225000	8296.9
chr20	4230000	8310.6
chr20	4235000	7631.3
chr20	4240000	6558.7
chr20	4245000	7645.6
chr20	4250000	7290.1
chr20	4255000	7615.2
chr20	4260000	6406.5
chr20	4265000	3041.3
chr20	4270000	5648.9
chr20	4275000	8071.3
chr20	4280000	9076.8
chr20	4285000	9891.5
chr20	4290000	8564.7
chr20	4295000	4191.6
chr20	4300000	8781.0
chr20	4305000	7273.4
chr20	4310000	7176.4
chr20	4315000	7457.3
chr20	4320000	6402.7
chr20	4325000	4911.9
chr20	4330000	5796.2
chr20	4335000	6202.6
chr20	4340000	7194.5
chr20	4345000	8618.8
chr20	4350000	8219.2
chr20	4355000	8654.2
chr20	4360000	6495.9
chr20	4365000	3229.6
chr20	4370000	6395.3
chr20	4375000	7021.7
chr20	4380000	6203.2
chr20	4385000	5495.4
chr20	4390000	5729.7
chr20	4395000	4725.5
chr20	4400000	6801.7
chr20	4405000	6028.6
chr20	4410000	8492.0
chr20	4415000	7503.9
chr20	4420000	7854.4
chr20	4425000	5304.0
chr20	4430000	4332.1
chr20	4435000	7183.3
chr20	4440000	4830.5
chr20	4445000	5570.6
chr20	4450000	7193.2
chr20	4455000	5694.3
chr20	4460000	5769.5
chr20	4465000	4739.1
chr20	4470000	4586.3
chr20	4475000	6495.3
chr20	4480000	9977.3
chr20	4485000	6628.3
chr20	4490000	5666.4
chr20	4495000	6760.1
chr20	4500000	8159.6
chr20	4505000	6124.4
chr20	4510000	8468.5
chr20	4515000	6676.8
chr20	4520000	4813.8
chr20	4525000	8753.1
chr20	4530000	7732.1
chr20	4535000	5959.7
chr20	4540000	7542.5
chr20	4545000	6166.0
chr20	4550000	9042.1
chr20	4555000	6780.0
chr20	4560000	10295.6
chr20	4565000	10641.2
chr20	4570000	9405.1
chr20	4575000	6376.1
chr20	4580000	12066.8
chr20	4585000	7633.4
chr20	4590000	8280.9
chr20	4595000	10704.6
chr20	4600000	8746.4
chr20	4605000	10857.5
chr20	4610000	10580.9
chr20	4615000	9009.2
chr20	4620000	8260.4
chr20	4625000	8813.5
chr20	4630000	8510.2
chr20	4635000	6208.3
chr20	4640000	9497.7
chr20	4645000	7381.6
chr20	4650000	8976.3
chr20	4655000	7098.9
chr20	4660000	9185.1
chr20	4665000	7528.9
chr20	4670000	10029.6
chr20	4675000	9400.8
chr20	4680000	8852.6
chr20	4685000	11515.6
chr20	4690000	11689.6
chr20	4695000	11696.5
chr20	4700000	11949.4
chr20	4705000	9722.7
chr20	4710000	9155.3
chr20	4715000	10513.9
chr20	4720000	12901.5
chr20	4725000	8758.9
chr20	4730000	11108.0
chr20	4735000	7869.0
chr20	4740000	10464.2
chr20	4745000	9948.4
chr20	4750000	11833.2
chr20	4755000	8172.2
chr20	4760000	14455.2
chr20	4765000	11007.3
chr20	4770000	8426.4
chr20	4775000	10628.8
chr20	4780000	11213.6
chr20	4785000	9347.4
chr20	4790000	17421.9
chr20	4795000	10022.2
chr20	4800000	9545.6
chr20	4805000	12046.3
chr20	4810000	9498.4
chr20	4815000	9292.0
chr20	4820000	9476.6
chr20	4825000	9950.8
chr20	4830000	4994.0
chr20	4835000	10546.8
chr20	4840000	13623.0
chr20	4845000	11740.6
chr20	4850000	11210.5
chr20	4855000	11281.3
chr20	4860000	9983.7
chr20	4865000	11922.0
chr20	4870000	9254.8
chr20	4875000	11964.3
chr20	4880000	7635.2
chr20	4885000	9680.4
chr20	4890000	10885.4
chr20	4895000	9152.9
chr20	4900000	13080.4
chr20	4905000	11385.1
chr20	4910000	8452.5
chr20	4915000	10966.9
chr20	4920000	9404.6
chr20	4925000	11062.0
chr20	4930000	6914.4
chr20	4935000	8506.0
chr20	4940000	12130.3
chr20	4945000	12569.7
chr20	4950000	12191.8
chr20	4955000	11964.9
chr20	4960000	9214.4
chr20	4965000	11625.6
chr20	4970000	10845.1
chr20	4975000	13804.5
chr20	4980000	6008.9
chr20	4985000	8381.0
chr20	4990000	10666.1
chr20	4995000	11501.9
chr20	5000000	9443.7
chr20	5005000	5994.0
chr20	5010000	10940.2
chr20	5015000	10043.4
chr20	5020000	12465.8
chr20	5025000	9832.1
chr20	5030000	10107.4
chr20	5035000	11687.8
chr20	5040000	10620.1
chr20	5045000	11726.3
chr20	5050000	13550.9
chr20	5055000	12515.6
chr20	5060000	12151.4
chr20	5065000	8886.3
chr20	5070000	11935.2
chr20	5075000	14015.2
chr20	5080000	13373.9
chr20	5085000	11267.1
chr20	5090000	10720.8
chr20	5095000	12174.4
chr20	5100000	11833.2
chr20	5105000	12153.2
chr20	5110000	8589.8
chr20	5115000	11113.6
chr20	5120000	10620.1
chr20	5125000	10517.6
chr20	5130000	11121.6
chr20	5135000	9239.9
chr20	5140000	5196.6
chr20	5145000	9696.0
chr20	5150000	12848.7
chr20	5155000	12725.1
chr20	5160000	10754.4
chr20	5165000	12418.7
chr20	5170000	8457.5
chr20	5175000	7818.6
chr20	5180000	7789.4
chr20	5185000	10795.4
chr20	5190000	7353.1
chr20	5195000	10190.1
chr20	5200000	8423.9
chr20	5205000	8214.5
chr20	5210000	8154.8
chr20	5215000	4278.7
chr20	5220000	7217.0
chr20	5225000	5077.9
chr20	5230000	7953.4
chr20	5235000	7059.2
chr20	5240000	6939.2
chr20	5245000	7947.8
chr20	5250000	7499.1
chr20	5255000	4363.9
chr20	5260000	5889.6
chr20	5265000	5629.2
chr20	5270000	7503.5
chr20	5275000	7925.5
chr20	5280000	6691.9
chr20	5285000	5364.4
chr20	5290000	8568.7
chr20	5295000	8220.0
chr20	5300000	7449.4
chr20	5305000	4219.1
chr20	5310000	8252.4
chr20	5315000	6406.0
chr20	5320000	6600.5
chr20	5325000	7422.1
chr20	5330000	7272.3
chr20	5335000	5406.7
chr20	5340000	6381.8
chr20	5345000	4453.4
chr20	5350000	8139.9
chr20	5355000	4485.1
chr20	5360000	4084.9
chr20	5365000	5642.2
chr20	5370000	4385.7
chr20	5375000	7288.5
chr20	5380000	8561.9
chr20	5385000	8508.4
chr20	5390000	7988.3
chr20	5395000	6089.7
chr20	5400000	8783.8
chr20	5405000	8494.2
chr20	5410000	10852.6
chr20	5415000	4033.3
chr20	5420000	6644.7
chr20	5425000	9328.8
chr20	5430000	7430.9
chr20	5435000	6696.9
chr20	5440000	8657.0
chr20	5445000	7225.2
chr20	5450000	8139.4
chr20	5455000	10438.1
chr20	5460000	9931.1
chr20	5465000	8013.9
chr20	5470000	10048.6
chr20	5475000	8915.0
chr20	5480000	9599.9
chr20	5485000	5754.2
chr20	5490000	8873.4
chr20	5495000	5521.8
chr20	5500000	10957.3
chr20	5505000	12927.5
chr20	5510000	13639.1
chr20	5515000	10291.2
chr20	5520000	10546.6
chr20	5525000	10844.3
chr20	5530000	5787.3
chr20	5535000	11309.7
chr20	5540000	8117.8
chr20	5545000	10578.9
chr20	5550000	11673.3
chr20	5555000	8518.1
chr20	5560000	9315.4
chr20	5565000	6802.7
chr20	5570000	9431.5
chr20	5575000	11435.2
chr20	5580000	11518.5
chr20	5585000	7740.5
chr20	5590000	8352.0
chr20	5595000	11294.7
chr20	5600000	8375.6
chr20	5605000	9486.2
chr20	5610000	9887.0
chr20	5615000	10581.2
chr20	5620000	12459.9
chr20	5625000	11405.3
chr20	5630000	10044.3
chr20	5635000	13846.5
chr20	5640000	10663.9
chr20	5645000	10612.9
chr20	5650000	7917.0
chr20	5655000	9830.5
chr20	5660000	10840.4
chr20	5665000	12174.1
chr20	5670000	9980.3
chr20	5675000	9570.7
chr20	5680000	7202.3
chr20	5685000	9667.7
chr20	5690000	9780.8
chr20	5695000	12136.1
chr20	5700000	9322.1
chr20	5705000	10118.2
chr20	5710000	11507.2
chr20	5715000	7959.9
chr20	5720000	9527.9
chr20	5725000	9931.8
chr20	5730000	12534.6
chr20	5735000	10925.6
chr20	5740000	9936.2
chr20	5745000	12656.4
chr20	5750000	12993.9
chr20	5755000	11077.3
chr20	5760000	8357.7
chr20	5765000	10569.0
chr20	5770000	10617.4
chr20	5775000	10803.8
chr20	5780000	12064.2
chr20	5785000	11731.0
chr20	5790000	8902.1
chr20	5795000	12217.0
chr20	5800000	12315.2
chr20	5805000	11662.6
chr20	5810000	9009.5
chr20	5815000	8174.3
chr20	5820000	9033.8
chr20	5825000	11346.9
chr20	5830000	10291.0
chr20	5835000	11773.8
chr20	5840000	8146.3
chr20	5845000	9038.7
chr20	5850000	6987.2
chr20	5855000	6888.4
chr20	5860000	7656.0
chr20	5865000	7704.4
chr20	5870000	9113.3
chr20	5875000	6960.5
chr20	5880000	8504.9
chr20	5885000	9557.1
chr20	5890000	5689.0
chr20	5895000	9275.5
chr20	5900000	7910.2
chr20	5905000	10168.6
chr20	5910000	11591.2
chr20	5915000	6350.3
chr20	5920000	8366.3
chr20	5925000	11177.3
chr20	5930000	12049.1
chr20	5935000	8056.2
chr20	5940000	9748.5
chr20	5945000	9136.3
chr20	5950000	9022.6
chr20	5955000	8802.6
chr20	5960000	6495.7
chr20	5965000	8693.2
chr20	5970000	7997.8
chr20	5975000	6947.5
chr20	5980000	9721.7
chr20	5985000	7048.7
chr20	5990000	11168.5
chr20	5995000	7328.4
chr20	6000000	7235.8
chr20	6005000	10424.0
chr20	6010000	7890.3
chr20	6015000	5959.3
chr20	6020000	9289.8
chr20	6025000	10245.1
chr20	6030000	8323.5
chr20	6035000	10022.6
chr20	6040000	8119.0
chr20	6045000	6483.9
chr20	6050000	9951.1
chr20	6055000	8643.0
chr20	6060000	10323.4
chr20	6065000	9517.3
chr20	6070000	9053.1
chr20	6075000	4588.4
chr20	6080000	6564.1
chr20	6085000	8347.7
chr20	6090000	7250.2
chr20	6095000	5706.5
chr20	6100000	8656.6
chr20	6105000	5296.3
chr20	6110000	7775.4
chr20	6115000	6988.0
chr20	6120000	6201.8
chr20	6125000	9963.1
chr20	6130000	6413.2
chr20	6135000	8367.8
chr20	6140000	9088.1
chr20	6145000	8370.2
chr20	6150000	6938.3
chr20	6155000	6748.2
chr20	6160000	6083.8
chr20	6165000	5072.0
chr20	6170000	1723.4
chr20	6175000	6454.2
chr20	6180000	8075.0
chr20	6185000	5932.1
chr20	6190000	5570.4
chr20	6195000	6879.3
chr20	6200000	2753.2
chr20	6205000	4581.0
chr20	6210000	5184.5
chr20	6215000	7336.1
chr20	6220000	6800.4
chr20	6225000	7240.4
chr20	6230000	7456.6
chr20	6235000	6633.2
chr20	6240000	7022.2
chr20	6245000	7327.4
chr20	6250000	6134.7
chr20	6255000	7357.2
chr20	6260000	5511.4
chr20	6265000	3128.6
chr20	6270000	6120.4
chr20	6275000	5897.3
chr20	6280000	7139.1
chr20	6285000	4891.1
chr20	6290000	7774.9
chr20	6295000	625.2
chr20	6300000	3984.4
chr20	6305000	3247.3
chr20	6310000	4073.2
chr20	6315000	4447.4
chr20	6320000	6985.6
chr20	6325000	5290.1
chr20	6330000	6927.8
chr20	6335000	8065.7
chr20	6340000	4376.5
chr20	6345000	5682.3
chr20	6350000	7505.1
chr20	6355000	3573.6
chr20	6360000	7178.2
chr20	6365000	6534.4
chr20	6370000	6756.2
chr20	6375000	6029.7
chr20	6380000	5950.2
chr20	6385000	5245.4
chr20	6390000	6795.4
chr20	6395000	5751.9
chr20	6400000	4067.0
chr20	6405000	4688.5
chr20	6410000	4579.2
chr20	6415000	3720.3
chr20	6420000	5024.8
chr20	6425000	6490.9
chr20	6430000	7769.9
chr20	6435000	7204.3
chr20	6440000	3169.0
chr20	6445000	5585.4
chr20	6450000	6975.0
chr20	6455000	3590.4
chr20	6460000	8755.0
chr20	6465000	6847.6
chr20	6470000	5471.6
chr20	6475000	5275.9
chr20	6480000	3900.5
chr20	6485000	5924.1
chr20	6490000	6721.4
chr20	6495000	4251.6
chr20	6500000	3741.4
chr20	6505000	4300.8
chr20	6510000	5870.7
chr20	6515000	4884.3
chr20	6520000	7745.7
chr20	6525000	6599.0
chr20	6530000	5816.6
chr20	6535000	6606.5
chr20	6540000	5750.1
chr20	6545000	8118.0
chr20	6550000	5004.9
chr20	6555000	6226.2
chr20	6560000	8535.7
chr20	6565000	8722.1
chr20	6570000	6945.9
chr20	6575000	10037.2
chr20	6580000	7453.6
chr20	6585000	4935.3
chr20	6590000	8339.3
chr20	6595000	8973.8
chr20	6600000	7663.7
chr20	6605000	5319.4
chr20	6610000	6949.6
chr20	6615000	8044.7
chr20	6620000	9247.3
chr20	6625000	4871.9
chr20	6630000	10858.1
chr20	6635000	6845.2
chr20	6640000	8127.9
chr20	6645000	7247.3
chr20	6650000	7008.6
chr20	6655000	7918.5
chr20	6660000	7357.9
chr20	6665000	8025.4
chr20	6670000	8162.8
chr20	6675000	8564.9
chr20	6680000	5639.5
chr20	6685000	12091.2
chr20	6690000	9009.9
chr20	6695000	7203.8
chr20	6700000	6569.2
chr20	6705000	8383.4
chr20	6710000	6973.8
chr20	6715000	7070.8
chr20	6720000	9078.3
chr20	6725000	5445.6
chr20	6730000	8733.9
chr20	6735000	8596.0
chr20	6740000	8470.5
chr20	6745000	6704.2
chr20	6750000	8328.8
chr20	6755000	7419.5
chr20	6760000	8642.0
chr20	6765000	8179.6
chr20	6770000	4246.7
chr20	6775000	7422.6
chr20	6780000	7016.1
chr20	6785000	3869.5
chr20	6790000	6082.6
chr20	6795000	6013.7
chr20	6800000	7889.4
chr20	6805000	9298.3
chr20	6810000	6719.1
chr20	6815000	8113.7
chr20	6820000	6666.2
chr20	6825000	6868.8
chr20	6830000	8265.3
chr20	6835000	9214.4
chr20	6840000	7169.6
chr20	6845000	5683.0
chr20	6850000	7201.9
chr20	6855000	7003.7
chr20	6860000	6920.4
chr20	6865000	8316.9
chr20	6870000	6876.3
chr20	6875000	7269.1
chr20	6880000	7839.6
chr20	6885000	6041.0
chr20	6890000	4395.3
chr20	6895000	6197.0
chr20	6900000	7848.9
chr20	6905000	7692.9
chr20	6910000	6907.4
chr20	6915000	6057.2
chr20	6920000	7647.0
chr20	6925000	5398.4
chr20	6930000	6589.2
chr20	6935000	4584.8
chr20	6940000	4469.8
chr20	6945000	6528.9
chr20	6950000	5338.7
chr20	6955000	4452.4
chr20	6960000	4251.7
chr20	6965000	7252.9
chr20	6970000	8316.9
chr20	6975000	5671.2
chr20	6980000	6644.5
chr20	6985000	3223.7
chr20	6990000	6455.5
chr20	6995000	3914.2
chr20	7000000	6731.5
chr20	7005000	5009.3
chr20	7010000	7431.3
chr20	7015000	6534.5
chr20	7020000	6566.8
chr20	7025000	5960.8
chr20	7030000	4368.5
chr20	7035000	6774.4
chr20	7040000	5349.3
chr20	7045000	5008.1
chr20	7050000	5356.7
chr20	7055000	3649.5
chr20	7060000	5669.3
chr20	7065000	6535.7
chr20	7070000	6255.4
chr20	7075000	6149.1
chr20	7080000	5306.4
chr20	7085000	5059.0
chr20	7090000	7035.4
chr20	7095000	2387.2
chr20	7100000	2442.5
chr20	7105000	3845.2
chr20	7110000	6778.1
chr20	7115000	3953.4
chr20	7120000	3548.8
chr20	7125000	6497.2
chr20	7130000	5336.8
chr20	7135000	5390.9
chr20	7140000	5132.4
chr20	7145000	4666.9
chr20	7150000	5000.0
chr20	7155000	4959.0
chr20	7160000	6919.8
chr20	7165000	4198.9
chr20	7170000	6369.8
chr20	7175000	5202.6
chr20	7180000	5740.8
chr20	7185000	5739.5
chr20	7190000	6626.5
chr20	7195000	4940.3
chr20	7200000	5026.1
chr20	7205000	3584.2
chr20	7210000	3732.7
chr20	7215000	6054.0
chr20	7220000	5337.5
chr20	7225000	6442.5
chr20	7230000	5865.1
chr20	7235000	3959.6
chr20	7240000	5376.6
chr20	7245000	5157.8
chr20	7250000	6482.3
chr20	7255000	5883.8
chr20	7260000	5876.3
chr20	7265000	3956.5
chr20	7270000	5663.1
chr20	7275000	3474.2
chr20	7280000	5255.4
chr20	7285000	5044.7
chr20	7290000	3657.5
chr20	7295000	5778.1
chr20	7300000	6849.6
chr20	7305000	4372.3
chr20	7310000	5136.1
chr20	7315000	5308.2
chr20	7320000	4445.0
chr20	7325000	5388.4
chr20	7330000	4961.5
chr20	7335000	3693.0
chr20	7340000	4715.3
chr20	7345000	6709.7
chr20	7350000	4837.1
chr20	7355000	4144.8
chr20	7360000	7167.8
chr20	7365000	5716.6
chr20	7370000	3832.8
chr20	7375000	5418.3
chr20	7380000	5450.6
chr20	7385000	4443.1
chr20	7390000	4436.9
chr20	7395000	3318.8
chr20	7400000	5923.5
chr20	7405000	5828.4
chr20	7410000	5300.2
chr20	7415000	3848.3
chr20	7420000	5279.6
chr20	7425000	6642.0
chr20	7430000	5557.5
chr20	7435000	4474.8
chr20	7440000	5834.0
chr20	7445000	5732.1
chr20	7450000	5581.1
chr20	7455000	6322.5
chr20	7460000	4841.5
chr20	7465000	5093.8
chr20	7470000	5962.7
chr20	7475000	5715.9
chr20	7480000	5510.2
chr20	7485000	7988.1
chr20	7490000	7438.7
chr20	7495000	6485.4
chr20	7500000	6426.3
chr20	7505000	6312.6
chr20	7510000	5521.4
chr20	7515000	3415.1
chr20	7520000	5158.4
chr20	7525000	5124.3
chr20	7530000	3631.4
chr20	7535000	3522.0
chr20	7540000	5298.3
chr20	7545000	3089.5
chr20	7550000	4112.5
chr20	7555000	4379.1
chr20	7560000	7685.5
chr20	7565000	4309.5
chr20	7570000	3758.2
chr20	7575000	4627.7
chr20	7580000	5260.4
chr20	7585000	5198.2
chr20	7590000	3720.9
chr20	7595000	4380.9
chr20	7600000	2670.0
chr20	7605000	4067.7
chr20	7610000	5027.9
chr20	7615000	5907.4
chr20	7620000	3234.9
chr20	7625000	6282.8
chr20	7630000	4444.3
chr20	7635000	3768.2
chr20	7640000	5060.2
chr20	7645000	4348.6
chr20	7650000	5259.7
chr20	7655000	3680.5
chr20	7660000	4702.3
chr20	7665000	4181.5
chr20	7670000	5110.0
chr20	7675000	4990.6
chr20	7680000	5459.3
chr20	7685000	5320.1
chr20	7690000	4330.0
chr20	7695000	2124.9
chr20	7700000	6467.3
chr20	7705000	3960.8
chr20	7710000	5518.9
chr20	7715000	5062.7
chr20	7720000	5982.6
chr20	7725000	6768.1
chr20	7730000	3857.7
chr20	7735000	5913.0
chr20	7740000	4615.9
chr20	7745000	5809.2
chr20	7750000	6249.8
chr20	7755000	5424.4
chr20	7760000	2873.2
chr20	7765000	4941.5
chr20	7770000	5413.3
chr20	7775000	5825.3
chr20	7780000	4543.2
chr20	7785000	5440.0
chr20	7790000	5947.1
chr20	7795000	5782.4
chr20	7800000	6421.4
chr20	7805000	3617.1
chr20	7810000	2613.4
chr20	7815000	5750.1
chr20	7820000	5545.7
chr20	7825000	6617.8
chr20	7830000	6427.0
chr20	7835000	8796.8
chr20	7840000	4065.9
chr20	7845000	4839.0
chr20	7850000	5140.4
chr20	7855000	6123.1
chr20	7860000	4308.9
chr20	7865000	8464.9
chr20	7870000	6753.9
chr20	7875000	7095.7
chr20	7880000	6054.7
chr20	7885000	5295.8
chr20	7890000	5941.6
chr20	7895000	6841.5
chr20	7900000	7165.3
chr20	7905000	6020.5
chr20	7910000	6724.0
chr20	7915000	4584.2
chr20	7920000	5922.9
chr20	7925000	3164.0
chr20	7930000	4635.1
chr20	7935000	8155.3
chr20	7940000	8175.8
chr20	7945000	5175.8
chr20	7950000	5916.7
chr20	7955000	6693.5
chr20	7960000	6315.1
chr20	7965000	3677.4
chr20	7970000	7385.8
chr20	7975000	7454.8
chr20	7980000	6159.0
chr20	7985000	6407.0
chr20	7990000	9030.9
chr20	7995000	6899.2
chr20	8000000	8084.4
chr20	8005000	5596.6
chr20	8010000	4236.1
chr20	8015000	5802.3
chr20	8020000	6601.6
chr20	8025000	7179.6
chr20	8030000	6634.5
chr20	8035000	5275.3
chr20	8040000	4532.0
chr20	8045000	6226.8
chr20	8050000	4754.5
chr20	8055000	5151.6
chr20	8060000	5602.8
chr20	8065000	5471.7
chr20	8070000	5177.1
chr20	8075000	6568.0
chr20	8080000	6870.1
chr20	8085000	7034.8
chr20	8090000	1887.5
chr20	8095000	6728.4
chr20	8100000	5296.4
chr20	8105000	5412.7
chr20	8110000	5185.8
chr20	8115000	8614.0
chr20	8120000	6039.8
chr20	8125000	5652.5
chr20	8130000	5850.2
chr20	8135000	4343.0
chr20	8140000	4958.3
chr20	8145000	7449.3
chr20	8150000	6886.2
chr20	8155000	4665.0
chr20	8160000	6812.8
chr20	8165000	3629.5
chr20	8170000	3415.7
chr20	8175000	4696.7
chr20	8180000	7532.5
chr20	8185000	5144.1
chr20	8190000	6841.4
chr20	8195000	9887.3
chr20	8200000	5927.8
chr20	8205000	7541.2
chr20	8210000	7919.7
chr20	8215000	3971.4
chr20	8220000	5357.9
chr20	8225000	4400.8
chr20	8230000	5564.3
chr20	8235000	6611.5
chr20	8240000	5521.4
chr20	8245000	5330.0
chr20	8250000	4437.5
chr20	8255000	3363.5
chr20	8260000	6531.3
chr20	8265000	7019.8
chr20	8270000	6166.5
chr20	8275000	4361.7
chr20	8280000	7108.7
chr20	8285000	4261.0
chr20	8290000	6753.2
chr20	8295000	5735.2
chr20	8300000	4013.6
chr20	8305000	1754.5
chr20	8310000	7022.9
chr20	8315000	5404.5
chr20	8320000	9239.2
chr20	8325000	6950.2
chr20	8330000	4536.3
chr20	8335000	6325.0
chr20	8340000	3935.3
chr20	8345000	6778.1
chr20	8350000	6177.7
chr20	8355000	7603.4
chr20	8360000	8820.9
chr20	8365000	9981.3
chr20	8370000	3650.7
chr20	8375000	5264.0
chr20	8380000	6874.3
chr20	8385000	5747.6
chr20	8390000	8686.6
chr20	8395000	8342.3
chr20	8400000	5178.3
chr20	8405000	4889.3
chr20	8410000	7242.3
chr20	8415000	4789.9
chr20	8420000	5201.3
chr20	8425000	3347.4
chr20	8430000	6665.0
chr20	8435000	7054.0
chr20	8440000	4323.8
chr20	8445000	3358.6
chr20	8450000	6215.6
chr20	8455000	6869.4
chr20	8460000	6574.8
chr20	8465000	6214.4
chr20	8470000	4880.6
chr20	8475000	6644.5
chr20	8480000	5336.2
chr20	8485000	4555.0
chr20	8490000	6206.9
chr20	8495000	5504.6
chr20	8500000	5722.1
chr20	8505000	4837.7
chr20	8510000	3842.1
chr20	8515000	7037.2
chr20	8520000	6902.4
chr20	8525000	5842.1
chr20	8530000	4858.3
chr20	8535000	4275.3
chr20	8540000	1975.1
chr20	8545000	4944.0
chr20	8550000	7335.5
chr20	8555000	6384.0
chr20	8560000	6558.0
chr20	8565000	5449.3
chr20	8570000	6329.9
chr20	8575000	847.7
chr20	8580000	4511.4
chr20	8585000	4433.7
chr20	8590000	4957.7
chr20	8595000	4481.0
chr20	8600000	5701.0
chr20	8605000	4909.8
chr20	8610000	4606.5
chr20	8615000	6053.4
chr20	8620000	5156.0
chr20	8625000	5857.0
chr20	8630000	4406.4
chr20	8635000	4714.1
chr20	8640000	5499.6
chr20	8645000	5810.4
chr20	8650000	5987.5
chr20	8655000	6357.3
chr20	8660000	5417.0
chr20	8665000	6034.8
chr20	8670000	3672.4
chr20	8675000	5596.6
chr20	8680000	6812.9
chr20	8685000	4968.3
chr20	8690000	6694.2
chr20	8695000	6220.6
chr20	8700000	5447.5
chr20	8705000	4266.0
chr20	8710000	5897.4
chr20	8715000	4030.4
chr20	8720000	5556.9
chr20	8725000	4320.0
chr20	8730000	6487.8
chr20	8735000	9362.9
chr20	8740000	7078.3
chr20	8745000	7926.6
chr20	8750000	6112.5
chr20	8755000	6364.8
chr20	8760000	6049.7
chr20	8765000	4622.7
chr20	8770000	7218.1
chr20	8775000	7078.3
chr20	8780000	4758.2
chr20	8785000	6284.0
chr20	8790000	6433.7
chr20	8795000	4643.8
chr20	8800000	4168.4
chr20	8805000	4131.7
chr20	8810000	6873.8
chr20	8815000	7710.9
chr20	8820000	5615.2
chr20	8825000	8505.8
chr20	8830000	5868.8
chr20	8835000	6645.1
chr20	8840000	5724.0
chr20	8845000	6755.1
chr20	8850000	5633.3
chr20	8855000	3497.2
chr20	8860000	6092.5
chr20	8865000	5270.9
chr20	8870000	3562.4
chr20	8875000	4830.3
chr20	8880000	5180.8
chr20	8885000	6186.4
chr20	8890000	4773.1
chr20	8895000	7244.8
chr20	8900000	5888.1
chr20	8905000	6706.6
chr20	8910000	7611.5
chr20	8915000	7920.4
chr20	8920000	4192.0
chr20	8925000	5548.7
chr20	8930000	7051.5
chr20	8935000	5955.2
chr20	8940000	5886.2
chr20	8945000	5254.1
chr20	8950000	6256.0
chr20	8955000	4015.5
chr20	8960000	6138.5
chr20	8965000	4646.9
chr20	8970000	4944.6
chr20	8975000	5651.9
chr20	8980000	3093.2
chr20	8985000	4422.6
chr20	8990000	4443.1
chr20	8995000	4203.8
chr20	9000000	7415.1
chr20	9005000	4998.1
chr20	9010000	7558.6
chr20	9015000	5697.9
chr20	9020000	5794.2
chr20	9025000	5653.1
chr20	9030000	6934.0
chr20	9035000	3929.7
chr20	9040000	4053.4
chr20	9045000	4902.4
chr20	9050000	6467.3
chr20	9055000	4816.0
chr20	9060000	3630.8
chr20	9065000	4505.2
chr20	9070000	2871.9
chr20	9075000	5147.2
chr20	9080000	3293.3
chr20	9085000	5029.1
chr20	9090000	4579.2
chr20	9095000	2627.1
chr20	9100000	6524.5
chr20	9105000	5926.0
chr20	9110000	6691.6
chr20	9115000	4730.2
chr20	9120000	6373.5
chr20	9125000	6926.0
chr20	9130000	4343.0
chr20	9135000	5031.6
chr20	9140000	3216.9
chr20	9145000	2093.2
chr20	9150000	5309.4
chr20	9155000	6060.2
chr20	9160000	5917.9
chr20	9165000	3940.9
chr20	9170000	6637.0
chr20	9175000	5157.8
chr20	9180000	5873.1
chr20	9185000	5529.5
chr20	9190000	5674.3
chr20	9195000	7354.8
chr20	9200000	4490.9
chr20	9205000	4135.5
chr20	9210000	6074.5
chr20	9215000	6558.7
chr20	9220000	5732.1
chr20	9225000	5299.5
chr20	9230000	6527.0
chr20	9235000	6492.2
chr20	9240000	6537.5
chr20	9245000	4617.1
chr20	9250000	6256.0
chr20	9255000	4403.3
chr20	9260000	5282.1
chr20	9265000	6533.2
chr20	9270000	5480.4
chr20	9275000	5404.6
chr20	9280000	6943.4
chr20	9285000	3469.2
chr20	9290000	5807.3
chr20	9295000	7354.8
chr20	9300000	6512.1
chr20	9305000	6488.5
chr20	9310000	8977.6
chr20	9315000	6788.7
chr20	9320000	6617.8
chr20	9325000	7072.1
chr20	9330000	7292.1
chr20	9335000	6597.9
chr20	9340000	7230.6
chr20	9345000	7165.9
chr20	9350000	5428.2
chr20	9355000	5427.0
chr20	9360000	7124.3
chr20	9365000	6739.6
chr20	9370000	7988.2
chr20	9375000	6670.6
chr20	9380000	7135.5
chr20	9385000	7366.8
chr20	9390000	8862.7
chr20	9395000	7840.9
chr20	9400000	9606.6
chr20	9405000	7704.8
chr20	9410000	5997.5
chr20	9415000	8657.6
chr20	9420000	7719.1
chr20	9425000	6213.8
chr20	9430000	6319.4
chr20	9435000	8106.9
chr20	9440000	8910.5
chr20	9445000	7309.5
chr20	9450000	7605.3
chr20	9455000	5210.7
chr20	9460000	3319.4
chr20	9465000	8198.2
chr20	9470000	7107.5
chr20	9475000	9970.7
chr20	9480000	7431.9
chr20	9485000	8517.0
chr20	9490000	6312.6
chr20	9495000	8773.7
chr20	9500000	5877.5
chr20	9505000	6498.4
chr20	9510000	5353.6
chr20	9515000	7858.9
chr20	9520000	7466.1
chr20	9525000	7183.3
chr20	9530000	6088.9
chr20	9535000	8968.9
chr20	9540000	8362.3
chr20	9545000	10430.1
chr20	9550000	7890.6
chr20	9555000	5954.6
chr20	9560000	8484.8
chr20	9565000	6719.7
chr20	9570000	8308.9
chr20	9575000	6000.0
chr20	9580000	7497.2
chr20	9585000	10504.1
chr20	9590000	8632.8
chr20	9595000	8617.3
chr20	9600000	8286.0
chr20	9605000	7064.1
chr20	9610000	8930.5
chr20	9615000	7811.1
chr20	9620000	5957.2
chr20	9625000	5770.1
chr20	9630000	7340.0
chr20	9635000	5246.8
chr20	9640000	6490.4
chr20	9645000	7740.9
chr20	9650000	4161.6
chr20	9655000	6121.8
chr20	9660000	7105.7
chr20	9665000	5667.5
chr20	9670000	4571.2
chr20	9675000	4517.7
chr20	9680000	8157.9
chr20	9685000	8828.5
chr20	9690000	3496.6
chr20	9695000	4699.2
chr20	9700000	5041.6
chr20	9705000	4256.7
chr20	9710000	4972.0
chr20	9715000	6624.0
chr20	9720000	7180.9
chr20	9725000	5060.3
chr20	9730000	5797.4
chr20	9735000	3121.2
chr20	9740000	5290.9
chr20	9745000	5006.2
chr20	9750000	4547.5
chr20	9755000	6926.7
chr20	9760000	3704.2
chr20	9765000	4361.1
chr20	9770000	6807.9
chr20	9775000	5625.8
chr20	9780000	3957.7
chr20	9785000	4832.2
chr20	9790000	5513.4
chr20	9795000	6652.6
chr20	9800000	7437.5
chr20	9805000	4945.3
chr20	9810000	5500.9
chr20	9815000	6161.0
chr20	9820000	4504.7
chr20	9825000	4880.0
chr20	9830000	4549.4
chr20	9835000	4441.9
chr20	9840000	2072.7
chr20	9845000	6204.5
chr20	9850000	7510.9
chr20	9855000	4837.2
chr20	9860000	5749.5
chr20	9865000	6959.0
chr20	9870000	5696.7
chr20	9875000	8112.5
chr20	9880000	8474.2
chr20	9885000	7196.4
chr20	9890000	8020.5
chr20	9895000	6060.3
chr20	9900000	8121.2
chr20	9905000	8387.2
chr20	9910000	6564.4
chr20	9915000	6713.5
chr20	9920000	6972.1
chr20	9925000	4268.5
chr20	9930000	5467.4
chr20	9935000	5043.3
chr20	9940000	5225.0
chr20	9945000	9921.2
chr20	9950000	6145.5
chr20	9955000	8322.7
chr20	9960000	6396.0
chr20	9965000	5263.6
chr20	9970000	5547.6
chr20	9975000	6538.2
chr20	9980000	4420.8
chr20	9985000	6656.3
chr20	9990000	5504.7
chr20	9995000	3277.2
chr20	10000000	4628.4
chr20	10005000	5820.4
chr20	10010000	4022.4
chr20	10015000	6968.9
chr20	10020000	3164.1
chr20	10025000	6059.7
chr20	10030000	7118.7
chr20	10035000	5773.2
chr20	10040000	8630.3
chr20	10045000	5677.5
chr20	10050000	4900.6
[truncated: 9,908 more rows]
