# Supplementary material for: Highly interacting regions of the human genome are enriched with enhancers and bound by DNA repair proteins
Source: Sci Rep. 2019 Mar 14;9:4577. doi: 10.1038/s41598-019-40770-9 (PMC6418152; doi:10.1038/s41598-019-40770-9)
Supplement: Supplementary file 2 — Supplementary information SI-2 [file 41598_2019_40770_MOESM2_ESM.zip › Supplementary information SI-2/Chr21.sgr]

chr21	9410000	1514.48
chr21	9415000	3466.51
chr21	9420000	1556.90
chr21	9425000	406.95
chr21	9430000	424.67
chr21	9435000	17.81
chr21	9440000	238.94
chr21	9445000	113.87
chr21	9450000	111.28
chr21	9455000	93.49
chr21	9460000	138.03
chr21	9465000	54.89
chr21	9470000	172.03
chr21	9475000	143.90
chr21	9480000	43.00
chr21	9485000	72.81
chr21	9490000	32.61
chr21	9495000	96.50
chr21	9500000	154.39
chr21	9505000	62.33
chr21	9510000	32.67
chr21	9515000	117.25
chr21	9520000	178.28
chr21	9525000	210.96
chr21	9530000	48.95
chr21	9535000	29.71
chr21	9540000	69.75
chr21	9545000	164.75
chr21	9550000	4.46
chr21	9555000	60.90
chr21	9560000	120.26
chr21	9565000	133.60
chr21	9570000	1560.33
chr21	9575000	3780.26
chr21	9580000	2093.53
chr21	9585000	1937.39
chr21	9590000	2517.49
chr21	9595000	628.40
chr21	9645000	3360.55
chr21	9650000	4927.51
chr21	9655000	4928.89
chr21	9660000	8304.41
chr21	9665000	5571.06
chr21	9670000	4307.44
chr21	9675000	4415.49
chr21	9680000	464.31
chr21	9685000	351.29
chr21	9690000	186.79
chr21	9695000	573.37
chr21	9700000	311.36
chr21	9705000	348.24
chr21	9710000	536.37
chr21	9715000	530.15
chr21	9720000	1133.85
chr21	9725000	1261.66
chr21	9730000	517.46
chr21	9735000	297.93
chr21	9740000	278.63
chr21	9745000	366.03
chr21	9750000	260.67
chr21	9755000	214.91
chr21	9760000	148.27
chr21	9765000	189.68
chr21	9770000	17.81
chr21	9775000	56.28
chr21	9825000	9773.04
chr21	9830000	10474.82
chr21	9835000	8512.18
chr21	9840000	8080.27
chr21	9845000	11885.93
chr21	9850000	17053.11
chr21	9855000	3985.54
chr21	9860000	2900.45
chr21	9865000	5955.13
chr21	9870000	3732.78
chr21	9875000	1568.98
chr21	9880000	1034.79
chr21	9885000	260.63
chr21	9890000	50.37
chr21	9895000	105.24
chr21	9900000	87.46
chr21	9905000	374.93
chr21	9910000	1502.57
chr21	9915000	484.31
chr21	9920000	1254.98
chr21	9925000	1590.07
chr21	9930000	1883.11
chr21	9935000	875.68
chr21	9940000	1075.56
chr21	9945000	1087.63
chr21	9950000	1078.64
chr21	9955000	2026.98
chr21	9960000	988.27
chr21	9965000	718.55
chr21	9970000	888.82
chr21	9975000	690.19
chr21	9980000	1256.28
chr21	9985000	933.16
chr21	9990000	650.58
chr21	9995000	754.07
chr21	10000000	217.75
chr21	10005000	277.01
chr21	10010000	629.48
chr21	10015000	693.25
chr21	10020000	448.88
chr21	10025000	669.48
chr21	10030000	404.45
chr21	10080000	968.67
chr21	10085000	10104.56
chr21	10090000	5.90
chr21	10095000	148.11
chr21	10100000	14.80
chr21	10105000	10.36
chr21	10110000	38.52
chr21	10115000	5.92
chr21	10120000	54.73
chr21	10125000	36.98
chr21	10130000	198.31
chr21	10135000	611.60
chr21	10140000	491.92
chr21	10145000	182.04
chr21	10150000	340.52
chr21	10155000	201.34
chr21	10160000	87.19
chr21	10165000	36.99
chr21	10170000	50.35
chr21	10175000	69.50
chr21	10180000	130.21
chr21	10185000	282.71
chr21	10190000	207.24
chr21	10195000	136.21
chr21	10200000	941.09
chr21	10205000	220.58
chr21	10210000	142.00
chr21	10215000	19.24
chr21	10365000	407.74
chr21	10370000	1101.68
chr21	10375000	53.42
chr21	10380000	563.45
chr21	10385000	528.20
chr21	10390000	412.36
chr21	10395000	702.92
chr21	10400000	2484.41
chr21	10405000	3533.17
chr21	10410000	3016.13
chr21	10415000	3349.79
chr21	10420000	7292.20
chr21	10425000	6120.88
chr21	10430000	4716.05
chr21	10435000	3619.78
chr21	10440000	3900.21
chr21	10445000	1431.59
chr21	10450000	3054.43
chr21	10455000	4735.68
chr21	10460000	3743.56
chr21	10465000	2667.58
chr21	10470000	3046.16
chr21	10475000	2869.68
chr21	10480000	6597.79
chr21	10485000	3401.91
chr21	10490000	2136.49
chr21	10495000	5169.21
chr21	10500000	5237.40
chr21	10505000	2468.92
chr21	10510000	3243.00
chr21	10515000	4890.13
chr21	10520000	4551.89
chr21	10525000	2421.34
chr21	10530000	4156.08
chr21	10535000	4875.58
chr21	10540000	3240.36
chr21	10545000	2961.22
chr21	10550000	4158.73
chr21	10555000	3800.04
chr21	10560000	4639.12
chr21	10565000	4064.00
chr21	10570000	6619.12
chr21	10575000	4421.35
chr21	10580000	4856.26
chr21	10585000	6611.03
chr21	10590000	4155.72
chr21	10595000	6735.47
chr21	10600000	1828.29
chr21	10605000	8303.76
chr21	10610000	8938.12
chr21	10615000	5281.42
chr21	10620000	8829.30
chr21	10625000	7490.23
chr21	10630000	5148.75
chr21	10635000	4100.86
chr21	10640000	5039.91
chr21	10645000	1935.83
chr21	10695000	422.67
chr21	10700000	11421.47
chr21	10705000	2446.01
chr21	10710000	11971.72
chr21	10715000	17127.35
chr21	10720000	14648.84
chr21	10725000	6758.45
chr21	10730000	3544.38
chr21	10735000	3727.86
chr21	10740000	6208.61
chr21	10745000	3408.02
chr21	10750000	4801.47
chr21	10755000	7280.89
chr21	10760000	10007.85
chr21	10765000	3747.11
chr21	10770000	3808.74
chr21	10775000	9668.59
chr21	10780000	6190.14
chr21	10785000	4316.91
chr21	10790000	3268.26
chr21	10795000	3683.51
chr21	10800000	4941.51
chr21	10805000	4918.30
chr21	10810000	1971.02
chr21	10815000	4471.61
chr21	10820000	818.82
chr21	10825000	723.79
chr21	10830000	3248.78
chr21	10835000	1204.01
chr21	10840000	2099.96
chr21	10845000	2336.33
chr21	10850000	4074.31
chr21	10855000	6305.67
chr21	10860000	7929.94
chr21	10865000	5255.39
chr21	10870000	8636.87
chr21	10875000	7038.78
chr21	10880000	6727.36
chr21	10885000	3207.85
chr21	10890000	3693.02
chr21	10895000	3355.85
chr21	10900000	4858.74
chr21	10905000	5725.78
chr21	10910000	7857.44
chr21	10915000	4823.71
chr21	10920000	6946.96
chr21	10925000	5409.65
chr21	10930000	7081.82
chr21	10935000	10461.12
chr21	10940000	6730.04
chr21	10945000	7450.68
chr21	10950000	5796.12
chr21	10955000	3870.69
chr21	10960000	4218.92
chr21	10965000	6716.01
chr21	10970000	6183.95
chr21	10975000	5517.54
chr21	10980000	4943.11
chr21	10985000	5074.96
chr21	10990000	6005.74
chr21	10995000	4260.70
chr21	11000000	3452.01
chr21	11005000	398.89
chr21	11010000	754.85
chr21	11015000	787.50
chr21	11020000	7546.69
chr21	11025000	7488.21
chr21	11030000	15489.81
chr21	11035000	14351.76
chr21	11040000	22498.14
chr21	11045000	15666.64
chr21	11050000	20844.36
chr21	11055000	25990.71
chr21	11060000	20070.74
chr21	11065000	11996.35
chr21	11070000	16209.84
chr21	11075000	19173.50
chr21	11080000	23570.77
chr21	11085000	21012.18
chr21	11090000	26849.68
chr21	11095000	15988.34
chr21	11100000	4790.68
chr21	11105000	10009.96
chr21	11110000	11219.57
chr21	11115000	7809.20
chr21	11120000	7159.53
chr21	11125000	14405.11
chr21	11130000	11939.17
chr21	11135000	8875.20
chr21	11140000	5506.75
chr21	11145000	7924.76
chr21	11150000	16146.31
chr21	11155000	16128.12
chr21	11160000	12385.31
chr21	11165000	14424.86
chr21	11170000	8498.67
chr21	11175000	13101.16
chr21	11180000	19886.96
chr21	11185000	10767.99
chr21	14335000	2787.76
chr21	14340000	3879.90
chr21	14345000	3856.30
chr21	14350000	3899.46
chr21	14355000	3245.14
chr21	14360000	1544.49
chr21	14365000	1591.27
chr21	14370000	4428.92
chr21	14375000	8525.80
chr21	14380000	5227.43
chr21	14385000	5772.29
chr21	14390000	4541.60
chr21	14395000	7499.11
chr21	14400000	4751.23
chr21	14405000	6959.86
chr21	14410000	3959.11
chr21	14415000	3892.21
chr21	14420000	3544.76
chr21	14425000	8914.11
chr21	14430000	6454.83
chr21	14435000	6433.98
chr21	14440000	4358.88
chr21	14445000	4881.19
chr21	14450000	3297.97
chr21	14455000	2467.03
chr21	14460000	1332.68
chr21	14465000	730.20
chr21	14470000	3208.97
chr21	14475000	2957.42
chr21	14480000	978.92
chr21	14485000	1935.12
chr21	14490000	2370.47
chr21	14495000	3055.37
chr21	14500000	3364.50
chr21	14505000	4442.43
chr21	14510000	1261.75
chr21	14515000	2092.45
chr21	14520000	3887.15
chr21	14525000	2856.75
chr21	14530000	1840.63
chr21	14535000	1470.53
chr21	14540000	2431.33
chr21	14545000	2387.00
chr21	14550000	1647.98
chr21	14555000	1993.02
chr21	14560000	1763.69
chr21	14565000	1676.24
chr21	14570000	2551.20
chr21	14575000	1716.18
chr21	14580000	1911.69
chr21	14585000	3408.43
chr21	14590000	3602.93
chr21	14595000	5235.19
chr21	14600000	6027.18
chr21	14605000	5489.78
chr21	14610000	4042.83
chr21	14615000	3693.52
chr21	14620000	5700.10
chr21	14625000	7241.55
chr21	14630000	8762.73
chr21	14635000	6542.77
chr21	14640000	4484.00
chr21	14645000	2060.00
chr21	14650000	6114.42
chr21	14655000	5400.56
chr21	14660000	3368.99
chr21	14665000	7204.35
chr21	14670000	4498.89
chr21	14675000	4766.78
chr21	14680000	6691.56
chr21	14685000	8375.62
chr21	14690000	5972.68
chr21	14695000	7435.54
chr21	14700000	5313.19
chr21	14705000	2479.04
chr21	14710000	3984.67
chr21	14715000	4014.67
chr21	14720000	3088.84
chr21	14725000	4810.90
chr21	14730000	3493.33
chr21	14735000	4064.89
chr21	14740000	4225.15
chr21	14745000	4388.68
chr21	14750000	3209.11
chr21	14755000	4131.55
chr21	14760000	4936.96
chr21	14765000	3013.31
chr21	14770000	4073.62
chr21	14775000	8097.17
chr21	14780000	8011.59
chr21	14785000	3847.06
chr21	14790000	5736.50
chr21	14795000	4979.84
chr21	14800000	6718.39
chr21	14805000	7744.46
chr21	14810000	6031.61
chr21	14815000	4498.73
chr21	14820000	8683.28
chr21	14825000	8256.95
chr21	14830000	7007.08
chr21	14835000	8541.09
chr21	14840000	5520.18
chr21	14845000	6815.93
chr21	14850000	3368.74
chr21	14855000	5126.00
chr21	14860000	6184.93
chr21	14865000	3981.74
chr21	14870000	2942.04
chr21	14875000	4151.86
chr21	14880000	5842.96
chr21	14885000	2838.47
chr21	14890000	3698.62
chr21	14895000	7258.24
chr21	14900000	1969.45
chr21	14905000	4189.08
chr21	14910000	5742.21
chr21	14915000	1664.40
chr21	14920000	3919.37
chr21	14925000	4148.74
chr21	14930000	5160.01
chr21	14935000	3642.40
chr21	14940000	4659.63
chr21	14945000	3760.36
chr21	14950000	4107.44
chr21	14955000	2355.73
chr21	14960000	182.05
chr21	14965000	987.42
chr21	14970000	658.95
chr21	14975000	1151.79
chr21	14980000	1117.73
chr21	14985000	216.13
chr21	14990000	242.80
chr21	14995000	383.45
chr21	15000000	331.69
chr21	15005000	806.76
chr21	15010000	629.20
chr21	15015000	1631.40
chr21	15020000	990.30
chr21	15025000	561.16
chr21	15030000	2.96
chr21	15050000	1.48
chr21	15060000	5.92
chr21	15075000	10.36
chr21	15090000	59.21
chr21	15100000	2.96
chr21	15105000	5.92
chr21	15115000	91.80
chr21	15125000	174.70
chr21	15130000	1.48
chr21	15135000	230.97
chr21	15145000	53.27
chr21	15150000	266.42
chr21	15155000	275.33
chr21	15160000	214.63
chr21	15165000	670.40
chr21	15170000	491.35
chr21	15175000	492.81
chr21	15180000	332.98
chr21	15185000	269.35
chr21	15190000	291.60
chr21	15195000	594.99
chr21	15200000	5072.81
chr21	15205000	6096.86
chr21	15210000	3009.03
chr21	15215000	9695.80
chr21	15220000	14032.10
chr21	15225000	4588.53
chr21	15230000	7671.71
chr21	15235000	9659.72
chr21	15240000	5898.73
chr21	15245000	6099.52
chr21	15250000	7461.67
chr21	15255000	10150.94
chr21	15260000	4011.15
chr21	15265000	4779.14
chr21	15270000	4942.15
chr21	15275000	6020.80
chr21	15280000	4253.52
chr21	15285000	5841.65
chr21	15290000	8677.19
chr21	15295000	5984.90
chr21	15300000	4574.11
chr21	15305000	6267.25
chr21	15310000	2131.06
chr21	15315000	6950.24
chr21	15320000	9499.94
chr21	15325000	11067.67
chr21	15330000	10711.23
chr21	15335000	9991.25
chr21	15340000	9464.59
chr21	15345000	1914.81
chr21	15350000	6478.43
chr21	15355000	7406.07
chr21	15360000	8139.90
chr21	15365000	9690.36
chr21	15370000	7475.45
chr21	15375000	11173.66
chr21	15380000	12591.59
chr21	15385000	15802.78
chr21	15390000	15534.95
chr21	15395000	9536.33
chr21	15400000	11158.42
chr21	15405000	13350.59
chr21	15410000	11366.98
chr21	15415000	14793.03
chr21	15420000	16127.17
chr21	15425000	18146.64
chr21	15430000	8319.02
chr21	15435000	6307.27
chr21	15440000	5535.56
chr21	15445000	13068.62
chr21	15450000	17442.23
chr21	15455000	22839.97
chr21	15460000	14547.19
chr21	15465000	19621.38
chr21	15470000	17672.94
chr21	15475000	10768.32
chr21	15480000	10853.65
chr21	15485000	20238.17
chr21	15490000	23185.22
chr21	15495000	17008.54
chr21	15500000	13667.96
chr21	15505000	15747.68
chr21	15510000	6647.06
chr21	15515000	7978.79
chr21	15520000	10450.96
chr21	15525000	5756.17
chr21	15530000	8843.57
chr21	15535000	10139.74
chr21	15540000	5444.14
chr21	15545000	8850.41
chr21	15550000	5974.02
chr21	15555000	7754.43
chr21	15560000	8211.78
chr21	15565000	7387.68
chr21	15570000	13632.19
chr21	15575000	7541.41
chr21	15580000	8852.66
chr21	15585000	10528.23
chr21	15590000	8356.89
chr21	15595000	12153.89
chr21	15600000	12194.22
chr21	15605000	11844.57
chr21	15610000	12436.05
chr21	15615000	15190.74
chr21	15620000	12713.68
chr21	15625000	12420.72
chr21	15630000	11489.87
chr21	15635000	12707.96
chr21	15640000	12530.43
chr21	15645000	11714.91
chr21	15650000	11065.21
chr21	15655000	11668.87
chr21	15660000	13304.83
chr21	15665000	15622.66
chr21	15670000	9371.45
chr21	15675000	12351.25
chr21	15680000	14391.28
chr21	15685000	8932.86
chr21	15690000	13058.16
chr21	15695000	16663.23
chr21	15700000	14589.56
chr21	15705000	17625.39
chr21	15710000	12577.52
chr21	15715000	13563.01
chr21	15720000	14018.98
chr21	15725000	13234.41
chr21	15730000	13047.03
chr21	15735000	16070.23
chr21	15740000	15313.25
chr21	15745000	18273.37
chr21	15750000	18944.56
chr21	15755000	24407.09
chr21	15760000	14647.89
chr21	15765000	16996.85
chr21	15770000	18767.91
chr21	15775000	14412.79
chr21	15780000	15283.42
chr21	15785000	17274.54
chr21	15790000	12279.48
chr21	15795000	11993.05
chr21	15800000	11418.50
chr21	15805000	15562.61
chr21	15810000	14973.30
chr21	15815000	14419.10
chr21	15820000	18679.66
chr21	15825000	20500.14
chr21	15830000	14646.86
chr21	15835000	19241.54
chr21	15840000	14130.20
chr21	15845000	18912.51
chr21	15850000	19796.79
chr21	15855000	20963.89
chr21	15860000	15515.22
chr21	15865000	12981.87
chr21	15870000	17160.12
chr21	15875000	20118.36
chr21	15880000	20345.85
chr21	15885000	17913.16
chr21	15890000	16929.24
chr21	15895000	17907.36
chr21	15900000	17190.43
chr21	15905000	26931.23
chr21	15910000	14877.67
chr21	15915000	11613.28
chr21	15920000	16534.29
chr21	15925000	17757.44
chr21	15930000	20050.41
chr21	15935000	16751.67
chr21	15940000	14943.97
chr21	15945000	20886.37
chr21	15950000	19358.52
chr21	15955000	17699.72
chr21	15960000	7870.17
chr21	15965000	14161.90
chr21	15970000	17764.49
chr21	15975000	16529.69
chr21	15980000	18398.15
chr21	15985000	17130.37
chr21	15990000	16697.93
chr21	15995000	16727.47
chr21	16000000	16975.98
chr21	16005000	13455.16
chr21	16010000	16122.72
chr21	16015000	7912.50
chr21	16020000	12430.58
chr21	16025000	11329.60
chr21	16030000	10028.56
chr21	16035000	8389.01
chr21	16040000	12491.47
chr21	16045000	16253.57
chr21	16050000	16370.67
chr21	16055000	23408.68
chr21	16060000	20815.86
chr21	16065000	20481.85
chr21	16070000	19024.20
chr21	16075000	16212.03
chr21	16080000	19282.12
chr21	16085000	17103.21
chr21	16090000	17349.23
chr21	16095000	15692.31
chr21	16100000	20036.45
chr21	16105000	13117.27
chr21	16110000	22118.64
chr21	16115000	20641.08
chr21	16120000	18889.62
chr21	16125000	15186.74
chr21	16130000	20085.47
chr21	16135000	10367.40
chr21	16140000	25385.09
chr21	16145000	12144.73
chr21	16150000	15739.39
chr21	16155000	15416.82
chr21	16160000	11956.80
chr21	16165000	9696.24
chr21	16170000	13508.71
chr21	16175000	12820.85
chr21	16180000	12760.75
chr21	16185000	13164.42
chr21	16190000	10870.93
chr21	16195000	14473.84
chr21	16200000	19332.56
chr21	16205000	18681.09
chr21	16210000	21174.97
chr21	16215000	19636.31
chr21	16220000	16794.76
chr21	16225000	18694.11
chr21	16230000	14284.71
chr21	16235000	14757.81
chr21	16240000	18049.06
chr21	16245000	21608.39
chr21	16250000	25608.80
chr21	16255000	12596.04
chr21	16260000	17158.99
chr21	16265000	9971.78
chr21	16270000	19892.60
chr21	16275000	17861.55
chr21	16280000	13180.87
chr21	16285000	6860.90
chr21	16290000	11673.63
chr21	16295000	9450.11
chr21	16300000	2642.24
chr21	16305000	10753.00
chr21	16310000	17568.10
chr21	16315000	15379.79
chr21	16320000	13907.38
chr21	16325000	16960.05
chr21	16330000	13125.72
chr21	16335000	16423.59
chr21	16340000	11904.20
chr21	16345000	15694.18
chr21	16350000	17534.46
chr21	16355000	20306.08
chr21	16360000	9483.45
chr21	16365000	18623.53
chr21	16370000	16057.72
chr21	16375000	10939.81
chr21	16380000	16290.17
chr21	16385000	13955.50
chr21	16390000	16527.88
chr21	16395000	20687.36
chr21	16400000	17466.92
chr21	16405000	15853.18
chr21	16410000	12406.07
chr21	16415000	21151.79
chr21	16420000	13135.30
chr21	16425000	14269.15
chr21	16430000	14550.38
chr21	16435000	10111.69
chr21	16440000	14494.31
chr21	16445000	13048.00
chr21	16450000	11823.03
chr21	16455000	15781.64
chr21	16460000	8846.11
chr21	16465000	16383.31
chr21	16470000	11844.64
chr21	16475000	10881.98
chr21	16480000	11371.84
chr21	16485000	9761.49
chr21	16490000	14573.74
chr21	16495000	10546.73
chr21	16500000	16467.59
chr21	16505000	7443.73
chr21	16510000	17730.62
chr21	16515000	15664.24
chr21	16520000	14731.24
chr21	16525000	17867.81
chr21	16530000	16148.63
chr21	16535000	16032.32
chr21	16540000	13698.12
chr21	16545000	7970.82
chr21	16550000	12339.95
chr21	16555000	11655.35
chr21	16560000	10336.32
chr21	16565000	13867.18
chr21	16570000	10430.94
chr21	16575000	8422.12
chr21	16580000	20877.82
chr21	16585000	9188.72
chr21	16590000	13120.86
chr21	16595000	13650.75
chr21	16600000	15155.06
chr21	16605000	13911.61
chr21	16610000	13960.90
chr21	16615000	11849.99
chr21	16620000	16626.90
chr21	16625000	10940.51
chr21	16630000	8577.82
chr21	16635000	12921.37
chr21	16640000	12883.80
chr21	16645000	10733.57
chr21	16650000	13796.33
chr21	16655000	10351.61
chr21	16660000	16831.04
chr21	16665000	12479.76
chr21	16670000	13209.09
chr21	16675000	8529.14
chr21	16680000	15868.97
chr21	16685000	15452.83
chr21	16690000	11675.48
chr21	16695000	16476.78
chr21	16700000	12555.38
chr21	16705000	12166.66
chr21	16710000	13366.15
chr21	16715000	12193.50
chr21	16720000	13528.83
chr21	16725000	11613.09
chr21	16730000	12895.35
chr21	16735000	5679.58
chr21	16740000	11619.62
chr21	16745000	14020.53
chr21	16750000	14798.04
chr21	16755000	12513.25
chr21	16760000	9405.74
chr21	16765000	12736.71
chr21	16770000	12959.26
chr21	16775000	14695.65
chr21	16780000	10644.17
chr21	16785000	16854.46
chr21	16790000	15403.81
chr21	16795000	17590.74
chr21	16800000	16792.14
chr21	16805000	10874.75
chr21	16810000	12442.43
chr21	16815000	11355.96
chr21	16820000	13511.91
chr21	16825000	18976.86
chr21	16830000	14976.93
chr21	16835000	16616.10
chr21	16840000	12055.15
chr21	16845000	18927.67
chr21	16850000	19871.25
chr21	16855000	9510.00
chr21	16860000	18821.40
chr21	16865000	11276.37
chr21	16870000	14387.88
chr21	16875000	18749.30
chr21	16880000	18027.21
chr21	16885000	13171.85
chr21	16890000	12576.13
chr21	16895000	11103.76
chr21	16900000	10468.79
chr21	16905000	6116.08
chr21	16910000	13028.63
chr21	16915000	14588.06
chr21	16920000	12482.64
chr21	16925000	8148.98
chr21	16930000	14295.48
chr21	16935000	9164.96
chr21	16940000	8849.22
chr21	16945000	10616.99
chr21	16950000	19813.86
chr21	16955000	19000.41
chr21	16960000	14990.30
chr21	16965000	16403.93
chr21	16970000	11254.90
chr21	16975000	13076.15
chr21	16980000	11993.45
chr21	16985000	7598.30
chr21	16990000	12858.17
chr21	16995000	12751.44
chr21	17000000	12847.86
chr21	17005000	14883.11
chr21	17010000	9963.68
chr21	17015000	10672.86
chr21	17020000	12594.39
chr21	17025000	12058.28
chr21	17030000	10638.28
chr21	17035000	15470.70
chr21	17040000	13649.75
chr21	17045000	13707.38
chr21	17050000	9925.62
chr21	17055000	17668.28
chr21	17060000	12536.55
chr21	17065000	14507.16
chr21	17070000	13891.47
chr21	17075000	9951.86
chr21	17080000	20006.61
chr21	17085000	14605.55
chr21	17090000	15810.58
chr21	17095000	13112.48
chr21	17100000	14214.89
chr21	17105000	14719.60
chr21	17110000	14334.24
chr21	17115000	15961.16
chr21	17120000	11860.20
chr21	17125000	7612.99
chr21	17130000	11723.57
chr21	17135000	9666.44
chr21	17140000	12178.11
chr21	17145000	11445.62
chr21	17150000	9986.76
chr21	17155000	16031.25
chr21	17160000	13506.07
chr21	17165000	11849.89
chr21	17170000	12246.17
chr21	17175000	11523.32
chr21	17180000	11596.63
chr21	17185000	17670.63
chr21	17190000	5744.11
chr21	17195000	15634.29
chr21	17200000	10610.89
chr21	17205000	12398.52
chr21	17210000	13383.05
chr21	17215000	7727.48
chr21	17220000	10667.15
chr21	17225000	9613.17
chr21	17230000	10228.34
chr21	17235000	8370.83
chr21	17240000	13202.52
chr21	17245000	16912.81
chr21	17250000	16557.68
chr21	17255000	15632.99
chr21	17260000	8591.70
chr21	17265000	16916.95
chr21	17270000	11900.66
chr21	17275000	14441.36
chr21	17280000	9843.85
chr21	17285000	6986.41
chr21	17290000	11696.90
chr21	17295000	14072.70
chr21	17300000	10150.97
chr21	17305000	13228.67
chr21	17310000	11607.40
chr21	17315000	9915.36
chr21	17320000	10422.30
chr21	17325000	13392.22
chr21	17330000	9480.47
chr21	17335000	8229.83
chr21	17340000	13013.64
chr21	17345000	10068.27
chr21	17350000	8674.15
chr21	17355000	10476.25
chr21	17360000	5860.54
chr21	17365000	10246.48
chr21	17370000	10745.31
chr21	17375000	10283.60
chr21	17380000	11527.78
chr21	17385000	10360.72
chr21	17390000	11934.65
chr21	17395000	11351.80
chr21	17400000	10152.51
chr21	17405000	9184.04
chr21	17410000	6657.86
chr21	17415000	5402.14
chr21	17420000	5369.72
chr21	17425000	9889.08
chr21	17430000	14044.41
chr21	17435000	8624.07
chr21	17440000	9756.89
chr21	17445000	10796.83
chr21	17450000	11706.02
chr21	17455000	12401.75
chr21	17460000	9633.05
chr21	17465000	11170.58
chr21	17470000	12147.64
chr21	17475000	8941.69
chr21	17480000	8156.99
chr21	17485000	10046.49
chr21	17490000	7980.37
chr21	17495000	8042.38
chr21	17500000	11690.10
chr21	17505000	15275.39
chr21	17510000	9937.06
chr21	17515000	14073.19
chr21	17520000	5618.60
chr21	17525000	8078.38
chr21	17530000	8926.82
chr21	17535000	8449.57
chr21	17540000	11486.00
chr21	17545000	10208.36
chr21	17550000	8055.69
chr21	17555000	10774.28
chr21	17560000	11177.32
chr21	17565000	9316.60
chr21	17570000	9211.61
chr21	17575000	5506.94
chr21	17580000	6474.11
chr21	17585000	9569.02
chr21	17590000	7991.91
chr21	17595000	15204.21
chr21	17600000	7918.60
chr21	17605000	8865.52
chr21	17610000	10475.60
chr21	17615000	8441.95
chr21	17620000	7830.84
chr21	17625000	10026.80
chr21	17630000	6797.55
chr21	17635000	7499.37
chr21	17640000	10167.83
chr21	17645000	10896.22
chr21	17650000	9137.47
chr21	17655000	9391.80
chr21	17660000	9353.63
chr21	17665000	10926.38
chr21	17670000	11533.54
chr21	17675000	9313.10
chr21	17680000	8934.04
chr21	17685000	6740.81
chr21	17690000	7321.50
chr21	17695000	7608.62
chr21	17700000	9375.42
chr21	17705000	5741.83
chr21	17710000	9685.48
chr21	17715000	7459.36
chr21	17720000	12401.76
chr21	17725000	10744.74
chr21	17730000	8189.85
chr21	17735000	6321.21
chr21	17740000	11276.43
chr21	17745000	10884.68
chr21	17750000	5538.04
chr21	17755000	9361.56
chr21	17760000	12073.81
chr21	17765000	10308.52
chr21	17770000	11395.56
chr21	17775000	9465.93
chr21	17780000	7592.08
chr21	17785000	8865.88
chr21	17790000	7187.82
chr21	17795000	7925.55
chr21	17800000	7178.62
chr21	17805000	8343.21
chr21	17810000	9017.32
chr21	17815000	6540.73
chr21	17820000	6011.92
chr21	17825000	8364.19
chr21	17830000	9128.25
chr21	17835000	7638.63
chr21	17840000	5918.80
chr21	17845000	8273.78
chr21	17850000	8712.23
chr21	17855000	8087.17
chr21	17860000	7475.83
chr21	17865000	12013.66
chr21	17870000	8805.26
chr21	17875000	6955.52
chr21	17880000	8423.56
chr21	17885000	9953.71
chr21	17890000	7219.65
chr21	17895000	12289.76
chr21	17900000	8109.61
chr21	17905000	5002.17
chr21	17910000	12383.00
chr21	17915000	9916.65
chr21	17920000	8508.22
chr21	17925000	11167.53
chr21	17930000	10762.32
chr21	17935000	11494.66
chr21	17940000	6063.04
chr21	17945000	10188.00
chr21	17950000	9319.96
chr21	17955000	10915.37
chr21	17960000	10074.03
chr21	17965000	7253.65
chr21	17970000	10556.82
chr21	17975000	9059.56
chr21	17980000	3562.58
chr21	17985000	7908.59
chr21	17990000	6482.28
chr21	17995000	9274.04
chr21	18000000	9924.43
chr21	18005000	9524.36
chr21	18010000	13281.47
chr21	18015000	8458.04
chr21	18020000	6772.48
chr21	18025000	7950.14
chr21	18030000	5661.67
chr21	18035000	6441.97
chr21	18040000	7994.48
chr21	18045000	8056.78
chr21	18050000	7628.56
chr21	18055000	6445.02
chr21	18060000	10531.67
chr21	18065000	10069.92
chr21	18070000	7200.51
chr21	18075000	6609.56
chr21	18080000	11802.77
chr21	18085000	6335.70
chr21	18090000	9471.52
chr21	18095000	9549.62
chr21	18100000	6086.47
chr21	18105000	7713.11
chr21	18110000	11974.92
chr21	18115000	10687.64
chr21	18120000	8636.99
chr21	18125000	6370.94
chr21	18130000	9391.52
chr21	18135000	10256.46
chr21	18140000	6646.59
chr21	18145000	9539.47
chr21	18150000	13338.81
chr21	18155000	8280.62
chr21	18160000	7114.49
chr21	18165000	6893.93
chr21	18170000	11283.19
chr21	18175000	10914.43
chr21	18180000	8637.38
chr21	18185000	7230.26
chr21	18190000	12626.62
chr21	18195000	11537.02
chr21	18200000	9737.00
chr21	18205000	10477.22
chr21	18210000	4340.18
chr21	18215000	9618.25
chr21	18220000	8130.78
chr21	18225000	9472.99
chr21	18230000	9247.29
chr21	18235000	8906.87
chr21	18240000	9739.91
chr21	18245000	8726.65
chr21	18250000	12766.02
chr21	18255000	10702.64
chr21	18260000	7776.83
chr21	18265000	9676.10
chr21	18270000	9507.18
chr21	18275000	9632.64
chr21	18280000	11767.14
chr21	18285000	10892.14
chr21	18290000	4636.65
chr21	18295000	10513.95
chr21	18300000	9595.74
chr21	18305000	10142.36
chr21	18310000	9272.93
chr21	18315000	7975.31
chr21	18320000	9006.11
chr21	18325000	6253.79
chr21	18330000	6031.36
chr21	18335000	6845.15
chr21	18340000	2963.83
chr21	18345000	5740.29
chr21	18350000	8101.17
chr21	18355000	7779.83
chr21	18360000	8420.63
chr21	18365000	7977.86
chr21	18370000	7167.46
chr21	18375000	11165.43
chr21	18380000	6000.74
chr21	18385000	7619.51
chr21	18390000	12092.70
chr21	18395000	5424.42
chr21	18400000	8043.49
chr21	18405000	11211.92
chr21	18410000	10260.29
chr21	18415000	8518.46
chr21	18420000	7183.76
chr21	18425000	10573.23
chr21	18430000	9978.91
chr21	18435000	9110.82
chr21	18440000	9889.92
chr21	18445000	10574.90
chr21	18450000	8742.06
chr21	18455000	6508.36
chr21	18460000	3257.35
chr21	18465000	7562.67
chr21	18470000	6486.19
chr21	18475000	14893.65
chr21	18480000	10189.29
chr21	18485000	9544.64
chr21	18490000	9456.46
chr21	18495000	10082.78
chr21	18500000	11931.19
chr21	18505000	13333.39
chr21	18510000	12679.10
chr21	18515000	10485.38
chr21	18520000	10537.21
chr21	18525000	10371.69
chr21	18530000	7977.77
chr21	18535000	6116.75
chr21	18540000	7754.07
chr21	18545000	9504.87
chr21	18550000	11135.39
chr21	18555000	10726.57
chr21	18560000	11092.78
chr21	18565000	7807.40
chr21	18570000	10988.55
chr21	18575000	10069.04
chr21	18580000	10076.52
chr21	18585000	9670.28
chr21	18590000	10663.83
chr21	18595000	9262.81
chr21	18600000	10912.73
chr21	18605000	10375.12
chr21	18610000	10958.79
chr21	18615000	12220.60
chr21	18620000	11473.15
chr21	18625000	10305.63
chr21	18630000	10268.15
chr21	18635000	7414.11
chr21	18640000	10903.50
chr21	18645000	10320.34
chr21	18650000	8181.15
chr21	18655000	10962.34
chr21	18660000	9735.83
chr21	18665000	8571.45
chr21	18670000	14916.65
chr21	18675000	10171.08
chr21	18680000	15507.32
chr21	18685000	12083.22
chr21	18690000	11105.92
chr21	18695000	10591.65
chr21	18700000	4002.76
chr21	18705000	5283.42
chr21	18710000	13669.49
chr21	18715000	13686.32
chr21	18720000	12907.23
chr21	18725000	10044.72
chr21	18730000	15436.04
chr21	18735000	14060.13
chr21	18740000	12696.80
chr21	18745000	12747.35
chr21	18750000	2469.66
chr21	18755000	13054.26
chr21	18760000	12607.94
chr21	18765000	12909.67
chr21	18770000	11100.93
chr21	18775000	13454.65
chr21	18780000	18227.37
chr21	18785000	14426.83
chr21	18790000	12608.51
chr21	18795000	15778.51
chr21	18800000	15655.44
chr21	18805000	10247.52
chr21	18810000	15811.06
chr21	18815000	12658.47
chr21	18820000	9774.61
chr21	18825000	9644.59
chr21	18830000	16443.75
chr21	18835000	12046.05
chr21	18840000	15932.81
chr21	18845000	15862.60
chr21	18850000	16026.69
chr21	18855000	12947.14
chr21	18860000	13873.39
chr21	18865000	15298.07
chr21	18870000	11103.69
chr21	18875000	13562.56
chr21	18880000	15776.90
chr21	18885000	16981.90
chr21	18890000	14407.86
chr21	18895000	12808.81
chr21	18900000	13711.77
chr21	18905000	13863.01
chr21	18910000	17621.82
chr21	18915000	16010.06
chr21	18920000	18246.97
chr21	18925000	14287.56
chr21	18930000	16782.11
chr21	18935000	12608.60
chr21	18940000	14038.30
chr21	18945000	13531.77
chr21	18950000	14607.91
chr21	18955000	12274.49
chr21	18960000	9995.51
chr21	18965000	13446.59
chr21	18970000	20970.98
chr21	18975000	18009.53
chr21	18980000	16853.29
chr21	18985000	22118.59
chr21	18990000	17790.36
chr21	18995000	10953.02
chr21	19000000	16309.25
chr21	19005000	17914.64
chr21	19010000	20912.28
chr21	19015000	11195.90
chr21	19020000	11550.46
chr21	19025000	12929.87
chr21	19030000	13820.52
chr21	19035000	17625.32
chr21	19040000	12893.82
chr21	19045000	17599.84
chr21	19050000	14686.45
chr21	19055000	13945.06
chr21	19060000	21990.53
chr21	19065000	20705.09
chr21	19070000	22791.06
chr21	19075000	18513.10
chr21	19080000	21376.64
chr21	19085000	19311.08
chr21	19090000	10192.39
chr21	19095000	18932.06
chr21	19100000	18226.39
chr21	19105000	19978.24
chr21	19110000	11386.89
chr21	19115000	18685.00
chr21	19120000	10627.47
chr21	19125000	14309.11
chr21	19130000	13748.89
chr21	19135000	17797.18
chr21	19140000	11538.77
chr21	19145000	22477.18
chr21	19150000	19930.80
chr21	19155000	18267.37
chr21	19160000	13601.27
chr21	19165000	20390.72
chr21	19170000	13837.57
chr21	19175000	20167.12
chr21	19180000	12214.26
chr21	19185000	20232.34
chr21	19190000	23678.18
chr21	19195000	19007.90
chr21	19200000	15805.11
chr21	19205000	13483.23
chr21	19210000	20216.09
chr21	19215000	13569.91
chr21	19220000	17439.05
chr21	19225000	18068.46
chr21	19230000	16614.12
chr21	19235000	14284.03
chr21	19240000	19900.66
chr21	19245000	13990.37
chr21	19250000	14940.85
chr21	19255000	14120.57
chr21	19260000	13110.45
chr21	19265000	15139.46
chr21	19270000	18032.70
chr21	19275000	17668.85
chr21	19280000	13410.14
chr21	19285000	19894.37
chr21	19290000	14383.58
chr21	19295000	13054.05
chr21	19300000	19980.58
chr21	19305000	10544.31
chr21	19310000	11491.94
chr21	19315000	14960.13
chr21	19320000	12001.82
chr21	19325000	11171.21
chr21	19330000	13844.18
chr21	19335000	8789.41
chr21	19340000	5890.39
chr21	19345000	8808.68
chr21	19350000	11245.52
chr21	19355000	10126.54
chr21	19360000	7437.60
chr21	19365000	12609.63
chr21	19370000	12642.10
chr21	19375000	11509.02
chr21	19380000	10266.02
chr21	19385000	18860.95
chr21	19390000	12323.33
chr21	19395000	11547.14
chr21	19400000	15545.73
chr21	19405000	11102.79
chr21	19410000	11264.25
chr21	19415000	8494.16
chr21	19420000	13487.12
chr21	19425000	12052.33
chr21	19430000	11800.38
chr21	19435000	8160.30
chr21	19440000	10610.92
chr21	19445000	9771.26
chr21	19450000	9365.96
chr21	19455000	9756.37
chr21	19460000	13839.72
chr21	19465000	13185.56
chr21	19470000	8879.84
chr21	19475000	10593.31
chr21	19480000	11491.11
chr21	19485000	17931.47
chr21	19490000	11448.35
chr21	19495000	9960.00
chr21	19500000	9892.80
chr21	19505000	11393.62
chr21	19510000	9822.26
chr21	19515000	8101.70
chr21	19520000	7929.76
chr21	19525000	11338.71
chr21	19530000	7377.12
chr21	19535000	10346.16
chr21	19540000	7754.64
chr21	19545000	9989.95
chr21	19550000	8381.65
chr21	19555000	10030.21
chr21	19560000	9298.39
chr21	19565000	11522.28
chr21	19570000	7296.20
chr21	19575000	8968.04
chr21	19580000	8888.28
chr21	19585000	10382.98
chr21	19590000	11988.68
chr21	19595000	9190.38
chr21	19600000	7727.36
chr21	19605000	2886.70
chr21	19610000	11661.77
chr21	19615000	12565.14
chr21	19620000	5938.20
chr21	19625000	8450.62
chr21	19630000	9354.23
chr21	19635000	8794.10
chr21	19640000	11383.06
chr21	19645000	9290.81
chr21	19650000	8809.57
chr21	19655000	9920.46
chr21	19660000	11219.87
chr21	19665000	15346.55
chr21	19670000	7075.02
chr21	19675000	8466.97
chr21	19680000	10037.63
chr21	19685000	5669.57
chr21	19690000	9858.72
chr21	19695000	10677.57
chr21	19700000	11803.79
chr21	19705000	9605.59
chr21	19710000	15338.57
chr21	19715000	8419.00
chr21	19720000	11085.85
chr21	19725000	6753.85
chr21	19730000	10737.52
chr21	19735000	8220.57
chr21	19740000	8070.96
chr21	19745000	6619.12
chr21	19750000	8646.71
chr21	19755000	6608.86
chr21	19760000	7453.62
chr21	19765000	8357.16
chr21	19770000	9675.22
chr21	19775000	6687.54
chr21	19780000	8493.18
chr21	19785000	9117.25
chr21	19790000	13742.23
chr21	19795000	9166.29
chr21	19800000	7114.29
chr21	19805000	4248.96
chr21	19810000	10059.18
chr21	19815000	8695.03
chr21	19820000	9173.77
chr21	19825000	7641.39
chr21	19830000	9138.16
chr21	19835000	9881.96
chr21	19840000	6934.96
chr21	19845000	7710.35
chr21	19850000	5401.81
chr21	19855000	10886.69
chr21	19860000	11854.43
chr21	19865000	6656.85
chr21	19870000	6234.09
chr21	19875000	7788.35
chr21	19880000	10007.01
chr21	19885000	12346.53
chr21	19890000	11044.07
chr21	19895000	5782.72
chr21	19900000	8755.01
chr21	19905000	8443.85
chr21	19910000	7633.73
chr21	19915000	10823.28
chr21	19920000	9379.17
chr21	19925000	9552.38
chr21	19930000	7728.49
chr21	19935000	9347.69
chr21	19940000	4932.60
chr21	19945000	11707.52
chr21	19950000	15403.14
chr21	19955000	14103.91
chr21	19960000	11347.91
chr21	19965000	5520.32
chr21	19970000	6762.31
chr21	19975000	8676.65
chr21	19980000	9275.13
chr21	19985000	6445.37
chr21	19990000	10395.49
chr21	19995000	9709.20
chr21	20000000	9125.46
chr21	20005000	13159.71
chr21	20010000	8242.65
chr21	20015000	11068.36
chr21	20020000	7538.91
chr21	20025000	11287.31
chr21	20030000	8491.37
chr21	20035000	8788.33
chr21	20040000	9851.44
chr21	20045000	5059.81
chr21	20050000	7755.07
chr21	20055000	6445.41
chr21	20060000	11987.91
chr21	20065000	10303.78
chr21	20070000	5362.09
chr21	20075000	6917.82
chr21	20080000	7054.30
chr21	20085000	10313.61
chr21	20090000	7023.12
chr21	20095000	9935.87
chr21	20100000	8723.85
chr21	20105000	9807.25
chr21	20110000	7532.46
chr21	20115000	9051.27
chr21	20120000	11549.45
chr21	20125000	12536.43
chr21	20130000	9584.68
chr21	20135000	7521.30
chr21	20140000	8950.81
chr21	20145000	8348.17
chr21	20150000	10916.05
chr21	20155000	7032.29
chr21	20160000	9113.55
chr21	20165000	9539.32
chr21	20170000	8586.61
chr21	20175000	7473.81
chr21	20180000	11340.86
chr21	20185000	8020.38
chr21	20190000	7141.69
chr21	20195000	6544.57
chr21	20200000	8425.03
chr21	20205000	5434.77
chr21	20210000	10900.59
chr21	20215000	8931.79
chr21	20220000	12050.71
chr21	20225000	10248.85
chr21	20230000	6725.61
chr21	20235000	12895.42
chr21	20240000	5108.72
chr21	20245000	7060.28
chr21	20250000	6340.30
chr21	20255000	7821.79
chr21	20260000	8168.40
chr21	20265000	8743.45
chr21	20270000	6814.49
chr21	20275000	5116.73
chr21	20280000	12006.24
chr21	20285000	10227.15
chr21	20290000	10048.97
chr21	20295000	9266.80
chr21	20300000	8022.03
chr21	20305000	5683.89
chr21	20310000	8736.56
chr21	20315000	4588.88
chr21	20320000	10213.35
chr21	20325000	3837.55
chr21	20330000	9456.27
chr21	20335000	6361.22
chr21	20340000	6060.20
chr21	20345000	11813.99
chr21	20350000	8164.54
chr21	20355000	7700.53
chr21	20360000	9662.33
chr21	20365000	9324.45
chr21	20370000	5034.57
chr21	20375000	7823.37
chr21	20380000	7974.19
chr21	20385000	5587.39
chr21	20390000	6286.87
chr21	20395000	8930.41
chr21	20400000	8204.68
chr21	20405000	6663.88
chr21	20410000	11288.01
chr21	20415000	11594.45
chr21	20420000	10631.75
chr21	20425000	10791.93
chr21	20430000	6875.14
chr21	20435000	10871.14
chr21	20440000	6734.13
chr21	20445000	2461.16
chr21	20450000	9772.10
chr21	20455000	11323.36
chr21	20460000	10454.53
chr21	20465000	8474.19
chr21	20470000	9581.86
chr21	20475000	5840.92
chr21	20480000	8371.80
chr21	20485000	8031.17
chr21	20490000	7352.27
chr21	20495000	6202.61
chr21	20500000	6997.92
chr21	20505000	10564.36
chr21	20510000	7696.48
chr21	20515000	9737.94
chr21	20520000	7598.31
chr21	20525000	9131.70
chr21	20530000	11187.40
chr21	20535000	11861.77
chr21	20540000	5775.95
chr21	20545000	9810.57
chr21	20550000	7442.64
chr21	20555000	10101.14
chr21	20560000	7609.99
chr21	20565000	8348.22
chr21	20570000	6743.54
chr21	20575000	10412.35
chr21	20580000	11532.75
chr21	20585000	10407.78
chr21	20590000	9651.61
chr21	20595000	7967.10
chr21	20600000	2793.04
chr21	20605000	8118.45
chr21	20610000	10166.27
chr21	20615000	11485.63
chr21	20620000	9015.29
chr21	20625000	10413.69
chr21	20630000	6573.07
chr21	20635000	9350.88
chr21	20640000	9232.73
chr21	20645000	10203.32
chr21	20650000	7684.18
chr21	20655000	13100.99
chr21	20660000	7072.36
chr21	20665000	6537.61
chr21	20670000	7243.97
chr21	20675000	5526.87
chr21	20680000	8832.39
chr21	20685000	4342.92
chr21	20690000	6665.06
chr21	20695000	7817.28
chr21	20700000	8986.52
chr21	20705000	8933.26
chr21	20710000	7898.70
chr21	20715000	5499.92
chr21	20720000	9742.98
chr21	20725000	10796.88
chr21	20730000	8836.40
chr21	20735000	7132.55
chr21	20740000	7428.62
chr21	20745000	8328.22
chr21	20750000	8778.16
chr21	20755000	10940.48
chr21	20760000	6158.93
chr21	20765000	6083.74
chr21	20770000	5714.53
chr21	20775000	6606.31
chr21	20780000	9131.55
chr21	20785000	9970.24
chr21	20790000	8940.39
chr21	20795000	10615.83
chr21	20800000	7481.05
chr21	20805000	7428.93
chr21	20810000	10215.58
chr21	20815000	8484.86
chr21	20820000	6624.02
chr21	20825000	7383.96
chr21	20830000	9428.48
chr21	20835000	6972.30
chr21	20840000	10705.14
chr21	20845000	11219.37
chr21	20850000	11771.94
chr21	20855000	4882.35
chr21	20860000	12154.16
chr21	20865000	7083.93
chr21	20870000	7061.81
chr21	20875000	9762.37
chr21	20880000	11715.80
chr21	20885000	8891.58
chr21	20890000	8711.21
chr21	20895000	10014.11
chr21	20900000	9671.27
chr21	20905000	6700.42
chr21	20910000	8854.93
chr21	20915000	9592.75
chr21	20920000	8989.97
chr21	20925000	9303.85
chr21	20930000	11732.48
chr21	20935000	8740.94
chr21	20940000	7931.46
chr21	20945000	8878.51
chr21	20950000	5129.73
chr21	20955000	11104.35
chr21	20960000	7408.59
chr21	20965000	7429.42
chr21	20970000	7844.69
chr21	20975000	9217.95
chr21	20980000	11207.65
chr21	20985000	9309.76
chr21	20990000	8398.58
chr21	20995000	6087.21
chr21	21000000	12046.73
chr21	21005000	7336.11
chr21	21010000	8830.02
chr21	21015000	6937.21
chr21	21020000	4098.56
chr21	21025000	7039.74
chr21	21030000	8706.52
chr21	21035000	8494.87
chr21	21040000	8552.34
chr21	21045000	8560.13
chr21	21050000	9385.75
chr21	21055000	9733.89
chr21	21060000	8425.23
chr21	21065000	12147.79
chr21	21070000	11593.31
chr21	21075000	6647.43
chr21	21080000	8446.38
chr21	21085000	7783.88
chr21	21090000	8884.99
chr21	21095000	8124.50
chr21	21100000	8932.10
chr21	21105000	7912.48
chr21	21110000	8191.05
chr21	21115000	4337.06
chr21	21120000	6226.47
chr21	21125000	8787.02
chr21	21130000	6444.13
chr21	21135000	4538.90
chr21	21140000	7800.02
chr21	21145000	7699.32
chr21	21150000	10060.26
chr21	21155000	10647.08
chr21	21160000	4765.53
chr21	21165000	8339.86
chr21	21170000	10162.59
chr21	21175000	8013.68
chr21	21180000	6992.35
chr21	21185000	10564.04
chr21	21190000	9846.51
chr21	21195000	11569.80
chr21	21200000	10227.44
chr21	21205000	10122.05
chr21	21210000	7441.53
chr21	21215000	6443.01
chr21	21220000	10840.62
chr21	21225000	8476.45
chr21	21230000	6731.94
chr21	21235000	8179.13
chr21	21240000	5914.10
chr21	21245000	10270.46
chr21	21250000	5728.67
chr21	21255000	9747.32
chr21	21260000	10550.61
chr21	21265000	10648.59
chr21	21270000	7075.74
chr21	21275000	5967.35
chr21	21280000	11125.10
chr21	21285000	9525.09
chr21	21290000	9363.38
chr21	21295000	7740.82
chr21	21300000	8324.51
chr21	21305000	2763.50
chr21	21310000	9969.37
chr21	21315000	10687.66
chr21	21320000	4758.15
chr21	21325000	9492.59
chr21	21330000	6039.78
chr21	21335000	8864.34
chr21	21340000	7781.13
chr21	21345000	7747.05
chr21	21350000	6703.74
chr21	21355000	8948.50
chr21	21360000	11040.85
chr21	21365000	12296.07
chr21	21370000	13102.25
chr21	21375000	8225.12
chr21	21380000	11433.62
chr21	21385000	8577.87
chr21	21390000	6617.60
chr21	21395000	7750.72
chr21	21400000	7441.50
chr21	21405000	6297.52
chr21	21410000	12704.74
chr21	21415000	8981.49
chr21	21420000	10649.80
chr21	21425000	8301.27
chr21	21430000	7079.51
chr21	21435000	5473.66
chr21	21440000	4085.12
chr21	21445000	6690.00
chr21	21450000	8248.98
chr21	21455000	10152.04
chr21	21460000	8761.23
chr21	21465000	6671.11
chr21	21470000	10732.53
chr21	21475000	9236.07
chr21	21480000	9922.09
chr21	21485000	10620.11
chr21	21490000	5164.35
chr21	21495000	9503.02
chr21	21500000	7132.34
chr21	21505000	5108.98
chr21	21510000	9761.92
chr21	21515000	7656.62
chr21	21520000	8073.06
chr21	21525000	10470.95
chr21	21530000	8696.58
chr21	21535000	8485.93
chr21	21540000	5952.52
chr21	21545000	7735.15
chr21	21550000	10589.08
chr21	21555000	8941.08
chr21	21560000	9043.35
chr21	21565000	1730.74
chr21	21570000	6948.12
chr21	21575000	6419.41
chr21	21580000	8181.25
chr21	21585000	7327.75
chr21	21590000	10235.21
chr21	21595000	7263.69
chr21	21600000	8137.83
chr21	21605000	7657.87
chr21	21610000	8572.37
chr21	21615000	6834.21
chr21	21620000	10898.94
chr21	21625000	7234.67
chr21	21630000	11043.93
chr21	21635000	6847.57
chr21	21640000	5267.71
chr21	21645000	8266.03
chr21	21650000	9305.65
chr21	21655000	6629.54
chr21	21660000	4115.17
chr21	21665000	8408.17
chr21	21670000	8757.72
chr21	21675000	8770.85
chr21	21680000	9642.29
chr21	21685000	7769.18
chr21	21690000	8295.01
chr21	21695000	10046.12
chr21	21700000	7285.96
chr21	21705000	7640.17
chr21	21710000	7392.47
chr21	21715000	7182.44
chr21	21720000	9513.28
chr21	21725000	10389.57
chr21	21730000	10762.55
chr21	21735000	10274.88
chr21	21740000	9588.58
chr21	21745000	7469.86
chr21	21750000	7007.16
chr21	21755000	5581.81
chr21	21760000	7252.15
chr21	21765000	8495.48
chr21	21770000	6623.75
chr21	21775000	8532.70
chr21	21780000	12952.69
chr21	21785000	11865.00
chr21	21790000	10103.37
chr21	21795000	12975.04
chr21	21800000	9668.84
chr21	21805000	15169.55
chr21	21810000	8413.91
chr21	21815000	12082.60
chr21	21820000	8923.91
chr21	21825000	10464.42
chr21	21830000	10294.46
chr21	21835000	6856.33
chr21	21840000	8545.43
chr21	21845000	8363.38
chr21	21850000	7389.81
chr21	21855000	8591.37
chr21	21860000	8007.41
chr21	21865000	10565.18
chr21	21870000	8056.87
chr21	21875000	9851.25
chr21	21880000	9086.59
chr21	21885000	8701.04
chr21	21890000	8011.64
chr21	21895000	8793.27
chr21	21900000	9334.13
chr21	21905000	9734.18
chr21	21910000	11876.46
chr21	21915000	6938.96
chr21	21920000	8917.55
chr21	21925000	8736.65
chr21	21930000	6466.57
chr21	21935000	8344.06
chr21	21940000	10040.43
chr21	21945000	6217.31
chr21	21950000	9286.26
chr21	21955000	3096.93
chr21	21960000	4720.95
chr21	21965000	12841.40
chr21	21970000	6868.15
chr21	21975000	9687.03
chr21	21980000	11655.89
chr21	21985000	10524.89
chr21	21990000	5904.63
chr21	21995000	12513.29
chr21	22000000	9129.35
chr21	22005000	7282.90
chr21	22010000	10490.77
chr21	22015000	12133.90
chr21	22020000	9194.18
chr21	22025000	9193.00
chr21	22030000	8294.84
chr21	22035000	11540.17
chr21	22040000	6352.25
chr21	22045000	9819.84
chr21	22050000	7352.69
chr21	22055000	10725.02
chr21	22060000	10754.99
chr21	22065000	7933.68
chr21	22070000	12095.99
chr21	22075000	11811.06
chr21	22080000	8672.72
chr21	22085000	7446.00
chr21	22090000	7939.47
chr21	22095000	7218.96
chr21	22100000	9957.31
chr21	22105000	10858.29
chr21	22110000	5654.46
chr21	22115000	9764.74
chr21	22120000	13082.33
chr21	22125000	4836.80
chr21	22130000	7060.47
chr21	22135000	9170.39
chr21	22140000	12463.61
chr21	22145000	11480.93
chr21	22150000	9326.25
chr21	22155000	9971.10
chr21	22160000	12456.14
chr21	22165000	7345.01
chr21	22170000	10169.45
chr21	22175000	9225.67
chr21	22180000	10022.94
chr21	22185000	10916.21
chr21	22190000	8499.60
chr21	22195000	7495.96
chr21	22200000	8045.61
chr21	22205000	6810.12
chr21	22210000	10219.23
chr21	22215000	10379.91
chr21	22220000	10111.47
chr21	22225000	9102.27
chr21	22230000	8541.72
chr21	22235000	6075.25
chr21	22240000	6670.57
chr21	22245000	11507.14
chr21	22250000	9259.51
chr21	22255000	10991.93
chr21	22260000	3351.38
chr21	22265000	10376.62
chr21	22270000	9890.67
chr21	22275000	7632.23
chr21	22280000	8847.52
chr21	22285000	8616.65
chr21	22290000	9838.49
chr21	22295000	10661.48
chr21	22300000	9820.74
chr21	22305000	9969.07
chr21	22310000	8777.44
chr21	22315000	6792.11
chr21	22320000	9641.28
chr21	22325000	7924.30
chr21	22330000	8897.45
chr21	22335000	7985.15
chr21	22340000	9574.72
chr21	22345000	10204.15
chr21	22350000	8654.41
chr21	22355000	8830.74
chr21	22360000	10474.87
chr21	22365000	11992.34
chr21	22370000	9092.29
chr21	22375000	12375.30
chr21	22380000	8360.47
chr21	22385000	13227.73
chr21	22390000	9034.86
chr21	22395000	7122.04
chr21	22400000	11486.45
chr21	22405000	5991.39
chr21	22410000	9121.89
chr21	22415000	7585.82
chr21	22420000	8394.40
chr21	22425000	7678.98
chr21	22430000	5363.63
chr21	22435000	9825.87
chr21	22440000	7554.39
chr21	22445000	8036.33
chr21	22450000	9235.87
chr21	22455000	5305.74
chr21	22460000	7990.28
chr21	22465000	6957.53
chr21	22470000	7130.91
chr21	22475000	6505.81
chr21	22480000	6732.54
chr21	22485000	8460.01
chr21	22490000	8952.02
chr21	22495000	8072.37
chr21	22500000	9965.46
chr21	22505000	13503.83
chr21	22510000	9902.79
chr21	22515000	7137.94
chr21	22520000	6007.89
chr21	22525000	5426.90
chr21	22530000	8648.05
chr21	22535000	8863.76
chr21	22540000	9335.34
chr21	22545000	10528.37
chr21	22550000	7314.87
chr21	22555000	10345.62
chr21	22560000	9966.78
chr21	22565000	10305.95
chr21	22570000	6439.23
chr21	22575000	7797.52
chr21	22580000	9019.02
chr21	22585000	9094.05
chr21	22590000	9997.69
chr21	22595000	7484.80
chr21	22600000	3726.10
chr21	22605000	7806.47
chr21	22610000	3189.78
chr21	22615000	10205.69
chr21	22620000	7477.83
chr21	22625000	11542.16
chr21	22630000	6667.26
chr21	22635000	5102.79
chr21	22640000	4837.40
chr21	22645000	7871.24
chr21	22650000	7451.23
chr21	22655000	4972.28
chr21	22660000	8870.27
chr21	22665000	9981.81
chr21	22670000	7919.26
chr21	22675000	10915.71
chr21	22680000	9628.17
chr21	22685000	6336.89
chr21	22690000	8463.13
chr21	22695000	9444.12
chr21	22700000	7344.61
chr21	22705000	7295.96
chr21	22710000	7110.00
chr21	22715000	6629.13
chr21	22720000	10948.38
chr21	22725000	7517.84
chr21	22730000	8754.85
chr21	22735000	8689.87
chr21	22740000	9105.23
chr21	22745000	5021.26
chr21	22750000	7113.24
chr21	22755000	5926.59
chr21	22760000	12893.28
chr21	22765000	13614.98
chr21	22770000	7708.93
chr21	22775000	4840.54
chr21	22780000	9452.73
chr21	22785000	10637.06
chr21	22790000	8356.61
chr21	22795000	11171.76
chr21	22800000	10408.95
chr21	22805000	11330.84
chr21	22810000	5356.33
chr21	22815000	7390.26
chr21	22820000	5957.69
chr21	22825000	9147.35
chr21	22830000	11890.27
chr21	22835000	5816.99
chr21	22840000	8930.06
chr21	22845000	4335.15
chr21	22850000	9242.58
chr21	22855000	6496.62
chr21	22860000	7691.24
chr21	22865000	4631.35
chr21	22870000	4356.29
chr21	22875000	8329.89
chr21	22880000	9079.34
chr21	22885000	9261.60
chr21	22890000	6185.78
chr21	22895000	7054.28
chr21	22900000	5203.45
chr21	22905000	7501.44
chr21	22910000	6102.92
chr21	22915000	8758.26
chr21	22920000	10267.91
chr21	22925000	10164.34
chr21	22930000	9232.59
chr21	22935000	11380.96
[truncated: 5,018 more rows]
