# Supplementary material for: Highly interacting regions of the human genome are enriched with enhancers and bound by DNA repair proteins
Source: Sci Rep. 2019 Mar 14;9:4577. doi: 10.1038/s41598-019-40770-9 (PMC6418152; doi:10.1038/s41598-019-40770-9)
Supplement: Supplementary file 2 — Supplementary information SI-2 [file 41598_2019_40770_MOESM2_ESM.zip › Supplementary information SI-2/Chr22.sgr]

chr22	16045000	9.93
chr22	16050000	945.8
chr22	16055000	1335.84
chr22	16060000	1067.88
chr22	16065000	701.66
chr22	16070000	341.4
chr22	16075000	95.27
chr22	16080000	57.56
chr22	16085000	302.67
chr22	16090000	39.7
chr22	16095000	17.86
chr22	16100000	95.27
chr22	16105000	100.24
chr22	16110000	73.43
chr22	16115000	922.92
chr22	16120000	271.91
chr22	16125000	219.31
chr22	16130000	125.04
chr22	16135000	405.89
chr22	16140000	925.92
chr22	16145000	904.1
chr22	16150000	752.21
chr22	16155000	185.58
chr22	16160000	378.11
chr22	16165000	102.21
chr22	16170000	362.24
chr22	16175000	83.36
chr22	16180000	318.57
chr22	16185000	208.41
chr22	16190000	586.53
chr22	16195000	247.13
chr22	16200000	748.28
chr22	16205000	285.82
chr22	16210000	727.47
chr22	16215000	1251.49
chr22	16220000	445.61
chr22	16225000	1470.82
chr22	16230000	425.74
chr22	16235000	537.9
chr22	16240000	335.43
chr22	16245000	609.34
chr22	16250000	592.48
chr22	16255000	731.42
chr22	16260000	727.47
chr22	16265000	374.15
chr22	16270000	145.88
chr22	16275000	248.1
chr22	16280000	243.14
chr22	16285000	400
chr22	16290000	259.04
chr22	16295000	132.99
chr22	16300000	149.84
chr22	16305000	78.4
chr22	16310000	105.2
chr22	16315000	184.59
chr22	16320000	241.15
chr22	16325000	197.49
chr22	16330000	239.17
chr22	16335000	359.25
chr22	16340000	1871.75
chr22	16345000	987.53
chr22	16350000	1006.36
chr22	16355000	575.62
chr22	16360000	1128.37
chr22	16365000	370.17
chr22	16370000	773.09
chr22	16375000	785.03
chr22	16380000	587.5
chr22	16385000	401.93
chr22	16390000	185.58
chr22	16395000	281.84
chr22	16400000	787
chr22	16405000	577.6
chr22	16410000	314.59
chr22	16415000	231.23
chr22	16420000	429.7
chr22	16425000	380.1
chr22	16430000	986.48
chr22	16435000	325.53
chr22	16440000	354.29
chr22	16445000	248.1
chr22	16450000	127.03
chr22	16455000	452.53
chr22	16460000	714.53
chr22	16465000	298.72
chr22	16470000	136.96
chr22	16475000	271.93
chr22	16480000	644.06
chr22	16485000	702.61
chr22	16490000	599.39
chr22	16495000	493.22
chr22	16500000	295.74
chr22	16505000	514.09
chr22	16510000	261.01
chr22	16515000	193.54
chr22	16520000	217.33
chr22	16525000	500.18
chr22	16530000	360.24
chr22	16535000	709.59
chr22	16540000	425.75
chr22	16545000	380.1
chr22	16550000	485.32
chr22	16555000	379.14
chr22	16560000	50.61
chr22	16565000	317.59
chr22	16570000	175.67
chr22	16575000	181.62
chr22	16580000	176.65
chr22	16585000	801.89
chr22	16590000	213.39
chr22	16595000	461.49
chr22	16600000	504.15
chr22	16605000	31.76
chr22	16610000	142.91
chr22	16615000	832.66
chr22	16620000	227.26
chr22	16625000	189.55
chr22	16630000	541.87
chr22	16635000	347.34
chr22	16640000	338.39
chr22	16645000	478.35
chr22	16650000	30.76
chr22	16655000	157.79
chr22	16660000	289.77
chr22	16665000	111.15
chr22	16670000	382.07
chr22	16675000	250.09
chr22	16680000	308.63
chr22	16685000	117.1
chr22	16690000	176.64
chr22	16695000	124.05
chr22	16845000	2006.87
chr22	16850000	2535.81
chr22	16855000	2689.71
chr22	16860000	2016.73
chr22	16865000	2387.99
chr22	16870000	4386.99
chr22	16875000	3757.67
chr22	16880000	3559.16
chr22	16885000	3158.16
chr22	16890000	3257.43
chr22	16895000	3516.49
chr22	16900000	4308.52
chr22	16905000	3093.64
chr22	16910000	3080.76
chr22	16915000	2346.27
chr22	16920000	3120.41
chr22	16925000	3964.13
chr22	16930000	3581.98
chr22	16935000	3411.24
chr22	16940000	2929.88
chr22	16945000	3504.54
chr22	16950000	3659.25
chr22	16955000	3173.94
chr22	16960000	937.88
chr22	16965000	440.66
chr22	16970000	55.58
chr22	16975000	39.7
chr22	16980000	1.98
chr22	16985000	26.79
chr22	16990000	0.99
chr22	17000000	801.93
chr22	17005000	2935.83
chr22	17010000	2266.84
chr22	17015000	1577.04
chr22	17020000	1871.83
chr22	17025000	2265.78
chr22	17030000	5680.92
chr22	17035000	3450.77
chr22	17040000	1808.31
chr22	17045000	759.26
chr22	17050000	2031.63
chr22	17055000	2413.77
chr22	17060000	3973.04
chr22	17065000	6161.45
chr22	17070000	6023.58
chr22	17075000	6415.59
chr22	17080000	2642.1
chr22	17085000	3832.09
chr22	17090000	4867.27
chr22	17095000	3550.15
chr22	17100000	4140.71
chr22	17105000	1657.47
chr22	17110000	3324.91
chr22	17115000	3146.09
chr22	17120000	2644.98
chr22	17125000	2855.38
chr22	17130000	4728.32
chr22	17135000	3058.88
chr22	17140000	4263.75
chr22	17145000	2490.13
chr22	17150000	4508.75
chr22	17155000	1186
chr22	17160000	323.54
chr22	17165000	232.24
chr22	17170000	498.22
chr22	17175000	1794.35
chr22	17180000	61.53
chr22	17185000	312.61
chr22	17190000	209.41
chr22	17195000	3202.61
chr22	17200000	1833.1
chr22	17205000	2342.18
chr22	17210000	4270.53
chr22	17215000	3921.16
chr22	17220000	4393.55
chr22	17225000	4291.37
chr22	17230000	4250.63
chr22	17235000	6563.99
chr22	17240000	517.07
chr22	17245000	371.16
chr22	17250000	218.33
chr22	17255000	348.33
chr22	17260000	176.64
chr22	17265000	98.25
chr22	17270000	101.22
chr22	17275000	2986.14
chr22	17280000	5337.11
chr22	17285000	5704.24
chr22	17290000	7672.29
chr22	17295000	4802.26
chr22	17300000	6945.84
chr22	17305000	6779.12
chr22	17310000	7353.81
chr22	17315000	5503.96
chr22	17320000	6501.29
chr22	17325000	9324.74
chr22	17330000	4874.77
chr22	17335000	4231.66
chr22	17340000	8542.75
chr22	17345000	5539.67
chr22	17350000	3788.01
chr22	17355000	3676.86
chr22	17360000	4450.97
chr22	17365000	4327.92
chr22	17370000	3234.24
chr22	17375000	4409.31
chr22	17380000	6372.33
chr22	17385000	5048.42
chr22	17390000	6005.15
chr22	17395000	12820.06
chr22	17400000	11419.77
chr22	17405000	10191.17
chr22	17410000	11949.76
chr22	17415000	11269.87
chr22	17420000	7708.11
chr22	17425000	6373.3
chr22	17430000	10306.23
chr22	17435000	14090.23
chr22	17440000	15163.08
chr22	17445000	16278.69
chr22	17450000	13642.66
chr22	17455000	11029.65
chr22	17460000	8254.84
chr22	17465000	9803.04
chr22	17470000	11071.31
chr22	17475000	9261.13
chr22	17480000	9715.51
chr22	17485000	7303.01
chr22	17490000	10427.04
chr22	17495000	8016.42
chr22	17500000	6869.24
chr22	17505000	8039.28
chr22	17510000	8736.75
chr22	17515000	11653.24
chr22	17520000	15563.11
chr22	17525000	14529.33
chr22	17530000	14834.15
chr22	17535000	19135.17
chr22	17540000	11438.25
chr22	17545000	14717.03
chr22	17550000	12177.56
chr22	17555000	16681.79
chr22	17560000	15975.09
chr22	17565000	7127.15
chr22	17570000	15757.47
chr22	17575000	12416.36
chr22	17580000	13502.94
chr22	17585000	17836.64
chr22	17590000	15000.42
chr22	17595000	17886.37
chr22	17600000	8915.33
chr22	17605000	14815.97
chr22	17610000	10814.66
chr22	17615000	14403.07
chr22	17620000	15038.18
chr22	17625000	16628.92
chr22	17630000	13065.4
chr22	17635000	14641.12
chr22	17640000	16897.74
chr22	17645000	11364.66
chr22	17650000	20123.36
chr22	17655000	19326.5
chr22	17660000	19286.84
chr22	17665000	17832.85
chr22	17670000	18714.26
chr22	17675000	14414.25
chr22	17680000	19312.52
chr22	17685000	17466.69
chr22	17690000	17303.82
chr22	17695000	19709.98
chr22	17700000	16787.4
chr22	17705000	16517.37
chr22	17710000	15012.91
chr22	17715000	17035.49
chr22	17720000	24833.18
chr22	17725000	16727.78
chr22	17730000	15515.18
chr22	17735000	13817.17
chr22	17740000	16107.56
chr22	17745000	23562.17
chr22	17750000	11692.77
chr22	17755000	14329.42
chr22	17760000	16667.34
chr22	17765000	18771.16
chr22	17770000	7305.6
chr22	17775000	8688
chr22	17780000	19016.33
chr22	17785000	15765.36
chr22	17790000	14254.29
chr22	17795000	17235.3
chr22	17800000	13770.93
chr22	17805000	14963.81
chr22	17810000	11411.17
chr22	17815000	12363.87
chr22	17820000	14092.47
chr22	17825000	8047.02
chr22	17830000	10254.06
chr22	17835000	10770.15
chr22	17840000	14640.35
chr22	17845000	16768.9
chr22	17850000	9632.94
chr22	17855000	15245.68
chr22	17860000	10395.02
chr22	17865000	11201.81
chr22	17870000	9378.71
chr22	17875000	12251.69
chr22	17880000	8609.77
chr22	17885000	9270.61
chr22	17890000	13138.82
chr22	17895000	10559.74
chr22	17900000	11089.67
chr22	17905000	11152.1
chr22	17910000	13558.66
chr22	17915000	9131.69
chr22	17920000	13556.71
chr22	17925000	13694.46
chr22	17930000	11714.91
chr22	17935000	11037.1
chr22	17940000	10517.1
chr22	17945000	11895.57
chr22	17950000	12856.16
chr22	17955000	17824.04
chr22	17960000	15193.15
chr22	17965000	13936.95
chr22	17970000	9326.32
chr22	17975000	15242.96
chr22	17980000	15059.4
chr22	17985000	13308.84
chr22	17990000	10776.12
chr22	17995000	12880.76
chr22	18000000	12117.55
chr22	18005000	14739.3
chr22	18010000	15918.2
chr22	18015000	15478.56
chr22	18020000	15402.04
chr22	18025000	11106.14
chr22	18030000	16178.99
chr22	18035000	15654.02
chr22	18040000	12389.27
chr22	18045000	14289.42
chr22	18050000	15139.75
chr22	18055000	7703.28
chr22	18060000	16044.68
chr22	18065000	14875.67
chr22	18070000	13017.05
chr22	18075000	17290.67
chr22	18080000	16308.22
chr22	18085000	14115.18
chr22	18090000	11863.71
chr22	18095000	14868.18
chr22	18100000	16615.7
chr22	18105000	16359.48
chr22	18110000	17799.2
chr22	18115000	15259.99
chr22	18120000	15727.78
chr22	18125000	11813.82
chr22	18130000	13224.9
chr22	18135000	12750.42
chr22	18140000	12899.4
chr22	18145000	10924.91
chr22	18150000	14542.57
chr22	18155000	11127.18
chr22	18160000	14178.45
chr22	18165000	13154.4
chr22	18170000	10075.45
chr22	18175000	11304.92
chr22	18180000	10247.05
chr22	18185000	14324.22
chr22	18190000	12628.48
chr22	18195000	14922.67
chr22	18200000	14759.02
chr22	18205000	17271.48
chr22	18210000	15007.07
chr22	18215000	9868.21
chr22	18220000	11136.4
chr22	18225000	18858.19
chr22	18230000	15808.9
chr22	18235000	14582.34
chr22	18240000	15842.35
chr22	18245000	17203.62
chr22	18250000	23258.3
chr22	18255000	18623.32
chr22	18260000	16955.35
chr22	18265000	14846.1
chr22	18270000	17571.74
chr22	18275000	17840.69
chr22	18280000	15151.48
chr22	18285000	23226.95
chr22	18290000	21617.48
chr22	18295000	20325.68
chr22	18300000	13313.28
chr22	18305000	15931.99
chr22	18310000	27765.91
chr22	18315000	20428.98
chr22	18320000	13891.82
chr22	18325000	23072.17
chr22	18330000	21468.71
chr22	18335000	19460.36
chr22	18340000	12679.09
chr22	18345000	13980.93
chr22	18350000	14129.83
chr22	18355000	8024.43
chr22	18360000	18080.97
chr22	18365000	11223.42
chr22	18370000	13713.85
chr22	18375000	12259.35
chr22	18380000	13707.07
chr22	18385000	19308.33
chr22	18390000	15838.44
chr22	18395000	13560.02
chr22	18400000	13347.75
chr22	18405000	15516.87
chr22	18410000	17660.98
chr22	18415000	12734.46
chr22	18420000	15360.11
chr22	18425000	19427.24
chr22	18430000	22441.57
chr22	18435000	21307.46
chr22	18440000	17018.96
chr22	18445000	22626.23
chr22	18450000	16550.62
chr22	18455000	17093.22
chr22	18460000	15320.16
chr22	18465000	11072.36
chr22	18470000	20831.09
chr22	18475000	18429.77
chr22	18480000	16330.23
chr22	18485000	16152.65
chr22	18490000	12251.21
chr22	18495000	12232.46
chr22	18500000	17150.93
chr22	18505000	17034.92
chr22	18510000	16103.21
chr22	18515000	15530.61
chr22	18520000	13828.98
chr22	18525000	12650.18
chr22	18530000	14438.26
chr22	18535000	16386.96
chr22	18540000	19585.04
chr22	18545000	20325.42
chr22	18550000	26156.16
chr22	18555000	15271.05
chr22	18560000	17829.79
chr22	18565000	15979.03
chr22	18570000	18904.19
chr22	18575000	16550.41
chr22	18580000	17646.89
chr22	18585000	19034.8
chr22	18590000	15639.48
chr22	18595000	11750.93
chr22	18600000	18375.06
chr22	18605000	15836.85
chr22	18610000	12172.67
chr22	18615000	15595.73
chr22	18620000	7470.44
chr22	18625000	14508.06
chr22	18630000	16156.22
chr22	18635000	13406.73
chr22	18640000	11157.4
chr22	18645000	7948.48
chr22	18650000	8124.05
chr22	18655000	7572.29
chr22	18660000	1440.65
chr22	18665000	395.89
chr22	18670000	1218.35
chr22	18675000	29.76
chr22	18680000	61.52
chr22	18685000	104.17
chr22	18690000	489.12
chr22	18695000	6.95
chr22	18700000	82.34
chr22	18705000	88.29
chr22	18710000	487.04
chr22	18715000	1840.11
chr22	18720000	1226.1
chr22	18725000	1264.94
chr22	18730000	378.98
chr22	18735000	722.24
chr22	18740000	53.58
chr22	18745000	986.06
chr22	18750000	725.16
chr22	18755000	3.97
chr22	18760000	872.98
chr22	18765000	3545.47
chr22	18770000	7748.86
chr22	18775000	1460.32
chr22	18780000	3193.58
chr22	18785000	5612.08
chr22	18790000	5947.19
chr22	18795000	1844.17
chr22	18800000	3338.35
chr22	18805000	6143.8
chr22	18810000	2632.98
chr22	18815000	284.72
chr22	18820000	866.08
chr22	18825000	1675.62
chr22	18830000	2656.67
chr22	18835000	5024.75
chr22	18840000	5586.13
chr22	18845000	6956.5
chr22	18850000	1106.23
chr22	18855000	1755.03
chr22	18860000	1594.27
chr22	18865000	1007.01
chr22	18870000	3882.85
chr22	18875000	8644
chr22	18880000	9515.05
chr22	18885000	9576.34
chr22	18890000	11211.16
chr22	18895000	8447.31
chr22	18900000	6836.32
chr22	18905000	7839.26
chr22	18910000	13406.78
chr22	18915000	22018.08
chr22	18920000	11591.35
chr22	18925000	4851.24
chr22	18930000	2550.64
chr22	18935000	13600.28
chr22	18940000	8752.99
chr22	18945000	15289.71
chr22	18950000	9760.04
chr22	18955000	6694.35
chr22	18960000	12693.51
chr22	18965000	15283.88
chr22	18970000	15109.34
chr22	18975000	14778.95
chr22	18980000	11826.56
chr22	18985000	16228.45
chr22	18990000	11246.23
chr22	18995000	11949.54
chr22	19000000	13691.53
chr22	19005000	15958.3
chr22	19010000	4333.28
chr22	19015000	7641.86
chr22	19020000	14273.75
chr22	19025000	13695.48
chr22	19030000	13606.09
chr22	19035000	14358.12
chr22	19040000	17182.43
chr22	19045000	12098.08
chr22	19050000	14463.21
chr22	19055000	10461.23
chr22	19060000	14616.79
chr22	19065000	12712.18
chr22	19070000	10871.74
chr22	19075000	17881.55
chr22	19080000	11762.67
chr22	19085000	15772.59
chr22	19090000	12590.99
chr22	19095000	17579.82
chr22	19100000	21176.91
chr22	19105000	12919.11
chr22	19110000	13272.42
chr22	19115000	17884.28
chr22	19120000	16913.16
chr22	19125000	18562.07
chr22	19130000	17470.68
chr22	19135000	9610.87
chr22	19140000	15938.11
chr22	19145000	19349.72
chr22	19150000	16947.88
chr22	19155000	15694.1
chr22	19160000	17995.34
chr22	19165000	13813.12
chr22	19170000	20336.86
chr22	19175000	16352.95
chr22	19180000	16509.72
chr22	19185000	17078.21
chr22	19190000	17032.53
chr22	19195000	17170.33
chr22	19200000	11887.81
chr22	19205000	16095.02
chr22	19210000	13785.64
chr22	19215000	10022.7
chr22	19220000	14741.99
chr22	19225000	8078.33
chr22	19230000	10799.58
chr22	19235000	14632.75
chr22	19240000	13922.46
chr22	19245000	18528.59
chr22	19250000	13666.41
chr22	19255000	15737.97
chr22	19260000	15629.86
chr22	19265000	13590.19
chr22	19270000	15693.25
chr22	19275000	16598.91
chr22	19280000	17308.28
chr22	19285000	13649.57
chr22	19290000	14726.02
chr22	19295000	14794.46
chr22	19300000	12969.07
chr22	19305000	12138.68
chr22	19310000	14225.9
chr22	19315000	15874.65
chr22	19320000	15390.57
chr22	19325000	16151.41
chr22	19330000	16133.53
chr22	19335000	16977.78
chr22	19340000	15796.28
chr22	19345000	17799.16
chr22	19350000	13331.97
chr22	19355000	16090.7
chr22	19360000	16271.36
chr22	19365000	10395.54
chr22	19370000	15256.53
chr22	19375000	9965.99
chr22	19380000	18883.31
chr22	19385000	15357.68
chr22	19390000	18478.51
chr22	19395000	13255.47
chr22	19400000	16435.68
chr22	19405000	15651.01
chr22	19410000	13301.91
chr22	19415000	16482.21
chr22	19420000	19708.11
chr22	19425000	15006.19
chr22	19430000	13614.34
chr22	19435000	19422.61
chr22	19440000	14796.9
chr22	19445000	16654.99
chr22	19450000	16110.54
chr22	19455000	13433.99
chr22	19460000	14133.35
chr22	19465000	14266.24
chr22	19470000	15749.46
chr22	19475000	12674.19
chr22	19480000	16153.22
chr22	19485000	13275.36
chr22	19490000	16480.68
chr22	19495000	15724.81
chr22	19500000	15646.47
chr22	19505000	12572.18
chr22	19510000	9259.72
chr22	19515000	18256.36
chr22	19520000	13009.59
chr22	19525000	11524.54
chr22	19530000	14719.02
chr22	19535000	14868.7
chr22	19540000	15180.25
chr22	19545000	12311.24
chr22	19550000	11743.87
chr22	19555000	10397.59
chr22	19560000	16100.83
chr22	19565000	14632.6
chr22	19570000	14995.8
chr22	19575000	9514.75
chr22	19580000	15465.89
chr22	19585000	16550.23
chr22	19590000	19924.1
chr22	19595000	13787.48
chr22	19600000	14754.72
chr22	19605000	24776.97
chr22	19610000	16238.79
chr22	19615000	17053.4
chr22	19620000	21042.33
chr22	19625000	12365.86
chr22	19630000	19351.87
chr22	19635000	12660.46
chr22	19640000	11585.99
chr22	19645000	16182.1
chr22	19650000	14521.48
chr22	19655000	21401.28
chr22	19660000	15840.81
chr22	19665000	12046.26
chr22	19670000	13676.13
chr22	19675000	17613.49
chr22	19680000	16328.71
chr22	19685000	15026.19
chr22	19690000	17279.09
chr22	19695000	23604.2
chr22	19700000	10256.52
chr22	19705000	16055.65
chr22	19710000	7610.69
chr22	19715000	12512.27
chr22	19720000	20618.86
chr22	19725000	12704.69
chr22	19730000	15596.24
chr22	19735000	12023.14
chr22	19740000	15450.46
chr22	19745000	9894.22
chr22	19750000	13917.7
chr22	19755000	16814.4
chr22	19760000	22296.14
chr22	19765000	16558.44
chr22	19770000	16231.11
chr22	19775000	20478.78
chr22	19780000	13527.99
chr22	19785000	20684.14
chr22	19790000	16564.38
chr22	19795000	17165.53
chr22	19800000	20621.67
chr22	19805000	12472.41
chr22	19810000	9893.18
chr22	19815000	15075.22
chr22	19820000	13805.46
chr22	19825000	16897.61
chr22	19830000	20451.82
chr22	19835000	17438.1
chr22	19840000	21983.09
chr22	19845000	16844.95
chr22	19850000	14260.86
chr22	19855000	20559
chr22	19860000	10184.79
chr22	19865000	14583.37
chr22	19870000	20714.95
chr22	19875000	21890.27
chr22	19880000	22848.65
chr22	19885000	16993.01
chr22	19890000	13885.08
chr22	19895000	13538.78
chr22	19900000	19118.85
chr22	19905000	16508.75
chr22	19910000	15697.31
chr22	19915000	21043.13
chr22	19920000	11209.35
chr22	19925000	16244.5
chr22	19930000	23159.25
chr22	19935000	19079.51
chr22	19940000	15967.64
chr22	19945000	14542.04
chr22	19950000	16293.88
chr22	19955000	14553.87
chr22	19960000	16201.43
chr22	19965000	8736.03
chr22	19970000	16111.99
chr22	19975000	9398.66
chr22	19980000	12091.7
chr22	19985000	20019.29
chr22	19990000	15469.26
chr22	19995000	21877.06
chr22	20000000	14708.36
chr22	20005000	24942.05
chr22	20010000	26779.17
chr22	20015000	24705.06
chr22	20020000	13892.79
chr22	20025000	18010.47
chr22	20030000	17223.83
chr22	20035000	16602.84
chr22	20040000	13659.87
chr22	20045000	16099.93
chr22	20050000	13647.86
chr22	20055000	21113.12
chr22	20060000	18179.02
chr22	20065000	17345.72
chr22	20070000	18150.09
chr22	20075000	15506.69
chr22	20080000	14449.26
chr22	20085000	12651.93
chr22	20090000	15932.17
chr22	20095000	12478.25
chr22	20100000	16744.27
chr22	20105000	19031.89
chr22	20110000	16819.7
chr22	20115000	15171.15
chr22	20120000	18061.84
chr22	20125000	9642.39
chr22	20130000	9061.12
chr22	20135000	14377.95
chr22	20140000	15852.01
chr22	20145000	16507.53
chr22	20150000	4901.12
chr22	20155000	19022.94
chr22	20160000	15747.65
chr22	20165000	12414.78
chr22	20170000	8660.46
chr22	20175000	18229.34
chr22	20180000	9962.73
chr22	20185000	15462
chr22	20190000	14231.93
chr22	20195000	14635.69
chr22	20200000	17087.55
chr22	20205000	9744.56
chr22	20210000	13915.46
chr22	20215000	20993.77
chr22	20220000	20553.43
chr22	20225000	10102.6
chr22	20230000	11976.18
chr22	20235000	24208.46
chr22	20240000	14674.36
chr22	20245000	14836
chr22	20250000	14165.48
chr22	20255000	7915.49
chr22	20260000	12143.09
chr22	20265000	12366.25
chr22	20270000	10185
chr22	20275000	10344.73
chr22	20280000	20494.93
chr22	20285000	7429.42
chr22	20290000	14414.35
chr22	20295000	15431.38
chr22	20300000	8317.04
chr22	20305000	13014.69
chr22	20310000	7747.72
chr22	20315000	6180.46
chr22	20320000	4929.96
chr22	20325000	5530.97
chr22	20330000	2478.93
chr22	20335000	775.81
chr22	20340000	179.57
chr22	20345000	714.26
chr22	20350000	1978.14
chr22	20355000	1097.22
chr22	20360000	1861.14
chr22	20365000	988.09
chr22	20370000	1602.96
chr22	20375000	1721.95
chr22	20380000	1916.35
chr22	20385000	2671.22
chr22	20390000	1811.32
chr22	20395000	1420.49
chr22	20400000	2612.81
chr22	20405000	1134.84
chr22	20410000	1432.44
chr22	20415000	1117.92
chr22	20420000	1389.65
chr22	20425000	213.29
chr22	20430000	1071.36
chr22	20435000	1946.18
chr22	20440000	636.89
chr22	20445000	2818.02
chr22	20450000	746.97
chr22	20455000	3559.8
chr22	20460000	1249.81
chr22	20465000	1554.41
chr22	20470000	2712.95
chr22	20475000	1206.22
chr22	20480000	1067.38
chr22	20485000	2469.06
chr22	20490000	1388.9
chr22	20495000	456.36
chr22	20500000	1306.54
chr22	20505000	1588.25
chr22	20605000	382.96
chr22	20610000	2449.51
chr22	20615000	1316.53
chr22	20620000	724.26
chr22	20625000	6156.78
chr22	20630000	1380.01
chr22	20635000	467.28
chr22	20640000	1197.47
chr22	20645000	912.75
chr22	20650000	4428.68
chr22	20655000	3585.48
chr22	20660000	2389.94
chr22	20665000	601.24
chr22	20670000	379.97
chr22	20675000	186.51
chr22	20680000	2.98
chr22	20685000	200.41
chr22	20690000	53.57
chr22	20695000	24.8
chr22	20700000	54.55
chr22	20705000	3028.25
chr22	20710000	668.48
chr22	20715000	9115.72
chr22	20720000	10470.81
chr22	20725000	7217.99
chr22	20730000	12933.3
chr22	20735000	13264.57
chr22	20740000	14582.89
chr22	20745000	13215.82
chr22	20750000	15492.2
chr22	20755000	12056.42
chr22	20760000	18619.77
chr22	20765000	18306.29
chr22	20770000	13829.94
chr22	20775000	15133.25
chr22	20780000	13785.26
chr22	20785000	17604.09
chr22	20790000	10793.67
chr22	20795000	17567.15
chr22	20800000	15627.25
chr22	20805000	16641.99
chr22	20810000	24254.63
chr22	20815000	20591.47
chr22	20820000	19279.22
chr22	20825000	17729
chr22	20830000	14524.12
chr22	20835000	20151.1
chr22	20840000	15690.49
chr22	20845000	14504.11
chr22	20850000	18485.3
chr22	20855000	17452.81
chr22	20860000	15887.45
chr22	20865000	15585
chr22	20870000	13550.77
chr22	20875000	18008.05
chr22	20880000	16658.17
chr22	20885000	10772.6
chr22	20890000	16921.01
chr22	20895000	14145.11
chr22	20900000	13094.51
chr22	20905000	18832.63
chr22	20910000	17437.16
chr22	20915000	18695.76
chr22	20920000	15287.72
chr22	20925000	21207.22
chr22	20930000	8726.51
chr22	20935000	15554.66
chr22	20940000	16441.39
chr22	20945000	20348.45
chr22	20950000	13004.59
chr22	20955000	24491.57
chr22	20960000	21972.09
chr22	20965000	16086.24
chr22	20970000	22069.14
chr22	20975000	23082.67
chr22	20980000	18092.73
chr22	20985000	12856.49
chr22	20990000	14525.99
chr22	20995000	10064.57
chr22	21000000	19888.04
chr22	21005000	16036.65
chr22	21010000	8388.22
chr22	21015000	12453.95
chr22	21020000	5781.59
chr22	21025000	6364.85
chr22	21030000	12210.9
chr22	21035000	9964.39
chr22	21040000	13794.26
chr22	21045000	16989.09
chr22	21050000	11896.64
chr22	21055000	12013.35
chr22	21060000	9563.53
chr22	21065000	13953.48
chr22	21070000	12794.93
chr22	21075000	13172.81
chr22	21080000	11149.49
chr22	21085000	9788.66
chr22	21090000	13786.9
chr22	21095000	10482.9
chr22	21100000	15658.44
chr22	21105000	18547.65
chr22	21110000	15516.63
chr22	21115000	14393.83
chr22	21120000	16997.61
chr22	21125000	15813.27
chr22	21130000	16761.48
chr22	21135000	15925.39
chr22	21140000	16446.06
chr22	21145000	9090.42
chr22	21150000	16241.67
chr22	21155000	16320.04
chr22	21160000	16615.6
chr22	21165000	13438.75
chr22	21170000	11968.74
chr22	21175000	18204.39
chr22	21180000	14649.72
chr22	21185000	13851.21
chr22	21190000	16857.44
chr22	21195000	16479.52
chr22	21200000	16747.28
chr22	21205000	16481.54
chr22	21210000	13800.55
chr22	21215000	17924.6
chr22	21220000	8414.81
chr22	21225000	14289.46
chr22	21230000	15911.13
chr22	21235000	12013.35
chr22	21240000	15948.94
chr22	21245000	13330.46
chr22	21250000	16150.3
chr22	21255000	17049.84
chr22	21260000	15165.17
chr22	21265000	14329.03
chr22	21270000	12954.37
chr22	21275000	17452.38
chr22	21280000	16151.09
chr22	21285000	15521.37
chr22	21290000	17195.56
chr22	21295000	15749.5
chr22	21300000	18376.85
chr22	21305000	13677.5
chr22	21310000	17376.13
chr22	21315000	15903.39
chr22	21320000	18322.61
chr22	21325000	17194.85
chr22	21330000	19015.78
chr22	21335000	22328.27
chr22	21340000	19111.87
chr22	21345000	19064.23
chr22	21350000	27770.5
chr22	21355000	16766.06
chr22	21360000	17714.5
chr22	21365000	10875.74
chr22	21370000	20790.35
chr22	21375000	16792.24
chr22	21380000	19192.62
chr22	21385000	9736.14
chr22	21390000	15575.41
chr22	21395000	14608.18
chr22	21400000	11407.42
chr22	21405000	16050.57
chr22	21410000	11883.64
chr22	21415000	10950.35
chr22	21420000	12934.11
chr22	21425000	11281.65
chr22	21430000	13190.03
chr22	21435000	10752.96
chr22	21440000	10310.56
chr22	21445000	12718.97
chr22	21450000	11471.2
chr22	21455000	13841.68
chr22	21460000	8279.2
chr22	21465000	2523.44
chr22	21470000	592.26
chr22	21475000	2263.72
chr22	21480000	3096.96
chr22	21485000	2022.63
chr22	21490000	2419.51
chr22	21495000	1026.71
chr22	21500000	1864
chr22	21505000	1599.99
chr22	21510000	1837.97
chr22	21515000	992.93
chr22	21520000	465.2
chr22	21525000	1559.33
chr22	21530000	1268.62
chr22	21535000	1598.1
chr22	21540000	488.02
chr22	21545000	1158.6
chr22	21550000	706.25
chr22	21555000	1191.33
chr22	21560000	836.14
chr22	21565000	1417.5
chr22	21570000	3308.35
chr22	21575000	2545.45
chr22	21580000	1213.18
chr22	21585000	3902.58
chr22	21590000	3965.26
chr22	21595000	1373.04
chr22	21600000	4067.28
chr22	21605000	6620.83
chr22	21610000	2002.81
chr22	21615000	2072.24
chr22	21620000	704.29
chr22	21625000	3792.37
chr22	21630000	1207.27
chr22	21635000	4913.31
chr22	21640000	1878.85
chr22	21645000	247.98
chr22	21650000	568.43
chr22	21655000	57.53
chr22	21660000	516.8
chr22	21665000	334.3
chr22	21670000	604.16
chr22	21675000	190.47
chr22	21680000	1819.2
chr22	21685000	608.08
chr22	21690000	1587.11
chr22	21695000	426.55
chr22	21700000	409.7
chr22	21705000	1033.68
chr22	21710000	1492.82
chr22	21715000	1244.81
chr22	21720000	1098.03
chr22	21725000	1071.19
chr22	21730000	713.14
chr22	21735000	1077.1
chr22	21740000	503.85
chr22	21745000	1207.04
chr22	21750000	708.16
chr22	21755000	1053.28
chr22	21760000	3357.39
chr22	21765000	2109.57
chr22	21770000	1566.07
chr22	21775000	577.26
chr22	21780000	864.84
chr22	21785000	459.2
chr22	21790000	1753.54
chr22	21795000	4699.27
chr22	21800000	6379.45
chr22	21805000	12760.74
chr22	21810000	7513.92
chr22	21815000	1411.39
chr22	21820000	789.46
chr22	21825000	918.41
chr22	21830000	1287.39
chr22	21835000	2463.72
chr22	21840000	2076.85
chr22	21845000	711.18
chr22	21850000	499.89
chr22	21855000	253.89
chr22	21860000	266.79
chr22	21865000	380.86
chr22	21870000	15.87
chr22	21875000	418.56
chr22	21880000	306.48
chr22	21885000	429.45
chr22	21890000	4.96
chr22	21895000	2190.01
chr22	21900000	261.83
chr22	21905000	3036.99
chr22	21910000	10611.55
chr22	21915000	11684.51
chr22	21920000	16124.76
chr22	21925000	15081.52
chr22	21930000	16496.92
chr22	21935000	15356.15
chr22	21940000	15521.76
chr22	21945000	15588.28
chr22	21950000	13001.57
chr22	21955000	16460.14
chr22	21960000	15010.01
chr22	21965000	12406.66
chr22	21970000	13925.04
chr22	21975000	14415.94
chr22	21980000	13228.69
chr22	21985000	13624.57
chr22	21990000	11644.85
chr22	21995000	18786.81
chr22	22000000	17908.41
chr22	22005000	22205.9
chr22	22010000	17371.73
chr22	22015000	23244.26
chr22	22020000	17846.9
chr22	22025000	19780.13
chr22	22030000	15360.43
chr22	22035000	17938.32
chr22	22040000	17641.65
chr22	22045000	13644.72
chr22	22050000	4579.38
chr22	22055000	17531.75
chr22	22060000	17738.18
chr22	22065000	16176.9
chr22	22070000	14619.79
chr22	22075000	16129.28
chr22	22080000	15243.64
chr22	22085000	21461.48
chr22	22090000	13939.08
chr22	22095000	14486.73
chr22	22100000	18189.24
chr22	22105000	19256.42
chr22	22110000	11653.88
chr22	22115000	9424.26
chr22	22120000	17732.89
chr22	22125000	16693.39
chr22	22130000	14889.35
chr22	22135000	16587.23
chr22	22140000	14891.24
chr22	22145000	17044.6
chr22	22150000	14085.04
chr22	22155000	17276.59
chr22	22160000	16472.26
chr22	22165000	15437.8
chr22	22170000	16276.76
chr22	22175000	13017.74
chr22	22180000	14376.5
chr22	22185000	15680.77
chr22	22190000	17800.3
chr22	22195000	17036.67
chr22	22200000	16817.28
chr22	22205000	11788.83
chr22	22210000	13154.55
chr22	22215000	12856.92
chr22	22220000	12131.93
chr22	22225000	17620.7
chr22	22230000	13200.41
chr22	22235000	10987.62
chr22	22240000	15649.19
chr22	22245000	14559.24
chr22	22250000	13338.19
chr22	22255000	14895.5
chr22	22260000	16665.93
chr22	22265000	16339.75
chr22	22270000	15092.81
chr22	22275000	12014.22
chr22	22280000	22104.4
chr22	22285000	11848.57
chr22	22290000	20935.94
chr22	22295000	24155.55
chr22	22300000	24361.75
chr22	22305000	12312.81
chr22	22310000	12181.87
chr22	22315000	12524.04
chr22	22320000	18428.66
chr22	22325000	17239.45
chr22	22330000	16044.26
chr22	22335000	21605.7
chr22	22340000	19795.62
chr22	22345000	22494.5
chr22	22350000	16320.21
chr22	22355000	15184.57
chr22	22360000	16037.48
chr22	22365000	19170.73
chr22	22370000	16485.77
chr22	22375000	21424.32
chr22	22380000	18336.77
chr22	22385000	26096.07
chr22	22390000	21423.42
chr22	22395000	19989.89
chr22	22400000	6697.05
chr22	22405000	11907.38
chr22	22410000	19609.36
chr22	22415000	18308.96
chr22	22420000	19043.9
chr22	22425000	15159.72
chr22	22430000	18611.52
chr22	22435000	14825.47
chr22	22440000	20591.27
chr22	22445000	17218.7
chr22	22450000	21847.76
chr22	22455000	15407.69
chr22	22460000	12761.31
chr22	22465000	11297.34
chr22	22470000	12489.62
chr22	22475000	3344.52
chr22	22480000	11155.6
chr22	22485000	13242.44
chr22	22490000	3774.07
chr22	22495000	15221.24
chr22	22500000	9883.1
chr22	22505000	11845
chr22	22510000	22580.15
chr22	22515000	18392.43
chr22	22520000	16607.96
chr22	22525000	12310.21
chr22	22530000	17511.61
chr22	22535000	23969.76
chr22	22540000	16964.16
chr22	22545000	17523.71
chr22	22550000	19556.03
chr22	22555000	16253.81
chr22	22560000	16988.92
chr22	22565000	15314.57
chr22	22570000	15383.84
chr22	22575000	5748.88
chr22	22580000	13342.67
chr22	22585000	10618.02
chr22	22590000	11544.4
chr22	22595000	15211.42
chr22	22600000	13822.85
chr22	22605000	6105.01
chr22	22610000	8596.77
chr22	22615000	9404.99
chr22	22620000	8138.39
chr22	22625000	2061.1
chr22	22630000	2585.78
chr22	22635000	3240.45
chr22	22640000	3248.43
chr22	22645000	4424.77
chr22	22650000	3899.02
chr22	22655000	8400.16
chr22	22660000	7820.91
chr22	22665000	6880.66
chr22	22670000	10386.98
chr22	22675000	11385.88
chr22	22680000	12845.97
chr22	22685000	9055.98
chr22	22690000	9618.39
chr22	22695000	12240.87
chr22	22700000	13296.26
chr22	22705000	13683.17
chr22	22710000	12086.24
chr22	22715000	7754.63
chr22	22720000	9343.62
chr22	22725000	11649.72
chr22	22730000	12977.88
chr22	22735000	6911.54
chr22	22740000	8076.94
chr22	22745000	6928.36
chr22	22750000	13505.62
chr22	22755000	10295.82
chr22	22760000	13698
chr22	22765000	9274.24
chr22	22770000	6012.9
chr22	22775000	11000.15
chr22	22780000	13923.35
chr22	22785000	11495.12
chr22	22790000	10178.9
chr22	22795000	6604.04
chr22	22800000	9922.89
chr22	22805000	9003.42
chr22	22810000	10190.74
chr22	22815000	9666.12
chr22	22820000	8306.21
chr22	22825000	10797.86
chr22	22830000	7637.55
chr22	22835000	9532.13
chr22	22840000	9119.49
chr22	22845000	9618.36
chr22	22850000	8856.55
chr22	22855000	7639.51
chr22	22860000	9955.46
chr22	22865000	10709.36
chr22	22870000	7735.69
chr22	22875000	7602.9
chr22	22880000	11131.06
chr22	22885000	10779.94
chr22	22890000	11371.11
chr22	22895000	10764.03
chr22	22900000	8915.17
chr22	22905000	11507.14
chr22	22910000	8754.6
chr22	22915000	14577.05
chr22	22920000	11883.99
chr22	22925000	10505.37
chr22	22930000	13361.95
chr22	22935000	13452.32
chr22	22940000	9339.8
chr22	22945000	10806.82
chr22	22950000	8750.53
chr22	22955000	14981.66
chr22	22960000	10223.57
chr22	22965000	7709.1
chr22	22970000	2007.68
chr22	22975000	2919.29
chr22	22980000	5181.78
chr22	22985000	5007.18
chr22	22990000	5900.87
chr22	22995000	7416.42
chr22	23000000	11862.23
chr22	23005000	11277.05
chr22	23010000	12388
chr22	23015000	8046.36
chr22	23020000	7499.87
chr22	23025000	9299.22
chr22	23030000	11007.3
chr22	23035000	17322.78
chr22	23040000	13784.7
chr22	23045000	14155.65
chr22	23050000	14804.48
chr22	23055000	13814.45
chr22	23060000	13274.67
chr22	23065000	7836.16
chr22	23070000	10114.54
chr22	23075000	12264.91
chr22	23080000	6505.95
chr22	23085000	9374.65
chr22	23090000	10708.81
chr22	23095000	16312.23
chr22	23100000	11848.63
chr22	23105000	10182.21
chr22	23110000	11577.82
chr22	23115000	12537.02
chr22	23120000	8848.06
chr22	23125000	12126.39
chr22	23130000	14232.26
chr22	23135000	13636.14
chr22	23140000	14693.53
chr22	23145000	11570.88
chr22	23150000	12327.77
chr22	23155000	16239.9
chr22	23160000	17032.45
chr22	23165000	10486.71
chr22	23170000	9808.24
chr22	23175000	12202.75
chr22	23180000	11401.19
chr22	23185000	9372.71
chr22	23190000	18755.57
chr22	23195000	17096.92
chr22	23200000	3585.83
chr22	23205000	4063.96
chr22	23210000	5101.54
chr22	23215000	3593.79
chr22	23220000	5507.19
chr22	23225000	7109.19
chr22	23230000	4020.31
chr22	23235000	6130.13
chr22	23240000	10683.85
chr22	23245000	19246.07
chr22	23250000	25204.17
chr22	23255000	30444.57
chr22	23260000	27834.72
chr22	23265000	20549.22
chr22	23270000	29988.92
chr22	23275000	23967.25
chr22	23280000	28168.43
chr22	23285000	22450.09
chr22	23290000	23951.04
chr22	23295000	19244.39
chr22	23300000	16707.18
chr22	23305000	17880.63
chr22	23310000	18160.3
chr22	23315000	17077.09
chr22	23320000	15794.45
chr22	23325000	16275.58
chr22	23330000	10352.79
chr22	23335000	15907.39
chr22	23340000	19798.83
chr22	23345000	12461.49
chr22	23350000	22519.62
chr22	23355000	12545.83
chr22	23360000	13735.11
chr22	23365000	15455.14
chr22	23370000	14553.43
chr22	23375000	24034.18
chr22	23380000	17739.4
chr22	23385000	17203.78
chr22	23390000	16618.53
chr22	23395000	21201.13
chr22	23400000	21720.87
chr22	23405000	21392.5
chr22	23410000	9715.76
chr22	23415000	16268.38
chr22	23420000	11690.75
chr22	23425000	13870.03
chr22	23430000	20609.18
chr22	23435000	18868.41
chr22	23440000	20003.13
chr22	23445000	20591.26
chr22	23450000	19232.42
chr22	23455000	14158.72
chr22	23460000	17204.04
chr22	23465000	26314.05
chr22	23470000	21709.5
chr22	23475000	17522.32
chr22	23480000	25234.31
chr22	23485000	22767.4
chr22	23490000	27836.29
chr22	23495000	22578.08
chr22	23500000	15731.92
chr22	23505000	17302.21
chr22	23510000	19758.29
chr22	23515000	22195.53
chr22	23520000	23171.42
chr22	23525000	26230.37
chr22	23530000	21397.79
chr22	23535000	22013.55
chr22	23540000	15982.91
chr22	23545000	19594.49
chr22	23550000	15065.28
chr22	23555000	16907.25
chr22	23560000	25544.9
chr22	23565000	22513.63
chr22	23570000	21698.31
chr22	23575000	21717.16
chr22	23580000	19136.27
chr22	23585000	24130.49
chr22	23590000	23111.98
chr22	23595000	19793
chr22	23600000	15602.03
chr22	23605000	15756.76
chr22	23610000	23013.74
chr22	23615000	26459.85
chr22	23620000	22211.47
chr22	23625000	18198.23
chr22	23630000	24235.1
chr22	23635000	26582.87
chr22	23640000	20633.36
chr22	23645000	13251.39
chr22	23650000	7204.43
chr22	23655000	7783.77
chr22	23660000	12341.76
chr22	23665000	12299.09
chr22	23670000	8352.1
chr22	23675000	9586.1
chr22	23680000	11479.86
chr22	23685000	11953.11
chr22	23690000	15431.6
chr22	23695000	14305.79
chr22	23700000	15091.41
chr22	23705000	11123.59
chr22	23710000	16173.76
chr22	23715000	12143.37
chr22	23720000	11830.96
chr22	23725000	15711.52
chr22	23730000	17237.05
chr22	23735000	13231.61
chr22	23740000	12005.52
chr22	23745000	10768.55
chr22	23750000	20630.54
chr22	23755000	12840.82
chr22	23760000	17077.31
chr22	23765000	13461.66
chr22	23770000	14231.4
chr22	23775000	10681.2
chr22	23780000	12510.46
chr22	23785000	11881.56
chr22	23790000	6342.56
chr22	23795000	12986.55
chr22	23800000	7983.21
chr22	23805000	8923.58
chr22	23810000	11474.83
chr22	23815000	10222.03
chr22	23820000	13020.33
chr22	23825000	13354.63
chr22	23830000	12822.92
chr22	23835000	16153
chr22	23840000	9691.34
chr22	23845000	8463.27
chr22	23850000	14184.75
chr22	23855000	17294.59
chr22	23860000	18794.4
chr22	23865000	19724.99
chr22	23870000	16967.31
chr22	23875000	12725.63
chr22	23880000	12656.29
chr22	23885000	13781.06
chr22	23890000	11722.78
chr22	23895000	14361.34
chr22	23900000	13832.67
chr22	23905000	15850.2
chr22	23910000	22554.75
chr22	23915000	9529.73
chr22	23920000	17208.27
chr22	23925000	22996.3
chr22	23930000	16343.49
chr22	23935000	14453.68
chr22	23940000	18627.75
chr22	23945000	17510.85
chr22	23950000	11815.05
chr22	23955000	17990.86
chr22	23960000	18030.54
chr22	23965000	16754.97
chr22	23970000	17467.03
chr22	23975000	14028.1
chr22	23980000	12276.46
chr22	23985000	15404.79
chr22	23990000	20888.18
chr22	23995000	22666.67
chr22	24000000	19146.25
chr22	24005000	12306.89
chr22	24010000	8151.65
chr22	24015000	21608.27
chr22	24020000	16222.06
chr22	24025000	21625.21
chr22	24030000	16636.6
chr22	24035000	28811.24
chr22	24040000	13813.56
chr22	24045000	15718.98
chr22	24050000	22906.35
chr22	24055000	33837.91
chr22	24060000	22986.45
chr22	24065000	11891.05
chr22	24070000	20558.44
chr22	24075000	18470.45
chr22	24080000	18955.46
chr22	24085000	23004.42
chr22	24090000	16979.53
chr22	24095000	18336.31
chr22	24100000	17883
chr22	24105000	21649.33
chr22	24110000	19471.91
chr22	24115000	15229.69
chr22	24120000	30023.69
chr22	24125000	17021.9
chr22	24130000	18976.74
chr22	24135000	13415.33
chr22	24140000	24037.44
chr22	24145000	24966.84
chr22	24150000	16650.92
chr22	24155000	21315.82
chr22	24160000	15708.71
chr22	24165000	26338.83
chr22	24170000	18186.55
chr22	24175000	22871.14
chr22	24180000	21898.08
chr22	24185000	20251.01
chr22	24190000	22783.22
chr22	24195000	8887.55
chr22	24200000	20111.21
chr22	24205000	21187.43
chr22	24210000	20621.15
chr22	24215000	25766.2
chr22	24220000	23092.88
chr22	24225000	22211.19
chr22	24230000	16706.84
chr22	24235000	18606.19
chr22	24240000	15771.41
chr22	24245000	24492.39
chr22	24250000	18147.03
chr22	24255000	18179.78
chr22	24260000	18249.34
chr22	24265000	17457.72
chr22	24270000	12410.97
chr22	24275000	60.5
chr22	24280000	501.93
chr22	24285000	64.47
chr22	24290000	5963.51
chr22	24295000	11496.6
chr22	24300000	1847.99
chr22	24305000	161.69
chr22	24310000	12436.68
chr22	24315000	67.45
chr22	24320000	2254.64
chr22	24325000	900.69
chr22	24330000	1108.02
chr22	24335000	12621.47
chr22	24340000	9371.75
chr22	24345000	17685.15
chr22	24350000	18837.78
chr22	24355000	12470.62
chr22	24360000	18701.84
chr22	24365000	21778.79
chr22	24370000	18342.59
chr22	24375000	18199.76
chr22	24380000	18372.4
chr22	24385000	15594.83
chr22	24390000	17097.71
chr22	24395000	11907.1
chr22	24400000	17198.9
chr22	24405000	15439.22
chr22	24410000	13356.12
chr22	24415000	12434.77
chr22	24420000	13230.27
chr22	24425000	11307.02
chr22	24430000	14006.1
chr22	24435000	18098.82
chr22	24440000	13397.13
chr22	24445000	16822.24
chr22	24450000	19796.86
chr22	24455000	16927.39
chr22	24460000	6858.12
chr22	24465000	18112.78
chr22	24470000	8660.6
chr22	24475000	10949.9
chr22	24480000	18938.05
chr22	24485000	20297.99
chr22	24490000	6866.25
chr22	24495000	20955.84
chr22	24500000	24459.21
chr22	24505000	18098.95
chr22	24510000	18380.6
chr22	24515000	18455.98
chr22	24520000	14952.43
chr22	24525000	15553.69
chr22	24530000	20655.16
chr22	24535000	19252.56
chr22	24540000	23843.27
chr22	24545000	23231.2
chr22	24550000	11824.94
chr22	24555000	15835.42
chr22	24560000	17449.32
chr22	24565000	17584.38
chr22	24570000	13076.77
chr22	24575000	13787.08
chr22	24580000	14464.61
chr22	24585000	17159.79
chr22	24590000	15576.65
chr22	24595000	14060.82
chr22	24600000	14306.82
chr22	24605000	14158.05
chr22	24610000	22506.21
chr22	24615000	22384.24
chr22	24620000	19565.14
chr22	24625000	6984.32
chr22	24630000	15067.64
chr22	24635000	15741.13
chr22	24640000	14607.36
chr22	24645000	9687.35
chr22	24650000	9444.31
chr22	24655000	9269.74
chr22	24660000	15308.53
chr22	24665000	13158.97
chr22	24670000	14133.21
chr22	24675000	12976.56
chr22	24680000	13486.52
chr22	24685000	15111.21
chr22	24690000	11040.47
chr22	24695000	16009.95
chr22	24700000	12095.93
chr22	24705000	13461.84
chr22	24710000	13671.14
chr22	24715000	19838.31
chr22	24720000	16758.24
chr22	24725000	13900.33
chr22	24730000	10672.54
chr22	24735000	14118.68
chr22	24740000	16505.18
chr22	24745000	11597.08
chr22	24750000	12449.02
chr22	24755000	16130.23
chr22	24760000	11608.97
chr22	24765000	15344.66
chr22	24770000	15042.01
chr22	24775000	16421.84
chr22	24780000	14278.25
chr22	24785000	13460
chr22	24790000	19861
chr22	24795000	22348.65
chr22	24800000	23009.52
chr22	24805000	24482.8
chr22	24810000	20312.54
chr22	24815000	16009.41
chr22	24820000	17972.38
chr22	24825000	28135.51
chr22	24830000	25111.19
chr22	24835000	28378.95
chr22	24840000	19084.35
chr22	24845000	18123.16
chr22	24850000	17503.1
chr22	24855000	21831
chr22	24860000	13975.77
chr22	24865000	16670.93
chr22	24870000	15163.19
chr22	24875000	16011.35
chr22	24880000	17680.89
chr22	24885000	17783.12
chr22	24890000	11810.44
chr22	24895000	20022.94
chr22	24900000	19521.84
chr22	24905000	18307.76
chr22	24910000	25566.13
chr22	24915000	24473.01
chr22	24920000	17515.3
chr22	24925000	19092.56
chr22	24930000	20917.89
chr22	24935000	20883.12
chr22	24940000	24245.02
chr22	24945000	21852.3
chr22	24950000	11558.43
chr22	24955000	19072.76
chr22	24960000	19670.1
chr22	24965000	19035.34
chr22	24970000	15551.44
chr22	24975000	16520.72
chr22	24980000	9238.51
chr22	24985000	17789.56
chr22	24990000	17819.47
chr22	24995000	18295.67
chr22	25000000	11025.27
chr22	25005000	8237.81
chr22	25010000	12124.75
chr22	25015000	12120.88
chr22	25020000	11738.96
chr22	25025000	15248.81
chr22	25030000	9821.42
chr22	25035000	12827.33
chr22	25040000	5582.34
chr22	25045000	5865.04
chr22	25050000	10275.98
chr22	25055000	10125.17
chr22	25060000	8136.19
chr22	25065000	6826.5
chr22	25070000	9360.21
chr22	25075000	8813.83
chr22	25080000	13229.56
chr22	25085000	6503.25
chr22	25090000	11683
chr22	25095000	14762.54
chr22	25100000	13014.52
chr22	25105000	11593.74
chr22	25110000	9983.65
chr22	25115000	10483.65
chr22	25120000	13954.03
chr22	25125000	11999.37
chr22	25130000	12286.35
chr22	25135000	14834.85
chr22	25140000	14831.02
chr22	25145000	11206.92
chr22	25150000	11993.59
chr22	25155000	13296.4
chr22	25160000	14041.42
chr22	25165000	14263.79
chr22	25170000	15012.74
chr22	25175000	12223.95
chr22	25180000	15261.81
chr22	25185000	14907.66
chr22	25190000	13297.42
chr22	25195000	15738.05
chr22	25200000	11689.22
chr22	25205000	10396.56
chr22	25210000	14569.52
chr22	25215000	15323.53
chr22	25220000	13710.32
chr22	25225000	19417.19
chr22	25230000	13956.38
chr22	25235000	14880.08
chr22	25240000	16904.13
chr22	25245000	14455.56
chr22	25250000	15647.12
chr22	25255000	12884.11
chr22	25260000	17382.5
chr22	25265000	14943.8
chr22	25270000	16923.18
chr22	25275000	13843.61
chr22	25280000	13930.84
chr22	25285000	12783.99
chr22	25290000	15754.47
chr22	25295000	13763.21
chr22	25300000	14164.1
chr22	25305000	11272.96
chr22	25310000	14450.85
chr22	25315000	11990.28
chr22	25320000	10497.16
chr22	25325000	13080.71
chr22	25330000	10765.04
chr22	25335000	13235.45
chr22	25340000	17419.3
chr22	25345000	15182.01
chr22	25350000	17026.36
chr22	25355000	13468.54
chr22	25360000	14852.66
chr22	25365000	13282.99
chr22	25370000	16366.71
chr22	25375000	11924.86
chr22	25380000	12565.63
chr22	25385000	12209.49
chr22	25390000	13815.91
chr22	25395000	11965.48
chr22	25400000	13816.8
chr22	25405000	14086.61
chr22	25410000	5349.69
chr22	25415000	102.2
chr22	25425000	705.4
chr22	25430000	410.75
chr22	25435000	415.72
chr22	25440000	723.26
chr22	25445000	754.04
chr22	25450000	2865.4
chr22	25455000	13216.58
chr22	25460000	12069.71
chr22	25465000	22096.49
chr22	25470000	19019.91
chr22	25475000	19238.18
chr22	25480000	17311.31
chr22	25485000	14372.52
chr22	25490000	17561.35
chr22	25495000	11052.82
chr22	25500000	13672.24
chr22	25505000	12594.76
chr22	25510000	16210.27
chr22	25515000	18082.51
chr22	25520000	12453.97
chr22	25525000	14277.58
chr22	25530000	13514.65
chr22	25535000	13121.69
chr22	25540000	12989.82
chr22	25545000	14246.89
chr22	25550000	10535.18
chr22	25555000	16958.73
chr22	25560000	12194.24
chr22	25565000	12344.03
chr22	25570000	19086.95
chr22	25575000	14322.54
chr22	25580000	19941.33
chr22	25585000	13767.98
chr22	25590000	16275.29
chr22	25595000	15554.01
chr22	25600000	14990.37
chr22	25605000	17646.53
chr22	25610000	10929.34
chr22	25615000	12296.51
chr22	25620000	11169.48
chr22	25625000	13293.81
chr22	25630000	10654.43
chr22	25635000	15560.9
chr22	25640000	14640.23
chr22	25645000	12812.49
chr22	25650000	10750.63
chr22	25655000	9583.74
chr22	25660000	11910.63
chr22	25665000	11743.89
chr22	25670000	8934.86
chr22	25675000	8924.94
chr22	25680000	10622.49
chr22	25685000	6224.14
chr22	25690000	11186.14
chr22	25695000	8240.32
chr22	25700000	12009.74
chr22	25705000	11040.29
chr22	25710000	11045.2
chr22	25715000	12439.33
chr22	25720000	13584.37
chr22	25725000	14634.22
chr22	25730000	17647.48
chr22	25735000	11677.28
chr22	25740000	12305.46
chr22	25745000	15890.19
chr22	25750000	21853.34
chr22	25755000	24733.9
chr22	25760000	14147.87
chr22	25765000	19132.65
chr22	25770000	20952.18
chr22	25775000	20321.12
chr22	25780000	20509.49
chr22	25785000	20909.37
chr22	25790000	22418.37
chr22	25795000	26404.69
chr22	25800000	16338.98
chr22	25805000	17143.7
chr22	25810000	16024.62
chr22	25815000	14108.84
chr22	25820000	9459.5
chr22	25825000	18568.68
chr22	25830000	16408.82
chr22	25835000	15503.12
chr22	25840000	19598.03
chr22	25845000	18363.96
chr22	25850000	14679.91
chr22	25855000	17468.2
chr22	25860000	19475.4
chr22	25865000	15843.94
chr22	25870000	19670.82
chr22	25875000	19427.61
chr22	25880000	21832.51
chr22	25885000	13410.63
chr22	25890000	17839.81
chr22	25895000	10033.09
chr22	25900000	13136.83
chr22	25905000	14327.49
chr22	25910000	11444.1
chr22	25915000	10980.7
chr22	25920000	12074.2
chr22	25925000	11622.63
chr22	25930000	14511.11
chr22	25935000	16970.8
chr22	25940000	18863.82
chr22	25945000	20222.08
chr22	25950000	21027.7
chr22	25955000	21648.51
chr22	25960000	13952.93
chr22	25965000	18246.96
chr22	25970000	13555
chr22	25975000	17102.03
chr22	25980000	10436.64
chr22	25985000	11735.37
chr22	25990000	15483.65
chr22	25995000	12770.06
chr22	26000000	10668.76
chr22	26005000	11173.69
chr22	26010000	14809.98
chr22	26015000	19496.06
chr22	26020000	19909.73
chr22	26025000	15198.09
chr22	26030000	15213.91
chr22	26035000	15344.9
chr22	26040000	12258.17
chr22	26045000	15082.93
chr22	26050000	16158.48
chr22	26055000	13344.75
chr22	26060000	13576.04
chr22	26065000	15841.29
chr22	26070000	17840.56
chr22	26075000	13528.54
chr22	26080000	15021.86
chr22	26085000	18265.49
chr22	26090000	15340.67
chr22	26095000	14093.37
chr22	26100000	18786.65
chr22	26105000	17654.5
chr22	26110000	17657.56
chr22	26115000	10670.33
chr22	26120000	13810.65
chr22	26125000	18195.29
chr22	26130000	17643.74
chr22	26135000	16222.86
chr22	26140000	18583.36
chr22	26145000	20330.78
chr22	26150000	15871.83
chr22	26155000	14590.94
chr22	26160000	15305.47
chr22	26165000	18392.38
chr22	26170000	23712.09
chr22	26175000	20212.35
chr22	26180000	14620.01
chr22	26185000	18426.33
chr22	26190000	16131.2
chr22	26195000	13523.49
chr22	26200000	17913.19
chr22	26205000	10881.14
chr22	26210000	15310.6
chr22	26215000	9909.68
chr22	26220000	17369.47
chr22	26225000	19264.56
chr22	26230000	11192.55
chr22	26235000	20003.76
chr22	26240000	20702.33
chr22	26245000	15439.57
chr22	26250000	16116.4
chr22	26255000	12200.91
chr22	26260000	15514.11
chr22	26265000	17725.91
chr22	26270000	16046.99
chr22	26275000	11723.73
chr22	26280000	17313.21
chr22	26285000	10782.06
chr22	26290000	16576.04
[truncated: 4,977 more rows]
