# Supplementary material for: Highly interacting regions of the human genome are enriched with enhancers and bound by DNA repair proteins
Source: Sci Rep. 2019 Mar 14;9:4577. doi: 10.1038/s41598-019-40770-9 (PMC6418152; doi:10.1038/s41598-019-40770-9)
Supplement: Supplementary file 2 — Supplementary information SI-2 [file 41598_2019_40770_MOESM2_ESM.zip › Supplementary information SI-2/Chr3.sgr]

chr3	55000	1273.10
chr3	60000	2530.47
chr3	65000	2145.18
chr3	70000	2591.83
chr3	75000	2571.27
chr3	80000	2616.30
chr3	85000	2348.92
chr3	90000	2280.10
chr3	95000	2373.76
chr3	100000	2847.54
chr3	105000	2685.02
chr3	110000	2271.61
chr3	115000	3145.28
chr3	120000	2365.82
chr3	125000	2858.23
chr3	130000	2660.02
chr3	135000	2494.92
chr3	140000	2561.12
chr3	145000	2205.47
chr3	150000	2538.24
chr3	155000	2584.92
chr3	160000	2824.12
chr3	165000	2488.64
chr3	170000	2598.12
chr3	175000	1900.15
chr3	180000	2775.27
chr3	185000	2037.97
chr3	190000	1992.62
chr3	195000	2709.28
chr3	200000	2853.14
chr3	205000	2586.21
chr3	210000	2503.76
chr3	215000	2558.72
chr3	220000	2328.54
chr3	225000	2319.97
chr3	230000	1395.09
chr3	235000	2191.23
chr3	240000	2562.24
chr3	245000	3006.47
chr3	250000	2876.99
chr3	255000	2355.83
chr3	260000	3048.48
chr3	265000	2962.80
chr3	270000	2763.46
chr3	275000	2558.57
chr3	280000	2642.70
chr3	285000	2310.52
chr3	290000	2613.21
chr3	295000	2530.28
chr3	300000	2522.68
chr3	305000	2608.53
chr3	310000	2742.07
chr3	315000	2742.89
chr3	320000	2798.46
chr3	325000	2747.08
chr3	330000	2471.21
chr3	335000	2326.72
chr3	340000	2665.21
chr3	345000	2178.82
chr3	350000	2594.88
chr3	355000	2393.33
chr3	360000	1881.62
chr3	365000	2170.10
chr3	370000	2588.03
chr3	375000	2433.00
chr3	380000	2474.30
chr3	385000	2348.86
chr3	390000	2114.78
chr3	395000	2264.45
chr3	400000	2572.85
chr3	405000	2631.43
chr3	410000	2815.90
chr3	415000	2463.97
chr3	420000	2207.48
chr3	425000	2693.99
chr3	430000	3156.45
chr3	435000	2354.12
chr3	440000	2307.58
chr3	445000	2461.74
chr3	450000	2464.84
chr3	455000	2240.71
chr3	460000	2784.88
chr3	465000	2768.37
chr3	470000	1856.11
chr3	475000	2801.70
chr3	480000	2722.70
chr3	485000	3037.72
chr3	490000	2187.56
chr3	495000	2170.49
chr3	500000	3068.29
chr3	505000	2789.01
chr3	510000	2791.42
chr3	515000	2745.20
chr3	520000	2536.40
chr3	525000	2507.07
chr3	530000	2687.38
chr3	535000	2613.14
chr3	540000	2242.89
chr3	545000	2156.24
chr3	550000	2675.96
chr3	555000	2470.04
chr3	560000	2218.00
chr3	565000	2750.06
chr3	570000	2780.11
chr3	575000	2046.96
chr3	580000	2177.34
chr3	585000	2316.12
chr3	590000	2518.87
chr3	595000	2372.59
chr3	600000	2538.48
chr3	605000	2249.66
chr3	610000	2183.12
chr3	615000	1930.79
chr3	620000	2016.88
chr3	625000	1994.75
chr3	630000	2298.11
chr3	635000	2147.31
chr3	640000	1987.49
chr3	645000	1948.16
chr3	650000	1880.57
chr3	655000	2089.89
chr3	660000	2230.53
chr3	665000	2254.29
chr3	670000	2430.67
chr3	675000	2458.65
chr3	680000	2201.94
chr3	685000	2460.40
chr3	690000	2088.98
chr3	695000	2416.42
chr3	700000	2441.69
chr3	705000	2333.91
chr3	710000	2703.86
chr3	715000	2516.68
chr3	720000	2186.53
chr3	725000	2515.18
chr3	730000	2762.90
chr3	735000	2345.15
chr3	740000	2400.79
chr3	745000	2195.58
chr3	750000	2771.52
chr3	755000	2257.74
chr3	760000	2315.37
chr3	765000	2150.76
chr3	770000	2260.93
chr3	775000	2236.89
chr3	780000	1969.45
chr3	785000	2365.38
chr3	790000	2264.26
chr3	795000	2361.68
chr3	800000	1805.76
chr3	805000	2370.79
chr3	810000	2375.18
chr3	815000	2242.46
chr3	820000	2001.50
chr3	825000	2400.98
chr3	830000	2230.53
chr3	835000	2564.42
chr3	840000	2550.43
chr3	845000	2061.10
chr3	850000	1803.38
chr3	855000	2373.14
chr3	860000	2444.75
chr3	865000	2104.16
chr3	870000	2202.32
chr3	875000	2020.91
chr3	880000	2521.74
chr3	885000	2669.30
chr3	890000	3343.25
chr3	895000	3236.71
chr3	900000	2611.89
chr3	905000	2075.34
chr3	910000	2486.08
chr3	915000	2230.92
chr3	920000	2464.37
chr3	925000	2394.90
chr3	930000	2109.08
chr3	935000	2324.38
chr3	940000	1990.09
chr3	945000	2422.05
chr3	950000	2388.50
chr3	955000	2197.89
chr3	960000	2607.72
chr3	965000	1995.11
chr3	970000	2254.16
chr3	975000	2367.46
chr3	980000	2695.68
chr3	985000	2205.70
chr3	990000	2387.19
chr3	995000	2586.89
chr3	1000000	2393.22
chr3	1005000	2356.92
chr3	1010000	2064.89
chr3	1015000	2321.57
chr3	1020000	2712.03
chr3	1025000	2747.28
chr3	1030000	2245.48
chr3	1035000	2212.23
chr3	1040000	2517.13
chr3	1045000	2053.81
chr3	1050000	2380.71
chr3	1055000	2441.84
chr3	1060000	2296.00
chr3	1065000	2367.54
chr3	1070000	2235.71
chr3	1075000	2142.94
chr3	1080000	1820.49
chr3	1085000	2065.92
chr3	1090000	2166.93
chr3	1095000	2500.12
chr3	1100000	2725.11
chr3	1105000	2511.44
chr3	1110000	2197.06
chr3	1115000	2006.99
chr3	1120000	1784.93
chr3	1125000	2638.13
chr3	1130000	1979.10
chr3	1135000	2352.78
chr3	1140000	1979.12
chr3	1145000	1974.67
chr3	1150000	2318.28
chr3	1155000	2243.39
chr3	1160000	2251.18
chr3	1165000	1849.14
chr3	1170000	2514.80
chr3	1175000	2314.13
chr3	1180000	2098.58
chr3	1185000	2262.25
chr3	1190000	2046.89
chr3	1195000	2229.01
chr3	1200000	2075.79
chr3	1205000	2953.20
chr3	1210000	2481.21
chr3	1215000	2420.95
chr3	1220000	1995.72
chr3	1225000	2067.71
chr3	1230000	2223.73
chr3	1235000	2356.40
chr3	1240000	1914.11
chr3	1245000	2509.83
chr3	1250000	2388.70
chr3	1255000	2464.79
chr3	1260000	2564.48
chr3	1265000	2430.07
chr3	1270000	2786.51
chr3	1275000	2362.21
chr3	1280000	2424.81
chr3	1285000	2207.24
chr3	1290000	2235.25
chr3	1295000	2197.01
chr3	1300000	2480.17
chr3	1305000	2110.17
chr3	1310000	2407.82
chr3	1315000	2816.43
chr3	1320000	2307.64
chr3	1325000	2254.90
chr3	1330000	2660.61
chr3	1335000	1963.27
chr3	1340000	2025.65
chr3	1345000	2142.26
chr3	1350000	2080.35
chr3	1355000	2469.22
chr3	1360000	2071.73
chr3	1365000	2199.66
chr3	1370000	2442.13
chr3	1375000	2521.87
chr3	1380000	2123.52
chr3	1385000	2333.43
chr3	1390000	1972.97
chr3	1395000	1887.04
chr3	1400000	2010.32
chr3	1405000	2122.32
chr3	1410000	2167.53
chr3	1415000	2479.46
chr3	1420000	2093.05
chr3	1425000	2105.77
chr3	1430000	1688.59
chr3	1435000	2494.60
chr3	1440000	2001.24
chr3	1445000	2091.81
chr3	1450000	2332.59
chr3	1455000	2490.03
chr3	1460000	2501.35
chr3	1465000	2373.24
chr3	1470000	2554.21
chr3	1475000	2435.10
chr3	1480000	2248.78
chr3	1485000	2392.88
chr3	1490000	2517.77
chr3	1495000	2405.55
chr3	1500000	2199.63
chr3	1505000	2054.27
chr3	1510000	2139.25
chr3	1515000	2456.45
chr3	1520000	2187.93
chr3	1525000	2422.10
chr3	1530000	2385.64
chr3	1535000	2167.43
chr3	1540000	2229.47
chr3	1545000	1900.27
chr3	1550000	2333.16
chr3	1555000	2507.46
chr3	1560000	2002.38
chr3	1565000	2254.39
chr3	1570000	2446.83
chr3	1575000	2509.49
chr3	1580000	1778.46
chr3	1585000	2288.66
chr3	1590000	2103.57
chr3	1595000	2616.46
chr3	1600000	2285.37
chr3	1605000	2122.45
chr3	1610000	2261.98
chr3	1615000	2191.04
chr3	1620000	2212.31
chr3	1625000	2737.86
chr3	1630000	1764.28
chr3	1635000	2350.44
chr3	1640000	2528.53
chr3	1645000	2059.39
chr3	1650000	2235.45
chr3	1655000	2642.48
chr3	1660000	2516.45
chr3	1665000	2123.78
chr3	1670000	2234.22
chr3	1675000	2418.78
chr3	1680000	2070.32
chr3	1685000	1795.58
chr3	1690000	2608.35
chr3	1695000	2108.74
chr3	1700000	2060.66
chr3	1705000	2422.07
chr3	1710000	1920.86
chr3	1715000	2110.37
chr3	1720000	2349.57
chr3	1725000	2139.50
chr3	1730000	2209.92
chr3	1735000	2466.65
chr3	1740000	2584.67
chr3	1745000	2507.48
chr3	1750000	2426.95
chr3	1755000	2256.79
chr3	1760000	2765.33
chr3	1765000	2480.23
chr3	1770000	2670.11
chr3	1775000	2031.99
chr3	1780000	2452.19
chr3	1785000	2363.32
chr3	1790000	2551.82
chr3	1795000	2753.12
chr3	1800000	2317.96
chr3	1805000	1793.90
chr3	1810000	2212.10
chr3	1815000	2342.39
chr3	1820000	2271.06
chr3	1825000	2329.07
chr3	1830000	2260.80
chr3	1835000	2182.54
chr3	1840000	2395.45
chr3	1845000	2374.89
chr3	1850000	1675.83
chr3	1855000	2221.93
chr3	1860000	2169.32
chr3	1865000	2244.41
chr3	1870000	2171.25
chr3	1875000	2289.14
chr3	1880000	2515.09
chr3	1885000	2170.34
chr3	1890000	1916.83
chr3	1895000	2237.89
chr3	1900000	2188.93
chr3	1905000	2314.17
chr3	1910000	2200.96
chr3	1915000	2346.77
chr3	1920000	2052.59
chr3	1925000	1992.83
chr3	1930000	2651.08
chr3	1935000	2333.06
chr3	1940000	2001.77
chr3	1945000	2293.30
chr3	1950000	2295.93
chr3	1955000	2498.09
chr3	1960000	2337.38
chr3	1965000	2821.06
chr3	1970000	2429.96
chr3	1975000	2518.18
chr3	1980000	2169.23
chr3	1985000	2199.03
chr3	1990000	2228.59
chr3	1995000	2503.14
chr3	2000000	2299.86
chr3	2005000	2282.87
chr3	2010000	2252.27
chr3	2015000	2928.14
chr3	2020000	2537.06
chr3	2025000	2500.21
chr3	2030000	2269.55
chr3	2035000	2126.27
chr3	2040000	1942.59
chr3	2045000	2005.31
chr3	2050000	2111.77
chr3	2055000	2487.90
chr3	2060000	2796.91
chr3	2065000	2222.57
chr3	2070000	2143.41
chr3	2075000	2471.29
chr3	2080000	2545.04
chr3	2085000	2498.15
chr3	2090000	2267.44
chr3	2095000	2295.13
chr3	2100000	2176.74
chr3	2105000	2820.99
chr3	2110000	2000.00
chr3	2115000	2118.55
chr3	2120000	2282.86
chr3	2125000	2295.44
chr3	2130000	2199.53
chr3	2135000	2357.33
chr3	2140000	2528.39
chr3	2145000	2600.09
chr3	2150000	2426.74
chr3	2155000	2829.46
chr3	2160000	2725.10
chr3	2165000	2697.67
chr3	2170000	2761.89
chr3	2175000	2464.57
chr3	2180000	2810.13
chr3	2185000	2541.43
chr3	2190000	2254.29
chr3	2195000	2756.23
chr3	2200000	2723.86
chr3	2205000	2116.43
chr3	2210000	2421.72
chr3	2215000	2372.12
chr3	2220000	2229.34
chr3	2225000	2597.57
chr3	2230000	2710.30
chr3	2235000	2882.93
chr3	2240000	2497.07
chr3	2245000	2282.58
chr3	2250000	2505.13
chr3	2255000	2629.30
chr3	2260000	2440.92
chr3	2265000	2357.80
chr3	2270000	2510.15
chr3	2275000	2512.72
chr3	2280000	2306.55
chr3	2285000	1652.93
chr3	2290000	2432.59
chr3	2295000	2791.33
chr3	2300000	2289.62
chr3	2305000	2303.25
chr3	2310000	1809.42
chr3	2315000	2455.12
chr3	2320000	2370.13
chr3	2325000	2520.48
chr3	2330000	2466.70
chr3	2335000	2050.69
chr3	2340000	2337.54
chr3	2345000	2208.39
chr3	2350000	2547.26
chr3	2355000	1905.28
chr3	2360000	2377.06
chr3	2365000	2514.24
chr3	2370000	1843.28
chr3	2375000	2598.88
chr3	2380000	2602.55
chr3	2385000	2163.78
chr3	2390000	2479.10
chr3	2395000	2511.81
chr3	2400000	2820.63
chr3	2405000	2545.33
chr3	2410000	2545.78
chr3	2415000	2749.96
chr3	2420000	2586.91
chr3	2425000	1803.17
chr3	2430000	2616.68
chr3	2435000	2277.56
chr3	2440000	2329.41
chr3	2445000	2450.76
chr3	2450000	2080.21
chr3	2455000	2479.09
chr3	2460000	2653.59
chr3	2465000	2552.79
chr3	2470000	2283.29
chr3	2475000	2205.26
chr3	2480000	2891.57
chr3	2485000	2828.88
chr3	2490000	2883.72
chr3	2495000	2386.50
chr3	2500000	2475.25
chr3	2505000	2190.53
chr3	2510000	2355.68
chr3	2515000	2318.15
chr3	2520000	3069.47
chr3	2525000	2640.00
chr3	2530000	2012.21
chr3	2535000	2645.19
chr3	2540000	2583.44
chr3	2545000	2712.88
chr3	2550000	2813.32
chr3	2555000	2410.97
chr3	2560000	3057.13
chr3	2565000	2599.99
chr3	2570000	2890.71
chr3	2575000	3253.47
chr3	2580000	2709.01
chr3	2585000	2383.78
chr3	2590000	2801.48
chr3	2595000	2700.44
chr3	2600000	2832.27
chr3	2605000	2336.30
chr3	2610000	2867.99
chr3	2615000	2995.55
chr3	2620000	2167.23
chr3	2625000	2476.37
chr3	2630000	2874.24
chr3	2635000	2409.64
chr3	2640000	2271.28
chr3	2645000	2730.76
chr3	2650000	2186.07
chr3	2655000	2747.83
chr3	2660000	3077.94
chr3	2665000	2744.96
chr3	2670000	2558.12
chr3	2675000	2740.14
chr3	2680000	2424.08
chr3	2685000	2393.07
chr3	2690000	3078.93
chr3	2695000	2239.93
chr3	2700000	2761.55
chr3	2705000	2235.33
chr3	2710000	2527.93
chr3	2715000	2873.87
chr3	2720000	2670.48
chr3	2725000	2412.95
chr3	2730000	2589.83
chr3	2735000	2712.23
chr3	2740000	2852.58
chr3	2745000	2614.85
chr3	2750000	2691.72
chr3	2755000	3002.97
chr3	2760000	2900.42
chr3	2765000	2700.42
chr3	2770000	2772.87
chr3	2775000	2662.01
chr3	2780000	2361.33
chr3	2785000	2532.46
chr3	2790000	2885.58
chr3	2795000	2614.20
chr3	2800000	2547.45
chr3	2805000	2565.33
chr3	2810000	3010.55
chr3	2815000	2853.04
chr3	2820000	2723.23
chr3	2825000	2709.88
chr3	2830000	2969.55
chr3	2835000	2528.57
chr3	2840000	2282.12
chr3	2845000	2858.87
chr3	2850000	2430.12
chr3	2855000	2574.46
chr3	2860000	2825.97
chr3	2865000	2748.12
chr3	2870000	2512.14
chr3	2875000	2272.17
chr3	2880000	2626.61
chr3	2885000	2927.13
chr3	2890000	3025.49
chr3	2895000	3065.13
chr3	2900000	2644.80
chr3	2905000	2570.94
chr3	2910000	2782.04
chr3	2915000	2496.72
chr3	2920000	2660.61
chr3	2925000	2254.57
chr3	2930000	1996.04
chr3	2935000	2205.67
chr3	2940000	2465.02
chr3	2945000	2696.99
chr3	2950000	2545.63
chr3	2955000	2562.18
chr3	2960000	2668.72
chr3	2965000	2079.82
chr3	2970000	2861.70
chr3	2975000	2894.01
chr3	2980000	2764.76
chr3	2985000	2556.16
chr3	2990000	2650.88
chr3	2995000	1629.32
chr3	3000000	2222.28
chr3	3005000	2973.89
chr3	3010000	2716.73
chr3	3015000	2795.78
chr3	3020000	2496.16
chr3	3025000	2679.40
chr3	3030000	2694.04
chr3	3035000	2626.86
chr3	3040000	2481.41
chr3	3045000	2973.41
chr3	3050000	3015.78
chr3	3055000	2448.60
chr3	3060000	2843.21
chr3	3065000	2564.72
chr3	3070000	2420.97
chr3	3075000	2181.37
chr3	3080000	3383.47
chr3	3085000	2993.14
chr3	3090000	2884.50
chr3	3095000	2706.14
chr3	3100000	2826.01
chr3	3105000	3261.72
chr3	3110000	2710.06
chr3	3115000	2797.22
chr3	3120000	3125.07
chr3	3125000	3033.95
chr3	3130000	3151.47
chr3	3135000	2902.82
chr3	3140000	2847.07
chr3	3145000	2624.35
chr3	3150000	2792.35
chr3	3155000	2807.51
chr3	3160000	2874.35
chr3	3165000	2746.08
chr3	3170000	2463.25
chr3	3175000	2445.96
chr3	3180000	3093.24
chr3	3185000	2923.55
chr3	3190000	2662.59
chr3	3195000	2805.98
chr3	3200000	2844.70
chr3	3205000	3164.46
chr3	3210000	2456.32
chr3	3215000	2790.45
chr3	3220000	2895.20
chr3	3225000	2978.49
chr3	3230000	1870.12
chr3	3235000	2784.19
chr3	3240000	1956.14
chr3	3245000	2618.96
chr3	3250000	2949.69
chr3	3255000	2763.06
chr3	3260000	2636.27
chr3	3265000	2628.57
chr3	3270000	2646.15
chr3	3275000	2240.80
chr3	3280000	2654.56
chr3	3285000	2044.31
chr3	3290000	2641.04
chr3	3295000	2315.08
chr3	3300000	2788.72
chr3	3305000	3046.32
chr3	3310000	2404.13
chr3	3315000	2131.94
chr3	3320000	2553.37
chr3	3325000	2586.01
chr3	3330000	3005.94
chr3	3335000	2141.18
chr3	3340000	3189.75
chr3	3345000	2433.70
chr3	3350000	2544.67
chr3	3355000	2751.10
chr3	3360000	2740.39
chr3	3365000	2762.49
chr3	3370000	2685.61
chr3	3375000	3131.08
chr3	3380000	2540.53
chr3	3385000	1919.43
chr3	3390000	2602.56
chr3	3395000	2538.97
chr3	3400000	2519.04
chr3	3405000	2505.00
chr3	3410000	2651.16
chr3	3415000	2310.26
chr3	3420000	2369.55
chr3	3425000	2394.03
chr3	3430000	2548.23
chr3	3435000	2304.72
chr3	3440000	2420.75
chr3	3445000	2535.79
chr3	3450000	2809.85
chr3	3455000	2371.98
chr3	3460000	2353.51
chr3	3465000	2350.62
chr3	3470000	2941.10
chr3	3475000	2579.01
chr3	3480000	2185.64
chr3	3485000	2436.49
chr3	3490000	2195.21
chr3	3495000	2740.24
chr3	3500000	2643.78
chr3	3505000	2573.25
chr3	3510000	2490.19
chr3	3515000	1678.68
chr3	3520000	2173.05
chr3	3525000	2319.78
chr3	3530000	2110.45
chr3	3535000	2515.12
chr3	3540000	2372.25
chr3	3545000	2157.43
chr3	3550000	2751.64
chr3	3555000	2560.97
chr3	3560000	2279.67
chr3	3565000	2512.86
chr3	3570000	2541.42
chr3	3575000	2356.57
chr3	3580000	2936.42
chr3	3585000	2181.06
chr3	3590000	2564.47
chr3	3595000	2556.45
chr3	3600000	2497.36
chr3	3605000	2353.90
chr3	3610000	2653.09
chr3	3615000	2547.91
chr3	3620000	2536.68
chr3	3625000	2130.20
chr3	3630000	2729.80
chr3	3635000	2541.08
chr3	3640000	2449.30
chr3	3645000	2535.22
chr3	3650000	2319.42
chr3	3655000	2486.15
chr3	3660000	2586.53
chr3	3665000	2620.40
chr3	3670000	2005.52
chr3	3675000	2240.79
chr3	3680000	2556.53
chr3	3685000	2279.38
chr3	3690000	1941.71
chr3	3695000	2817.34
chr3	3700000	2912.64
chr3	3705000	2555.81
chr3	3710000	2349.18
chr3	3715000	2047.43
chr3	3720000	2652.19
chr3	3725000	2258.87
chr3	3730000	2166.27
chr3	3735000	2785.96
chr3	3740000	2773.51
chr3	3745000	2530.57
chr3	3750000	2548.28
chr3	3755000	2779.65
chr3	3760000	2002.99
chr3	3765000	1976.07
chr3	3770000	2403.23
chr3	3775000	2261.14
chr3	3780000	2765.81
chr3	3785000	2181.99
chr3	3790000	2451.16
chr3	3795000	2294.08
chr3	3800000	2349.41
chr3	3805000	2921.59
chr3	3810000	2323.70
chr3	3815000	2413.92
chr3	3820000	2511.19
chr3	3825000	2544.51
chr3	3830000	2163.18
chr3	3835000	2464.63
chr3	3840000	2329.73
chr3	3845000	2438.57
chr3	3850000	2940.67
chr3	3855000	2298.28
chr3	3860000	2762.45
chr3	3865000	2987.07
chr3	3870000	2829.88
chr3	3875000	2355.81
chr3	3880000	2472.86
chr3	3885000	1981.97
chr3	3890000	2291.57
chr3	3895000	2721.08
chr3	3900000	2574.39
chr3	3905000	2422.07
chr3	3910000	2330.36
chr3	3915000	2795.15
chr3	3920000	2650.21
chr3	3925000	1870.20
chr3	3930000	2509.93
chr3	3935000	2100.71
chr3	3940000	2271.65
chr3	3945000	2653.78
chr3	3950000	2412.46
chr3	3955000	2220.07
chr3	3960000	2700.36
chr3	3965000	2677.97
chr3	3970000	2382.45
chr3	3975000	2208.75
chr3	3980000	2693.61
chr3	3985000	2267.66
chr3	3990000	2203.52
chr3	3995000	2468.17
chr3	4000000	2328.69
chr3	4005000	1429.02
chr3	4010000	2291.57
chr3	4015000	2373.62
chr3	4020000	2883.66
chr3	4025000	2549.97
chr3	4030000	2288.77
chr3	4035000	2453.59
chr3	4040000	2561.99
chr3	4045000	2613.21
chr3	4050000	2706.32
chr3	4055000	2422.46
chr3	4060000	3055.56
chr3	4065000	2213.08
chr3	4070000	2578.63
chr3	4075000	2983.87
chr3	4080000	2753.36
chr3	4085000	2861.54
chr3	4090000	2615.73
chr3	4095000	2557.33
chr3	4100000	2726.55
chr3	4105000	1957.28
chr3	4110000	2818.45
chr3	4115000	2620.30
chr3	4120000	2817.31
chr3	4125000	2470.83
chr3	4130000	2549.76
chr3	4135000	2492.27
chr3	4140000	2415.79
chr3	4145000	2886.35
chr3	4150000	2360.44
chr3	4155000	2904.26
chr3	4160000	2546.73
chr3	4165000	2414.07
chr3	4170000	3010.53
chr3	4175000	2178.41
chr3	4180000	2480.88
chr3	4185000	2293.06
chr3	4190000	2181.07
chr3	4195000	2450.88
chr3	4200000	2748.37
chr3	4205000	2851.48
chr3	4210000	2572.41
chr3	4215000	2622.21
chr3	4220000	2439.03
chr3	4225000	2325.63
chr3	4230000	2156.05
chr3	4235000	2442.39
chr3	4240000	2591.97
chr3	4245000	2373.61
chr3	4250000	2701.68
chr3	4255000	2564.06
chr3	4260000	2674.44
chr3	4265000	2534.66
chr3	4270000	2472.25
chr3	4275000	2516.64
chr3	4280000	2509.58
chr3	4285000	2598.90
chr3	4290000	2343.44
chr3	4295000	1792.59
chr3	4300000	2998.27
chr3	4305000	2302.90
chr3	4310000	2799.95
chr3	4315000	2683.48
chr3	4320000	2086.94
chr3	4325000	2579.94
chr3	4330000	2810.45
chr3	4335000	3023.71
chr3	4340000	3311.21
chr3	4345000	3269.46
chr3	4350000	2983.26
chr3	4355000	2765.96
chr3	4360000	3059.28
chr3	4365000	2312.77
chr3	4370000	2395.12
chr3	4375000	2617.77
chr3	4380000	3010.81
chr3	4385000	2556.44
chr3	4390000	3048.90
chr3	4395000	3157.69
chr3	4400000	2721.81
chr3	4405000	1743.24
chr3	4410000	3140.62
chr3	4415000	2504.01
chr3	4420000	2723.79
chr3	4425000	2696.78
chr3	4430000	2795.58
chr3	4435000	2583.28
chr3	4440000	2563.99
chr3	4445000	3280.61
chr3	4450000	2705.29
chr3	4455000	2494.31
chr3	4460000	2913.93
chr3	4465000	2933.42
chr3	4470000	2988.00
chr3	4475000	2461.25
chr3	4480000	2767.25
chr3	4485000	2856.06
chr3	4490000	2685.27
chr3	4495000	2583.30
chr3	4500000	2764.12
chr3	4505000	2937.93
chr3	4510000	3423.74
chr3	4515000	2315.29
chr3	4520000	2673.35
chr3	4525000	2859.39
chr3	4530000	2394.58
chr3	4535000	3083.86
chr3	4540000	3236.14
chr3	4545000	3421.65
chr3	4550000	3666.98
chr3	4555000	2933.23
chr3	4560000	3291.92
chr3	4565000	2665.71
chr3	4570000	2940.13
chr3	4575000	2313.92
chr3	4580000	2508.21
chr3	4585000	2532.47
chr3	4590000	2593.46
chr3	4595000	2358.41
chr3	4600000	2391.03
chr3	4605000	2898.89
chr3	4610000	3100.45
chr3	4615000	3068.56
chr3	4620000	3016.06
chr3	4625000	2472.79
chr3	4630000	3123.83
chr3	4635000	3071.31
chr3	4640000	2431.06
chr3	4645000	2960.49
chr3	4650000	2804.07
chr3	4655000	3066.63
chr3	4660000	2772.16
chr3	4665000	2588.40
chr3	4670000	2770.32
chr3	4675000	3060.24
chr3	4680000	3346.93
chr3	4685000	2444.34
chr3	4690000	3088.22
chr3	4695000	3199.49
chr3	4700000	2934.36
chr3	4705000	2536.23
chr3	4710000	2865.33
chr3	4715000	3234.65
chr3	4720000	3232.56
chr3	4725000	3341.78
chr3	4730000	2931.62
chr3	4735000	2667.76
chr3	4740000	3104.30
chr3	4745000	2375.72
chr3	4750000	2540.21
chr3	4755000	3179.62
chr3	4760000	3090.09
chr3	4765000	3506.19
chr3	4770000	2107.81
chr3	4775000	2677.54
chr3	4780000	3075.63
chr3	4785000	2914.07
chr3	4790000	3037.34
chr3	4795000	3293.97
chr3	4800000	3203.36
chr3	4805000	3111.66
chr3	4810000	3831.08
chr3	4815000	2783.83
chr3	4820000	2987.17
chr3	4825000	3171.67
chr3	4830000	3200.69
chr3	4835000	3095.37
chr3	4840000	2748.49
chr3	4845000	3294.61
chr3	4850000	3427.89
chr3	4855000	3225.58
chr3	4860000	3170.24
chr3	4865000	3652.96
chr3	4870000	2943.41
chr3	4875000	3025.60
chr3	4880000	3150.89
chr3	4885000	3027.80
chr3	4890000	3412.28
chr3	4895000	3132.79
chr3	4900000	2596.33
chr3	4905000	2370.18
chr3	4910000	2819.94
chr3	4915000	2343.99
chr3	4920000	2489.27
chr3	4925000	2669.35
chr3	4930000	2945.75
chr3	4935000	2242.51
chr3	4940000	3069.69
chr3	4945000	2937.44
chr3	4950000	2988.47
chr3	4955000	2580.41
chr3	4960000	1695.75
chr3	4965000	2591.59
chr3	4970000	3286.33
chr3	4975000	2512.84
chr3	4980000	2248.44
chr3	4985000	2836.81
chr3	4990000	3066.86
chr3	4995000	2192.57
chr3	5000000	2911.06
chr3	5005000	2658.28
chr3	5010000	2580.76
chr3	5015000	3732.18
chr3	5020000	3646.85
chr3	5025000	3201.02
chr3	5030000	2576.40
chr3	5035000	3353.45
chr3	5040000	2973.14
chr3	5045000	3405.66
chr3	5050000	3643.41
chr3	5055000	3081.74
chr3	5060000	3216.81
chr3	5065000	2527.06
chr3	5070000	3160.39
chr3	5075000	2981.82
chr3	5080000	2733.86
chr3	5085000	3065.21
chr3	5090000	3405.83
chr3	5095000	3267.51
chr3	5100000	3414.64
chr3	5105000	3059.70
chr3	5110000	2707.79
chr3	5115000	3283.12
chr3	5120000	3357.86
chr3	5125000	2939.08
chr3	5130000	3353.72
chr3	5135000	3002.25
chr3	5140000	2479.83
chr3	5145000	3074.70
chr3	5150000	3003.12
chr3	5155000	2749.65
chr3	5160000	2871.11
chr3	5165000	2739.70
chr3	5170000	3119.18
chr3	5175000	3387.17
chr3	5180000	2883.75
chr3	5185000	2904.90
chr3	5190000	3336.49
chr3	5195000	3113.24
chr3	5200000	2780.36
chr3	5205000	3018.01
chr3	5210000	2840.51
chr3	5215000	2873.34
chr3	5220000	2039.21
chr3	5225000	2819.20
chr3	5230000	2786.63
chr3	5235000	2938.69
chr3	5240000	3231.76
chr3	5245000	3287.01
chr3	5250000	2226.51
chr3	5255000	3341.85
chr3	5260000	3039.51
chr3	5265000	2883.89
chr3	5270000	3365.70
chr3	5275000	3380.80
chr3	5280000	3062.40
chr3	5285000	2891.63
chr3	5290000	2612.88
chr3	5295000	2843.53
chr3	5300000	3367.28
chr3	5305000	2973.34
chr3	5310000	2412.92
chr3	5315000	3313.47
chr3	5320000	2726.79
chr3	5325000	2659.34
chr3	5330000	3195.42
chr3	5335000	3270.78
chr3	5340000	3436.52
chr3	5345000	2841.48
chr3	5350000	3442.97
chr3	5355000	2792.33
chr3	5360000	2649.46
chr3	5365000	3083.01
chr3	5370000	2790.60
chr3	5375000	2543.82
chr3	5380000	3052.09
chr3	5385000	3038.02
chr3	5390000	2781.93
chr3	5395000	2579.42
chr3	5400000	2595.90
chr3	5405000	2929.20
chr3	5410000	2565.01
chr3	5415000	3087.15
chr3	5420000	2556.18
chr3	5425000	3125.28
chr3	5430000	3399.10
chr3	5435000	2540.68
chr3	5440000	2974.37
chr3	5445000	2871.91
chr3	5450000	3160.93
chr3	5455000	2920.30
chr3	5460000	3198.76
chr3	5465000	2769.32
chr3	5470000	3581.67
chr3	5475000	3112.15
chr3	5480000	2713.87
chr3	5485000	2644.64
chr3	5490000	2209.16
chr3	5495000	2127.06
chr3	5500000	2746.92
chr3	5505000	2521.00
chr3	5510000	2840.12
chr3	5515000	2882.11
chr3	5520000	2740.17
chr3	5525000	2678.18
chr3	5530000	2589.93
chr3	5535000	2864.24
chr3	5540000	2557.94
chr3	5545000	2938.38
chr3	5550000	2998.86
chr3	5555000	2499.25
chr3	5560000	1965.58
chr3	5565000	2388.68
chr3	5570000	3037.27
chr3	5575000	2466.72
chr3	5580000	2158.14
chr3	5585000	2489.15
chr3	5590000	2584.82
chr3	5595000	2760.80
chr3	5600000	2921.81
chr3	5605000	2856.96
chr3	5610000	2548.83
chr3	5615000	2280.86
chr3	5620000	3250.48
chr3	5625000	2567.28
chr3	5630000	2252.60
chr3	5635000	2742.59
chr3	5640000	2547.77
chr3	5645000	2421.34
chr3	5650000	2790.76
chr3	5655000	2924.28
chr3	5660000	2609.32
chr3	5665000	2605.59
chr3	5670000	2389.41
chr3	5675000	3298.86
chr3	5680000	2477.45
chr3	5685000	2579.69
chr3	5690000	2622.03
chr3	5695000	2536.74
chr3	5700000	3190.85
chr3	5705000	2801.35
chr3	5710000	2555.66
chr3	5715000	3303.90
chr3	5720000	2502.85
chr3	5725000	2412.49
chr3	5730000	2601.08
chr3	5735000	2733.60
chr3	5740000	2447.92
chr3	5745000	2508.66
chr3	5750000	2466.65
chr3	5755000	2668.11
chr3	5760000	2520.76
chr3	5765000	2919.88
chr3	5770000	2445.80
chr3	5775000	2536.31
chr3	5780000	2447.70
chr3	5785000	2763.35
chr3	5790000	3103.65
chr3	5795000	3076.71
chr3	5800000	3125.70
chr3	5805000	2673.04
chr3	5810000	2537.42
chr3	5815000	2714.82
chr3	5820000	2465.16
chr3	5825000	2711.54
chr3	5830000	2917.84
chr3	5835000	2580.72
chr3	5840000	2567.77
chr3	5845000	2231.14
chr3	5850000	2722.76
chr3	5855000	2705.27
chr3	5860000	2742.18
chr3	5865000	2727.51
chr3	5870000	2578.42
chr3	5875000	2761.84
chr3	5880000	2595.06
chr3	5885000	2752.59
chr3	5890000	2777.37
chr3	5895000	2910.53
chr3	5900000	2817.53
chr3	5905000	2211.75
chr3	5910000	2605.34
chr3	5915000	2181.87
chr3	5920000	2414.42
chr3	5925000	3005.96
chr3	5930000	2145.19
chr3	5935000	2363.29
chr3	5940000	2982.14
chr3	5945000	2260.78
chr3	5950000	2422.87
chr3	5955000	2315.87
chr3	5960000	2452.12
chr3	5965000	2692.79
chr3	5970000	2683.12
chr3	5975000	2411.47
chr3	5980000	2556.76
chr3	5985000	2297.63
chr3	5990000	2679.15
chr3	5995000	2452.11
chr3	6000000	2832.77
chr3	6005000	2780.51
chr3	6010000	2960.58
chr3	6015000	3085.22
chr3	6020000	2640.52
chr3	6025000	2244.32
chr3	6030000	2643.66
chr3	6035000	2567.11
chr3	6040000	2535.98
chr3	6045000	2632.27
chr3	6050000	3040.32
chr3	6055000	2831.83
chr3	6060000	2686.00
chr3	6065000	2544.08
chr3	6070000	2797.74
chr3	6075000	3391.11
chr3	6080000	2779.22
chr3	6085000	2305.82
chr3	6090000	2765.20
chr3	6095000	2162.02
chr3	6100000	2547.46
chr3	6105000	2393.74
chr3	6110000	2719.08
chr3	6115000	2997.44
chr3	6120000	2353.08
chr3	6125000	2567.68
chr3	6130000	3153.33
chr3	6135000	2793.67
chr3	6140000	2214.33
chr3	6145000	2320.11
chr3	6150000	2481.75
chr3	6155000	2526.73
chr3	6160000	2375.12
chr3	6165000	2283.01
chr3	6170000	2133.09
chr3	6175000	2216.59
chr3	6180000	2313.17
chr3	6185000	2129.74
chr3	6190000	2820.19
chr3	6195000	2543.36
chr3	6200000	2732.75
chr3	6205000	2750.62
chr3	6210000	2448.83
chr3	6215000	2333.10
chr3	6220000	2639.21
chr3	6225000	2717.22
chr3	6230000	2323.14
chr3	6235000	2155.99
chr3	6240000	2509.00
chr3	6245000	2587.56
chr3	6250000	2702.44
chr3	6255000	2640.82
chr3	6260000	2203.46
chr3	6265000	2466.40
chr3	6270000	3216.21
chr3	6275000	2287.25
chr3	6280000	2257.94
chr3	6285000	2661.78
chr3	6290000	2800.36
chr3	6295000	2084.29
chr3	6300000	2494.25
chr3	6305000	2823.40
chr3	6310000	2312.66
chr3	6315000	2651.56
chr3	6320000	2906.98
chr3	6325000	3117.93
chr3	6330000	2582.75
chr3	6335000	2377.39
chr3	6340000	2303.62
chr3	6345000	3001.56
chr3	6350000	2239.38
chr3	6355000	2463.84
chr3	6360000	2200.93
chr3	6365000	2485.78
chr3	6370000	2298.38
chr3	6375000	2090.46
chr3	6380000	2666.77
chr3	6385000	2245.79
chr3	6390000	2841.96
chr3	6395000	2513.95
chr3	6400000	2384.44
chr3	6405000	3053.08
chr3	6410000	2279.70
chr3	6415000	2574.81
chr3	6420000	2931.10
chr3	6425000	2675.65
chr3	6430000	2717.97
chr3	6435000	2791.92
chr3	6440000	2976.26
chr3	6445000	2098.02
chr3	6450000	2363.12
chr3	6455000	2600.80
chr3	6460000	2501.33
chr3	6465000	2926.32
chr3	6470000	2313.12
chr3	6475000	2251.52
chr3	6480000	2145.88
chr3	6485000	2563.75
chr3	6490000	2357.90
chr3	6495000	2789.11
chr3	6500000	2313.08
chr3	6505000	2348.90
chr3	6510000	2315.26
chr3	6515000	2510.73
chr3	6520000	2302.55
chr3	6525000	1782.77
chr3	6530000	2083.53
chr3	6535000	2464.25
chr3	6540000	2232.43
chr3	6545000	2430.59
chr3	6550000	2308.63
chr3	6555000	2720.80
chr3	6560000	1637.14
chr3	6565000	2658.12
chr3	6570000	2587.75
chr3	6575000	2343.39
chr3	6580000	3172.65
chr3	6585000	2111.14
chr3	6590000	2629.23
chr3	6595000	2686.57
chr3	6600000	2170.78
chr3	6605000	2546.38
chr3	6610000	2953.80
chr3	6615000	2476.29
chr3	6620000	2428.72
chr3	6625000	2467.41
chr3	6630000	2438.09
chr3	6635000	2440.32
chr3	6640000	2751.33
chr3	6645000	2604.46
chr3	6650000	2169.09
chr3	6655000	2158.24
chr3	6660000	1846.88
chr3	6665000	2810.57
chr3	6670000	2337.04
chr3	6675000	2632.74
chr3	6680000	2881.27
chr3	6685000	2472.11
chr3	6690000	2620.29
chr3	6695000	2697.15
chr3	6700000	2312.70
chr3	6705000	2888.08
chr3	6710000	2221.04
chr3	6715000	2619.21
chr3	6720000	2670.31
chr3	6725000	2361.24
chr3	6730000	2739.61
chr3	6735000	2227.88
chr3	6740000	2917.23
chr3	6745000	2590.42
chr3	6750000	2514.73
chr3	6755000	2915.19
chr3	6760000	2925.56
chr3	6765000	2422.98
chr3	6770000	3196.36
chr3	6775000	2745.99
chr3	6780000	2455.01
chr3	6785000	2762.23
chr3	6790000	2602.54
chr3	6795000	2592.25
chr3	6800000	2190.56
chr3	6805000	2165.50
chr3	6810000	2285.09
chr3	6815000	2514.07
chr3	6820000	2270.01
chr3	6825000	2824.32
chr3	6830000	2847.87
chr3	6835000	2937.99
chr3	6840000	2786.22
chr3	6845000	2903.26
chr3	6850000	2195.90
chr3	6855000	3122.54
chr3	6860000	2701.37
chr3	6865000	2767.77
chr3	6870000	2439.17
chr3	6875000	2440.21
chr3	6880000	2549.12
chr3	6885000	2673.94
chr3	6890000	2608.04
chr3	6895000	2758.08
chr3	6900000	2746.54
chr3	6905000	2346.77
chr3	6910000	2327.14
chr3	6915000	2740.67
chr3	6920000	2315.83
chr3	6925000	2368.62
chr3	6930000	2039.66
chr3	6935000	2425.69
chr3	6940000	2456.68
chr3	6945000	2451.63
chr3	6950000	2533.48
chr3	6955000	2286.19
chr3	6960000	2714.58
chr3	6965000	2616.31
chr3	6970000	2604.75
chr3	6975000	2890.25
chr3	6980000	2323.26
chr3	6985000	2178.52
chr3	6990000	2698.33
chr3	6995000	2262.14
chr3	7000000	2326.81
chr3	7005000	2714.99
chr3	7010000	2077.26
chr3	7015000	2494.40
chr3	7020000	2818.69
chr3	7025000	2521.35
chr3	7030000	2389.15
chr3	7035000	2645.79
chr3	7040000	2355.73
chr3	7045000	2068.15
chr3	7050000	2671.69
chr3	7055000	2170.35
chr3	7060000	2576.00
chr3	7065000	2406.07
chr3	7070000	2510.78
chr3	7075000	2366.60
chr3	7080000	2709.04
chr3	7085000	2481.18
chr3	7090000	2306.55
chr3	7095000	2450.03
chr3	7100000	2379.35
chr3	7105000	2521.70
chr3	7110000	2471.43
chr3	7115000	2413.05
chr3	7120000	2058.50
chr3	7125000	2775.15
chr3	7130000	2629.75
chr3	7135000	2225.40
chr3	7140000	1709.85
chr3	7145000	2511.58
chr3	7150000	2366.55
chr3	7155000	2743.95
chr3	7160000	2047.97
chr3	7165000	2735.00
chr3	7170000	2784.28
chr3	7175000	2794.28
chr3	7180000	2625.17
chr3	7185000	2827.66
chr3	7190000	2410.74
chr3	7195000	2605.64
chr3	7200000	2908.38
chr3	7205000	2344.57
chr3	7210000	2406.58
chr3	7215000	2349.16
chr3	7220000	1970.50
chr3	7225000	2678.87
chr3	7230000	2765.39
chr3	7235000	2248.09
chr3	7240000	2942.14
chr3	7245000	2684.41
chr3	7250000	2946.26
chr3	7255000	1931.30
chr3	7260000	2447.57
chr3	7265000	2375.68
chr3	7270000	2620.14
chr3	7275000	2891.98
chr3	7280000	2851.14
chr3	7285000	2259.07
chr3	7290000	2587.70
chr3	7295000	2440.88
chr3	7300000	2908.92
chr3	7305000	2437.49
chr3	7310000	2708.30
chr3	7315000	2341.66
chr3	7320000	2582.09
chr3	7325000	2662.83
chr3	7330000	2409.94
chr3	7335000	2381.93
chr3	7340000	2647.21
chr3	7345000	2307.76
chr3	7350000	2528.81
chr3	7355000	2234.50
chr3	7360000	2325.84
chr3	7365000	2288.02
chr3	7370000	2512.15
chr3	7375000	2521.05
chr3	7380000	2737.27
chr3	7385000	2687.91
chr3	7390000	2584.31
chr3	7395000	2739.03
chr3	7400000	2564.02
chr3	7405000	2228.58
chr3	7410000	2566.71
chr3	7415000	2132.34
chr3	7420000	2181.48
chr3	7425000	2406.03
chr3	7430000	2498.11
chr3	7435000	2303.35
chr3	7440000	2242.90
chr3	7445000	2099.58
chr3	7450000	2628.95
chr3	7455000	2950.27
chr3	7460000	2507.27
chr3	7465000	2886.17
chr3	7470000	2202.92
chr3	7475000	2364.24
chr3	7480000	2064.47
chr3	7485000	2530.67
chr3	7490000	2432.58
chr3	7495000	2366.54
chr3	7500000	2680.37
chr3	7505000	2392.74
chr3	7510000	2746.52
chr3	7515000	2755.94
chr3	7520000	2544.93
chr3	7525000	2255.42
chr3	7530000	2241.44
chr3	7535000	2144.39
chr3	7540000	2332.46
chr3	7545000	1797.41
chr3	7550000	2226.53
chr3	7555000	2457.44
chr3	7560000	2903.96
chr3	7565000	1976.06
chr3	7570000	2493.89
chr3	7575000	2347.65
chr3	7580000	2679.07
chr3	7585000	2518.79
chr3	7590000	2475.44
chr3	7595000	2743.53
chr3	7600000	2120.69
chr3	7605000	2072.63
chr3	7610000	2410.61
chr3	7615000	2489.46
chr3	7620000	2526.96
chr3	7625000	1892.63
chr3	7630000	2971.87
chr3	7635000	2938.33
chr3	7640000	2084.01
chr3	7645000	1932.57
chr3	7650000	2354.03
chr3	7655000	2330.34
chr3	7660000	2214.08
chr3	7665000	2422.36
chr3	7670000	2677.31
chr3	7675000	2843.44
chr3	7680000	2643.00
chr3	7685000	2088.80
chr3	7690000	2531.83
chr3	7695000	2198.86
chr3	7700000	2304.50
chr3	7705000	2459.03
chr3	7710000	2362.48
chr3	7715000	2431.28
chr3	7720000	2514.12
chr3	7725000	2373.50
chr3	7730000	2369.36
chr3	7735000	2419.49
chr3	7740000	2769.76
chr3	7745000	2439.13
chr3	7750000	2583.19
chr3	7755000	2049.84
chr3	7760000	2712.09
chr3	7765000	2253.36
chr3	7770000	2327.27
chr3	7775000	2078.21
chr3	7780000	2397.61
chr3	7785000	2336.30
chr3	7790000	2556.54
chr3	7795000	2485.79
chr3	7800000	2324.02
chr3	7805000	2456.18
chr3	7810000	2561.69
chr3	7815000	2013.22
chr3	7820000	2546.55
chr3	7825000	2224.26
chr3	7830000	2581.76
chr3	7835000	2175.35
chr3	7840000	2557.81
chr3	7845000	2520.18
chr3	7850000	2372.71
chr3	7855000	2375.93
chr3	7860000	2515.39
chr3	7865000	2239.37
chr3	7870000	2094.09
chr3	7875000	2106.34
chr3	7880000	2695.29
chr3	7885000	2365.21
chr3	7890000	2309.74
chr3	7895000	2562.02
chr3	7900000	2470.17
chr3	7905000	2722.09
chr3	7910000	2214.81
chr3	7915000	2038.20
chr3	7920000	2599.89
chr3	7925000	2363.11
chr3	7930000	2522.56
chr3	7935000	2430.94
chr3	7940000	2262.78
chr3	7945000	2736.37
chr3	7950000	2181.78
chr3	7955000	2182.95
chr3	7960000	2370.70
chr3	7965000	2397.34
chr3	7970000	2580.43
chr3	7975000	2625.02
chr3	7980000	2421.03
chr3	7985000	2706.03
chr3	7990000	2296.41
chr3	7995000	2613.21
chr3	8000000	2448.13
chr3	8005000	2653.31
chr3	8010000	2485.28
chr3	8015000	2616.33
chr3	8020000	2164.69
chr3	8025000	2416.79
chr3	8030000	2351.48
chr3	8035000	2734.46
chr3	8040000	2634.56
chr3	8045000	2335.43
chr3	8050000	2458.01
chr3	8055000	2724.14
chr3	8060000	1757.07
chr3	8065000	1930.59
chr3	8070000	2348.94
chr3	8075000	2416.33
chr3	8080000	2137.49
chr3	8085000	2175.72
chr3	8090000	2745.66
chr3	8095000	2442.04
chr3	8100000	2099.26
chr3	8105000	2428.30
chr3	8110000	2533.79
chr3	8115000	2083.36
chr3	8120000	2244.48
chr3	8125000	2066.71
chr3	8130000	2549.04
chr3	8135000	2377.72
chr3	8140000	2871.61
chr3	8145000	2879.25
chr3	8150000	3068.40
chr3	8155000	2706.20
chr3	8160000	2353.96
chr3	8165000	2537.81
chr3	8170000	2420.79
chr3	8175000	2585.04
chr3	8180000	2517.36
chr3	8185000	2417.99
chr3	8190000	2655.18
chr3	8195000	2388.30
chr3	8200000	2503.27
chr3	8205000	2471.25
chr3	8210000	2788.10
chr3	8215000	2353.62
chr3	8220000	1858.77
chr3	8225000	2501.41
chr3	8230000	2459.50
chr3	8235000	2418.26
chr3	8240000	2240.08
chr3	8245000	2120.49
chr3	8250000	2786.43
chr3	8255000	2431.52
chr3	8260000	2976.74
chr3	8265000	2335.46
chr3	8270000	2403.32
chr3	8275000	2427.53
chr3	8280000	2585.74
chr3	8285000	2515.29
chr3	8290000	2827.42
chr3	8295000	2784.51
chr3	8300000	2078.29
chr3	8305000	2760.27
chr3	8310000	2180.79
chr3	8315000	2701.97
chr3	8320000	2471.79
chr3	8325000	2498.42
chr3	8330000	2989.10
chr3	8335000	2202.26
chr3	8340000	2224.82
chr3	8345000	2884.87
chr3	8350000	2617.28
chr3	8355000	2584.85
chr3	8360000	2046.17
chr3	8365000	1969.38
chr3	8370000	2543.29
chr3	8375000	1778.81
chr3	8380000	2293.73
chr3	8385000	2039.70
chr3	8390000	2799.36
chr3	8395000	2549.37
chr3	8400000	2508.81
chr3	8405000	2176.76
chr3	8410000	2685.00
chr3	8415000	2794.24
chr3	8420000	2106.36
chr3	8425000	2562.12
chr3	8430000	1907.15
chr3	8435000	2283.63
chr3	8440000	2594.23
chr3	8445000	2223.61
chr3	8450000	2088.08
chr3	8455000	2886.47
chr3	8460000	2995.91
chr3	8465000	2227.68
chr3	8470000	2981.44
chr3	8475000	2539.70
chr3	8480000	2256.23
chr3	8485000	2508.09
chr3	8490000	2401.11
chr3	8495000	2652.11
chr3	8500000	2739.34
chr3	8505000	2824.96
chr3	8510000	2653.37
chr3	8515000	2599.24
chr3	8520000	2677.58
chr3	8525000	2574.03
chr3	8530000	2729.64
chr3	8535000	2759.81
chr3	8540000	2727.93
chr3	8545000	3416.68
chr3	8550000	3241.89
chr3	8555000	2900.22
chr3	8560000	2692.71
chr3	8565000	2611.39
chr3	8570000	2751.30
chr3	8575000	2980.31
chr3	8580000	3130.45
chr3	8585000	2738.51
chr3	8590000	2883.77
chr3	8595000	2742.11
chr3	8600000	2781.90
chr3	8605000	2968.46
chr3	8610000	2558.79
chr3	8615000	2750.01
chr3	8620000	3151.30
chr3	8625000	3098.91
chr3	8630000	2349.30
chr3	8635000	2207.91
chr3	8640000	2783.36
chr3	8645000	2884.03
chr3	8650000	2348.18
chr3	8655000	1742.02
chr3	8660000	3140.62
chr3	8665000	2621.51
chr3	8670000	3299.28
chr3	8675000	2491.90
chr3	8680000	3203.24
chr3	8685000	3128.84
chr3	8690000	3252.18
chr3	8695000	2465.89
chr3	8700000	2592.87
chr3	8705000	3170.78
chr3	8710000	2785.41
chr3	8715000	3103.75
chr3	8720000	2989.32
chr3	8725000	2189.98
chr3	8730000	2770.11
chr3	8735000	1735.84
chr3	8740000	2296.15
chr3	8745000	2510.22
chr3	8750000	2662.35
chr3	8755000	2789.75
chr3	8760000	1752.48
chr3	8765000	3053.88
chr3	8770000	2510.03
chr3	8775000	2953.50
chr3	8780000	2487.48
chr3	8785000	3142.63
chr3	8790000	2941.55
chr3	8795000	3182.34
chr3	8800000	2951.84
chr3	8805000	2551.13
chr3	8810000	2474.53
chr3	8815000	3134.92
chr3	8820000	2595.21
chr3	8825000	2518.24
chr3	8830000	3097.24
chr3	8835000	2853.19
chr3	8840000	2540.02
chr3	8845000	2515.83
chr3	8850000	2877.29
chr3	8855000	2992.51
chr3	8860000	2665.84
chr3	8865000	2353.40
chr3	8870000	2349.77
chr3	8875000	2815.05
chr3	8880000	2945.52
chr3	8885000	2807.05
chr3	8890000	3464.47
chr3	8895000	2766.29
chr3	8900000	3124.75
chr3	8905000	2523.08
chr3	8910000	2777.33
chr3	8915000	2405.46
chr3	8920000	2304.15
chr3	8925000	2666.55
chr3	8930000	2540.40
chr3	8935000	2536.82
chr3	8940000	2451.19
chr3	8945000	3143.35
chr3	8950000	2456.54
chr3	8955000	2760.68
chr3	8960000	2743.22
chr3	8965000	1859.58
chr3	8970000	2360.24
chr3	8975000	2568.34
chr3	8980000	2900.68
chr3	8985000	2309.37
chr3	8990000	2059.97
chr3	8995000	3014.95
chr3	9000000	3080.38
chr3	9005000	3054.56
chr3	9010000	2966.95
chr3	9015000	2986.53
chr3	9020000	3019.76
chr3	9025000	2292.74
chr3	9030000	2893.17
chr3	9035000	3346.01
chr3	9040000	2473.30
chr3	9045000	2762.08
chr3	9050000	3140.65
chr3	9055000	3042.72
chr3	9060000	2466.84
chr3	9065000	2761.37
chr3	9070000	3121.26
chr3	9075000	2848.77
chr3	9080000	2437.60
chr3	9085000	2595.99
chr3	9090000	2149.28
chr3	9095000	2928.03
chr3	9100000	2744.05
chr3	9105000	3082.22
chr3	9110000	3560.25
chr3	9115000	2486.06
chr3	9120000	3044.52
chr3	9125000	2616.00
chr3	9130000	3142.59
chr3	9135000	2761.64
chr3	9140000	3163.98
chr3	9145000	2677.57
chr3	9150000	2855.90
chr3	9155000	2655.36
chr3	9160000	2372.90
chr3	9165000	3065.01
chr3	9170000	2588.27
chr3	9175000	2626.60
chr3	9180000	2850.03
chr3	9185000	2424.74
chr3	9190000	2789.47
chr3	9195000	2713.39
chr3	9200000	2923.21
chr3	9205000	3022.80
chr3	9210000	2950.76
chr3	9215000	2646.74
chr3	9220000	2566.99
chr3	9225000	2594.80
chr3	9230000	2590.89
chr3	9235000	3211.34
chr3	9240000	2239.69
chr3	9245000	3153.48
chr3	9250000	2712.40
chr3	9255000	2826.58
chr3	9260000	3073.61
chr3	9265000	2575.79
chr3	9270000	2402.29
chr3	9275000	3121.28
chr3	9280000	3118.45
chr3	9285000	2715.46
chr3	9290000	3337.86
chr3	9295000	2446.48
chr3	9300000	2924.75
chr3	9305000	2287.05
chr3	9310000	2856.69
chr3	9315000	2527.59
chr3	9320000	2672.28
chr3	9325000	2827.98
chr3	9330000	2827.80
chr3	9335000	2669.96
chr3	9340000	3156.24
chr3	9345000	2350.39
chr3	9350000	2947.17
chr3	9355000	2603.98
chr3	9360000	2978.75
chr3	9365000	2244.73
chr3	9370000	2445.66
chr3	9375000	1880.16
chr3	9380000	2608.95
chr3	9385000	2794.49
chr3	9390000	3081.73
chr3	9395000	2803.80
chr3	9400000	2891.76
chr3	9405000	2674.23
chr3	9410000	2659.34
chr3	9415000	2378.44
chr3	9420000	2216.61
chr3	9425000	2326.09
chr3	9430000	2294.87
chr3	9435000	2456.15
chr3	9440000	2804.16
chr3	9445000	2742.67
chr3	9450000	2317.81
chr3	9455000	2582.77
chr3	9460000	2540.18
chr3	9465000	2681.39
chr3	9470000	2433.41
chr3	9475000	2827.09
chr3	9480000	2842.15
chr3	9485000	2636.51
chr3	9490000	2740.83
chr3	9495000	2437.66
chr3	9500000	2361.65
chr3	9505000	2475.13
chr3	9510000	2276.02
chr3	9515000	2362.48
chr3	9520000	2738.22
chr3	9525000	2690.89
chr3	9530000	2945.41
chr3	9535000	2712.22
chr3	9540000	3185.27
chr3	9545000	3087.12
chr3	9550000	2761.42
chr3	9555000	2709.96
chr3	9560000	2742.45
chr3	9565000	2409.29
chr3	9570000	2917.17
chr3	9575000	2556.12
chr3	9580000	2843.90
chr3	9585000	2930.68
chr3	9590000	2724.53
chr3	9595000	2633.52
chr3	9600000	2144.35
chr3	9605000	2426.26
chr3	9610000	2285.52
chr3	9615000	2726.62
chr3	9620000	2780.07
chr3	9625000	2539.71
chr3	9630000	2498.66
chr3	9635000	2471.08
chr3	9640000	2872.23
chr3	9645000	2635.23
chr3	9650000	2626.54
chr3	9655000	2701.60
chr3	9660000	2648.40
chr3	9665000	2321.10
chr3	9670000	2801.07
chr3	9675000	2700.94
chr3	9680000	2892.13
chr3	9685000	2795.22
chr3	9690000	3332.22
chr3	9695000	2868.60
chr3	9700000	2907.39
chr3	9705000	2751.10
chr3	9710000	2728.24
chr3	9715000	2476.08
chr3	9720000	2787.24
chr3	9725000	2443.18
chr3	9730000	2970.21
chr3	9735000	3019.41
chr3	9740000	3432.92
chr3	9745000	2117.46
chr3	9750000	2972.88
chr3	9755000	2914.59
chr3	9760000	2864.97
chr3	9765000	2998.88
chr3	9770000	2690.34
chr3	9775000	2657.40
chr3	9780000	3140.18
chr3	9785000	2920.80
chr3	9790000	3129.51
chr3	9795000	2482.27
chr3	9800000	2885.00
chr3	9805000	2970.84
chr3	9810000	2806.29
chr3	9815000	2804.33
chr3	9820000	3088.17
chr3	9825000	2777.25
chr3	9830000	3100.33
chr3	9835000	3176.70
chr3	9840000	2950.26
chr3	9845000	2468.24
chr3	9850000	3513.64
chr3	9855000	2896.42
chr3	9860000	3002.18
chr3	9865000	2530.22
chr3	9870000	2988.89
chr3	9875000	3077.51
chr3	9880000	3030.63
chr3	9885000	2987.34
chr3	9890000	2613.32
chr3	9895000	2638.07
chr3	9900000	2457.11
chr3	9905000	2652.90
chr3	9910000	2856.03
chr3	9915000	2833.56
chr3	9920000	2612.88
chr3	9925000	2856.29
chr3	9930000	3111.94
chr3	9935000	3119.93
chr3	9940000	2913.35
chr3	9945000	3071.77
chr3	9950000	2639.52
chr3	9955000	2242.28
chr3	9960000	2646.89
chr3	9965000	3040.18
chr3	9970000	2888.31
chr3	9975000	2245.14
chr3	9980000	2526.06
chr3	9985000	2455.31
chr3	9990000	2917.09
chr3	9995000	3016.61
chr3	10000000	2774.30
chr3	10005000	2553.30
chr3	10010000	2442.76
chr3	10015000	2789.05
chr3	10020000	3101.57
chr3	10025000	3269.77
chr3	10030000	2685.42
chr3	10035000	2953.18
chr3	10040000	2922.31
chr3	10045000	2787.90
chr3	10050000	2805.17
[truncated: 36,962 more rows]
