# Supplementary material for: Highly interacting regions of the human genome are enriched with enhancers and bound by DNA repair proteins
Source: Sci Rep. 2019 Mar 14;9:4577. doi: 10.1038/s41598-019-40770-9 (PMC6418152; doi:10.1038/s41598-019-40770-9)
Supplement: Supplementary file 2 — Supplementary information SI-2 [file 41598_2019_40770_MOESM2_ESM.zip › Supplementary information SI-2/Chr4.sgr]

chr4	10000	1614.36
chr4	15000	2054.72
chr4	20000	1456.11
chr4	25000	3340.59
chr4	30000	1734.82
chr4	35000	4024.91
chr4	40000	4184.39
chr4	45000	3449.06
chr4	50000	4770.99
chr4	55000	4104.04
chr4	60000	3248.21
chr4	65000	3809.45
chr4	70000	2239.73
chr4	75000	2449.17
chr4	80000	2001.15
chr4	85000	1880.84
chr4	90000	2875.79
chr4	95000	2285.24
chr4	100000	3055.18
chr4	105000	2592.44
chr4	110000	2667.90
chr4	115000	2649.49
chr4	120000	3371.87
chr4	125000	2939.97
chr4	130000	2291.06
chr4	135000	2729.12
chr4	140000	2754.07
chr4	145000	2632.91
chr4	150000	2278.18
chr4	155000	1614.21
chr4	160000	2569.34
chr4	165000	2578.76
chr4	170000	2649.47
chr4	175000	2669.28
chr4	180000	2242.83
chr4	185000	2622.24
chr4	190000	2979.79
chr4	195000	2868.16
chr4	200000	2585.36
chr4	205000	2566.92
chr4	210000	3024.34
chr4	215000	2837.42
chr4	220000	2523.54
chr4	225000	2476.68
chr4	230000	2557.22
chr4	235000	3344.65
chr4	240000	2472.63
chr4	245000	2520.81
chr4	250000	2034.26
chr4	255000	3010.31
chr4	260000	2627.03
chr4	265000	2005.51
chr4	270000	2650.30
chr4	275000	2832.07
chr4	280000	2931.45
chr4	285000	2582.09
chr4	290000	2774.78
chr4	295000	2356.07
chr4	300000	2369.89
chr4	305000	2272.54
chr4	310000	3032.87
chr4	315000	2481.60
chr4	320000	3066.16
chr4	325000	3030.60
chr4	330000	2769.26
chr4	335000	3067.15
chr4	340000	2995.52
chr4	345000	2547.20
chr4	350000	3030.63
chr4	355000	2791.85
chr4	360000	2806.79
chr4	365000	2076.98
chr4	370000	2610.58
chr4	375000	2880.30
chr4	380000	2926.95
chr4	385000	2671.41
chr4	390000	2303.44
chr4	395000	2518.17
chr4	400000	3067.21
chr4	405000	2814.96
chr4	410000	2581.94
chr4	415000	2759.77
chr4	420000	2807.75
chr4	425000	2666.20
chr4	430000	2355.95
chr4	435000	2545.33
chr4	440000	2398.34
chr4	445000	2840.41
chr4	450000	3344.71
chr4	455000	2690.51
chr4	460000	3548.80
chr4	465000	3226.63
chr4	470000	3071.98
chr4	475000	2959.77
chr4	480000	3103.81
chr4	485000	2807.74
chr4	490000	3448.64
chr4	495000	2715.94
chr4	500000	3100.71
chr4	505000	2831.30
chr4	510000	3041.66
chr4	515000	3089.88
chr4	520000	2914.88
chr4	525000	3294.65
chr4	530000	3074.98
chr4	535000	2593.60
chr4	540000	2550.19
chr4	545000	2445.99
chr4	550000	2823.27
chr4	555000	1944.33
chr4	560000	2494.66
chr4	565000	2345.85
chr4	570000	2510.52
chr4	575000	2436.01
chr4	580000	3042.73
chr4	585000	2633.78
chr4	590000	3350.55
chr4	595000	3277.64
chr4	600000	3078.72
chr4	605000	2469.72
chr4	610000	3380.73
chr4	615000	2404.63
chr4	620000	2177.64
chr4	625000	3030.20
chr4	630000	2939.78
chr4	635000	2830.20
chr4	640000	2869.97
chr4	645000	2761.56
chr4	650000	2808.10
chr4	655000	3019.65
chr4	660000	2210.62
chr4	665000	3492.23
chr4	670000	4178.95
chr4	675000	3731.66
chr4	680000	2953.48
chr4	685000	3094.40
chr4	690000	3414.93
chr4	695000	2716.35
chr4	700000	2309.94
chr4	705000	2192.50
chr4	710000	1886.39
chr4	715000	2537.00
chr4	720000	2625.19
chr4	725000	2930.52
chr4	730000	3677.81
chr4	735000	2033.65
chr4	740000	2675.01
chr4	745000	3423.20
chr4	750000	2623.48
chr4	755000	3284.32
chr4	760000	2758.44
chr4	765000	2450.67
chr4	770000	3398.58
chr4	775000	2899.66
chr4	780000	3253.83
chr4	785000	2487.28
chr4	790000	3450.63
chr4	795000	3063.38
chr4	800000	2482.23
chr4	805000	3213.58
chr4	810000	2653.07
chr4	815000	1632.16
chr4	820000	2819.45
chr4	825000	2274.72
chr4	830000	2140.45
chr4	835000	3472.13
chr4	840000	2306.01
chr4	845000	3201.85
chr4	850000	3337.82
chr4	855000	3357.69
chr4	860000	2244.76
chr4	865000	2473.29
chr4	870000	3788.02
chr4	875000	2898.54
chr4	880000	2989.17
chr4	885000	3538.40
chr4	890000	2753.35
chr4	895000	2992.93
chr4	900000	2749.56
chr4	905000	2398.81
chr4	910000	3526.90
chr4	915000	3749.88
chr4	920000	3287.28
chr4	925000	2851.44
chr4	930000	3323.70
chr4	935000	3221.89
chr4	940000	2229.01
chr4	945000	3081.88
chr4	950000	2912.24
chr4	955000	2695.54
chr4	960000	3004.30
chr4	965000	1560.22
chr4	970000	3605.39
chr4	975000	2871.19
chr4	980000	2476.24
chr4	985000	2685.29
chr4	990000	2660.20
chr4	995000	2184.28
chr4	1000000	3093.99
chr4	1005000	2502.23
chr4	1010000	1394.98
chr4	1015000	1318.39
chr4	1020000	1952.62
chr4	1025000	2064.76
chr4	1030000	2710.25
chr4	1035000	1744.99
chr4	1040000	2434.76
chr4	1045000	1736.62
chr4	1050000	2405.24
chr4	1055000	3567.56
chr4	1060000	1792.37
chr4	1065000	2910.88
chr4	1070000	3676.71
chr4	1075000	2899.31
chr4	1080000	2750.43
chr4	1085000	2718.13
chr4	1090000	3159.91
chr4	1095000	2018.02
chr4	1100000	2545.01
chr4	1105000	2207.76
chr4	1110000	2590.96
chr4	1115000	2694.02
chr4	1120000	2837.82
chr4	1125000	3203.22
chr4	1130000	3309.15
chr4	1135000	2131.42
chr4	1140000	2084.17
chr4	1145000	3519.90
chr4	1150000	3324.53
chr4	1155000	3346.06
chr4	1160000	2518.31
chr4	1165000	2958.44
chr4	1170000	2462.42
chr4	1175000	2838.04
chr4	1180000	2900.98
chr4	1185000	2349.18
chr4	1190000	2774.01
chr4	1195000	3604.73
chr4	1200000	1547.66
chr4	1205000	2691.99
chr4	1210000	3659.17
chr4	1215000	2364.92
chr4	1220000	3048.28
chr4	1225000	3548.96
chr4	1230000	2440.57
chr4	1235000	3183.06
chr4	1240000	3156.37
chr4	1245000	3140.58
chr4	1250000	3394.20
chr4	1255000	3801.71
chr4	1260000	3609.92
chr4	1265000	2081.91
chr4	1270000	2973.04
chr4	1275000	2357.70
chr4	1280000	3281.65
chr4	1285000	3207.97
chr4	1290000	2402.99
chr4	1295000	2693.21
chr4	1300000	2700.06
chr4	1305000	3054.13
chr4	1310000	2756.50
chr4	1315000	2496.82
chr4	1320000	2295.46
chr4	1325000	3019.17
chr4	1330000	2024.55
chr4	1335000	3400.21
chr4	1340000	3089.85
chr4	1345000	3264.01
chr4	1350000	2504.03
chr4	1355000	2754.26
chr4	1360000	1564.78
chr4	1365000	2861.06
chr4	1370000	2283.60
chr4	1375000	2600.30
chr4	1380000	3165.02
chr4	1385000	2816.86
chr4	1390000	2751.66
chr4	1395000	1796.14
chr4	1400000	1909.06
chr4	1405000	2658.77
chr4	1410000	3014.97
chr4	1415000	2432.29
chr4	1420000	1409.85
chr4	1475000	1653.36
chr4	1480000	2607.95
chr4	1485000	2826.65
chr4	1490000	2914.09
chr4	1495000	2125.09
chr4	1500000	3209.96
chr4	1505000	2199.89
chr4	1510000	1546.67
chr4	1515000	1951.85
chr4	1520000	2296.36
chr4	1525000	2330.61
chr4	1530000	2510.66
chr4	1535000	2240.76
chr4	1540000	1765.22
chr4	1545000	2029.53
chr4	1550000	1995.21
chr4	1555000	2718.21
chr4	1560000	2292.96
chr4	1565000	2644.05
chr4	1570000	2314.85
chr4	1575000	2507.30
chr4	1580000	2433.55
chr4	1585000	3053.63
chr4	1590000	2384.71
chr4	1595000	3000.22
chr4	1600000	2382.88
chr4	1605000	2228.33
chr4	1610000	2769.71
chr4	1615000	2369.27
chr4	1620000	3026.13
chr4	1625000	2865.69
chr4	1630000	2486.76
chr4	1635000	2930.70
chr4	1640000	2279.31
chr4	1645000	2409.36
chr4	1650000	2549.71
chr4	1655000	2455.28
chr4	1660000	3294.38
chr4	1665000	2690.17
chr4	1670000	2546.26
chr4	1675000	3104.85
chr4	1680000	3131.93
chr4	1685000	2920.07
chr4	1690000	3175.32
chr4	1695000	3223.99
chr4	1700000	3064.73
chr4	1705000	3410.11
chr4	1710000	3251.16
chr4	1715000	3030.62
chr4	1720000	2474.53
chr4	1725000	3873.11
chr4	1730000	3611.37
chr4	1735000	3255.40
chr4	1740000	3582.70
chr4	1745000	2976.36
chr4	1750000	1772.23
chr4	1755000	2808.90
chr4	1760000	2220.66
chr4	1765000	1874.33
chr4	1770000	2474.46
chr4	1775000	2985.31
chr4	1780000	2294.02
chr4	1785000	2789.41
chr4	1790000	3209.20
chr4	1795000	2751.21
chr4	1800000	1688.57
chr4	1805000	2038.15
chr4	1810000	2728.52
chr4	1815000	3752.24
chr4	1820000	3153.62
chr4	1825000	3179.88
chr4	1830000	2724.96
chr4	1835000	3810.19
chr4	1840000	3677.24
chr4	1845000	3374.29
chr4	1850000	3917.10
chr4	1855000	3352.77
chr4	1860000	3563.16
chr4	1865000	3051.17
chr4	1870000	2627.11
chr4	1875000	3433.48
chr4	1880000	3224.36
chr4	1885000	3385.84
chr4	1890000	3172.36
chr4	1895000	2943.79
chr4	1900000	3222.86
chr4	1905000	3396.36
chr4	1910000	2090.57
chr4	1915000	2894.18
chr4	1920000	3037.43
chr4	1925000	3142.38
chr4	1930000	3061.25
chr4	1935000	2987.40
chr4	1940000	2228.78
chr4	1945000	2497.64
chr4	1950000	2316.67
chr4	1955000	3227.09
chr4	1960000	3439.54
chr4	1965000	3264.22
chr4	1970000	2782.14
chr4	1975000	3194.40
chr4	1980000	3173.61
chr4	1985000	2275.33
chr4	1990000	3504.11
chr4	1995000	3213.43
chr4	2000000	3251.85
chr4	2005000	3526.11
chr4	2010000	2536.52
chr4	2015000	3342.07
chr4	2020000	2698.54
chr4	2025000	2938.61
chr4	2030000	2759.39
chr4	2035000	4197.35
chr4	2040000	2664.47
chr4	2045000	2417.07
chr4	2050000	3169.45
chr4	2055000	2783.86
chr4	2060000	1879.20
chr4	2065000	1961.84
chr4	2070000	2239.74
chr4	2075000	2640.02
chr4	2080000	3564.09
chr4	2085000	2809.97
chr4	2090000	3223.46
chr4	2095000	2814.18
chr4	2100000	2657.84
chr4	2105000	3033.21
chr4	2110000	2053.51
chr4	2115000	2189.37
chr4	2120000	2384.30
chr4	2125000	2800.57
chr4	2130000	2593.89
chr4	2135000	2846.95
chr4	2140000	2718.99
chr4	2145000	2617.70
chr4	2150000	3038.84
chr4	2155000	2334.51
chr4	2160000	2267.07
chr4	2165000	2756.07
chr4	2170000	3190.88
chr4	2175000	2673.17
chr4	2180000	2837.08
chr4	2185000	2643.63
chr4	2190000	2403.89
chr4	2195000	3063.54
chr4	2200000	3079.65
chr4	2205000	2954.50
chr4	2210000	3036.15
chr4	2215000	2867.11
chr4	2220000	3536.95
chr4	2225000	3226.48
chr4	2230000	2532.33
chr4	2235000	3201.33
chr4	2240000	2908.56
chr4	2245000	2808.48
chr4	2250000	2302.22
chr4	2255000	3026.74
chr4	2260000	2126.04
chr4	2265000	2986.44
chr4	2270000	2946.76
chr4	2275000	3719.18
chr4	2280000	3205.25
chr4	2285000	3648.64
chr4	2290000	3369.59
chr4	2295000	2723.85
chr4	2300000	2637.65
chr4	2305000	1966.07
chr4	2310000	2680.48
chr4	2315000	3040.33
chr4	2320000	2450.33
chr4	2325000	2344.04
chr4	2330000	2506.81
chr4	2335000	2464.46
chr4	2340000	3219.99
chr4	2345000	2998.36
chr4	2350000	3154.93
chr4	2355000	2968.01
chr4	2360000	2450.89
chr4	2365000	2304.45
chr4	2370000	2958.53
chr4	2375000	2794.23
chr4	2380000	2813.31
chr4	2385000	2744.46
chr4	2390000	3604.97
chr4	2395000	2948.14
chr4	2400000	3398.91
chr4	2405000	2892.94
chr4	2410000	3204.79
chr4	2415000	2953.17
chr4	2420000	3775.73
chr4	2425000	2992.01
chr4	2430000	3138.77
chr4	2435000	3049.98
chr4	2440000	3142.77
chr4	2445000	3625.49
chr4	2450000	2297.27
chr4	2455000	3109.67
chr4	2460000	2814.95
chr4	2465000	3583.20
chr4	2470000	3182.49
chr4	2475000	3231.04
chr4	2480000	3036.63
chr4	2485000	3412.67
chr4	2490000	3250.02
chr4	2495000	3336.27
chr4	2500000	2666.13
chr4	2505000	3128.99
chr4	2510000	2798.05
chr4	2515000	2562.55
chr4	2520000	2602.68
chr4	2525000	2965.94
chr4	2530000	3110.07
chr4	2535000	2632.74
chr4	2540000	3274.66
chr4	2545000	2969.21
chr4	2550000	2966.17
chr4	2555000	3361.58
chr4	2560000	3265.83
chr4	2565000	2961.87
chr4	2570000	2832.86
chr4	2575000	2827.20
chr4	2580000	3320.92
chr4	2585000	3058.35
chr4	2590000	3101.88
chr4	2595000	2463.20
chr4	2600000	2691.98
chr4	2605000	2631.38
chr4	2610000	3140.77
chr4	2615000	2928.49
chr4	2620000	3096.38
chr4	2625000	2887.99
chr4	2630000	2735.32
chr4	2635000	3081.73
chr4	2640000	2953.37
chr4	2645000	3344.42
chr4	2650000	3478.53
chr4	2655000	2733.50
chr4	2660000	3394.78
chr4	2665000	2756.73
chr4	2670000	2598.93
chr4	2675000	2775.82
chr4	2680000	2962.62
chr4	2685000	2901.29
chr4	2690000	3673.42
chr4	2695000	3319.70
chr4	2700000	2801.03
chr4	2705000	2903.67
chr4	2710000	2741.39
chr4	2715000	3317.23
chr4	2720000	2996.49
chr4	2725000	3030.95
chr4	2730000	2860.17
chr4	2735000	2869.46
chr4	2740000	3547.68
chr4	2745000	3137.64
chr4	2750000	3628.06
chr4	2755000	2854.24
chr4	2760000	3572.09
chr4	2765000	2858.78
chr4	2770000	3758.53
chr4	2775000	3483.30
chr4	2780000	2620.90
chr4	2785000	2662.43
chr4	2790000	3579.61
chr4	2795000	3894.43
chr4	2800000	3419.57
chr4	2805000	2774.25
chr4	2810000	2131.00
chr4	2815000	3985.29
chr4	2820000	3386.58
chr4	2825000	2365.11
chr4	2830000	2987.73
chr4	2835000	2933.88
chr4	2840000	3078.23
chr4	2845000	2842.84
chr4	2850000	3205.13
chr4	2855000	2841.36
chr4	2860000	2857.78
chr4	2865000	2781.85
chr4	2870000	3015.19
chr4	2875000	3333.41
chr4	2880000	3241.37
chr4	2885000	2863.30
chr4	2890000	2854.32
chr4	2895000	2811.67
chr4	2900000	3068.20
chr4	2905000	2143.81
chr4	2910000	2545.34
chr4	2915000	2368.52
chr4	2920000	3220.01
chr4	2925000	3123.81
chr4	2930000	3322.66
chr4	2935000	3457.32
chr4	2940000	2276.92
chr4	2945000	3046.92
chr4	2950000	3428.31
chr4	2955000	3155.67
chr4	2960000	3441.19
chr4	2965000	2798.78
chr4	2970000	3160.69
chr4	2975000	3387.52
chr4	2980000	3708.95
chr4	2985000	2832.18
chr4	2990000	3177.05
chr4	2995000	2711.51
chr4	3000000	2961.76
chr4	3005000	2842.57
chr4	3010000	2815.86
chr4	3015000	3058.56
chr4	3020000	2878.36
chr4	3025000	2834.51
chr4	3030000	3184.17
chr4	3035000	3894.86
chr4	3040000	3157.79
chr4	3045000	3120.09
chr4	3050000	3096.77
chr4	3055000	2864.92
chr4	3060000	3161.67
chr4	3065000	3037.85
chr4	3070000	3347.31
chr4	3075000	2298.37
chr4	3080000	3493.63
chr4	3085000	3463.28
chr4	3090000	3033.08
chr4	3095000	2449.78
chr4	3100000	3391.03
chr4	3105000	3017.46
chr4	3110000	2435.08
chr4	3115000	2587.03
chr4	3120000	2848.72
chr4	3125000	3003.25
chr4	3130000	2564.93
chr4	3135000	2372.02
chr4	3140000	2695.27
chr4	3145000	2626.81
chr4	3150000	2965.30
chr4	3155000	2734.19
chr4	3160000	2795.34
chr4	3165000	3187.58
chr4	3170000	2713.23
chr4	3175000	2601.25
chr4	3180000	3017.70
chr4	3185000	2910.37
chr4	3190000	3117.06
chr4	3195000	2842.41
chr4	3200000	3061.78
chr4	3205000	2742.77
chr4	3210000	2896.10
chr4	3215000	3415.03
chr4	3220000	3310.30
chr4	3225000	2735.79
chr4	3230000	2947.47
chr4	3235000	3513.15
chr4	3240000	2624.94
chr4	3245000	2967.64
chr4	3250000	2061.74
chr4	3255000	2269.22
chr4	3260000	3076.05
chr4	3265000	3118.63
chr4	3270000	2465.31
chr4	3275000	2749.78
chr4	3280000	3041.78
chr4	3285000	2476.43
chr4	3290000	2808.98
chr4	3295000	2677.40
chr4	3300000	2629.35
chr4	3305000	2910.37
chr4	3310000	2734.54
chr4	3315000	3299.76
chr4	3320000	2968.27
chr4	3325000	2177.25
chr4	3330000	3245.01
chr4	3335000	2866.11
chr4	3340000	2557.04
chr4	3345000	3928.08
chr4	3350000	2948.13
chr4	3355000	2898.17
chr4	3360000	2446.33
chr4	3365000	2628.30
chr4	3370000	2152.61
chr4	3375000	2069.07
chr4	3380000	2977.98
chr4	3385000	3707.20
chr4	3390000	3081.72
chr4	3395000	2504.33
chr4	3400000	2971.07
chr4	3405000	2698.84
chr4	3410000	3177.72
chr4	3415000	2292.84
chr4	3420000	2313.12
chr4	3425000	2909.98
chr4	3430000	2733.01
chr4	3435000	2637.31
chr4	3440000	2357.49
chr4	3445000	2516.33
chr4	3450000	3285.26
chr4	3455000	3286.25
chr4	3460000	2935.31
chr4	3465000	2288.15
chr4	3470000	2884.19
chr4	3475000	2070.72
chr4	3480000	2613.83
chr4	3485000	2507.89
chr4	3490000	1984.79
chr4	3495000	2158.45
chr4	3500000	2584.61
chr4	3505000	3023.92
chr4	3510000	3152.56
chr4	3515000	1953.42
chr4	3520000	2770.04
chr4	3525000	2934.42
chr4	3530000	3485.21
chr4	3535000	2468.16
chr4	3540000	1762.56
chr4	3545000	2419.44
chr4	3550000	2487.69
chr4	3555000	2862.89
chr4	3560000	2430.77
chr4	3565000	1772.34
chr4	3570000	3335.55
chr4	3575000	2742.43
chr4	3580000	3034.34
chr4	3585000	3074.34
chr4	3590000	3200.99
chr4	3595000	3428.81
chr4	3600000	2489.46
chr4	3605000	2313.63
chr4	3610000	2439.75
chr4	3615000	1807.48
chr4	3620000	3157.24
chr4	3625000	3734.38
chr4	3630000	2139.85
chr4	3635000	3450.38
chr4	3640000	2281.08
chr4	3645000	2209.63
chr4	3650000	1689.65
chr4	3655000	2844.94
chr4	3660000	3129.40
chr4	3665000	3093.88
chr4	3670000	2327.76
chr4	3675000	2378.90
chr4	3680000	2946.92
chr4	3685000	2862.34
chr4	3690000	2953.38
chr4	3695000	3105.20
chr4	3700000	2598.10
chr4	3705000	3024.60
chr4	3710000	3206.83
chr4	3715000	2962.43
chr4	3720000	1970.24
chr4	3725000	2090.60
chr4	3730000	3007.33
chr4	3735000	2917.81
chr4	3740000	3367.50
chr4	3745000	2120.81
chr4	3750000	3265.08
chr4	3755000	3018.64
chr4	3760000	3059.09
chr4	3765000	2238.57
chr4	3770000	3179.39
chr4	3775000	3220.40
chr4	3780000	2820.02
chr4	3785000	2677.19
chr4	3790000	2421.07
chr4	3795000	2375.54
chr4	3800000	3337.90
chr4	3805000	3045.35
chr4	3810000	3395.07
chr4	3815000	2537.84
chr4	3820000	2875.42
chr4	3825000	3009.06
chr4	3830000	3404.16
chr4	3835000	3583.35
chr4	3840000	3012.40
chr4	3845000	2770.77
chr4	3850000	2361.92
chr4	3855000	3895.28
chr4	3860000	1822.08
chr4	3865000	2672.25
chr4	3870000	2097.31
chr4	3875000	2600.20
chr4	3880000	2709.35
chr4	3885000	2385.39
chr4	3890000	2583.45
chr4	3895000	2881.28
chr4	3900000	2092.86
chr4	3905000	2755.10
chr4	3910000	2563.78
chr4	3915000	2204.88
chr4	3920000	2600.96
chr4	3925000	2815.74
chr4	3930000	2289.09
chr4	3935000	2154.68
chr4	3940000	3363.29
chr4	3945000	3066.81
chr4	3950000	3214.03
chr4	3955000	2984.18
chr4	3960000	2816.77
chr4	3965000	2321.46
chr4	3970000	2661.95
chr4	3975000	2727.58
chr4	3980000	2313.84
chr4	3985000	2528.21
chr4	3990000	2742.21
chr4	3995000	2524.38
chr4	4000000	2091.56
chr4	4005000	2781.07
chr4	4010000	3037.62
chr4	4015000	2581.63
chr4	4020000	1948.93
chr4	4025000	2793.51
chr4	4030000	2573.80
chr4	4035000	2601.11
chr4	4040000	2292.49
chr4	4045000	2490.01
chr4	4050000	2543.05
chr4	4055000	2514.00
chr4	4060000	2303.50
chr4	4065000	1890.87
chr4	4070000	2313.17
chr4	4075000	2442.86
chr4	4080000	2386.03
chr4	4085000	2340.83
chr4	4090000	2538.80
chr4	4095000	2089.66
chr4	4100000	3093.23
chr4	4105000	2474.92
chr4	4110000	3072.94
chr4	4115000	2301.79
chr4	4120000	2230.48
chr4	4125000	1952.63
chr4	4130000	2130.44
chr4	4135000	1839.58
chr4	4140000	1698.51
chr4	4145000	1603.16
chr4	4150000	2316.64
chr4	4155000	2921.96
chr4	4160000	2623.34
chr4	4165000	2609.85
chr4	4170000	2450.04
chr4	4175000	3104.25
chr4	4180000	2646.07
chr4	4185000	2613.57
chr4	4190000	2873.82
chr4	4195000	2884.04
chr4	4200000	2822.83
chr4	4205000	3097.75
chr4	4210000	2907.95
chr4	4215000	2598.13
chr4	4220000	2416.49
chr4	4225000	2567.42
chr4	4230000	2912.86
chr4	4235000	2983.73
chr4	4240000	2759.16
chr4	4245000	3275.55
chr4	4250000	3085.05
chr4	4255000	2886.62
chr4	4260000	3022.52
chr4	4265000	3016.66
chr4	4270000	3329.73
chr4	4275000	3021.25
chr4	4280000	2799.99
chr4	4285000	3128.49
chr4	4290000	3153.84
chr4	4295000	3334.49
chr4	4300000	2585.26
chr4	4305000	2495.84
chr4	4310000	2702.60
chr4	4315000	2529.94
chr4	4320000	3587.27
chr4	4325000	2393.01
chr4	4330000	2727.47
chr4	4335000	3048.79
chr4	4340000	3675.76
chr4	4345000	3437.31
chr4	4350000	2747.99
chr4	4355000	2902.77
chr4	4360000	2645.38
chr4	4365000	2658.63
chr4	4370000	3294.24
chr4	4375000	2776.23
chr4	4380000	3240.82
chr4	4385000	2181.72
chr4	4390000	3403.30
chr4	4395000	2872.19
chr4	4400000	3074.22
chr4	4405000	2749.05
chr4	4410000	2237.16
chr4	4415000	2682.32
chr4	4420000	2833.33
chr4	4425000	3096.01
chr4	4430000	2350.13
chr4	4435000	3192.92
chr4	4440000	2417.60
chr4	4445000	2814.84
chr4	4450000	3351.93
chr4	4455000	2046.47
chr4	4460000	2773.55
chr4	4465000	2922.91
chr4	4470000	2618.72
chr4	4475000	3168.05
chr4	4480000	2992.28
chr4	4485000	3166.19
chr4	4490000	2544.85
chr4	4495000	3326.50
chr4	4500000	2956.91
chr4	4505000	3050.58
chr4	4510000	2877.95
chr4	4515000	2593.27
chr4	4520000	2746.24
chr4	4525000	2555.01
chr4	4530000	2771.68
chr4	4535000	3104.63
chr4	4540000	2885.75
chr4	4545000	3525.96
chr4	4550000	3316.54
chr4	4555000	3106.19
chr4	4560000	3200.76
chr4	4565000	3094.97
chr4	4570000	2538.97
chr4	4575000	2752.49
chr4	4580000	3424.29
chr4	4585000	2799.43
chr4	4590000	3321.12
chr4	4595000	2897.65
chr4	4600000	2673.35
chr4	4605000	2875.05
chr4	4610000	3219.20
chr4	4615000	3172.53
chr4	4620000	3036.63
chr4	4625000	3250.09
chr4	4630000	2965.83
chr4	4635000	3321.54
chr4	4640000	3289.58
chr4	4645000	3116.82
chr4	4650000	3528.97
chr4	4655000	3283.17
chr4	4660000	3060.13
chr4	4665000	2921.19
chr4	4670000	2537.72
chr4	4675000	2696.42
chr4	4680000	3278.06
chr4	4685000	2766.57
chr4	4690000	3360.26
chr4	4695000	3388.97
chr4	4700000	2323.27
chr4	4705000	3273.85
chr4	4710000	2509.45
chr4	4715000	2364.10
chr4	4720000	2825.89
chr4	4725000	3263.27
chr4	4730000	3065.71
chr4	4735000	1955.63
chr4	4740000	2574.88
chr4	4745000	3035.87
chr4	4750000	2621.85
chr4	4755000	3497.54
chr4	4760000	3657.29
chr4	4765000	3437.94
chr4	4770000	2905.14
chr4	4775000	3505.94
chr4	4780000	3050.01
chr4	4785000	3434.32
chr4	4790000	2846.25
chr4	4795000	3111.38
chr4	4800000	2440.09
chr4	4805000	3073.40
chr4	4810000	3356.98
chr4	4815000	2745.75
chr4	4820000	2961.13
chr4	4825000	2452.40
chr4	4830000	2954.52
chr4	4835000	2925.32
chr4	4840000	3173.61
chr4	4845000	3208.26
chr4	4850000	2822.73
chr4	4855000	2933.16
chr4	4860000	2796.65
chr4	4865000	3176.33
chr4	4870000	2938.04
chr4	4875000	3067.70
chr4	4880000	3315.88
chr4	4885000	3226.03
chr4	4890000	3400.23
chr4	4895000	3295.82
chr4	4900000	3483.57
chr4	4905000	2887.07
chr4	4910000	3268.37
chr4	4915000	2846.22
chr4	4920000	3075.82
chr4	4925000	2897.75
chr4	4930000	2097.39
chr4	4935000	2912.75
chr4	4940000	2910.50
chr4	4945000	2937.88
chr4	4950000	2812.40
chr4	4955000	1798.66
chr4	4960000	2144.17
chr4	4965000	2961.59
chr4	4970000	2510.22
chr4	4975000	2752.39
chr4	4980000	3411.64
chr4	4985000	2604.39
chr4	4990000	3439.83
chr4	4995000	3629.75
chr4	5000000	2921.74
chr4	5005000	2541.83
chr4	5010000	2931.67
chr4	5015000	2166.07
chr4	5020000	2579.39
chr4	5025000	3349.04
chr4	5030000	2834.67
chr4	5035000	2476.12
chr4	5040000	2257.79
chr4	5045000	3088.02
chr4	5050000	2291.59
chr4	5055000	3384.78
chr4	5060000	2605.56
chr4	5065000	2543.43
chr4	5070000	2625.44
chr4	5075000	2239.19
chr4	5080000	2411.88
chr4	5085000	1646.34
chr4	5090000	2827.40
chr4	5095000	2843.02
chr4	5100000	2393.89
chr4	5105000	2830.91
chr4	5110000	2360.20
chr4	5115000	2270.59
chr4	5120000	2675.35
chr4	5125000	2963.65
chr4	5130000	3000.66
chr4	5135000	2304.01
chr4	5140000	2719.30
chr4	5145000	2975.21
chr4	5150000	2555.83
chr4	5155000	2688.76
chr4	5160000	3255.36
chr4	5165000	2453.36
chr4	5170000	2153.82
chr4	5175000	2962.93
chr4	5180000	2623.67
chr4	5185000	2382.83
chr4	5190000	2999.72
chr4	5195000	2883.94
chr4	5200000	2844.09
chr4	5205000	2658.13
chr4	5210000	2885.20
chr4	5215000	2613.46
chr4	5220000	2607.42
chr4	5225000	2121.98
chr4	5230000	2663.88
chr4	5235000	2423.58
chr4	5240000	2525.14
chr4	5245000	2631.80
chr4	5250000	2823.03
chr4	5255000	2654.63
chr4	5260000	2811.39
chr4	5265000	2332.53
chr4	5270000	2384.65
chr4	5275000	2483.82
chr4	5280000	2618.64
chr4	5285000	2444.35
chr4	5290000	2113.59
chr4	5295000	2612.09
chr4	5300000	2650.83
chr4	5305000	2730.46
chr4	5310000	2266.60
chr4	5315000	2216.76
chr4	5320000	2029.66
chr4	5325000	2600.47
chr4	5330000	2473.75
chr4	5335000	2489.84
chr4	5340000	2676.30
chr4	5345000	2684.16
chr4	5350000	2443.21
chr4	5355000	2597.89
chr4	5360000	2916.59
chr4	5365000	2447.24
chr4	5370000	2534.87
chr4	5375000	2639.27
chr4	5380000	2947.00
chr4	5385000	2919.12
chr4	5390000	2906.11
chr4	5395000	3096.38
chr4	5400000	3513.13
chr4	5405000	2620.75
chr4	5410000	2990.24
chr4	5415000	2320.38
chr4	5420000	2887.78
chr4	5425000	2551.91
chr4	5430000	2437.20
chr4	5435000	3201.93
chr4	5440000	1857.51
chr4	5445000	2526.96
chr4	5450000	3210.96
chr4	5455000	2987.14
chr4	5460000	2777.68
chr4	5465000	3045.70
chr4	5470000	2491.27
chr4	5475000	2360.74
chr4	5480000	2236.65
chr4	5485000	2854.18
chr4	5490000	2060.65
chr4	5495000	2533.38
chr4	5500000	2787.44
chr4	5505000	2998.13
chr4	5510000	2571.56
chr4	5515000	2571.27
chr4	5520000	2319.30
chr4	5525000	2491.64
chr4	5530000	2385.62
chr4	5535000	2268.33
chr4	5540000	2840.15
chr4	5545000	2939.83
chr4	5550000	2286.05
chr4	5555000	2913.64
chr4	5560000	3149.16
chr4	5565000	2435.64
chr4	5570000	2435.94
chr4	5575000	2821.41
chr4	5580000	3032.99
chr4	5585000	2642.94
chr4	5590000	2116.47
chr4	5595000	2556.26
chr4	5600000	2160.97
chr4	5605000	2833.96
chr4	5610000	2826.63
chr4	5615000	3441.56
chr4	5620000	3418.01
chr4	5625000	3014.74
chr4	5630000	2040.33
chr4	5635000	2298.87
chr4	5640000	2334.28
chr4	5645000	3013.34
chr4	5650000	2150.87
chr4	5655000	2556.37
chr4	5660000	2480.37
chr4	5665000	2929.05
chr4	5670000	3171.42
chr4	5675000	2613.85
chr4	5680000	3038.47
chr4	5685000	2195.81
chr4	5690000	2742.63
chr4	5695000	2740.87
chr4	5700000	3254.94
chr4	5705000	2566.85
chr4	5710000	2952.69
chr4	5715000	2938.60
chr4	5720000	2483.02
chr4	5725000	2697.07
chr4	5730000	2855.90
chr4	5735000	2218.70
chr4	5740000	2780.22
chr4	5745000	2502.94
chr4	5750000	2616.59
chr4	5755000	2792.77
chr4	5760000	2450.09
chr4	5765000	1833.81
chr4	5770000	3463.79
chr4	5775000	2959.54
chr4	5780000	2279.44
chr4	5785000	3019.97
chr4	5790000	3285.47
chr4	5795000	2643.96
chr4	5800000	3171.58
chr4	5805000	2645.24
chr4	5810000	2662.56
chr4	5815000	3474.74
chr4	5820000	3173.58
chr4	5825000	3248.52
chr4	5830000	3149.91
chr4	5835000	3557.06
chr4	5840000	3752.77
chr4	5845000	2830.39
chr4	5850000	2868.59
chr4	5855000	2166.26
chr4	5860000	3215.22
chr4	5865000	3162.32
chr4	5870000	2997.43
chr4	5875000	2841.40
chr4	5880000	3036.48
chr4	5885000	3063.64
chr4	5890000	2892.85
chr4	5895000	2963.42
chr4	5900000	3259.39
chr4	5905000	2513.70
chr4	5910000	2862.19
chr4	5915000	2973.38
chr4	5920000	2772.35
chr4	5925000	3215.86
chr4	5930000	3034.98
chr4	5935000	2232.90
chr4	5940000	3031.65
chr4	5945000	3016.16
chr4	5950000	3214.07
chr4	5955000	3194.10
chr4	5960000	3156.47
chr4	5965000	3469.88
chr4	5970000	2814.61
chr4	5975000	2945.20
chr4	5980000	2887.93
chr4	5985000	2893.18
chr4	5990000	3245.58
chr4	5995000	4070.36
chr4	6000000	3721.95
chr4	6005000	2439.62
chr4	6010000	3104.91
chr4	6015000	2975.17
chr4	6020000	3689.31
chr4	6025000	3721.37
chr4	6030000	3284.82
chr4	6035000	2973.69
chr4	6040000	3297.42
chr4	6045000	3205.80
chr4	6050000	2850.80
chr4	6055000	3043.12
chr4	6060000	2765.73
chr4	6065000	2786.22
chr4	6070000	3202.67
chr4	6075000	3260.92
chr4	6080000	3241.87
chr4	6085000	3380.77
chr4	6090000	3345.54
chr4	6095000	3728.24
chr4	6100000	3000.88
chr4	6105000	2851.89
chr4	6110000	4288.66
chr4	6115000	2989.41
chr4	6120000	3113.02
chr4	6125000	2495.21
chr4	6130000	3487.53
chr4	6135000	3199.75
chr4	6140000	3288.44
chr4	6145000	3295.13
chr4	6150000	3079.99
chr4	6155000	3010.76
chr4	6160000	3246.73
chr4	6165000	3143.39
chr4	6170000	2697.10
chr4	6175000	3721.39
chr4	6180000	2257.70
chr4	6185000	3124.23
chr4	6190000	3596.64
chr4	6195000	3852.83
chr4	6200000	2831.72
chr4	6205000	3725.75
chr4	6210000	2894.12
chr4	6215000	2541.75
chr4	6220000	2800.75
chr4	6225000	3463.27
chr4	6230000	3116.41
chr4	6235000	3838.96
chr4	6240000	2631.98
chr4	6245000	2846.26
chr4	6250000	3349.28
chr4	6255000	3358.02
chr4	6260000	3768.88
chr4	6265000	3471.78
chr4	6270000	2999.11
chr4	6275000	3895.72
chr4	6280000	3626.01
chr4	6285000	3357.41
chr4	6290000	3088.20
chr4	6295000	3792.64
chr4	6300000	2794.33
chr4	6305000	3180.84
chr4	6310000	2985.17
chr4	6315000	3165.53
chr4	6320000	3787.97
chr4	6325000	4618.41
chr4	6330000	3378.46
chr4	6335000	3100.39
chr4	6340000	3605.73
chr4	6345000	3040.02
chr4	6350000	3429.92
chr4	6355000	2595.34
chr4	6360000	2742.74
chr4	6365000	3479.77
chr4	6370000	3142.37
chr4	6375000	3536.88
chr4	6380000	3098.92
chr4	6385000	3020.73
chr4	6390000	3429.57
chr4	6395000	3055.80
chr4	6400000	3120.62
chr4	6405000	2781.91
chr4	6410000	3073.38
chr4	6415000	3345.15
chr4	6420000	2824.81
chr4	6425000	3627.26
chr4	6430000	3312.21
chr4	6435000	3112.76
chr4	6440000	3676.66
chr4	6445000	2966.63
chr4	6450000	3284.10
chr4	6455000	3113.66
chr4	6460000	3673.95
chr4	6465000	2914.44
chr4	6470000	2653.76
chr4	6475000	2333.40
chr4	6480000	2657.09
chr4	6485000	2450.70
chr4	6490000	3498.63
chr4	6495000	3287.98
chr4	6500000	2693.46
chr4	6505000	3083.36
chr4	6510000	2440.46
chr4	6515000	2949.48
chr4	6520000	2945.42
chr4	6525000	3414.74
chr4	6530000	3122.51
chr4	6535000	1953.76
chr4	6540000	3340.07
chr4	6545000	2874.82
chr4	6550000	3234.77
chr4	6555000	3207.44
chr4	6560000	2897.54
chr4	6565000	3028.67
chr4	6570000	3799.71
chr4	6575000	3215.89
chr4	6580000	3288.29
chr4	6585000	3314.75
chr4	6590000	3333.59
chr4	6595000	2462.00
chr4	6600000	3357.77
chr4	6605000	2900.04
chr4	6610000	3484.08
chr4	6615000	3496.46
chr4	6620000	3120.29
chr4	6625000	3154.00
chr4	6630000	3062.85
chr4	6635000	2222.13
chr4	6640000	3014.59
chr4	6645000	2983.71
chr4	6650000	2801.03
chr4	6655000	2155.70
chr4	6660000	3040.12
chr4	6665000	2729.06
chr4	6670000	3362.46
chr4	6675000	2649.47
chr4	6680000	2660.96
chr4	6685000	2398.82
chr4	6690000	4230.56
chr4	6695000	3677.64
chr4	6700000	3176.64
chr4	6705000	2593.51
chr4	6710000	3882.56
chr4	6715000	3223.62
chr4	6720000	3286.09
chr4	6725000	2604.40
chr4	6730000	3773.34
chr4	6735000	3596.06
chr4	6740000	2842.99
chr4	6745000	3659.45
chr4	6750000	2620.64
chr4	6755000	2801.38
chr4	6760000	3038.27
chr4	6765000	2939.70
chr4	6770000	3570.99
chr4	6775000	3354.28
chr4	6780000	2487.14
chr4	6785000	3049.79
chr4	6790000	2942.82
chr4	6795000	3272.72
chr4	6800000	2691.58
chr4	6805000	2633.24
chr4	6810000	2856.17
chr4	6815000	2870.74
chr4	6820000	1975.76
chr4	6825000	2940.22
chr4	6830000	3034.06
chr4	6835000	2336.74
chr4	6840000	2862.14
chr4	6845000	2796.97
chr4	6850000	3339.65
chr4	6855000	3089.68
chr4	6860000	2879.04
chr4	6865000	3150.57
chr4	6870000	2457.17
chr4	6875000	2811.90
chr4	6880000	2756.61
chr4	6885000	3030.51
chr4	6890000	3528.99
chr4	6895000	2889.95
chr4	6900000	3734.43
chr4	6905000	4124.63
chr4	6910000	2827.65
chr4	6915000	3449.72
chr4	6920000	3283.99
chr4	6925000	3408.20
chr4	6930000	3197.11
chr4	6935000	3802.36
chr4	6940000	3162.94
chr4	6945000	3393.51
chr4	6950000	3044.47
chr4	6955000	2834.45
chr4	6960000	3449.92
chr4	6965000	3338.53
chr4	6970000	2972.42
chr4	6975000	2834.97
chr4	6980000	3000.94
chr4	6985000	3060.28
chr4	6990000	3218.07
chr4	6995000	2650.81
chr4	7000000	3428.18
chr4	7005000	3253.82
chr4	7010000	2750.48
chr4	7015000	3261.00
chr4	7020000	2989.64
chr4	7025000	3395.26
chr4	7030000	3214.77
chr4	7035000	3372.16
chr4	7040000	3539.88
chr4	7045000	3286.95
chr4	7050000	2391.10
chr4	7055000	2794.21
chr4	7060000	2925.55
chr4	7065000	3237.38
chr4	7070000	4047.02
chr4	7075000	3642.73
chr4	7080000	2766.29
chr4	7085000	3364.63
chr4	7090000	2534.09
chr4	7095000	2376.70
chr4	7100000	3493.31
chr4	7105000	3260.79
chr4	7110000	3610.59
chr4	7115000	3146.27
chr4	7120000	3228.04
chr4	7125000	3394.58
chr4	7130000	2339.61
chr4	7135000	2722.63
chr4	7140000	3170.68
chr4	7145000	3154.56
chr4	7150000	2801.02
chr4	7155000	3178.62
chr4	7160000	3071.32
chr4	7165000	2960.76
chr4	7170000	3428.58
chr4	7175000	2453.84
chr4	7180000	2320.51
chr4	7185000	2759.18
chr4	7190000	2675.50
chr4	7195000	3374.73
chr4	7200000	3011.99
chr4	7205000	3394.11
chr4	7210000	3166.85
chr4	7215000	2687.11
chr4	7220000	2990.95
chr4	7225000	3288.11
chr4	7230000	2873.42
chr4	7235000	2737.22
chr4	7240000	2922.86
chr4	7245000	2707.58
chr4	7250000	3144.30
chr4	7255000	3301.99
chr4	7260000	3097.39
chr4	7265000	3337.52
chr4	7270000	3536.45
chr4	7275000	3110.09
chr4	7280000	3240.48
chr4	7285000	3145.09
chr4	7290000	3052.66
chr4	7295000	2517.00
chr4	7300000	3099.97
chr4	7305000	3101.43
chr4	7310000	2919.26
chr4	7315000	3066.09
chr4	7320000	2324.47
chr4	7325000	3504.42
chr4	7330000	2428.82
chr4	7335000	3359.69
chr4	7340000	2924.30
chr4	7345000	3401.98
chr4	7350000	1878.32
chr4	7355000	2927.39
chr4	7360000	3503.50
chr4	7365000	2695.31
chr4	7370000	3771.45
chr4	7375000	3153.74
chr4	7380000	3148.52
chr4	7385000	2214.50
chr4	7390000	3204.33
chr4	7395000	3247.04
chr4	7400000	2319.99
chr4	7405000	2476.62
chr4	7410000	2943.38
chr4	7415000	2284.21
chr4	7420000	2990.95
chr4	7425000	3865.94
chr4	7430000	2326.50
chr4	7435000	2426.13
chr4	7440000	2653.14
chr4	7445000	3676.52
chr4	7450000	2121.48
chr4	7455000	2015.67
chr4	7460000	2704.86
chr4	7465000	3059.63
chr4	7470000	3393.40
chr4	7475000	2898.24
chr4	7480000	2260.80
chr4	7485000	3218.25
chr4	7490000	3349.34
chr4	7495000	3455.83
chr4	7500000	3773.05
chr4	7505000	2799.87
chr4	7510000	2537.45
chr4	7515000	2763.75
chr4	7520000	3305.11
chr4	7525000	3104.80
chr4	7530000	3389.30
chr4	7535000	3682.41
chr4	7540000	2607.30
chr4	7545000	2223.64
chr4	7550000	2923.64
chr4	7555000	2572.06
chr4	7560000	2851.74
chr4	7565000	2126.97
chr4	7570000	2714.62
chr4	7575000	2832.93
chr4	7580000	2682.84
chr4	7585000	2672.52
chr4	7590000	2741.44
chr4	7595000	2604.23
chr4	7600000	3037.77
chr4	7605000	3498.13
chr4	7610000	2941.23
chr4	7615000	2600.22
chr4	7620000	2614.32
chr4	7625000	2658.44
chr4	7630000	2674.19
chr4	7635000	2499.27
chr4	7640000	2839.35
chr4	7645000	2938.60
chr4	7650000	3366.50
chr4	7655000	2103.86
chr4	7660000	2722.76
chr4	7665000	3020.74
chr4	7670000	2447.61
chr4	7675000	2439.13
chr4	7680000	2962.54
chr4	7685000	3203.17
chr4	7690000	2995.14
chr4	7695000	2929.78
chr4	7700000	2937.56
chr4	7705000	3241.25
chr4	7710000	3031.09
chr4	7715000	2534.56
chr4	7720000	3105.04
chr4	7725000	2393.33
chr4	7730000	2834.54
chr4	7735000	2875.21
chr4	7740000	2504.69
chr4	7745000	3582.90
chr4	7750000	3272.69
chr4	7755000	2701.73
chr4	7760000	2266.83
chr4	7765000	3322.80
chr4	7770000	3975.67
chr4	7775000	3285.85
chr4	7780000	2884.69
chr4	7785000	3025.75
chr4	7790000	2472.92
chr4	7795000	3106.87
chr4	7800000	3844.41
chr4	7805000	3438.61
chr4	7810000	3814.48
chr4	7815000	2202.87
chr4	7820000	3007.25
chr4	7825000	2687.63
chr4	7830000	2783.11
chr4	7835000	2540.22
chr4	7840000	2587.68
chr4	7845000	2468.90
chr4	7850000	2422.04
chr4	7855000	2582.81
chr4	7860000	3111.35
chr4	7865000	2563.50
chr4	7870000	2582.71
chr4	7875000	2992.24
chr4	7880000	2945.12
chr4	7885000	3115.87
chr4	7890000	2762.70
chr4	7895000	2629.91
chr4	7900000	2197.64
chr4	7905000	2488.85
chr4	7910000	2693.62
chr4	7915000	2938.55
chr4	7920000	2906.57
chr4	7925000	3310.37
chr4	7930000	3037.70
chr4	7935000	2619.41
chr4	7940000	2428.92
chr4	7945000	2913.32
chr4	7950000	3329.60
chr4	7955000	2938.60
chr4	7960000	3200.67
chr4	7965000	3025.41
chr4	7970000	2188.03
chr4	7975000	2959.51
chr4	7980000	2482.68
chr4	7985000	2916.49
chr4	7990000	2726.87
chr4	7995000	2739.58
chr4	8000000	3622.45
chr4	8005000	2569.01
chr4	8010000	2923.02
chr4	8015000	2840.59
chr4	8020000	3124.28
chr4	8025000	2970.10
chr4	8030000	3406.09
chr4	8035000	3047.46
chr4	8040000	3301.72
chr4	8045000	3380.60
chr4	8050000	2993.53
chr4	8055000	2763.37
chr4	8060000	2540.30
chr4	8065000	3099.17
chr4	8070000	2689.03
chr4	8075000	3014.97
chr4	8080000	2798.95
chr4	8085000	2542.10
chr4	8090000	2982.95
chr4	8095000	2872.48
chr4	8100000	3455.29
chr4	8105000	3223.46
chr4	8110000	3261.49
chr4	8115000	3384.82
chr4	8120000	3395.51
chr4	8125000	2891.27
chr4	8130000	3234.29
chr4	8135000	2936.41
chr4	8140000	3089.85
chr4	8145000	3064.58
chr4	8150000	3138.76
chr4	8155000	3670.66
chr4	8160000	3692.06
chr4	8165000	4114.90
chr4	8170000	3545.90
chr4	8175000	3783.29
chr4	8180000	3188.58
chr4	8185000	3247.96
chr4	8190000	4036.43
chr4	8195000	3534.93
chr4	8200000	3496.25
chr4	8205000	3527.44
chr4	8210000	3817.90
chr4	8215000	3283.93
chr4	8220000	3339.75
chr4	8225000	2947.48
chr4	8230000	2847.18
chr4	8235000	3433.20
chr4	8240000	3737.49
chr4	8245000	3712.44
chr4	8250000	2626.48
chr4	8255000	3279.56
chr4	8260000	2895.53
chr4	8265000	2732.80
chr4	8270000	1680.93
chr4	8275000	2497.47
chr4	8280000	3104.55
chr4	8285000	3078.06
chr4	8290000	3803.25
chr4	8295000	3646.50
chr4	8300000	3066.26
chr4	8305000	2494.82
chr4	8310000	3185.22
chr4	8315000	2735.99
chr4	8320000	3461.61
chr4	8325000	2890.72
chr4	8330000	3533.21
chr4	8335000	2338.71
chr4	8340000	2735.83
chr4	8345000	2747.22
chr4	8350000	2503.64
chr4	8355000	3128.78
chr4	8360000	2632.34
chr4	8365000	3207.34
chr4	8370000	3160.13
chr4	8375000	2913.46
chr4	8380000	2828.09
chr4	8385000	3652.88
chr4	8390000	3410.18
chr4	8395000	3481.94
chr4	8400000	3965.94
chr4	8405000	3701.11
chr4	8410000	2700.88
chr4	8415000	3082.73
chr4	8420000	3582.35
chr4	8425000	3559.83
chr4	8430000	3070.92
chr4	8435000	3740.99
chr4	8440000	3107.44
chr4	8445000	3347.79
chr4	8450000	2315.02
chr4	8455000	2901.27
chr4	8460000	3442.76
chr4	8465000	2756.10
chr4	8470000	2054.71
chr4	8475000	3270.99
chr4	8480000	2648.57
chr4	8485000	2642.71
chr4	8490000	2763.26
chr4	8495000	2524.43
chr4	8500000	2622.36
chr4	8505000	2778.38
chr4	8510000	3285.68
chr4	8515000	2764.43
chr4	8520000	2584.10
chr4	8525000	3457.94
chr4	8530000	3224.40
chr4	8535000	4193.79
chr4	8540000	4101.29
chr4	8545000	3593.73
chr4	8550000	2012.35
chr4	8555000	3623.34
chr4	8560000	3202.29
chr4	8565000	2899.14
chr4	8570000	2572.40
chr4	8575000	3162.26
chr4	8580000	2334.25
chr4	8585000	3412.58
chr4	8590000	2967.04
chr4	8595000	3595.06
chr4	8600000	2885.37
chr4	8605000	2710.86
chr4	8610000	3087.74
chr4	8615000	3317.41
chr4	8620000	1904.06
chr4	8625000	1155.02
chr4	8630000	1357.44
chr4	8635000	1845.32
chr4	8640000	2712.37
chr4	8645000	2897.70
chr4	8650000	3387.52
chr4	8655000	3899.94
chr4	8660000	3159.41
chr4	8665000	2690.77
chr4	8670000	2800.54
chr4	8675000	2964.16
chr4	8680000	3306.01
chr4	8685000	3091.83
chr4	8690000	3358.98
chr4	8695000	2558.61
chr4	8700000	3284.23
chr4	8705000	2598.95
chr4	8710000	2400.61
chr4	8715000	2552.89
chr4	8720000	2823.37
chr4	8725000	3020.09
chr4	8730000	3410.36
chr4	8735000	2815.90
chr4	8740000	3236.31
chr4	8745000	2736.10
chr4	8750000	2501.96
chr4	8755000	2563.11
chr4	8760000	1617.96
chr4	8765000	2560.08
chr4	8770000	2291.25
chr4	8775000	2534.07
chr4	8780000	2490.05
chr4	8785000	3504.37
chr4	8790000	2853.61
chr4	8795000	2260.42
chr4	8815000	1907.46
chr4	8820000	2659.09
chr4	8825000	2869.84
chr4	8830000	2922.36
chr4	8835000	2949.78
chr4	8840000	1786.48
chr4	8845000	2846.95
chr4	8850000	2557.71
chr4	8855000	2773.98
chr4	8860000	2339.11
chr4	8865000	3009.46
chr4	8870000	2123.99
chr4	8875000	3133.67
chr4	8880000	1757.56
chr4	8885000	2932.00
chr4	8890000	2694.43
chr4	8895000	2943.82
chr4	8900000	3019.04
chr4	8905000	2477.99
chr4	8910000	2794.29
chr4	8915000	2866.06
chr4	8920000	2904.87
chr4	8925000	2678.00
chr4	8930000	2467.67
chr4	8935000	2217.83
chr4	8940000	2060.39
chr4	8945000	2526.33
chr4	8950000	2451.49
chr4	8955000	2459.23
chr4	8960000	1982.56
chr4	8965000	1973.54
chr4	8970000	2242.91
chr4	8975000	2752.55
chr4	8980000	2556.94
chr4	8985000	2746.45
chr4	8990000	2124.49
chr4	8995000	2139.70
chr4	9000000	2640.22
chr4	9005000	2334.91
chr4	9010000	2374.37
chr4	9015000	2468.24
chr4	9020000	2401.74
chr4	9025000	2398.82
chr4	9030000	2164.14
chr4	9035000	2388.01
chr4	9040000	2112.80
chr4	9045000	2102.76
chr4	9050000	2390.17
chr4	9055000	2768.76
chr4	9060000	2503.30
chr4	9065000	2210.08
chr4	9070000	2606.87
chr4	9075000	2880.26
chr4	9080000	2728.54
chr4	9085000	2204.02
chr4	9090000	2602.89
chr4	9095000	2851.51
chr4	9100000	2832.36
chr4	9105000	2271.55
chr4	9110000	2301.02
chr4	9115000	2395.69
chr4	9120000	2257.12
chr4	9125000	2110.59
chr4	9130000	2620.41
chr4	9135000	2173.76
chr4	9140000	2529.22
chr4	9145000	1983.22
chr4	9150000	2371.83
chr4	9155000	1822.50
chr4	9160000	1146.77
chr4	9165000	1141.55
chr4	9170000	1227.57
chr4	9175000	1141.90
chr4	9180000	1138.13
chr4	9185000	1138.04
chr4	9195000	1138.87
chr4	9200000	1138.19
chr4	9205000	1137.93
chr4	9210000	1188.79
chr4	9215000	1275.52
chr4	9225000	1229.24
chr4	9230000	1243.23
chr4	9235000	1145.69
chr4	9240000	1284.44
chr4	9245000	1252.93
chr4	9250000	1241.85
chr4	9255000	1138.78
chr4	9260000	1139.72
chr4	9265000	1137.94
chr4	9270000	1388.17
chr4	9320000	1137.96
chr4	9325000	1420.06
chr4	9330000	1139.45
chr4	9335000	1137.95
chr4	9340000	1139.94
chr4	9350000	1138.80
chr4	9355000	1138.10
chr4	9360000	1139.42
chr4	9370000	1798.58
chr4	9375000	2318.07
chr4	9380000	2541.41
chr4	9385000	1665.62
chr4	9390000	2116.42
chr4	9395000	2015.88
chr4	9400000	1628.80
chr4	9405000	2175.68
chr4	9410000	2166.85
chr4	9415000	1890.62
chr4	9420000	2258.59
chr4	9425000	1946.66
chr4	9430000	2253.68
chr4	9435000	1997.91
chr4	9440000	2439.71
chr4	9445000	2207.67
chr4	9450000	2087.68
chr4	9455000	1847.49
chr4	9460000	1165.01
chr4	9465000	1165.32
chr4	9470000	1141.34
chr4	9475000	1137.99
chr4	9480000	2102.23
chr4	9485000	2386.28
chr4	9490000	2411.44
chr4	9495000	1941.62
chr4	9500000	2230.40
chr4	9505000	2540.86
chr4	9510000	2682.70
chr4	9515000	2608.46
chr4	9520000	2238.26
chr4	9525000	2302.28
chr4	9530000	2591.40
chr4	9535000	2813.79
chr4	9540000	2922.56
chr4	9545000	2261.46
chr4	9550000	2770.08
chr4	9555000	2480.99
chr4	9560000	2667.15
chr4	9565000	2086.67
chr4	9570000	2715.37
chr4	9575000	2443.05
chr4	9580000	2481.17
chr4	9585000	2728.20
chr4	9590000	2958.11
chr4	9595000	2978.46
chr4	9600000	2791.97
chr4	9605000	2800.43
chr4	9610000	2997.39
chr4	9615000	1522.77
chr4	9620000	2353.84
chr4	9625000	2972.92
chr4	9630000	2780.31
chr4	9635000	3097.59
chr4	9640000	2825.78
chr4	9645000	2120.06
chr4	9650000	2699.56
chr4	9655000	2701.18
chr4	9660000	2571.89
chr4	9665000	2360.58
chr4	9670000	2166.90
chr4	9675000	3281.05
chr4	9680000	2387.83
chr4	9685000	2679.36
chr4	9690000	3096.17
chr4	9695000	2594.40
chr4	9700000	2951.55
chr4	9705000	3274.92
chr4	9710000	2520.21
chr4	9715000	3419.21
chr4	9720000	3037.43
chr4	9725000	3180.62
chr4	9730000	2598.27
chr4	9735000	2765.92
chr4	9740000	2421.44
chr4	9745000	2881.72
chr4	9750000	4056.65
chr4	9755000	2682.89
chr4	9760000	3333.26
chr4	9765000	3418.87
chr4	9770000	2629.22
chr4	9775000	3094.44
chr4	9780000	3032.78
chr4	9785000	3254.40
chr4	9790000	2499.64
chr4	9795000	3236.48
chr4	9800000	2580.86
chr4	9805000	3276.99
chr4	9810000	2813.38
chr4	9815000	3778.62
chr4	9820000	2655.66
chr4	9825000	2953.78
chr4	9830000	3014.72
chr4	9835000	3731.57
chr4	9840000	2895.56
chr4	9845000	2915.09
chr4	9850000	2830.68
chr4	9855000	3273.77
chr4	9860000	3362.46
chr4	9865000	2854.98
chr4	9870000	3023.72
chr4	9875000	2646.80
chr4	9880000	2753.33
chr4	9885000	1723.59
chr4	9890000	2557.33
chr4	9895000	2862.22
chr4	9900000	2952.04
chr4	9905000	3142.90
chr4	9910000	2784.89
chr4	9915000	3326.09
chr4	9920000	3266.91
chr4	9925000	2895.76
chr4	9930000	2412.68
chr4	9935000	3038.13
chr4	9940000	3595.09
chr4	9945000	3198.54
chr4	9950000	2895.41
chr4	9955000	2942.38
chr4	9960000	3063.58
chr4	9965000	2839.00
chr4	9970000	3215.13
chr4	9975000	2816.77
chr4	9980000	3236.80
chr4	9985000	2858.26
chr4	9990000	3806.83
chr4	9995000	3597.56
chr4	10000000	4065.94
chr4	10005000	3976.12
chr4	10010000	3811.43
chr4	10015000	5073.91
chr4	10020000	4313.59
chr4	10025000	3782.90
chr4	10030000	3265.83
chr4	10035000	3550.71
chr4	10040000	3192.39
chr4	10045000	2998.87
chr4	10050000	4146.57
chr4	10055000	2627.24
chr4	10060000	3196.36
chr4	10065000	3339.68
chr4	10070000	2844.69
chr4	10075000	2853.42
chr4	10080000	3669.73
chr4	10085000	2494.49
chr4	10090000	3005.91
chr4	10095000	2525.33
chr4	10100000	3486.74
chr4	10105000	2421.94
chr4	10110000	2346.73
chr4	10115000	3373.98
chr4	10120000	3861.53
chr4	10125000	4159.77
chr4	10130000	3749.24
chr4	10135000	2886.21
[truncated: 35,521 more rows]
