# Supplementary material for: Highly interacting regions of the human genome are enriched with enhancers and bound by DNA repair proteins
Source: Sci Rep. 2019 Mar 14;9:4577. doi: 10.1038/s41598-019-40770-9 (PMC6418152; doi:10.1038/s41598-019-40770-9)
Supplement: Supplementary file 2 — Supplementary information SI-2 [file 41598_2019_40770_MOESM2_ESM.zip › Supplementary information SI-2/Chr5.sgr]

chr5	10000	1214.10
chr5	15000	2364.07
chr5	20000	2186.59
chr5	25000	2519.93
chr5	30000	2566.61
chr5	35000	2013.72
chr5	40000	1971.84
chr5	45000	2759.09
chr5	50000	1302.85
chr5	55000	2332.76
chr5	60000	2434.26
chr5	65000	3150.43
chr5	70000	2293.36
chr5	75000	2777.40
chr5	80000	1839.82
chr5	85000	2797.90
chr5	90000	3195.66
chr5	95000	2982.24
chr5	100000	1849.42
chr5	105000	2045.93
chr5	110000	3298.30
chr5	115000	2730.63
chr5	120000	2756.65
chr5	125000	1808.26
chr5	130000	2558.47
chr5	135000	2219.33
chr5	140000	2792.53
chr5	145000	2229.05
chr5	150000	3366.14
chr5	155000	3279.31
chr5	160000	3466.46
chr5	165000	3503.49
chr5	170000	2573.60
chr5	175000	2934.43
chr5	180000	4236.06
chr5	185000	3409.90
chr5	190000	3314.51
chr5	195000	2808.06
chr5	200000	3996.05
chr5	205000	2524.98
chr5	210000	1805.89
chr5	215000	2159.21
chr5	220000	3584.91
chr5	225000	2879.12
chr5	230000	3728.02
chr5	235000	3298.49
chr5	240000	2577.34
chr5	245000	3222.16
chr5	250000	1835.75
chr5	255000	1940.25
chr5	260000	2491.78
chr5	265000	3380.79
chr5	270000	3195.49
chr5	275000	3401.27
chr5	280000	4229.88
chr5	285000	3634.34
chr5	290000	3331.35
chr5	295000	3276.08
chr5	300000	3522.58
chr5	305000	3160.98
chr5	310000	4690.91
chr5	315000	3097.71
chr5	320000	3017.56
chr5	325000	3808.21
chr5	330000	4069.44
chr5	335000	3524.70
chr5	340000	3659.97
chr5	345000	3283.44
chr5	350000	1790.57
chr5	355000	1433.01
chr5	360000	3042.59
chr5	365000	2325.03
chr5	370000	4363.96
chr5	375000	3515.63
chr5	380000	3259.93
chr5	385000	2985.33
chr5	390000	3665.33
chr5	395000	2433.04
chr5	400000	3446.26
chr5	405000	3266.76
chr5	410000	2950.14
chr5	415000	2529.08
chr5	420000	960.78
chr5	425000	2844.03
chr5	430000	3501.01
chr5	435000	4839.29
chr5	440000	2082.38
chr5	445000	4605.74
chr5	450000	4172.41
chr5	455000	2671.48
chr5	460000	4236.84
chr5	465000	2466.25
chr5	470000	3100.01
chr5	475000	2853.70
chr5	480000	1729.75
chr5	485000	2407.37
chr5	490000	2812.28
chr5	495000	2617.00
chr5	500000	2652.82
chr5	505000	2372.62
chr5	510000	3179.91
chr5	515000	2546.70
chr5	520000	2603.40
chr5	525000	2408.60
chr5	530000	3409.68
chr5	535000	1016.93
chr5	540000	2326.63
chr5	545000	2254.93
chr5	550000	2378.74
chr5	555000	3489.09
chr5	560000	1997.95
chr5	565000	2947.63
chr5	570000	3276.39
chr5	575000	3258.28
chr5	580000	2339.61
chr5	585000	3453.98
chr5	590000	3200.69
chr5	595000	2936.94
chr5	600000	4001.86
chr5	605000	3741.88
chr5	610000	3230.66
chr5	615000	3620.28
chr5	620000	2537.63
chr5	625000	4037.46
chr5	630000	1824.84
chr5	635000	2419.50
chr5	640000	3573.74
chr5	645000	3362.82
chr5	650000	960.84
chr5	655000	3426.99
chr5	660000	3030.68
chr5	665000	2247.77
chr5	670000	2459.16
chr5	675000	2199.01
chr5	680000	1808.08
chr5	685000	2121.37
chr5	690000	718.23
chr5	695000	1550.40
chr5	700000	1666.16
chr5	705000	2360.67
chr5	710000	1496.34
chr5	715000	2765.23
chr5	720000	2300.96
chr5	725000	1499.41
chr5	730000	2149.87
chr5	735000	1692.67
chr5	740000	1798.80
chr5	745000	2317.94
chr5	750000	1953.58
chr5	755000	1385.08
chr5	760000	2342.85
chr5	765000	1431.67
chr5	770000	2391.10
chr5	775000	2348.63
chr5	780000	1594.78
chr5	785000	1459.64
chr5	790000	2575.46
chr5	795000	2513.30
chr5	800000	2881.11
chr5	805000	2626.99
chr5	810000	2095.83
chr5	815000	3013.89
chr5	820000	2769.94
chr5	825000	1272.59
chr5	830000	1654.48
chr5	835000	1752.50
chr5	840000	2057.85
chr5	845000	2001.43
chr5	850000	4161.66
chr5	855000	2415.24
chr5	860000	2716.95
chr5	865000	3242.56
chr5	870000	3648.06
chr5	875000	4218.44
chr5	880000	3732.06
chr5	885000	4886.25
chr5	890000	4808.29
chr5	895000	2084.87
chr5	900000	3429.95
chr5	905000	4500.32
chr5	910000	4441.83
chr5	915000	4068.13
chr5	920000	1620.21
chr5	925000	3319.74
chr5	930000	4181.72
chr5	935000	4087.76
chr5	940000	3688.97
chr5	945000	4675.69
chr5	950000	3657.36
chr5	955000	3122.95
chr5	960000	3586.90
chr5	965000	4182.44
chr5	970000	3649.87
chr5	975000	2020.17
chr5	980000	2697.49
chr5	985000	3014.71
chr5	990000	3352.94
chr5	995000	3250.61
chr5	1000000	4338.65
chr5	1005000	2207.29
chr5	1010000	3021.25
chr5	1015000	2549.00
chr5	1020000	1543.45
chr5	1025000	2857.93
chr5	1030000	2628.69
chr5	1035000	1721.07
chr5	1040000	2247.19
chr5	1045000	802.36
chr5	1050000	3182.10
chr5	1055000	3376.27
chr5	1060000	2428.49
chr5	1065000	3552.36
chr5	1070000	490.82
chr5	1075000	3048.13
chr5	1080000	1934.49
chr5	1085000	2751.49
chr5	1090000	3209.87
chr5	1095000	2558.33
chr5	1100000	4240.24
chr5	1105000	4672.79
chr5	1110000	4535.04
chr5	1115000	3902.72
chr5	1120000	4197.69
chr5	1125000	5478.42
chr5	1130000	4430.36
chr5	1135000	4818.72
chr5	1140000	3423.24
chr5	1145000	3068.54
chr5	1150000	3527.93
chr5	1155000	2815.27
chr5	1160000	3817.47
chr5	1165000	4048.91
chr5	1170000	4172.64
chr5	1175000	3385.84
chr5	1180000	1758.77
chr5	1185000	3451.13
chr5	1190000	2592.89
chr5	1195000	2234.04
chr5	1200000	3060.45
chr5	1205000	3119.90
chr5	1210000	2354.93
chr5	1215000	2864.99
chr5	1220000	2759.71
chr5	1225000	4057.44
chr5	1230000	3056.53
chr5	1235000	3873.45
chr5	1240000	3739.64
chr5	1245000	3939.06
chr5	1250000	2586.29
chr5	1255000	2824.77
chr5	1260000	2235.28
chr5	1265000	3387.77
chr5	1270000	3293.64
chr5	1275000	2813.72
chr5	1280000	2191.95
chr5	1285000	2704.63
chr5	1290000	2236.69
chr5	1295000	3174.27
chr5	1300000	3476.14
chr5	1305000	3842.08
chr5	1310000	5326.54
chr5	1315000	5381.61
chr5	1320000	2930.78
chr5	1325000	2589.87
chr5	1330000	4060.95
chr5	1335000	3538.05
chr5	1340000	4037.19
chr5	1345000	3668.93
chr5	1350000	3949.83
chr5	1355000	2697.04
chr5	1360000	2883.36
chr5	1365000	3976.92
chr5	1370000	2797.79
chr5	1375000	4165.22
chr5	1380000	4111.84
chr5	1385000	3095.54
chr5	1390000	3677.43
chr5	1395000	4843.63
chr5	1400000	4434.25
chr5	1405000	4216.78
chr5	1410000	3063.57
chr5	1415000	4393.32
chr5	1420000	2068.94
chr5	1425000	3145.84
chr5	1430000	4023.13
chr5	1435000	4290.38
chr5	1440000	5590.75
chr5	1445000	3246.31
chr5	1450000	3205.41
chr5	1455000	3733.77
chr5	1460000	2854.01
chr5	1465000	3655.88
chr5	1470000	3875.84
chr5	1475000	3973.74
chr5	1480000	4035.75
chr5	1485000	5849.39
chr5	1490000	4957.36
chr5	1495000	5887.38
chr5	1500000	3632.19
chr5	1505000	4020.15
chr5	1510000	3304.54
chr5	1515000	3420.77
chr5	1520000	3717.26
chr5	1525000	4670.13
chr5	1530000	2519.45
chr5	1535000	3343.54
chr5	1540000	2764.20
chr5	1545000	3301.18
chr5	1550000	3469.26
chr5	1555000	3565.10
chr5	1560000	3266.87
chr5	1565000	2936.99
chr5	1570000	2491.71
chr5	1575000	3311.33
chr5	1580000	2524.21
chr5	1585000	3218.84
chr5	1590000	3575.58
chr5	1595000	3102.57
chr5	1600000	2473.63
chr5	1605000	3797.23
chr5	1610000	3638.33
chr5	1615000	3538.20
chr5	1620000	4467.53
chr5	1625000	2759.92
chr5	1630000	2575.74
chr5	1635000	4271.97
chr5	1640000	3440.71
chr5	1645000	4106.04
chr5	1650000	3462.43
chr5	1655000	3096.22
chr5	1660000	2171.35
chr5	1665000	2973.75
chr5	1670000	2166.04
chr5	1675000	3377.00
chr5	1680000	3451.42
chr5	1685000	3846.91
chr5	1690000	3279.33
chr5	1695000	3613.34
chr5	1700000	3823.97
chr5	1705000	3212.43
chr5	1710000	1305.12
chr5	1715000	1970.82
chr5	1720000	3435.24
chr5	1725000	3157.70
chr5	1730000	3697.13
chr5	1735000	5021.05
chr5	1740000	3368.58
chr5	1745000	3661.42
chr5	1750000	3677.01
chr5	1755000	3927.01
chr5	1760000	3423.10
chr5	1765000	3020.99
chr5	1770000	3947.74
chr5	1775000	2170.73
chr5	1780000	5841.77
chr5	1785000	3960.77
chr5	1790000	3674.84
chr5	1795000	4715.68
chr5	1800000	3610.56
chr5	1805000	4017.33
chr5	1810000	3091.86
chr5	1815000	3287.98
chr5	1820000	3187.33
chr5	1825000	3987.54
chr5	1830000	3883.62
chr5	1835000	3819.72
chr5	1840000	2569.40
chr5	1845000	2138.29
chr5	1850000	2806.07
chr5	1855000	3026.19
chr5	1860000	4074.31
chr5	1865000	3528.43
chr5	1870000	1046.36
chr5	1875000	1667.93
chr5	1880000	1669.26
chr5	1885000	1973.70
chr5	1890000	2999.03
chr5	1895000	3161.04
chr5	1900000	3585.05
chr5	1905000	2279.04
chr5	1910000	3215.04
chr5	1915000	2903.89
chr5	1920000	2835.00
chr5	1925000	3375.08
chr5	1930000	3030.12
chr5	1935000	2215.64
chr5	1940000	3209.50
chr5	1945000	3036.94
chr5	1950000	2933.17
chr5	1955000	3444.11
chr5	1960000	3059.61
chr5	1965000	2010.19
chr5	1970000	2011.16
chr5	1975000	3534.23
chr5	1980000	2989.09
chr5	1985000	3212.45
chr5	1990000	2702.31
chr5	1995000	2624.10
chr5	2000000	2764.14
chr5	2005000	3139.95
chr5	2010000	4659.68
chr5	2015000	3431.44
chr5	2020000	3686.79
chr5	2025000	1764.15
chr5	2030000	3483.63
chr5	2035000	2819.26
chr5	2040000	3224.46
chr5	2045000	2641.51
chr5	2050000	2725.69
chr5	2055000	3044.43
chr5	2060000	3592.22
chr5	2065000	3527.80
chr5	2070000	3189.76
chr5	2075000	3455.13
chr5	2080000	2053.44
chr5	2085000	2485.91
chr5	2090000	2128.42
chr5	2095000	3893.54
chr5	2100000	3074.34
chr5	2105000	1744.56
chr5	2110000	2212.23
chr5	2115000	3575.09
chr5	2120000	2701.82
chr5	2125000	3132.85
chr5	2130000	2645.44
chr5	2135000	2825.27
chr5	2140000	3136.81
chr5	2145000	5049.21
chr5	2150000	3893.25
chr5	2155000	3640.95
chr5	2160000	2535.11
chr5	2165000	3818.92
chr5	2170000	2834.77
chr5	2175000	3169.48
chr5	2180000	1866.83
chr5	2185000	1901.12
chr5	2190000	2897.12
chr5	2195000	2902.35
chr5	2200000	3049.21
chr5	2205000	2402.70
chr5	2210000	2190.97
chr5	2215000	3025.27
chr5	2220000	3563.30
chr5	2225000	2569.10
chr5	2230000	2954.22
chr5	2235000	3329.76
chr5	2240000	3100.64
chr5	2245000	2961.10
chr5	2250000	3250.68
chr5	2255000	1568.65
chr5	2260000	3685.13
chr5	2265000	2187.72
chr5	2270000	3072.76
chr5	2275000	2684.52
chr5	2280000	2578.54
chr5	2285000	2937.63
chr5	2290000	1897.22
chr5	2295000	3465.09
chr5	2300000	2023.20
chr5	2305000	2770.32
chr5	2310000	2417.84
chr5	2315000	2194.87
chr5	2320000	2779.16
chr5	2325000	2081.71
chr5	2330000	2707.47
chr5	2335000	3325.33
chr5	2340000	2474.62
chr5	2345000	3056.65
chr5	2350000	3803.78
chr5	2355000	3058.49
chr5	2360000	2707.78
chr5	2365000	2492.78
chr5	2370000	2820.63
chr5	2375000	2773.82
chr5	2380000	3380.56
chr5	2385000	2439.96
chr5	2390000	2395.34
chr5	2395000	3040.57
chr5	2400000	2957.75
chr5	2405000	2455.89
chr5	2410000	3523.04
chr5	2415000	2426.43
chr5	2420000	2738.87
chr5	2425000	2664.94
chr5	2430000	2051.75
chr5	2435000	1720.03
chr5	2440000	3061.43
chr5	2445000	3516.17
chr5	2450000	2211.91
chr5	2455000	3007.97
chr5	2460000	3543.83
chr5	2465000	2506.35
chr5	2470000	3090.45
chr5	2475000	2824.24
chr5	2480000	2099.84
chr5	2485000	1769.75
chr5	2490000	2031.09
chr5	2495000	3489.08
chr5	2500000	2432.98
chr5	2505000	2523.51
chr5	2510000	3285.47
chr5	2515000	3272.93
chr5	2520000	2798.87
chr5	2525000	2735.06
chr5	2530000	1935.19
chr5	2535000	2592.88
chr5	2540000	2397.50
chr5	2545000	3864.62
chr5	2550000	2655.08
chr5	2555000	3721.70
chr5	2560000	3320.67
chr5	2565000	3209.24
chr5	2570000	2486.74
chr5	2575000	1980.07
chr5	2580000	2409.23
chr5	2585000	1790.01
chr5	2590000	1941.27
chr5	2595000	1853.93
chr5	2600000	2366.32
chr5	2605000	2648.17
chr5	2610000	2516.46
chr5	2615000	2614.38
chr5	2620000	2329.87
chr5	2625000	3975.81
chr5	2630000	3171.96
chr5	2635000	3786.04
chr5	2640000	2122.04
chr5	2645000	2477.62
chr5	2650000	2001.92
chr5	2655000	2840.39
chr5	2660000	3464.88
chr5	2665000	3334.53
chr5	2670000	2035.76
chr5	2675000	3816.68
chr5	2680000	2378.75
chr5	2685000	2182.51
chr5	2690000	2833.54
chr5	2695000	3827.97
chr5	2700000	3153.90
chr5	2705000	2293.25
chr5	2710000	2569.14
chr5	2715000	1833.22
chr5	2720000	2623.80
chr5	2725000	2068.02
chr5	2730000	2493.14
chr5	2735000	2795.43
chr5	2740000	2048.74
chr5	2745000	2337.06
chr5	2750000	1278.91
chr5	2755000	2383.47
chr5	2760000	2774.75
chr5	2765000	2605.91
chr5	2770000	2354.78
chr5	2775000	2830.51
chr5	2780000	2395.37
chr5	2785000	3191.41
chr5	2790000	2071.18
chr5	2795000	2613.99
chr5	2800000	2988.67
chr5	2805000	2494.19
chr5	2810000	3635.06
chr5	2815000	3064.76
chr5	2820000	2792.29
chr5	2825000	2538.87
chr5	2830000	2851.18
chr5	2835000	2585.06
chr5	2840000	3235.10
chr5	2845000	2753.38
chr5	2850000	1600.35
chr5	2855000	2886.68
chr5	2860000	2599.02
chr5	2865000	3384.36
chr5	2870000	3350.21
chr5	2875000	2695.09
chr5	2880000	2596.36
chr5	2885000	1640.80
chr5	2890000	2888.51
chr5	2895000	2890.00
chr5	2900000	2306.18
chr5	2905000	2828.99
chr5	2910000	2190.87
chr5	2915000	3154.86
chr5	2920000	3172.40
chr5	2925000	2153.34
chr5	2930000	2512.20
chr5	2935000	1997.10
chr5	2940000	2212.50
chr5	2945000	2379.06
chr5	2950000	2233.05
chr5	2955000	3293.53
chr5	2960000	2130.21
chr5	2965000	2893.58
chr5	2970000	2192.84
chr5	2975000	2588.63
chr5	2980000	2683.50
chr5	2985000	2773.47
chr5	2990000	1929.17
chr5	2995000	2714.70
chr5	3000000	1449.73
chr5	3005000	3287.08
chr5	3010000	3622.12
chr5	3015000	2343.64
chr5	3020000	2362.11
chr5	3025000	2107.76
chr5	3030000	3472.06
chr5	3035000	2551.89
chr5	3040000	1827.06
chr5	3045000	2858.09
chr5	3050000	2183.95
chr5	3055000	3057.28
chr5	3060000	3642.86
chr5	3065000	3173.91
chr5	3070000	3261.28
chr5	3075000	3146.15
chr5	3080000	2866.50
chr5	3085000	2733.84
chr5	3090000	3149.22
chr5	3095000	2424.45
chr5	3100000	3503.81
chr5	3105000	2231.96
chr5	3110000	3292.83
chr5	3115000	3017.81
chr5	3120000	2394.86
chr5	3125000	2967.20
chr5	3130000	2058.16
chr5	3135000	2987.90
chr5	3140000	2515.46
chr5	3145000	2291.97
chr5	3150000	2910.06
chr5	3155000	3187.53
chr5	3160000	3252.92
chr5	3165000	2408.95
chr5	3170000	1612.47
chr5	3175000	2230.45
chr5	3180000	3145.59
chr5	3185000	2005.74
chr5	3190000	1800.04
chr5	3195000	3203.53
chr5	3200000	2717.45
chr5	3205000	1625.85
chr5	3210000	2141.82
chr5	3215000	3301.84
chr5	3220000	2833.02
chr5	3225000	2929.60
chr5	3230000	1974.33
chr5	3235000	3317.25
chr5	3240000	2328.09
chr5	3245000	2429.57
chr5	3250000	2522.81
chr5	3255000	1945.95
chr5	3260000	2690.49
chr5	3265000	2675.12
chr5	3270000	2067.41
chr5	3275000	2643.85
chr5	3280000	2302.04
chr5	3285000	2730.64
chr5	3290000	2824.51
chr5	3295000	2239.24
chr5	3300000	2924.08
chr5	3305000	3968.92
chr5	3310000	3714.73
chr5	3315000	2883.37
chr5	3320000	2125.64
chr5	3325000	2238.62
chr5	3330000	4239.66
chr5	3335000	3304.20
chr5	3340000	4093.37
chr5	3345000	1813.36
chr5	3350000	3232.39
chr5	3355000	1480.43
chr5	3360000	3708.61
chr5	3365000	2399.23
chr5	3370000	3271.42
chr5	3375000	2473.09
chr5	3380000	2701.85
chr5	3385000	2407.68
chr5	3390000	2315.47
chr5	3395000	2782.34
chr5	3400000	2161.97
chr5	3405000	2534.62
chr5	3410000	2782.36
chr5	3415000	2336.63
chr5	3420000	2877.97
chr5	3425000	2088.88
chr5	3430000	2654.03
chr5	3435000	2202.74
chr5	3440000	1323.64
chr5	3445000	2652.42
chr5	3450000	3251.71
chr5	3455000	3031.14
chr5	3460000	2534.99
chr5	3465000	2287.54
chr5	3470000	1826.94
chr5	3475000	1641.04
chr5	3480000	2280.34
chr5	3485000	1823.35
chr5	3490000	2486.03
chr5	3495000	2413.74
chr5	3500000	2097.78
chr5	3505000	2748.38
chr5	3510000	1980.09
chr5	3515000	2689.55
chr5	3520000	2347.34
chr5	3525000	2189.71
chr5	3530000	2742.87
chr5	3535000	2387.12
chr5	3540000	2661.48
chr5	3545000	2411.07
chr5	3550000	2377.49
chr5	3555000	2945.65
chr5	3560000	2372.49
chr5	3565000	2870.52
chr5	3570000	3304.46
chr5	3575000	3321.86
chr5	3580000	2560.19
chr5	3585000	2787.30
chr5	3590000	2239.99
chr5	3595000	2133.19
chr5	3600000	2124.11
chr5	3605000	2601.09
chr5	3610000	3454.85
chr5	3615000	3236.41
chr5	3620000	3431.29
chr5	3625000	3511.08
chr5	3630000	3149.50
chr5	3635000	1906.54
chr5	3640000	2303.18
chr5	3645000	3085.21
chr5	3650000	2584.76
chr5	3655000	2872.61
chr5	3660000	2867.58
chr5	3665000	2731.83
chr5	3670000	2566.53
chr5	3675000	2571.72
chr5	3680000	2675.47
chr5	3685000	2839.69
chr5	3690000	2308.94
chr5	3695000	2172.05
chr5	3700000	1824.46
chr5	3705000	2274.43
chr5	3710000	2470.10
chr5	3715000	2219.38
chr5	3720000	3463.95
chr5	3725000	1599.22
chr5	3730000	2261.71
chr5	3735000	2188.13
chr5	3740000	3190.16
chr5	3745000	2064.03
chr5	3750000	1754.18
chr5	3755000	2400.01
chr5	3760000	1858.08
chr5	3765000	1896.82
chr5	3770000	2455.66
chr5	3775000	2678.56
chr5	3780000	2071.57
chr5	3785000	1127.52
chr5	3790000	2450.74
chr5	3795000	2199.36
chr5	3800000	2984.90
chr5	3805000	3105.88
chr5	3810000	3234.00
chr5	3815000	2851.98
chr5	3820000	2903.29
chr5	3825000	3088.74
chr5	3830000	3127.42
chr5	3835000	2333.56
chr5	3840000	3029.07
chr5	3845000	2014.28
chr5	3850000	3459.43
chr5	3855000	2495.08
chr5	3860000	3697.58
chr5	3865000	2135.29
chr5	3870000	2291.91
chr5	3875000	3196.50
chr5	3880000	2817.51
chr5	3885000	2868.99
chr5	3890000	2357.44
chr5	3895000	2639.00
chr5	3900000	1821.58
chr5	3905000	3118.56
chr5	3910000	2198.58
chr5	3915000	2104.09
chr5	3920000	2060.40
chr5	3925000	2746.32
chr5	3930000	2238.19
chr5	3935000	2216.63
chr5	3940000	1831.58
chr5	3945000	2905.34
chr5	3950000	3331.87
chr5	3955000	2550.52
chr5	3960000	2120.02
chr5	3965000	2279.76
chr5	3970000	2221.05
chr5	3975000	1660.24
chr5	3980000	2619.51
chr5	3985000	3173.06
chr5	3990000	2340.34
chr5	3995000	2654.78
chr5	4000000	2601.42
chr5	4005000	2249.85
chr5	4010000	2828.18
chr5	4015000	2334.48
chr5	4020000	3165.44
chr5	4025000	2482.85
chr5	4030000	2319.66
chr5	4035000	2329.55
chr5	4040000	1748.31
chr5	4045000	3165.97
chr5	4050000	2024.97
chr5	4055000	2244.37
chr5	4060000	3134.96
chr5	4065000	2528.78
chr5	4070000	2182.39
chr5	4075000	2040.26
chr5	4080000	2206.41
chr5	4085000	3004.81
chr5	4090000	2113.17
chr5	4095000	2762.10
chr5	4100000	2996.18
chr5	4105000	3022.33
chr5	4110000	2932.08
chr5	4115000	2004.39
chr5	4120000	2891.05
chr5	4125000	2982.42
chr5	4130000	2231.13
chr5	4135000	2875.87
chr5	4140000	2322.62
chr5	4145000	1465.28
chr5	4150000	2611.41
chr5	4155000	1453.95
chr5	4160000	2153.10
chr5	4165000	1425.57
chr5	4170000	3050.37
chr5	4175000	2677.11
chr5	4180000	2261.64
chr5	4185000	1911.40
chr5	4190000	1941.90
chr5	4195000	2232.08
chr5	4200000	2356.75
chr5	4205000	2535.73
chr5	4210000	3046.79
chr5	4215000	2601.89
chr5	4220000	3089.69
chr5	4225000	2318.63
chr5	4230000	2540.90
chr5	4235000	2580.64
chr5	4240000	2394.33
chr5	4245000	2224.35
chr5	4250000	2474.13
chr5	4255000	2498.58
chr5	4260000	1635.76
chr5	4265000	3149.75
chr5	4270000	2100.90
chr5	4275000	2274.21
chr5	4280000	3010.96
chr5	4285000	2635.72
chr5	4290000	3064.57
chr5	4295000	2630.30
chr5	4300000	1679.26
chr5	4305000	2181.04
chr5	4310000	2145.32
chr5	4315000	2516.73
chr5	4320000	2230.59
chr5	4325000	2359.93
chr5	4330000	1620.46
chr5	4335000	3051.71
chr5	4340000	2587.64
chr5	4345000	2902.41
chr5	4350000	3089.95
chr5	4355000	2545.63
chr5	4360000	2119.42
chr5	4365000	2522.22
chr5	4370000	2115.40
chr5	4375000	3265.27
chr5	4380000	2276.61
chr5	4385000	2626.66
chr5	4390000	1991.92
chr5	4395000	2187.03
chr5	4400000	1974.64
chr5	4405000	2132.69
chr5	4410000	2142.50
chr5	4415000	2931.20
chr5	4420000	2075.64
chr5	4425000	2879.69
chr5	4430000	2366.63
chr5	4435000	2583.92
chr5	4440000	2808.33
chr5	4445000	1788.92
chr5	4450000	1645.17
chr5	4455000	2389.82
chr5	4460000	3140.22
chr5	4465000	2600.75
chr5	4470000	1902.20
chr5	4475000	3075.54
chr5	4480000	2678.15
chr5	4485000	2273.84
chr5	4490000	2110.61
chr5	4495000	1016.37
chr5	4500000	1309.75
chr5	4505000	2271.80
chr5	4510000	2149.69
chr5	4515000	2129.15
chr5	4520000	2466.52
chr5	4525000	1990.14
chr5	4530000	2546.09
chr5	4535000	3577.91
chr5	4540000	2891.94
chr5	4545000	1973.70
chr5	4550000	3059.10
chr5	4555000	2230.90
chr5	4560000	1954.29
chr5	4565000	2025.52
chr5	4570000	2511.96
chr5	4575000	1979.24
chr5	4580000	2684.68
chr5	4585000	1929.27
chr5	4590000	2211.54
chr5	4595000	2616.96
chr5	4600000	2196.07
chr5	4605000	2605.10
chr5	4610000	2471.90
chr5	4615000	1429.43
chr5	4620000	1677.84
chr5	4625000	1632.54
chr5	4630000	2881.56
chr5	4635000	2479.91
chr5	4640000	1616.71
chr5	4645000	3228.74
chr5	4650000	3348.28
chr5	4655000	3059.27
chr5	4660000	3072.40
chr5	4665000	1893.12
chr5	4670000	2922.20
chr5	4675000	2116.99
chr5	4680000	2578.43
chr5	4685000	2051.22
chr5	4690000	2171.43
chr5	4695000	2941.49
chr5	4700000	1790.71
chr5	4705000	2414.88
chr5	4710000	2542.10
chr5	4715000	2742.56
chr5	4720000	2549.63
chr5	4725000	2903.94
chr5	4730000	2899.97
chr5	4735000	2411.42
chr5	4740000	2762.62
chr5	4745000	2397.57
chr5	4750000	2259.20
chr5	4755000	2056.67
chr5	4760000	2455.86
chr5	4765000	3055.41
chr5	4770000	2412.00
chr5	4775000	2677.54
chr5	4780000	3353.24
chr5	4785000	2120.64
chr5	4790000	2387.24
chr5	4795000	1791.70
chr5	4800000	2619.94
chr5	4805000	1159.09
chr5	4810000	1943.22
chr5	4815000	2133.18
chr5	4820000	2259.63
chr5	4825000	2858.97
chr5	4830000	2143.07
chr5	4835000	2705.40
chr5	4840000	2571.63
chr5	4845000	2053.80
chr5	4850000	2597.83
chr5	4855000	2316.84
chr5	4860000	3713.85
chr5	4865000	2653.96
chr5	4870000	3707.17
chr5	4875000	3485.61
chr5	4880000	2733.82
chr5	4885000	3249.25
chr5	4890000	3246.83
chr5	4895000	2833.14
chr5	4900000	3115.87
chr5	4905000	2607.80
chr5	4910000	3022.68
chr5	4915000	2174.35
chr5	4920000	4140.91
chr5	4925000	3044.55
chr5	4930000	1948.13
chr5	4935000	3073.41
chr5	4940000	2997.56
chr5	4945000	3140.42
chr5	4950000	3351.45
chr5	4955000	3511.46
chr5	4960000	1969.56
chr5	4965000	2528.94
chr5	4970000	2804.18
chr5	4975000	2641.93
chr5	4980000	3391.08
chr5	4985000	2890.85
chr5	4990000	2517.16
chr5	4995000	2146.57
chr5	5000000	2427.77
chr5	5005000	2935.54
chr5	5010000	2559.37
chr5	5015000	4213.58
chr5	5020000	3325.46
chr5	5025000	3475.59
chr5	5030000	2760.01
chr5	5035000	3395.01
chr5	5040000	2575.32
chr5	5045000	3581.58
chr5	5050000	3061.18
chr5	5055000	3335.61
chr5	5060000	2812.55
chr5	5065000	2746.32
chr5	5070000	3468.85
chr5	5075000	2569.63
chr5	5080000	3623.35
chr5	5085000	2908.80
chr5	5090000	2638.56
chr5	5095000	3052.59
chr5	5100000	2692.17
chr5	5105000	2237.97
chr5	5110000	3276.28
chr5	5115000	3914.83
chr5	5120000	3364.64
chr5	5125000	2289.38
chr5	5130000	3390.71
chr5	5135000	3221.15
chr5	5140000	2929.14
chr5	5145000	2671.40
chr5	5150000	1862.24
chr5	5155000	2795.21
chr5	5160000	2968.16
chr5	5165000	2031.05
chr5	5170000	2667.99
chr5	5175000	2896.87
chr5	5180000	2468.56
chr5	5185000	2811.06
chr5	5190000	2689.35
chr5	5195000	3003.68
chr5	5200000	3344.62
chr5	5205000	3063.88
chr5	5210000	2652.57
chr5	5215000	2345.88
chr5	5220000	2531.81
chr5	5225000	2535.85
chr5	5230000	2487.92
chr5	5235000	2750.02
chr5	5240000	3129.45
chr5	5245000	2943.52
chr5	5250000	3408.36
chr5	5255000	3471.39
chr5	5260000	2772.89
chr5	5265000	3681.10
chr5	5270000	3910.23
chr5	5275000	1730.20
chr5	5280000	2748.36
chr5	5285000	2641.31
chr5	5290000	2867.95
chr5	5295000	3373.83
chr5	5300000	3938.36
chr5	5305000	2753.00
chr5	5310000	2541.90
chr5	5315000	2684.55
chr5	5320000	2943.48
chr5	5325000	3110.14
chr5	5330000	2764.63
chr5	5335000	2632.82
chr5	5340000	2598.28
chr5	5345000	2573.43
chr5	5350000	3741.68
chr5	5355000	2638.02
chr5	5360000	3209.21
chr5	5365000	2602.06
chr5	5370000	2419.66
chr5	5375000	3675.03
chr5	5380000	2746.72
chr5	5385000	3242.74
chr5	5390000	3614.44
chr5	5395000	3608.83
chr5	5400000	3079.48
chr5	5405000	2799.84
chr5	5410000	3514.47
chr5	5415000	2484.74
chr5	5420000	5077.94
chr5	5425000	3711.80
chr5	5430000	2622.34
chr5	5435000	2722.17
chr5	5440000	3446.49
chr5	5445000	2680.12
chr5	5450000	3420.19
chr5	5455000	3154.48
chr5	5460000	4127.24
chr5	5465000	3273.27
chr5	5470000	2162.70
chr5	5475000	4136.19
chr5	5480000	2986.24
chr5	5485000	4624.94
chr5	5490000	2995.43
chr5	5495000	2949.77
chr5	5500000	2750.36
chr5	5505000	3727.81
chr5	5510000	3209.51
chr5	5515000	2816.50
chr5	5520000	2787.43
chr5	5525000	3331.87
chr5	5530000	4055.87
chr5	5535000	3707.42
chr5	5540000	2779.69
chr5	5545000	3419.15
chr5	5550000	3467.11
chr5	5555000	3567.15
chr5	5560000	2751.92
chr5	5565000	3877.87
chr5	5570000	2098.81
chr5	5575000	2926.65
chr5	5580000	2052.55
chr5	5585000	3307.00
chr5	5590000	3114.19
chr5	5595000	2696.28
chr5	5600000	4121.66
chr5	5605000	3117.04
chr5	5610000	2595.59
chr5	5615000	2089.26
chr5	5620000	3282.65
chr5	5625000	3248.28
chr5	5630000	2956.69
chr5	5635000	3509.52
chr5	5640000	3431.57
chr5	5645000	3398.27
chr5	5650000	3228.24
chr5	5655000	3195.50
chr5	5660000	2514.66
chr5	5665000	2860.80
chr5	5670000	2407.23
chr5	5675000	3593.53
chr5	5680000	3909.56
chr5	5685000	2669.76
chr5	5690000	3658.37
chr5	5695000	2516.28
chr5	5700000	3705.91
chr5	5705000	2789.40
chr5	5710000	3085.75
chr5	5715000	2823.05
chr5	5720000	3390.79
chr5	5725000	3394.78
chr5	5730000	3769.63
chr5	5735000	2830.92
chr5	5740000	3506.66
chr5	5745000	3277.84
chr5	5750000	4395.24
chr5	5755000	4062.83
chr5	5760000	4022.71
chr5	5765000	3905.38
chr5	5770000	4236.23
chr5	5775000	2591.29
chr5	5780000	3361.42
chr5	5785000	3435.12
chr5	5790000	3450.45
chr5	5795000	3668.80
chr5	5800000	3245.71
chr5	5805000	3654.42
chr5	5810000	1937.16
chr5	5815000	1822.58
chr5	5820000	4154.46
chr5	5825000	2824.54
chr5	5830000	2193.74
chr5	5835000	3046.38
chr5	5840000	3315.89
chr5	5845000	3547.31
chr5	5850000	3600.73
chr5	5855000	3078.93
chr5	5860000	2908.05
chr5	5865000	3535.79
chr5	5870000	3048.67
chr5	5875000	4108.95
chr5	5880000	2826.52
chr5	5885000	3350.01
chr5	5890000	3494.63
chr5	5895000	2108.06
chr5	5900000	2851.00
chr5	5905000	4257.67
chr5	5910000	3139.51
chr5	5915000	4447.93
chr5	5920000	2891.38
chr5	5925000	4003.02
chr5	5930000	2929.65
chr5	5935000	3402.53
chr5	5940000	3228.82
chr5	5945000	2389.95
chr5	5950000	3543.93
chr5	5955000	3032.39
chr5	5960000	3575.50
chr5	5965000	3691.57
chr5	5970000	4304.08
chr5	5975000	3941.09
chr5	5980000	3112.20
chr5	5985000	2802.54
chr5	5990000	3184.71
chr5	5995000	3646.74
chr5	6000000	2697.64
chr5	6005000	3580.94
chr5	6010000	2205.17
chr5	6015000	1947.97
chr5	6020000	2051.97
chr5	6025000	3472.52
chr5	6030000	3355.76
chr5	6035000	2448.16
chr5	6040000	1960.27
chr5	6045000	2340.79
chr5	6050000	3138.87
chr5	6055000	3238.47
chr5	6060000	3159.23
chr5	6065000	3218.84
chr5	6070000	3146.83
chr5	6075000	3099.79
chr5	6080000	3008.22
chr5	6085000	3293.17
chr5	6090000	4626.42
chr5	6095000	3466.65
chr5	6100000	4013.78
chr5	6105000	3038.91
chr5	6110000	4020.92
chr5	6115000	2089.32
chr5	6120000	3916.93
chr5	6125000	3546.48
chr5	6130000	2925.98
chr5	6135000	2462.81
chr5	6140000	3695.68
chr5	6145000	3061.05
chr5	6150000	3871.41
chr5	6155000	2822.08
chr5	6160000	2496.58
chr5	6165000	3372.22
chr5	6170000	2357.02
chr5	6175000	4030.95
chr5	6180000	3663.57
chr5	6185000	3723.75
chr5	6190000	3424.33
chr5	6195000	3762.31
chr5	6200000	3925.25
chr5	6205000	3669.31
chr5	6210000	3598.36
chr5	6215000	4637.22
chr5	6220000	3959.30
chr5	6225000	3411.10
chr5	6230000	2636.44
chr5	6235000	3143.42
chr5	6240000	2803.98
chr5	6245000	3904.89
chr5	6250000	4534.97
chr5	6255000	3388.34
chr5	6260000	3118.86
chr5	6265000	3991.11
chr5	6270000	3811.28
chr5	6275000	4400.29
chr5	6280000	3258.36
chr5	6285000	2783.09
chr5	6290000	2681.72
chr5	6295000	2558.24
chr5	6300000	3774.78
chr5	6305000	3176.02
chr5	6310000	4002.12
chr5	6315000	3394.23
chr5	6320000	3425.65
chr5	6325000	3962.99
chr5	6330000	3072.03
chr5	6335000	4336.39
chr5	6340000	3108.88
chr5	6345000	3298.25
chr5	6350000	4510.24
chr5	6355000	2674.44
chr5	6360000	3171.29
chr5	6365000	3601.27
chr5	6370000	4490.07
chr5	6375000	3455.01
chr5	6380000	3669.17
chr5	6385000	3692.79
chr5	6390000	4104.33
chr5	6395000	4271.26
chr5	6400000	3170.91
chr5	6405000	4798.95
chr5	6410000	2988.64
chr5	6415000	3966.69
chr5	6420000	4896.04
chr5	6425000	3063.59
chr5	6430000	4117.00
chr5	6435000	3162.27
chr5	6440000	3514.87
chr5	6445000	2436.44
chr5	6450000	2620.07
chr5	6455000	3945.92
chr5	6460000	3912.43
chr5	6465000	4124.91
chr5	6470000	4493.93
chr5	6475000	4584.60
chr5	6480000	6008.55
chr5	6485000	3659.41
chr5	6490000	4180.11
chr5	6495000	5798.69
chr5	6500000	4207.85
chr5	6505000	3764.55
chr5	6510000	4081.16
chr5	6515000	3080.31
chr5	6520000	4547.77
chr5	6525000	4669.19
chr5	6530000	3142.06
chr5	6535000	4805.20
chr5	6540000	3813.54
chr5	6545000	3614.14
chr5	6550000	4237.74
chr5	6555000	2802.32
chr5	6560000	3656.87
chr5	6565000	3532.85
chr5	6570000	4280.75
chr5	6575000	4584.05
chr5	6580000	2214.45
chr5	6585000	3013.67
chr5	6590000	4448.99
chr5	6595000	3071.50
chr5	6600000	4243.09
chr5	6605000	4674.96
chr5	6610000	2820.73
chr5	6615000	3895.85
chr5	6620000	3907.05
chr5	6625000	3868.04
chr5	6630000	4175.30
chr5	6635000	3449.72
chr5	6640000	3976.57
chr5	6645000	4497.77
chr5	6650000	4424.61
chr5	6655000	4888.85
chr5	6660000	5087.22
chr5	6665000	3783.54
chr5	6670000	3526.86
chr5	6675000	4065.70
chr5	6680000	2573.54
chr5	6685000	3296.25
chr5	6690000	2506.64
chr5	6695000	2613.04
chr5	6700000	2420.53
chr5	6705000	2858.02
chr5	6710000	2958.80
chr5	6715000	4436.95
chr5	6720000	3383.64
chr5	6725000	5492.67
chr5	6730000	4094.28
chr5	6735000	5534.05
chr5	6740000	2523.94
chr5	6745000	4676.43
chr5	6750000	5116.95
chr5	6755000	3586.80
chr5	6760000	4447.04
chr5	6765000	4332.53
chr5	6770000	1718.21
chr5	6775000	5004.96
chr5	6780000	3255.79
chr5	6785000	3698.19
chr5	6790000	4094.37
chr5	6795000	3322.11
chr5	6800000	3679.42
chr5	6805000	3218.19
chr5	6810000	4039.19
chr5	6815000	3384.42
chr5	6820000	3786.67
chr5	6825000	4331.22
chr5	6830000	2782.90
chr5	6835000	2791.93
chr5	6840000	3098.32
chr5	6845000	3713.46
chr5	6850000	4105.42
chr5	6855000	4731.60
chr5	6860000	2412.63
chr5	6865000	3184.76
chr5	6870000	2726.87
chr5	6875000	3383.98
chr5	6880000	3327.82
chr5	6885000	2441.67
chr5	6890000	3238.62
chr5	6895000	4212.21
chr5	6900000	3596.21
chr5	6905000	3209.40
chr5	6910000	3264.42
chr5	6915000	2843.76
chr5	6920000	2103.30
chr5	6925000	2316.43
chr5	6930000	2119.93
chr5	6935000	3171.14
chr5	6940000	2576.58
chr5	6945000	2956.67
chr5	6950000	3135.57
chr5	6955000	2665.42
chr5	6960000	2615.05
chr5	6965000	1753.59
chr5	6970000	1834.23
chr5	6975000	2934.71
chr5	6980000	1908.72
chr5	6985000	3028.32
chr5	6990000	2672.90
chr5	6995000	2253.49
chr5	7000000	1376.35
chr5	7005000	2609.44
chr5	7010000	2759.83
chr5	7015000	2693.02
chr5	7020000	2467.85
chr5	7025000	2211.73
chr5	7030000	2269.50
chr5	7035000	2457.32
chr5	7040000	2833.64
chr5	7045000	1806.81
chr5	7050000	2685.78
chr5	7055000	2394.81
chr5	7060000	3725.07
chr5	7065000	2807.40
chr5	7070000	3093.38
chr5	7075000	2595.14
chr5	7080000	3164.46
chr5	7085000	2323.99
chr5	7090000	2069.40
chr5	7095000	2857.92
chr5	7100000	3009.89
chr5	7105000	2450.81
chr5	7110000	2400.50
chr5	7115000	2335.02
chr5	7120000	2875.13
chr5	7125000	1869.32
chr5	7130000	1879.60
chr5	7135000	2149.49
chr5	7140000	2528.93
chr5	7145000	2740.31
chr5	7150000	2725.67
chr5	7155000	2886.29
chr5	7160000	3238.80
chr5	7165000	2737.81
chr5	7170000	2115.10
chr5	7175000	1447.56
chr5	7180000	2344.34
chr5	7185000	2643.15
chr5	7190000	2191.09
chr5	7195000	942.24
chr5	7200000	2850.73
chr5	7205000	3611.11
chr5	7210000	2453.84
chr5	7215000	1959.47
chr5	7220000	2327.42
chr5	7225000	1726.36
chr5	7230000	1866.05
chr5	7235000	2710.14
chr5	7240000	2891.07
chr5	7245000	3285.02
chr5	7250000	1750.50
chr5	7255000	2341.35
chr5	7260000	1794.87
chr5	7265000	1846.92
chr5	7270000	2504.12
chr5	7275000	2908.73
chr5	7280000	1999.83
chr5	7285000	1734.52
chr5	7290000	2263.63
chr5	7295000	2278.10
chr5	7300000	2187.94
chr5	7305000	2519.49
chr5	7310000	2667.37
chr5	7315000	2548.46
chr5	7320000	2935.50
chr5	7325000	2876.04
chr5	7330000	2444.18
chr5	7335000	2164.26
chr5	7340000	2859.03
chr5	7345000	2549.78
chr5	7350000	2138.81
chr5	7355000	2471.84
chr5	7360000	1924.99
chr5	7365000	2759.68
chr5	7370000	2918.69
chr5	7375000	2864.92
chr5	7380000	2646.59
chr5	7385000	2301.70
chr5	7390000	2880.27
chr5	7395000	1752.03
chr5	7400000	2095.02
chr5	7405000	2750.84
chr5	7410000	2383.75
chr5	7415000	2949.20
chr5	7420000	2735.49
chr5	7425000	2182.35
chr5	7430000	1443.75
chr5	7435000	2924.02
chr5	7440000	2122.13
chr5	7445000	3192.25
chr5	7450000	2615.54
chr5	7455000	2495.46
chr5	7460000	3077.43
chr5	7465000	2612.22
chr5	7470000	2537.77
chr5	7475000	2994.31
chr5	7480000	2694.78
chr5	7485000	3000.43
chr5	7490000	3150.17
chr5	7495000	1763.97
chr5	7500000	3407.13
chr5	7505000	2581.05
chr5	7510000	3275.27
chr5	7515000	2578.24
chr5	7520000	2463.40
chr5	7525000	3558.75
chr5	7530000	3100.73
chr5	7535000	2755.67
chr5	7540000	3172.56
chr5	7545000	3882.64
chr5	7550000	2709.89
chr5	7555000	2840.20
chr5	7560000	2650.65
chr5	7565000	2907.96
chr5	7570000	2501.78
chr5	7575000	2005.31
chr5	7580000	2939.01
chr5	7585000	2429.76
chr5	7590000	1894.98
chr5	7595000	2885.83
chr5	7600000	2192.76
chr5	7605000	2674.29
chr5	7610000	2227.12
chr5	7615000	2928.78
chr5	7620000	1965.93
chr5	7625000	3017.93
chr5	7630000	3109.30
chr5	7635000	3357.77
chr5	7640000	2380.21
chr5	7645000	2226.21
chr5	7650000	3074.74
chr5	7655000	2923.12
chr5	7660000	3193.35
chr5	7665000	3042.37
chr5	7670000	3552.37
chr5	7675000	3022.38
chr5	7680000	2062.90
chr5	7685000	3668.12
chr5	7690000	3056.08
chr5	7695000	2793.00
chr5	7700000	2744.27
chr5	7705000	3508.28
chr5	7710000	3124.51
chr5	7715000	2395.18
chr5	7720000	2994.85
chr5	7725000	2715.55
chr5	7730000	2016.34
chr5	7735000	2484.39
chr5	7740000	2555.71
chr5	7745000	3440.67
chr5	7750000	3231.95
chr5	7755000	4829.71
chr5	7760000	3025.11
chr5	7765000	3181.74
chr5	7770000	2976.88
chr5	7775000	3837.82
chr5	7780000	3641.92
chr5	7785000	3234.91
chr5	7790000	3552.37
chr5	7795000	4524.85
chr5	7800000	4467.70
chr5	7805000	3341.81
chr5	7810000	3105.90
chr5	7815000	3232.96
chr5	7820000	3246.34
chr5	7825000	2907.59
chr5	7830000	3097.63
chr5	7835000	2814.97
chr5	7840000	3112.38
chr5	7845000	3884.78
chr5	7850000	3892.57
chr5	7855000	4187.01
chr5	7860000	2813.54
chr5	7865000	3593.88
chr5	7870000	4261.48
chr5	7875000	3296.56
chr5	7880000	4347.30
chr5	7885000	2051.17
chr5	7890000	3417.11
chr5	7895000	4443.96
chr5	7900000	3340.40
chr5	7905000	2705.86
chr5	7910000	3201.70
chr5	7915000	3207.78
chr5	7920000	2787.60
chr5	7925000	3916.78
chr5	7930000	3216.30
chr5	7935000	2824.64
chr5	7940000	3115.24
chr5	7945000	2656.35
chr5	7950000	3382.19
chr5	7955000	2487.29
chr5	7960000	2825.18
chr5	7965000	2903.73
chr5	7970000	2853.50
chr5	7975000	3887.44
chr5	7980000	3306.29
chr5	7985000	2498.37
chr5	7990000	3027.34
chr5	7995000	2693.81
chr5	8000000	2290.79
chr5	8005000	2643.85
chr5	8010000	2671.30
chr5	8015000	2034.25
chr5	8020000	1691.12
chr5	8025000	2061.80
chr5	8030000	2176.73
chr5	8035000	2389.64
chr5	8040000	3077.70
chr5	8045000	2666.19
chr5	8050000	1794.14
chr5	8055000	2749.97
chr5	8060000	2305.17
chr5	8065000	3138.35
chr5	8070000	2253.04
chr5	8075000	1601.43
chr5	8080000	1870.13
chr5	8085000	1574.93
chr5	8090000	2713.77
chr5	8095000	2653.39
chr5	8100000	2246.66
chr5	8105000	2391.58
chr5	8110000	1976.26
chr5	8115000	2129.45
chr5	8120000	2259.91
chr5	8125000	2513.05
chr5	8130000	3119.45
chr5	8135000	2739.64
chr5	8140000	2207.93
chr5	8145000	1630.08
chr5	8150000	2794.53
chr5	8155000	2375.54
chr5	8160000	1381.84
chr5	8165000	2622.22
chr5	8170000	2938.15
chr5	8175000	3547.48
chr5	8180000	3065.20
chr5	8185000	2513.84
chr5	8190000	2154.12
chr5	8195000	3271.92
chr5	8200000	2138.22
chr5	8205000	2113.92
chr5	8210000	3379.30
chr5	8215000	2354.45
chr5	8220000	2715.43
chr5	8225000	2653.28
chr5	8230000	2486.18
chr5	8235000	2019.86
chr5	8240000	1959.77
chr5	8245000	2708.66
chr5	8250000	2063.13
chr5	8255000	2225.99
chr5	8260000	2567.47
chr5	8265000	2777.87
chr5	8270000	2630.19
chr5	8275000	2969.38
chr5	8280000	2188.08
chr5	8285000	1317.82
chr5	8290000	2037.03
chr5	8295000	2495.97
chr5	8300000	2250.25
chr5	8305000	2618.69
chr5	8310000	2361.44
chr5	8315000	3279.85
chr5	8320000	2752.84
chr5	8325000	2100.39
chr5	8330000	2892.58
chr5	8335000	2800.48
chr5	8340000	3012.01
chr5	8345000	3256.30
chr5	8350000	2525.31
chr5	8355000	3178.21
chr5	8360000	2155.90
chr5	8365000	2218.87
chr5	8370000	2810.54
chr5	8375000	1530.61
chr5	8380000	2580.47
chr5	8385000	3001.36
chr5	8390000	2827.53
chr5	8395000	2672.06
chr5	8400000	2916.10
chr5	8405000	1918.59
chr5	8410000	2491.38
chr5	8415000	2908.51
chr5	8420000	2888.83
chr5	8425000	2246.09
chr5	8430000	2450.58
chr5	8435000	2600.40
chr5	8440000	3088.61
chr5	8445000	1919.00
chr5	8450000	3025.35
chr5	8455000	3928.51
chr5	8460000	2055.95
chr5	8465000	2808.37
chr5	8470000	2270.17
chr5	8475000	2170.75
chr5	8480000	2543.66
chr5	8485000	2516.03
chr5	8490000	2476.00
chr5	8495000	2559.93
chr5	8500000	2745.86
chr5	8505000	2144.28
chr5	8510000	2436.61
chr5	8515000	2905.51
chr5	8520000	2841.02
chr5	8525000	2331.50
chr5	8530000	2019.77
chr5	8535000	2130.20
chr5	8540000	3364.52
chr5	8545000	2553.97
chr5	8550000	2997.72
chr5	8555000	2522.91
chr5	8560000	2507.17
chr5	8565000	2287.23
chr5	8570000	3128.84
chr5	8575000	3335.43
chr5	8580000	2659.04
chr5	8585000	2330.48
chr5	8590000	3153.37
chr5	8595000	2480.88
chr5	8600000	3222.68
chr5	8605000	2402.50
chr5	8610000	2612.53
chr5	8615000	1801.46
chr5	8620000	2075.56
chr5	8625000	2227.84
chr5	8630000	2341.84
chr5	8635000	2295.54
chr5	8640000	3545.76
chr5	8645000	2171.41
chr5	8650000	2809.51
chr5	8655000	2572.99
chr5	8660000	2742.10
chr5	8665000	3386.20
chr5	8670000	2897.51
chr5	8675000	2127.59
chr5	8680000	2040.24
chr5	8685000	2530.93
chr5	8690000	2305.56
chr5	8695000	2644.92
chr5	8700000	1927.25
chr5	8705000	1760.05
chr5	8710000	1662.36
chr5	8715000	1846.22
chr5	8720000	2930.68
chr5	8725000	2001.97
chr5	8730000	1801.18
chr5	8735000	2647.60
chr5	8740000	2382.90
chr5	8745000	2448.41
chr5	8750000	2754.28
chr5	8755000	3256.30
chr5	8760000	2691.86
chr5	8765000	3093.69
chr5	8770000	2736.57
chr5	8775000	2790.39
chr5	8780000	2139.52
chr5	8785000	3001.30
chr5	8790000	2660.90
chr5	8795000	1911.56
chr5	8800000	2544.47
chr5	8805000	2298.12
chr5	8810000	2882.58
chr5	8815000	3146.28
chr5	8820000	2480.63
chr5	8825000	2496.34
chr5	8830000	2683.91
chr5	8835000	3181.42
chr5	8840000	3351.99
chr5	8845000	2245.57
chr5	8850000	3340.89
chr5	8855000	2716.12
chr5	8860000	2908.36
chr5	8865000	2987.99
chr5	8870000	3266.75
chr5	8875000	3658.03
chr5	8880000	2311.65
chr5	8885000	2782.81
chr5	8890000	2953.48
chr5	8895000	3027.15
chr5	8900000	3021.75
chr5	8905000	2279.99
chr5	8910000	3182.04
chr5	8915000	2581.55
chr5	8920000	2381.38
chr5	8925000	2840.25
chr5	8930000	3556.71
chr5	8935000	2861.97
chr5	8940000	3207.62
chr5	8945000	2196.12
chr5	8950000	2763.42
chr5	8955000	3090.66
chr5	8960000	3114.64
chr5	8965000	2198.15
chr5	8970000	2940.04
chr5	8975000	3401.04
chr5	8980000	3351.42
chr5	8985000	2614.24
chr5	8990000	1995.19
chr5	8995000	1316.36
chr5	9000000	2634.43
chr5	9005000	3128.73
chr5	9010000	3735.62
chr5	9015000	2986.63
chr5	9020000	2381.62
chr5	9025000	3500.06
chr5	9030000	2345.26
chr5	9035000	3284.11
chr5	9040000	3285.38
chr5	9045000	3486.83
chr5	9050000	3239.62
chr5	9055000	4487.03
chr5	9060000	3929.06
chr5	9065000	4187.61
chr5	9070000	3039.82
chr5	9075000	2842.00
chr5	9080000	2549.18
chr5	9085000	2603.21
chr5	9090000	2664.17
chr5	9095000	2438.75
chr5	9100000	1890.48
chr5	9105000	3152.05
chr5	9110000	3101.70
chr5	9115000	3286.30
chr5	9120000	3375.16
chr5	9125000	3082.69
chr5	9130000	3822.92
chr5	9135000	2993.23
chr5	9140000	2756.53
chr5	9145000	2600.00
chr5	9150000	4041.39
chr5	9155000	4226.21
chr5	9160000	2539.80
chr5	9165000	2724.37
chr5	9170000	3201.35
chr5	9175000	2764.22
chr5	9180000	2191.13
chr5	9185000	3297.15
chr5	9190000	3236.55
chr5	9195000	3274.63
chr5	9200000	3292.48
chr5	9205000	3786.09
chr5	9210000	2987.06
chr5	9215000	3768.59
chr5	9220000	2448.76
chr5	9225000	3081.96
chr5	9230000	3025.52
chr5	9235000	2591.30
chr5	9240000	2514.31
chr5	9245000	2494.22
chr5	9250000	3182.35
chr5	9255000	2820.05
chr5	9260000	1730.37
chr5	9265000	3095.35
chr5	9270000	3922.30
chr5	9275000	3179.40
chr5	9280000	3029.67
chr5	9285000	2481.00
chr5	9290000	2999.03
chr5	9295000	3286.42
chr5	9300000	2805.29
chr5	9305000	3485.33
chr5	9310000	2409.24
chr5	9315000	3363.60
chr5	9320000	3611.35
chr5	9325000	3697.28
chr5	9330000	3023.54
chr5	9335000	1967.60
chr5	9340000	2881.95
chr5	9345000	2464.69
chr5	9350000	2762.43
chr5	9355000	3050.42
chr5	9360000	2792.19
chr5	9365000	2779.11
chr5	9370000	2857.80
chr5	9375000	2901.73
chr5	9380000	3522.74
chr5	9385000	3706.69
chr5	9390000	3361.28
chr5	9395000	3061.70
chr5	9400000	3177.41
chr5	9405000	2848.36
chr5	9410000	2635.89
chr5	9415000	3649.02
chr5	9420000	2897.61
chr5	9425000	3024.77
chr5	9430000	2786.46
chr5	9435000	4261.77
chr5	9440000	2640.78
chr5	9445000	3824.63
chr5	9450000	3663.49
chr5	9455000	3954.43
chr5	9460000	3575.89
chr5	9465000	3674.95
chr5	9470000	3176.89
chr5	9475000	3469.75
chr5	9480000	3828.44
chr5	9485000	3085.60
chr5	9490000	2933.17
chr5	9495000	2976.68
chr5	9500000	2841.37
chr5	9505000	3551.99
chr5	9510000	2303.58
chr5	9515000	3416.20
chr5	9520000	3573.38
chr5	9525000	3897.97
chr5	9530000	4255.67
chr5	9535000	3367.58
chr5	9540000	3000.33
chr5	9545000	3424.27
chr5	9550000	3535.79
chr5	9555000	3712.69
chr5	9560000	4078.57
chr5	9565000	2984.32
chr5	9570000	3388.43
chr5	9575000	1718.39
chr5	9580000	2139.14
chr5	9585000	2609.54
chr5	9590000	3932.24
chr5	9595000	2016.18
chr5	9600000	2903.76
chr5	9605000	3176.31
chr5	9610000	3171.15
chr5	9615000	2952.57
chr5	9620000	2856.50
chr5	9625000	2991.68
chr5	9630000	2893.01
chr5	9635000	2972.12
chr5	9640000	2379.23
chr5	9645000	2419.93
chr5	9650000	2337.63
chr5	9655000	2921.46
chr5	9660000	2678.43
chr5	9665000	2762.48
chr5	9670000	3228.72
chr5	9675000	3080.49
chr5	9680000	3713.42
chr5	9685000	3002.47
chr5	9690000	3369.90
chr5	9695000	2617.82
chr5	9700000	2836.28
chr5	9705000	2812.63
chr5	9710000	2626.07
chr5	9715000	2516.81
chr5	9720000	3138.56
chr5	9725000	2714.74
chr5	9730000	3007.69
chr5	9735000	2351.44
chr5	9740000	3549.68
chr5	9745000	2596.40
chr5	9750000	2514.77
chr5	9755000	2594.31
chr5	9760000	2529.93
chr5	9765000	3642.78
chr5	9770000	2620.55
chr5	9775000	3740.21
chr5	9780000	2499.83
chr5	9785000	2451.51
chr5	9790000	3695.81
chr5	9795000	3067.24
chr5	9800000	2779.15
chr5	9805000	2487.92
chr5	9810000	2557.80
chr5	9815000	3531.22
chr5	9820000	2499.51
chr5	9825000	2736.53
chr5	9830000	2384.93
chr5	9835000	3341.68
chr5	9840000	2067.69
chr5	9845000	3187.47
chr5	9850000	2895.26
chr5	9855000	2803.70
chr5	9860000	3451.17
chr5	9865000	2831.51
chr5	9870000	2465.85
chr5	9875000	3130.82
chr5	9880000	3463.84
chr5	9885000	3182.06
chr5	9890000	2930.71
chr5	9895000	3711.25
chr5	9900000	3326.22
chr5	9905000	2559.49
chr5	9910000	3108.06
chr5	9915000	2768.77
chr5	9920000	3081.52
chr5	9925000	3790.12
chr5	9930000	2565.96
chr5	9935000	2716.09
chr5	9940000	2721.83
chr5	9945000	3931.17
chr5	9950000	3471.44
chr5	9955000	3416.37
chr5	9960000	3382.33
chr5	9965000	3315.77
chr5	9970000	2771.27
chr5	9975000	3233.51
chr5	9980000	3306.76
chr5	9985000	2542.79
chr5	9990000	2940.63
chr5	9995000	2375.53
chr5	10000000	2842.90
chr5	10005000	1559.02
[truncated: 33,464 more rows]
