# Supplementary material for: Highly interacting regions of the human genome are enriched with enhancers and bound by DNA repair proteins
Source: Sci Rep. 2019 Mar 14;9:4577. doi: 10.1038/s41598-019-40770-9 (PMC6418152; doi:10.1038/s41598-019-40770-9)
Supplement: Supplementary file 2 — Supplementary information SI-2 [file 41598_2019_40770_MOESM2_ESM.zip › Supplementary information SI-2/Chr6.sgr]

chr6	60000	170.96
chr6	65000	169.74
chr6	70000	170.86
chr6	80000	176.32
chr6	85000	271.59
chr6	90000	192.54
chr6	95000	215.58
chr6	100000	201.98
chr6	105000	182.99
chr6	110000	170.83
chr6	115000	229.18
chr6	120000	194.62
chr6	125000	169.77
chr6	135000	174.70
chr6	140000	194.83
chr6	145000	188.15
chr6	150000	172.47
chr6	155000	425.86
chr6	160000	246.30
chr6	165000	228.72
chr6	170000	206.02
chr6	175000	267.20
chr6	180000	235.03
chr6	185000	478.56
chr6	190000	343.90
chr6	200000	2834.30
chr6	205000	3970.62
chr6	210000	3702.62
chr6	215000	6452.71
chr6	220000	3320.74
chr6	225000	4496.21
chr6	230000	4105.89
chr6	235000	4380.45
chr6	240000	3774.79
chr6	245000	3029.25
chr6	250000	4252.80
chr6	255000	3298.79
chr6	260000	3455.76
chr6	265000	3524.61
chr6	270000	3829.57
chr6	275000	3738.23
chr6	280000	6496.85
chr6	285000	6453.10
chr6	290000	4868.86
chr6	295000	5913.39
chr6	300000	7145.78
chr6	305000	5836.27
chr6	310000	5846.04
chr6	315000	8245.26
chr6	320000	6432.61
chr6	325000	4317.86
chr6	330000	6068.89
chr6	335000	4127.32
chr6	340000	4012.43
chr6	345000	4290.92
chr6	350000	6259.80
chr6	355000	5067.94
chr6	360000	5266.12
chr6	365000	4438.86
chr6	370000	2219.63
chr6	375000	4834.06
chr6	380000	2851.49
chr6	385000	3792.78
chr6	390000	2963.53
chr6	395000	3837.99
chr6	400000	4529.36
chr6	405000	4007.46
chr6	410000	4009.00
chr6	415000	2430.60
chr6	420000	2400.06
chr6	425000	2043.51
chr6	430000	3600.01
chr6	435000	3720.81
chr6	440000	1475.33
chr6	445000	4194.30
chr6	450000	2855.69
chr6	455000	3965.90
chr6	460000	3361.60
chr6	465000	4306.83
chr6	470000	5766.04
chr6	475000	4431.81
chr6	480000	2456.15
chr6	485000	3789.96
chr6	490000	3304.12
chr6	495000	3370.27
chr6	500000	2999.94
chr6	505000	4382.68
chr6	510000	2895.48
chr6	515000	2035.28
chr6	520000	2261.69
chr6	525000	2180.72
chr6	530000	3254.04
chr6	535000	3615.40
chr6	540000	3210.73
chr6	545000	3301.73
chr6	550000	3252.29
chr6	555000	3045.29
chr6	560000	2930.93
chr6	565000	2414.67
chr6	570000	3008.14
chr6	575000	3036.10
chr6	580000	2845.51
chr6	585000	4337.53
chr6	590000	3540.53
chr6	595000	3800.80
chr6	600000	1885.39
chr6	605000	2712.22
chr6	610000	2913.28
chr6	615000	2679.30
chr6	620000	4268.01
chr6	625000	2383.37
chr6	630000	2606.92
chr6	635000	2988.90
chr6	640000	2793.30
chr6	645000	2795.22
chr6	650000	3106.91
chr6	655000	1843.27
chr6	660000	3364.84
chr6	665000	3145.13
chr6	670000	3859.02
chr6	675000	1991.40
chr6	680000	2995.52
chr6	685000	4939.48
chr6	690000	4635.76
chr6	695000	4714.15
chr6	700000	2690.47
chr6	705000	2904.28
chr6	710000	3691.54
chr6	715000	3904.54
chr6	720000	3339.05
chr6	725000	3882.43
chr6	730000	2929.56
chr6	735000	2636.66
chr6	740000	2858.83
chr6	745000	3293.17
chr6	750000	3317.08
chr6	755000	3863.24
chr6	760000	2506.22
chr6	765000	2385.52
chr6	770000	2397.79
chr6	775000	4233.03
chr6	780000	3492.49
chr6	785000	2005.44
chr6	790000	3375.17
chr6	795000	3660.72
chr6	800000	2500.64
chr6	805000	2475.79
chr6	810000	3348.21
chr6	815000	3882.21
chr6	820000	3311.83
chr6	825000	2428.56
chr6	830000	2944.20
chr6	835000	2352.53
chr6	840000	1996.77
chr6	845000	2892.55
chr6	850000	2004.46
chr6	855000	1835.79
chr6	860000	2113.96
chr6	865000	2670.57
chr6	870000	2223.75
chr6	875000	2960.21
chr6	880000	1690.10
chr6	885000	1559.53
chr6	890000	3256.48
chr6	895000	2206.74
chr6	900000	3197.93
chr6	905000	1990.08
chr6	910000	2499.44
chr6	915000	2629.12
chr6	920000	2551.71
chr6	925000	3190.07
chr6	930000	3117.48
chr6	935000	3116.75
chr6	940000	3397.79
chr6	945000	2581.71
chr6	950000	2386.02
chr6	955000	3230.74
chr6	960000	3274.63
chr6	965000	3686.41
chr6	970000	2366.88
chr6	975000	3568.79
chr6	980000	2743.74
chr6	985000	2515.55
chr6	990000	2416.52
chr6	995000	4520.60
chr6	1000000	2198.41
chr6	1005000	4074.58
chr6	1010000	3291.41
chr6	1015000	2269.66
chr6	1020000	3403.13
chr6	1025000	3274.19
chr6	1030000	1905.12
chr6	1035000	2993.67
chr6	1040000	3044.83
chr6	1045000	3129.64
chr6	1050000	3522.91
chr6	1055000	2345.26
chr6	1060000	2546.00
chr6	1065000	3688.97
chr6	1070000	3037.78
chr6	1075000	3056.11
chr6	1080000	2890.33
chr6	1085000	3815.21
chr6	1090000	2981.65
chr6	1095000	2729.81
chr6	1100000	2897.70
chr6	1105000	3538.56
chr6	1110000	2607.39
chr6	1115000	3393.01
chr6	1120000	3723.89
chr6	1125000	2677.92
chr6	1130000	3614.53
chr6	1135000	2743.19
chr6	1140000	2579.95
chr6	1145000	3137.07
chr6	1150000	2490.70
chr6	1155000	2711.21
chr6	1160000	2104.51
chr6	1165000	3861.71
chr6	1170000	2714.42
chr6	1175000	3021.79
chr6	1180000	2944.57
chr6	1185000	3499.55
chr6	1190000	2982.03
chr6	1195000	3176.39
chr6	1200000	4172.30
chr6	1205000	3023.48
chr6	1210000	2363.62
chr6	1215000	2431.42
chr6	1220000	2308.29
chr6	1225000	3121.33
chr6	1230000	2830.06
chr6	1235000	2287.23
chr6	1240000	3349.66
chr6	1245000	2524.04
chr6	1250000	3820.36
chr6	1255000	3093.55
chr6	1260000	3602.07
chr6	1265000	3442.91
chr6	1270000	3014.21
chr6	1275000	3782.43
chr6	1280000	3171.66
chr6	1285000	2895.66
chr6	1290000	2987.35
chr6	1295000	3017.96
chr6	1300000	3083.30
chr6	1305000	3117.81
chr6	1310000	1912.17
chr6	1315000	1840.91
chr6	1320000	2533.14
chr6	1325000	4612.41
chr6	1330000	2462.85
chr6	1335000	2730.88
chr6	1340000	3529.60
chr6	1345000	2854.04
chr6	1350000	2722.72
chr6	1355000	2285.78
chr6	1360000	1335.89
chr6	1365000	3391.33
chr6	1370000	3056.87
chr6	1375000	2338.25
chr6	1380000	3093.25
chr6	1385000	2631.48
chr6	1390000	2036.23
chr6	1395000	4556.65
chr6	1400000	3163.19
chr6	1405000	4441.07
chr6	1410000	4189.96
chr6	1415000	4275.64
chr6	1420000	1229.41
chr6	1425000	3578.66
chr6	1430000	1854.80
chr6	1435000	3510.00
chr6	1440000	3826.78
chr6	1445000	4117.94
chr6	1450000	3449.20
chr6	1455000	2787.88
chr6	1460000	3056.13
chr6	1465000	4904.62
chr6	1470000	4155.19
chr6	1475000	3193.62
chr6	1480000	2258.33
chr6	1485000	3668.09
chr6	1490000	4289.16
chr6	1495000	4084.85
chr6	1500000	1836.18
chr6	1505000	4376.58
chr6	1510000	2615.68
chr6	1515000	4569.59
chr6	1520000	3135.95
chr6	1525000	4354.69
chr6	1530000	3158.20
chr6	1535000	4199.76
chr6	1540000	2961.71
chr6	1545000	3736.79
chr6	1550000	3565.27
chr6	1555000	3113.31
chr6	1560000	3106.11
chr6	1565000	3190.34
chr6	1570000	3360.85
chr6	1575000	4047.01
chr6	1580000	2939.95
chr6	1585000	3915.20
chr6	1590000	4802.12
chr6	1595000	2248.93
chr6	1600000	2092.10
chr6	1605000	2177.07
chr6	1610000	1549.05
chr6	1615000	2057.30
chr6	1620000	2166.75
chr6	1625000	3455.72
chr6	1630000	3543.35
chr6	1635000	4872.28
chr6	1640000	4731.00
chr6	1645000	3426.75
chr6	1650000	4093.46
chr6	1655000	3696.90
chr6	1660000	4973.84
chr6	1665000	3710.38
chr6	1670000	4074.43
chr6	1675000	3630.49
chr6	1680000	3900.65
chr6	1685000	3529.85
chr6	1690000	3080.54
chr6	1695000	3973.85
chr6	1700000	2870.03
chr6	1705000	3639.14
chr6	1710000	4623.35
chr6	1715000	3407.75
chr6	1720000	3924.71
chr6	1725000	4014.38
chr6	1730000	3967.01
chr6	1735000	4092.44
chr6	1740000	3339.19
chr6	1745000	2792.91
chr6	1750000	4078.80
chr6	1755000	3100.21
chr6	1760000	4032.72
chr6	1765000	3424.70
chr6	1770000	2639.38
chr6	1775000	4049.52
chr6	1780000	2681.35
chr6	1785000	3624.66
chr6	1790000	3664.87
chr6	1795000	4570.33
chr6	1800000	2803.29
chr6	1805000	2622.61
chr6	1810000	3020.84
chr6	1815000	2737.86
chr6	1820000	1713.69
chr6	1825000	4164.56
chr6	1830000	3436.24
chr6	1835000	3159.73
chr6	1840000	2998.03
chr6	1845000	3634.14
chr6	1850000	3326.26
chr6	1855000	4570.62
chr6	1860000	3815.24
chr6	1865000	2828.33
chr6	1870000	3548.30
chr6	1875000	2637.63
chr6	1880000	3103.19
chr6	1885000	3015.61
chr6	1890000	3823.72
chr6	1895000	3366.07
chr6	1900000	1994.66
chr6	1905000	3498.89
chr6	1910000	2872.19
chr6	1915000	3585.87
chr6	1920000	3360.04
chr6	1925000	3223.88
chr6	1930000	3644.09
chr6	1935000	2376.88
chr6	1940000	3664.22
chr6	1945000	2914.83
chr6	1950000	2376.17
chr6	1955000	3288.28
chr6	1960000	3099.65
chr6	1965000	3148.96
chr6	1970000	2290.16
chr6	1975000	3735.80
chr6	1980000	3528.65
chr6	1985000	2381.98
chr6	1990000	3822.72
chr6	1995000	3217.08
chr6	2000000	3427.24
chr6	2005000	3252.76
chr6	2010000	1950.04
chr6	2015000	2749.09
chr6	2020000	2128.68
chr6	2025000	3091.82
chr6	2030000	2868.33
chr6	2035000	1857.90
chr6	2040000	3277.71
chr6	2045000	3254.13
chr6	2050000	2146.85
chr6	2055000	2868.29
chr6	2060000	3924.97
chr6	2065000	1871.21
chr6	2070000	3078.93
chr6	2075000	2678.03
chr6	2080000	2518.76
chr6	2085000	3670.42
chr6	2090000	3182.34
chr6	2095000	2192.31
chr6	2100000	1887.31
chr6	2105000	2980.03
chr6	2110000	2660.95
chr6	2115000	2488.16
chr6	2120000	3922.41
chr6	2125000	3755.39
chr6	2130000	3121.40
chr6	2135000	3458.10
chr6	2140000	3377.97
chr6	2145000	3608.80
chr6	2150000	1866.46
chr6	2155000	1740.64
chr6	2160000	3753.06
chr6	2165000	3325.78
chr6	2170000	3504.24
chr6	2175000	4072.92
chr6	2180000	4122.24
chr6	2185000	3719.59
chr6	2190000	3688.13
chr6	2195000	2419.60
chr6	2200000	1362.12
chr6	2205000	3487.32
chr6	2210000	2869.12
chr6	2215000	4100.04
chr6	2220000	3720.83
chr6	2225000	4341.82
chr6	2230000	4979.02
chr6	2235000	3805.53
chr6	2240000	4563.59
chr6	2245000	3586.80
chr6	2250000	3935.32
chr6	2255000	3389.43
chr6	2260000	3262.38
chr6	2265000	3808.14
chr6	2270000	3902.37
chr6	2275000	3053.45
chr6	2280000	3668.25
chr6	2285000	3352.62
chr6	2290000	2797.59
chr6	2295000	2508.46
chr6	2300000	3283.09
chr6	2305000	2932.79
chr6	2310000	3519.94
chr6	2315000	3028.54
chr6	2320000	2689.82
chr6	2325000	2724.84
chr6	2330000	2832.17
chr6	2335000	2515.29
chr6	2340000	3263.46
chr6	2345000	3909.59
chr6	2350000	4210.38
chr6	2355000	3600.23
chr6	2360000	3117.80
chr6	2365000	2912.80
chr6	2370000	3000.15
chr6	2375000	2164.24
chr6	2380000	3049.65
chr6	2385000	2609.32
chr6	2390000	3559.80
chr6	2395000	2006.21
chr6	2400000	2875.97
chr6	2405000	2835.78
chr6	2410000	3633.43
chr6	2415000	2157.57
chr6	2420000	737.94
chr6	2425000	2922.95
chr6	2430000	2401.93
chr6	2435000	1733.57
chr6	2440000	2790.27
chr6	2445000	2659.97
chr6	2450000	3097.45
chr6	2455000	4091.12
chr6	2460000	4043.36
chr6	2465000	3491.08
chr6	2470000	3531.34
chr6	2475000	3312.98
chr6	2480000	2724.80
chr6	2485000	2544.79
chr6	2490000	3414.06
chr6	2495000	3696.03
chr6	2500000	3203.39
chr6	2505000	2093.02
chr6	2510000	3072.07
chr6	2515000	3423.24
chr6	2520000	2824.22
chr6	2525000	2538.99
chr6	2530000	3488.43
chr6	2535000	2492.64
chr6	2540000	3480.10
chr6	2545000	3670.38
chr6	2550000	3364.54
chr6	2555000	4272.91
chr6	2560000	3114.49
chr6	2565000	3461.14
chr6	2570000	2617.04
chr6	2575000	2977.48
chr6	2580000	1974.14
chr6	2585000	2474.58
chr6	2590000	4196.74
chr6	2595000	3638.78
chr6	2600000	2733.86
chr6	2605000	2531.25
chr6	2610000	3246.86
chr6	2615000	3255.24
chr6	2620000	3696.07
chr6	2625000	3255.18
chr6	2630000	4253.65
chr6	2635000	4867.49
chr6	2640000	3737.44
chr6	2645000	3073.68
chr6	2650000	3333.36
chr6	2655000	3805.69
chr6	2660000	4760.88
chr6	2665000	3744.96
chr6	2670000	3109.58
chr6	2675000	3384.35
chr6	2680000	3005.97
chr6	2685000	3966.48
chr6	2690000	2457.71
chr6	2695000	3045.47
chr6	2700000	3195.88
chr6	2705000	3285.26
chr6	2710000	2530.43
chr6	2715000	3986.01
chr6	2720000	3923.64
chr6	2725000	4788.93
chr6	2730000	2344.16
chr6	2735000	4261.73
chr6	2740000	3147.48
chr6	2745000	3647.44
chr6	2750000	3564.94
chr6	2755000	2825.50
chr6	2760000	3301.73
chr6	2765000	3561.14
chr6	2770000	2790.46
chr6	2775000	4487.33
chr6	2780000	3583.83
chr6	2785000	4890.21
chr6	2790000	3309.40
chr6	2795000	3935.98
chr6	2800000	3903.68
chr6	2805000	3086.51
chr6	2810000	2985.73
chr6	2815000	3431.17
chr6	2820000	3840.91
chr6	2825000	3555.42
chr6	2830000	2633.00
chr6	2835000	2320.58
chr6	2840000	3975.24
chr6	2845000	3689.56
chr6	2850000	4624.80
chr6	2855000	5382.79
chr6	2860000	4888.26
chr6	2865000	2990.34
chr6	2870000	2636.42
chr6	2875000	3823.17
chr6	2880000	4518.01
chr6	2885000	2912.15
chr6	2890000	4705.59
chr6	2895000	4704.24
chr6	2900000	3301.93
chr6	2905000	4550.51
chr6	2910000	4703.97
chr6	2915000	3920.41
chr6	2920000	3578.38
chr6	2925000	3225.80
chr6	2930000	3749.10
chr6	2935000	4027.62
chr6	2940000	3718.15
chr6	2945000	5884.93
chr6	2950000	5047.64
chr6	2955000	4217.89
chr6	2960000	3820.39
chr6	2965000	3918.60
chr6	2970000	3038.66
chr6	2975000	2896.37
chr6	2980000	4344.32
chr6	2985000	4842.04
chr6	2990000	4617.51
chr6	2995000	3925.71
chr6	3000000	3808.45
chr6	3005000	2614.10
chr6	3010000	3714.78
chr6	3015000	2685.11
chr6	3020000	4728.71
chr6	3025000	4255.58
chr6	3030000	4760.70
chr6	3035000	3456.73
chr6	3040000	2450.64
chr6	3045000	4363.30
chr6	3050000	4189.57
chr6	3055000	3344.28
chr6	3060000	2861.81
chr6	3065000	3335.43
chr6	3070000	2248.72
chr6	3075000	4761.50
chr6	3080000	4361.38
chr6	3085000	2180.28
chr6	3090000	1394.68
chr6	3095000	3190.37
chr6	3100000	3973.44
chr6	3105000	4096.71
chr6	3110000	4553.81
chr6	3115000	3388.27
chr6	3120000	4763.90
chr6	3125000	5025.68
chr6	3130000	3755.94
chr6	3135000	4289.96
chr6	3140000	3858.48
chr6	3145000	2149.34
chr6	3150000	4304.53
chr6	3155000	3691.55
chr6	3160000	3410.24
chr6	3165000	4909.24
chr6	3170000	2920.24
chr6	3175000	4436.44
chr6	3180000	3447.97
chr6	3185000	4934.82
chr6	3190000	3854.53
chr6	3195000	3969.62
chr6	3200000	4094.21
chr6	3205000	5566.35
chr6	3210000	4181.50
chr6	3215000	4472.20
chr6	3220000	3969.63
chr6	3225000	2726.24
chr6	3230000	2737.00
chr6	3235000	4804.21
chr6	3240000	3623.58
chr6	3245000	4769.50
chr6	3250000	4764.91
chr6	3255000	4417.59
chr6	3260000	3746.30
chr6	3265000	3461.44
chr6	3270000	4771.07
chr6	3275000	3583.24
chr6	3280000	4216.56
chr6	3285000	4205.35
chr6	3290000	3545.69
chr6	3295000	4678.15
chr6	3300000	3612.97
chr6	3305000	3589.04
chr6	3310000	2524.69
chr6	3315000	6330.09
chr6	3320000	2196.52
chr6	3325000	4484.06
chr6	3330000	4769.60
chr6	3335000	4280.81
chr6	3340000	3124.66
chr6	3345000	3128.87
chr6	3350000	3551.92
chr6	3355000	4318.13
chr6	3360000	4112.08
chr6	3365000	3746.15
chr6	3370000	4489.96
chr6	3375000	3235.22
chr6	3380000	4147.79
chr6	3385000	4357.63
chr6	3390000	5071.45
chr6	3395000	3097.85
chr6	3400000	3345.67
chr6	3405000	3316.23
chr6	3410000	5030.02
chr6	3415000	3308.60
chr6	3420000	2953.14
chr6	3425000	3435.62
chr6	3430000	3152.31
chr6	3435000	4189.93
chr6	3440000	3878.12
chr6	3445000	3127.23
chr6	3450000	4406.71
chr6	3455000	2434.70
chr6	3460000	3364.12
chr6	3465000	3646.59
chr6	3470000	3318.90
chr6	3475000	3285.84
chr6	3480000	3016.55
chr6	3485000	2596.70
chr6	3490000	3531.17
chr6	3495000	2576.61
chr6	3500000	3432.21
chr6	3505000	2347.44
chr6	3510000	2650.01
chr6	3515000	3186.37
chr6	3520000	4531.53
chr6	3525000	4009.09
chr6	3530000	3580.32
chr6	3535000	4527.17
chr6	3540000	3328.88
chr6	3545000	4052.74
chr6	3550000	3707.96
chr6	3555000	2737.41
chr6	3560000	2679.05
chr6	3565000	2799.52
chr6	3570000	3310.61
chr6	3575000	3800.51
chr6	3580000	1533.10
chr6	3585000	2559.46
chr6	3590000	2360.30
chr6	3595000	2558.69
chr6	3600000	3799.82
chr6	3605000	2943.03
chr6	3610000	2606.09
chr6	3615000	3461.57
chr6	3620000	3219.76
chr6	3625000	1724.76
chr6	3630000	2837.43
chr6	3635000	3342.92
chr6	3640000	2365.97
chr6	3645000	3237.62
chr6	3650000	3033.02
chr6	3655000	4045.57
chr6	3660000	3963.29
chr6	3665000	2561.56
chr6	3670000	2696.36
chr6	3675000	3858.09
chr6	3680000	3543.15
chr6	3685000	2572.66
chr6	3690000	2975.74
chr6	3695000	3068.85
chr6	3700000	3851.46
chr6	3705000	3686.21
chr6	3710000	4238.24
chr6	3715000	3598.94
chr6	3720000	3114.11
chr6	3725000	3464.32
chr6	3730000	6129.97
chr6	3735000	6036.52
chr6	3740000	4556.58
chr6	3745000	6547.72
chr6	3750000	2620.33
chr6	3755000	2727.02
chr6	3760000	3206.99
chr6	3765000	2578.38
chr6	3770000	3387.81
chr6	3775000	3179.65
chr6	3780000	4751.12
chr6	3785000	4259.75
chr6	3790000	3214.66
chr6	3795000	3095.60
chr6	3800000	4021.70
chr6	3805000	3413.16
chr6	3810000	3270.62
chr6	3815000	3948.49
chr6	3820000	3475.46
chr6	3825000	3533.65
chr6	3830000	3579.50
chr6	3835000	4034.23
chr6	3840000	3128.49
chr6	3845000	4196.05
chr6	3850000	2820.21
chr6	3855000	3204.76
chr6	3860000	3599.16
chr6	3865000	2641.79
chr6	3870000	4109.28
chr6	3875000	3566.02
chr6	3880000	3782.71
chr6	3885000	2691.67
chr6	3890000	3548.70
chr6	3895000	4288.00
chr6	3900000	3773.49
chr6	3905000	2740.66
chr6	3910000	2421.58
chr6	3915000	3037.78
chr6	3920000	3042.79
chr6	3925000	3505.12
chr6	3930000	3948.94
chr6	3935000	3224.01
chr6	3940000	3884.50
chr6	3945000	2825.96
chr6	3950000	2761.12
chr6	3955000	3496.71
chr6	3960000	3246.88
chr6	3965000	3968.03
chr6	3970000	3154.30
chr6	3975000	3415.81
chr6	3980000	3242.05
chr6	3985000	3638.76
chr6	3990000	3722.22
chr6	3995000	3135.24
chr6	4000000	4290.17
chr6	4005000	3677.49
chr6	4010000	4322.26
chr6	4015000	5337.20
chr6	4020000	3361.99
chr6	4025000	4165.79
chr6	4030000	2585.97
chr6	4035000	4041.76
chr6	4040000	3369.68
chr6	4045000	2823.17
chr6	4050000	3641.71
chr6	4055000	2984.32
chr6	4060000	2181.86
chr6	4065000	2613.19
chr6	4070000	2110.85
chr6	4075000	2641.15
chr6	4080000	2868.03
chr6	4085000	2784.99
chr6	4090000	2692.25
chr6	4095000	3261.43
chr6	4100000	3638.96
chr6	4105000	2828.19
chr6	4110000	3267.25
chr6	4115000	3356.01
chr6	4120000	2713.68
chr6	4125000	2940.26
chr6	4130000	3224.54
chr6	4135000	2993.70
chr6	4140000	2720.47
chr6	4145000	3601.52
chr6	4150000	3034.67
chr6	4155000	3226.29
chr6	4160000	2746.97
chr6	4165000	3351.59
chr6	4170000	3172.67
chr6	4175000	4512.83
chr6	4180000	3284.11
chr6	4185000	3463.19
chr6	4190000	2611.30
chr6	4195000	2807.93
chr6	4200000	2501.61
chr6	4205000	2693.36
chr6	4210000	2738.09
chr6	4215000	3217.00
chr6	4220000	3039.93
chr6	4225000	3960.98
chr6	4230000	3224.41
chr6	4235000	2147.70
chr6	4240000	3242.38
chr6	4245000	2560.90
chr6	4250000	2203.04
chr6	4255000	3472.23
chr6	4260000	2094.21
chr6	4265000	2727.73
chr6	4270000	3576.35
chr6	4275000	3031.52
chr6	4280000	2679.49
chr6	4285000	3117.15
chr6	4290000	3611.30
chr6	4295000	2888.13
chr6	4300000	4001.73
chr6	4305000	2624.40
chr6	4310000	2738.23
chr6	4315000	4239.26
chr6	4320000	3858.43
chr6	4325000	2031.06
chr6	4330000	1503.73
chr6	4335000	2726.95
chr6	4340000	3364.40
chr6	4345000	3727.68
chr6	4350000	4399.14
chr6	4355000	2547.58
chr6	4360000	3026.50
chr6	4365000	2250.25
chr6	4370000	3620.17
chr6	4375000	4092.88
chr6	4380000	3340.00
chr6	4385000	3461.66
chr6	4390000	2502.57
chr6	4395000	3904.35
chr6	4400000	3670.06
chr6	4405000	4493.83
chr6	4410000	2730.07
chr6	4415000	2720.14
chr6	4420000	2485.23
chr6	4425000	2912.19
chr6	4430000	3750.93
chr6	4435000	2695.30
chr6	4440000	1659.07
chr6	4445000	1884.89
chr6	4450000	3109.62
chr6	4455000	3715.40
chr6	4460000	4010.70
chr6	4465000	2282.63
chr6	4470000	1724.07
chr6	4475000	3452.63
chr6	4480000	3466.24
chr6	4485000	2795.36
chr6	4490000	2961.33
chr6	4495000	3562.12
chr6	4500000	3175.04
chr6	4505000	3362.14
chr6	4510000	3012.59
chr6	4515000	3319.49
chr6	4520000	2551.45
chr6	4525000	2969.27
chr6	4530000	1971.74
chr6	4535000	2275.36
chr6	4540000	2892.87
chr6	4545000	2594.57
chr6	4550000	3893.60
chr6	4555000	2890.35
chr6	4560000	3189.88
chr6	4565000	1737.83
chr6	4570000	2785.54
chr6	4575000	3207.67
chr6	4580000	3630.88
chr6	4585000	2952.97
chr6	4590000	3893.51
chr6	4595000	3201.81
chr6	4600000	3517.91
chr6	4605000	3069.63
chr6	4610000	3204.04
chr6	4615000	3864.11
chr6	4620000	2569.06
chr6	4625000	3843.15
chr6	4630000	2886.90
chr6	4635000	3452.45
chr6	4640000	3080.27
chr6	4645000	3088.39
chr6	4650000	2974.76
chr6	4655000	2732.99
chr6	4660000	3712.67
chr6	4665000	4189.60
chr6	4670000	2952.69
chr6	4675000	3449.96
chr6	4680000	4523.52
chr6	4685000	3552.43
chr6	4690000	3245.75
chr6	4695000	2806.72
chr6	4700000	3064.64
chr6	4705000	2482.31
chr6	4710000	3530.87
chr6	4715000	2835.07
chr6	4720000	3301.92
chr6	4725000	2620.78
chr6	4730000	3623.04
chr6	4735000	2650.23
chr6	4740000	3513.25
chr6	4745000	3037.55
chr6	4750000	3399.18
chr6	4755000	2259.08
chr6	4760000	2901.35
chr6	4765000	3320.89
chr6	4770000	4005.98
chr6	4775000	4221.34
chr6	4780000	3930.03
chr6	4785000	3943.65
chr6	4790000	3275.52
chr6	4795000	3239.11
chr6	4800000	4592.87
chr6	4805000	4768.84
chr6	4810000	4054.32
chr6	4815000	3240.91
chr6	4820000	3707.35
chr6	4825000	4032.96
chr6	4830000	1904.23
chr6	4835000	3766.85
chr6	4840000	3557.47
chr6	4845000	3204.11
chr6	4850000	3266.09
chr6	4855000	3623.10
chr6	4860000	4443.69
chr6	4865000	3970.31
chr6	4870000	3401.20
chr6	4875000	2415.14
chr6	4880000	5092.53
chr6	4885000	3661.51
chr6	4890000	4700.98
chr6	4895000	3023.05
chr6	4900000	4141.71
chr6	4905000	5018.41
chr6	4910000	3598.53
chr6	4915000	4253.10
chr6	4920000	3622.82
chr6	4925000	3100.29
chr6	4930000	5252.74
chr6	4935000	4199.08
chr6	4940000	4258.02
chr6	4945000	4991.62
chr6	4950000	3500.35
chr6	4955000	2586.84
chr6	4960000	3675.62
chr6	4965000	3986.89
chr6	4970000	3049.10
chr6	4975000	3173.64
chr6	4980000	3878.93
chr6	4985000	3658.74
chr6	4990000	3228.83
chr6	4995000	4949.70
chr6	5000000	2816.40
chr6	5005000	4655.23
chr6	5010000	3717.72
chr6	5015000	3819.83
chr6	5020000	4584.52
chr6	5025000	4211.69
chr6	5030000	4272.67
chr6	5035000	1848.24
chr6	5040000	3194.68
chr6	5045000	3568.44
chr6	5050000	3816.74
chr6	5055000	3482.60
chr6	5060000	3778.90
chr6	5065000	4204.83
chr6	5070000	3661.12
chr6	5075000	3930.07
chr6	5080000	3282.62
chr6	5085000	2008.45
chr6	5090000	5342.08
chr6	5095000	5233.11
chr6	5100000	4018.98
chr6	5105000	4048.39
chr6	5110000	5957.42
chr6	5115000	4293.00
chr6	5120000	3499.68
chr6	5125000	3656.41
chr6	5130000	3822.47
chr6	5135000	3491.79
chr6	5140000	4994.69
chr6	5145000	3362.39
chr6	5150000	3193.59
chr6	5155000	4580.89
chr6	5160000	3437.92
chr6	5165000	4025.15
chr6	5170000	3021.29
chr6	5175000	3516.33
chr6	5180000	3646.88
chr6	5185000	4170.79
chr6	5190000	3796.81
chr6	5195000	2816.08
chr6	5200000	3986.22
chr6	5205000	4750.37
chr6	5210000	4159.11
chr6	5215000	4868.25
chr6	5220000	4442.04
chr6	5225000	3522.17
chr6	5230000	3992.09
chr6	5235000	2733.39
chr6	5240000	3057.16
chr6	5245000	4208.66
chr6	5250000	3606.93
chr6	5255000	4239.33
chr6	5260000	4951.90
chr6	5265000	3375.74
chr6	5270000	3243.34
chr6	5275000	3336.01
chr6	5280000	3423.64
chr6	5285000	3888.07
chr6	5290000	4248.11
chr6	5295000	3944.06
chr6	5300000	4298.48
chr6	5305000	4639.62
chr6	5310000	3824.17
chr6	5315000	3296.31
chr6	5320000	4279.54
chr6	5325000	3444.71
chr6	5330000	2932.89
chr6	5335000	2260.00
chr6	5340000	3896.14
chr6	5345000	2779.72
chr6	5350000	3526.60
chr6	5355000	3174.96
chr6	5360000	4136.63
chr6	5365000	4501.46
chr6	5370000	3543.03
chr6	5375000	2780.13
chr6	5380000	3675.45
chr6	5385000	3301.38
chr6	5390000	4204.98
chr6	5395000	3272.22
chr6	5400000	3645.02
chr6	5405000	3968.05
chr6	5410000	4127.90
chr6	5415000	4034.92
chr6	5420000	4210.70
chr6	5425000	3630.83
chr6	5430000	3201.22
chr6	5435000	4534.04
chr6	5440000	3352.28
chr6	5445000	2809.86
chr6	5450000	2570.48
chr6	5455000	4320.17
chr6	5460000	3997.68
chr6	5465000	2948.91
chr6	5470000	4592.83
chr6	5475000	3235.13
chr6	5480000	3816.24
chr6	5485000	3528.11
chr6	5490000	3268.48
chr6	5495000	3583.85
chr6	5500000	3090.88
chr6	5505000	4080.56
chr6	5510000	3109.71
chr6	5515000	3865.98
chr6	5520000	2192.44
chr6	5525000	3594.47
chr6	5530000	3279.44
chr6	5535000	2765.12
chr6	5540000	3928.85
chr6	5545000	4370.04
chr6	5550000	3232.29
chr6	5555000	3569.55
chr6	5560000	3077.39
chr6	5565000	3431.21
chr6	5570000	4725.24
chr6	5575000	3518.69
chr6	5580000	1841.69
chr6	5585000	3195.73
chr6	5590000	4520.31
chr6	5595000	3698.67
chr6	5600000	4169.51
chr6	5605000	2351.01
chr6	5610000	2895.58
chr6	5615000	4470.16
chr6	5620000	3387.05
chr6	5625000	4596.18
chr6	5630000	3584.41
chr6	5635000	3791.72
chr6	5640000	4362.66
chr6	5645000	3004.95
chr6	5650000	4038.37
chr6	5655000	3603.84
chr6	5660000	5190.61
chr6	5665000	4339.21
chr6	5670000	3770.11
chr6	5675000	2521.91
chr6	5680000	3334.19
chr6	5685000	2823.43
chr6	5690000	3791.72
chr6	5695000	4141.87
chr6	5700000	4203.58
chr6	5705000	4677.01
chr6	5710000	3634.92
chr6	5715000	4251.78
chr6	5720000	4559.89
chr6	5725000	3640.75
chr6	5730000	5040.55
chr6	5735000	4859.12
chr6	5740000	4025.62
chr6	5745000	4325.38
chr6	5750000	5147.91
chr6	5755000	3162.43
chr6	5760000	3791.82
chr6	5765000	2564.97
chr6	5770000	4800.36
chr6	5775000	4151.04
chr6	5780000	3423.72
chr6	5785000	3400.37
chr6	5790000	4024.45
chr6	5795000	3495.18
chr6	5800000	4126.82
chr6	5805000	3777.31
chr6	5810000	4845.48
chr6	5815000	3568.63
chr6	5820000	2877.65
chr6	5825000	2588.01
chr6	5830000	4040.85
chr6	5835000	2271.62
chr6	5840000	3251.60
chr6	5845000	4729.98
chr6	5850000	3560.64
chr6	5855000	3114.16
chr6	5860000	2482.85
chr6	5865000	3859.78
chr6	5870000	2888.42
chr6	5875000	4147.00
chr6	5880000	2784.12
chr6	5885000	1698.59
chr6	5890000	1768.03
chr6	5895000	3306.64
chr6	5900000	2925.09
chr6	5905000	3503.07
chr6	5910000	3786.68
chr6	5915000	4161.68
chr6	5920000	2208.82
chr6	5925000	3618.27
chr6	5930000	3237.46
chr6	5935000	3193.52
chr6	5940000	2276.44
chr6	5945000	3611.81
chr6	5950000	3677.08
chr6	5955000	3597.62
chr6	5960000	4873.24
chr6	5965000	3139.45
chr6	5970000	4202.98
chr6	5975000	3307.75
chr6	5980000	4367.41
chr6	5985000	4328.56
chr6	5990000	2628.30
chr6	5995000	4551.59
chr6	6000000	3191.51
chr6	6005000	1485.98
chr6	6010000	1570.25
chr6	6015000	2640.52
chr6	6020000	2882.09
chr6	6025000	2351.03
chr6	6030000	1755.59
chr6	6035000	2704.91
chr6	6040000	3687.67
chr6	6045000	2456.11
chr6	6050000	3863.28
chr6	6055000	2839.98
chr6	6060000	3412.79
chr6	6065000	2757.40
chr6	6070000	3645.45
chr6	6075000	2365.63
chr6	6080000	2822.28
chr6	6085000	2558.74
chr6	6090000	3237.62
chr6	6095000	2641.31
chr6	6100000	2323.93
chr6	6105000	2874.19
chr6	6110000	2908.20
chr6	6115000	2536.06
chr6	6120000	3475.29
chr6	6125000	2516.57
chr6	6130000	2725.23
chr6	6135000	2228.11
chr6	6140000	1062.75
chr6	6145000	3551.34
chr6	6150000	3708.36
chr6	6155000	3165.27
chr6	6160000	3674.75
chr6	6165000	3165.91
chr6	6170000	4016.69
chr6	6175000	2752.69
chr6	6180000	1788.68
chr6	6185000	955.67
chr6	6190000	3289.60
chr6	6195000	2907.32
chr6	6200000	4042.40
chr6	6205000	2868.94
chr6	6210000	2676.17
chr6	6215000	2334.02
chr6	6220000	4208.71
chr6	6225000	4072.38
chr6	6230000	2757.91
chr6	6235000	2780.57
chr6	6240000	2855.85
chr6	6245000	3854.00
chr6	6250000	3613.82
chr6	6255000	3491.28
chr6	6260000	3285.55
chr6	6265000	2664.54
chr6	6270000	2403.92
chr6	6275000	2896.59
chr6	6280000	2861.91
chr6	6285000	3855.92
chr6	6290000	2006.14
chr6	6295000	1143.39
chr6	6300000	3439.82
chr6	6305000	3840.72
chr6	6310000	3022.82
chr6	6315000	3040.84
chr6	6320000	4246.34
chr6	6325000	4501.42
chr6	6330000	4416.85
chr6	6335000	3521.10
chr6	6340000	4254.91
chr6	6345000	3576.32
chr6	6350000	3209.37
chr6	6355000	3412.10
chr6	6360000	3458.91
chr6	6365000	4816.24
chr6	6370000	3064.77
chr6	6375000	3022.64
chr6	6380000	5299.71
chr6	6385000	4334.87
chr6	6390000	4316.08
chr6	6395000	4714.69
chr6	6400000	5271.81
chr6	6405000	5250.08
chr6	6410000	4193.19
chr6	6415000	3645.00
chr6	6420000	3757.21
chr6	6425000	2538.79
chr6	6430000	2021.92
chr6	6435000	2750.64
chr6	6440000	3812.78
chr6	6445000	3908.30
chr6	6450000	3253.17
chr6	6455000	4106.61
chr6	6460000	3444.68
chr6	6465000	3370.55
chr6	6470000	4017.88
chr6	6475000	3005.77
chr6	6480000	2712.00
chr6	6485000	3493.02
chr6	6490000	3985.24
chr6	6495000	3300.46
chr6	6500000	3253.78
chr6	6505000	3933.91
chr6	6510000	4384.09
chr6	6515000	5759.16
chr6	6520000	4254.21
chr6	6525000	2764.94
chr6	6530000	3020.59
chr6	6535000	5419.03
chr6	6540000	3567.73
chr6	6545000	5151.05
chr6	6550000	4189.03
chr6	6555000	4742.59
chr6	6560000	4162.44
chr6	6565000	3076.62
chr6	6570000	3073.86
chr6	6575000	2494.90
chr6	6580000	5278.59
chr6	6585000	4856.06
chr6	6590000	6710.75
chr6	6595000	4848.65
chr6	6600000	4105.20
chr6	6605000	3374.83
chr6	6610000	3434.52
chr6	6615000	4876.28
chr6	6620000	3408.23
chr6	6625000	3291.06
chr6	6630000	5302.60
chr6	6635000	4281.22
chr6	6640000	5327.25
chr6	6645000	4235.53
chr6	6650000	4163.37
chr6	6655000	3201.16
chr6	6660000	3619.34
chr6	6665000	5505.63
chr6	6670000	3805.58
chr6	6675000	5231.89
chr6	6680000	5347.18
chr6	6685000	4846.19
chr6	6690000	6193.70
chr6	6695000	4787.11
chr6	6700000	2954.11
chr6	6705000	5265.09
chr6	6710000	4383.97
chr6	6715000	4367.72
chr6	6720000	4412.15
chr6	6725000	4861.87
chr6	6730000	5013.94
chr6	6735000	4925.94
chr6	6740000	2184.31
chr6	6745000	2478.00
chr6	6750000	2419.27
chr6	6755000	4017.52
chr6	6760000	4330.77
chr6	6765000	3932.59
chr6	6770000	3995.36
chr6	6775000	3356.86
chr6	6780000	3600.67
chr6	6785000	4688.69
chr6	6790000	5758.40
chr6	6795000	4938.98
chr6	6800000	6162.61
chr6	6805000	5126.20
chr6	6810000	5480.42
chr6	6815000	4515.05
chr6	6820000	4929.50
chr6	6825000	5203.29
chr6	6830000	4142.44
chr6	6835000	3773.41
chr6	6840000	4213.17
chr6	6845000	3485.52
chr6	6850000	4815.90
chr6	6855000	4403.73
chr6	6860000	4831.52
chr6	6865000	3070.59
chr6	6870000	4407.92
chr6	6875000	3378.19
chr6	6880000	3363.76
chr6	6885000	2980.93
chr6	6890000	4548.23
chr6	6895000	2984.54
chr6	6900000	4054.11
chr6	6905000	5668.96
chr6	6910000	4574.85
chr6	6915000	4711.53
chr6	6920000	4292.60
chr6	6925000	4751.77
chr6	6930000	2948.92
chr6	6935000	4781.29
chr6	6940000	3411.56
chr6	6945000	3777.19
chr6	6950000	4212.60
chr6	6955000	4808.35
chr6	6960000	3801.89
chr6	6965000	4390.93
chr6	6970000	4603.32
chr6	6975000	4081.80
chr6	6980000	4909.41
chr6	6985000	4099.20
chr6	6990000	4646.29
chr6	6995000	4677.57
chr6	7000000	3097.33
chr6	7005000	3519.17
chr6	7010000	3843.92
chr6	7015000	4259.37
chr6	7020000	4436.30
chr6	7025000	5153.84
chr6	7030000	3632.43
chr6	7035000	4393.72
chr6	7040000	4562.76
chr6	7045000	3496.10
chr6	7050000	2630.74
chr6	7055000	4212.33
chr6	7060000	3389.69
chr6	7065000	3857.18
chr6	7070000	3552.74
chr6	7075000	4426.14
chr6	7080000	3173.29
chr6	7085000	2566.26
chr6	7090000	3659.09
chr6	7095000	3996.14
chr6	7100000	3850.19
chr6	7105000	1173.78
chr6	7110000	2674.22
chr6	7115000	3322.28
chr6	7120000	4033.78
chr6	7125000	3541.12
chr6	7130000	4322.51
chr6	7135000	4760.79
chr6	7140000	3027.51
chr6	7145000	2858.44
chr6	7150000	4163.97
chr6	7155000	4289.00
chr6	7160000	4890.65
chr6	7165000	3069.47
chr6	7170000	5613.65
chr6	7175000	3761.00
chr6	7180000	3893.83
chr6	7185000	4250.72
chr6	7190000	3471.08
chr6	7195000	4281.62
chr6	7200000	4618.08
chr6	7205000	3890.98
chr6	7210000	3790.74
chr6	7215000	3404.01
chr6	7220000	4168.16
chr6	7225000	5309.15
chr6	7230000	3994.86
chr6	7235000	4949.87
chr6	7240000	5362.63
chr6	7245000	4817.05
chr6	7250000	4518.48
chr6	7255000	5541.36
chr6	7260000	6633.65
chr6	7265000	4223.02
chr6	7270000	2913.01
chr6	7275000	5402.74
chr6	7280000	4574.59
chr6	7285000	2927.50
chr6	7290000	3650.32
chr6	7295000	2845.72
chr6	7300000	4330.59
chr6	7305000	4379.08
chr6	7310000	2382.48
chr6	7315000	2498.34
chr6	7320000	4140.86
chr6	7325000	3500.27
chr6	7330000	3434.57
chr6	7335000	3269.25
chr6	7340000	5335.83
chr6	7345000	3546.69
chr6	7350000	2948.34
chr6	7355000	2263.59
chr6	7360000	3033.24
chr6	7365000	2568.78
chr6	7370000	3659.24
chr6	7375000	3787.94
chr6	7380000	3905.66
chr6	7385000	5244.63
chr6	7390000	4990.00
chr6	7395000	2953.09
chr6	7400000	2453.72
chr6	7405000	3479.81
chr6	7410000	3251.41
chr6	7415000	3973.89
chr6	7420000	5042.59
chr6	7425000	3357.20
chr6	7430000	4213.90
chr6	7435000	3032.14
chr6	7440000	2907.04
chr6	7445000	4212.60
chr6	7450000	3489.90
chr6	7455000	3112.47
chr6	7460000	4483.94
chr6	7465000	2589.98
chr6	7470000	4052.16
chr6	7475000	3766.85
chr6	7480000	3825.43
chr6	7485000	2983.98
chr6	7490000	3049.07
chr6	7495000	3084.82
chr6	7500000	4206.77
chr6	7505000	4141.28
chr6	7510000	2282.78
chr6	7515000	3182.21
chr6	7520000	3279.75
chr6	7525000	3500.15
chr6	7530000	4160.89
chr6	7535000	3377.47
chr6	7540000	2894.77
chr6	7545000	4473.20
chr6	7550000	3061.37
chr6	7555000	3498.72
chr6	7560000	3788.29
chr6	7565000	3987.65
chr6	7570000	3487.47
chr6	7575000	3665.48
chr6	7580000	4722.65
chr6	7585000	3280.45
chr6	7590000	3253.35
chr6	7595000	3943.67
chr6	7600000	2077.40
chr6	7605000	3776.92
chr6	7610000	4913.80
chr6	7615000	3287.12
chr6	7620000	4303.00
chr6	7625000	3745.14
chr6	7630000	4417.36
chr6	7635000	3747.49
chr6	7640000	3534.70
chr6	7645000	3757.62
chr6	7650000	3501.84
chr6	7655000	4352.99
chr6	7660000	3550.86
chr6	7665000	3871.99
chr6	7670000	3758.24
chr6	7675000	2549.80
chr6	7680000	3096.15
chr6	7685000	3258.19
chr6	7690000	4359.80
chr6	7695000	3033.11
chr6	7700000	2968.96
chr6	7705000	4066.64
chr6	7710000	2713.72
chr6	7715000	2006.10
chr6	7720000	3712.92
chr6	7725000	3813.63
chr6	7730000	3258.49
chr6	7735000	4034.29
chr6	7740000	3217.24
chr6	7745000	4013.82
chr6	7750000	4247.16
chr6	7755000	2846.36
chr6	7760000	3769.46
chr6	7765000	3412.20
chr6	7770000	2901.62
chr6	7775000	3105.38
chr6	7780000	3379.27
chr6	7785000	3187.38
chr6	7790000	2494.87
chr6	7795000	3843.84
chr6	7800000	3171.87
chr6	7805000	3496.82
chr6	7810000	3275.25
chr6	7815000	3134.84
chr6	7820000	4395.52
chr6	7825000	3625.48
chr6	7830000	3519.14
chr6	7835000	3101.75
chr6	7840000	1439.52
chr6	7845000	3134.34
chr6	7850000	3028.82
chr6	7855000	2907.05
chr6	7860000	3911.88
chr6	7865000	3832.18
chr6	7870000	3805.79
chr6	7875000	3102.27
chr6	7880000	4517.90
chr6	7885000	4613.21
chr6	7890000	4259.21
chr6	7895000	4235.06
chr6	7900000	3446.78
chr6	7905000	3941.48
chr6	7910000	2869.10
chr6	7915000	4443.11
chr6	7920000	4002.37
chr6	7925000	3728.16
chr6	7930000	3306.97
chr6	7935000	2713.83
chr6	7940000	3251.87
chr6	7945000	2993.25
chr6	7950000	2903.05
chr6	7955000	3340.76
chr6	7960000	4221.80
chr6	7965000	2878.77
chr6	7970000	3591.48
chr6	7975000	4381.21
chr6	7980000	3117.13
chr6	7985000	4647.77
chr6	7990000	3697.04
chr6	7995000	2051.82
chr6	8000000	2626.21
chr6	8005000	3314.71
chr6	8010000	3097.86
chr6	8015000	3492.94
chr6	8020000	2318.93
chr6	8025000	3625.36
chr6	8030000	3191.61
chr6	8035000	3477.27
chr6	8040000	2961.25
chr6	8045000	3386.33
chr6	8050000	4155.33
chr6	8055000	3346.30
chr6	8060000	3726.24
chr6	8065000	2182.75
chr6	8070000	3714.13
chr6	8075000	4315.12
chr6	8080000	3297.87
chr6	8085000	4487.24
chr6	8090000	2833.51
chr6	8095000	2886.03
chr6	8100000	3047.68
chr6	8105000	4608.55
chr6	8110000	3275.89
chr6	8115000	3500.75
chr6	8120000	3371.16
chr6	8125000	3943.74
chr6	8130000	3567.59
chr6	8135000	2967.85
chr6	8140000	2872.23
chr6	8145000	3264.15
chr6	8150000	3705.13
chr6	8155000	2709.86
chr6	8160000	1987.86
chr6	8165000	2576.11
chr6	8170000	3485.08
chr6	8175000	2511.17
chr6	8180000	1813.73
chr6	8185000	3548.61
chr6	8190000	2185.70
chr6	8195000	3460.72
chr6	8200000	3298.31
chr6	8205000	3469.93
chr6	8210000	2926.66
chr6	8215000	1860.58
chr6	8220000	3752.51
chr6	8225000	2999.25
chr6	8230000	3437.31
chr6	8235000	3011.25
chr6	8240000	2210.56
chr6	8245000	2506.67
chr6	8250000	1114.15
chr6	8255000	2421.71
chr6	8260000	2500.22
chr6	8265000	2463.21
chr6	8270000	2768.71
chr6	8275000	2136.21
chr6	8280000	2618.52
chr6	8285000	2318.72
chr6	8290000	2795.99
chr6	8295000	2376.52
chr6	8300000	2390.27
chr6	8305000	2322.61
chr6	8310000	2609.56
chr6	8315000	3057.13
chr6	8320000	2323.36
chr6	8325000	2793.92
chr6	8330000	2855.79
chr6	8335000	2106.40
chr6	8340000	2632.68
chr6	8345000	2297.84
chr6	8350000	2390.91
chr6	8355000	2305.75
chr6	8360000	2543.89
chr6	8365000	2532.27
chr6	8370000	2653.11
chr6	8375000	2058.87
chr6	8380000	2476.74
chr6	8385000	2582.22
chr6	8390000	2663.57
chr6	8395000	2597.47
chr6	8400000	2463.75
chr6	8405000	3355.64
chr6	8410000	2861.05
chr6	8415000	1687.73
chr6	8420000	1541.03
chr6	8425000	2206.94
chr6	8430000	3366.17
chr6	8435000	3816.60
chr6	8440000	2748.93
chr6	8445000	3393.55
chr6	8450000	2303.46
chr6	8455000	2364.99
chr6	8460000	2833.14
chr6	8465000	2326.39
chr6	8470000	1087.38
chr6	8475000	2062.85
chr6	8480000	2016.44
chr6	8485000	1516.84
chr6	8490000	2210.39
chr6	8495000	2618.88
chr6	8500000	1060.10
chr6	8505000	2985.47
chr6	8510000	2566.06
chr6	8515000	2128.45
chr6	8520000	2801.84
chr6	8525000	1751.85
chr6	8530000	1774.56
chr6	8535000	2654.03
chr6	8540000	1931.41
chr6	8545000	1811.30
chr6	8550000	1979.42
chr6	8555000	2806.90
chr6	8560000	2081.75
chr6	8565000	1680.68
chr6	8570000	2168.46
chr6	8575000	2280.20
chr6	8580000	2786.88
chr6	8585000	2348.38
chr6	8590000	2226.23
chr6	8595000	2216.08
chr6	8600000	1560.54
chr6	8605000	1555.12
chr6	8610000	2212.55
chr6	8615000	2962.72
chr6	8620000	1753.53
chr6	8625000	2876.77
chr6	8630000	2719.52
chr6	8635000	2611.39
chr6	8640000	2563.21
chr6	8645000	2307.51
chr6	8650000	2289.16
chr6	8655000	2365.18
chr6	8660000	1689.18
chr6	8665000	1200.79
chr6	8670000	2301.20
chr6	8675000	2562.00
chr6	8680000	2374.22
chr6	8685000	2061.07
chr6	8690000	2355.97
chr6	8695000	2384.46
chr6	8700000	2270.45
chr6	8705000	2622.65
chr6	8710000	2693.79
chr6	8715000	1960.20
chr6	8720000	1873.62
chr6	8725000	930.06
chr6	8730000	2419.82
chr6	8735000	2354.21
chr6	8740000	2742.31
chr6	8745000	2403.02
chr6	8750000	2369.23
chr6	8755000	2420.38
chr6	8760000	2105.24
chr6	8765000	1755.10
chr6	8770000	479.15
chr6	8775000	1717.14
chr6	8780000	2555.97
chr6	8785000	2886.76
chr6	8790000	3305.91
chr6	8795000	1296.66
chr6	8800000	2122.19
chr6	8805000	2691.95
chr6	8810000	2425.23
chr6	8815000	1582.88
chr6	8820000	1722.88
chr6	8825000	1887.15
chr6	8830000	2089.48
chr6	8835000	2057.73
chr6	8840000	1709.28
chr6	8845000	3266.83
chr6	8850000	2793.88
chr6	8855000	2337.76
chr6	8860000	2100.45
chr6	8865000	2702.53
chr6	8870000	2997.11
chr6	8875000	2413.91
chr6	8880000	2489.65
chr6	8885000	2232.48
chr6	8890000	2756.23
chr6	8895000	782.32
chr6	8900000	2058.66
chr6	8905000	1872.65
chr6	8910000	1705.28
chr6	8915000	2396.88
chr6	8920000	1949.84
chr6	8925000	1820.77
chr6	8930000	2424.96
chr6	8935000	1713.67
chr6	8940000	2388.11
chr6	8945000	2667.89
chr6	8950000	2038.24
chr6	8955000	1722.29
chr6	8960000	1835.94
chr6	8965000	1910.41
chr6	8970000	874.39
chr6	8975000	1876.13
chr6	8980000	2600.63
chr6	8985000	2304.85
chr6	8990000	2425.29
chr6	8995000	2123.50
chr6	9000000	2869.04
chr6	9005000	2638.29
chr6	9010000	2230.57
chr6	9015000	1793.18
chr6	9020000	1672.50
chr6	9025000	1959.13
chr6	9030000	2212.07
chr6	9035000	2309.84
chr6	9040000	1670.54
chr6	9045000	2587.10
chr6	9050000	2593.55
chr6	9055000	2394.84
chr6	9060000	1945.52
chr6	9065000	1319.42
chr6	9070000	2594.37
chr6	9075000	1774.76
chr6	9080000	2152.55
chr6	9085000	1900.46
chr6	9090000	2061.36
chr6	9095000	1988.19
chr6	9100000	1676.90
chr6	9105000	2153.74
chr6	9110000	1623.97
chr6	9115000	2072.60
chr6	9120000	2041.07
chr6	9125000	1968.50
chr6	9130000	2225.36
chr6	9135000	1334.72
chr6	9140000	2059.28
chr6	9145000	2924.77
chr6	9150000	2507.67
chr6	9155000	1962.65
chr6	9160000	2191.97
chr6	9165000	2326.24
chr6	9170000	1847.44
chr6	9175000	2959.19
chr6	9180000	2154.01
chr6	9185000	2701.09
chr6	9190000	2491.51
chr6	9195000	1823.82
chr6	9200000	1656.13
chr6	9205000	1978.12
chr6	9210000	2258.42
chr6	9215000	2242.00
chr6	9220000	2687.65
chr6	9225000	2219.87
chr6	9230000	2793.57
chr6	9235000	1474.57
chr6	9240000	2687.69
chr6	9245000	2265.96
chr6	9250000	1648.04
chr6	9255000	1581.90
chr6	9260000	2562.94
chr6	9265000	2085.38
chr6	9270000	2099.70
chr6	9275000	2475.28
chr6	9280000	2218.15
chr6	9285000	2575.86
chr6	9290000	2393.57
chr6	9295000	1491.18
chr6	9300000	1994.01
chr6	9305000	1965.40
chr6	9310000	1397.71
chr6	9315000	1553.52
chr6	9320000	2130.66
chr6	9325000	1133.83
chr6	9330000	1684.35
chr6	9335000	3002.46
chr6	9340000	1628.21
chr6	9345000	2179.42
chr6	9350000	3216.70
chr6	9355000	2751.09
chr6	9360000	2414.30
chr6	9365000	2517.24
chr6	9370000	2166.35
chr6	9375000	2502.51
chr6	9380000	1837.72
chr6	9385000	2083.33
chr6	9390000	2024.68
chr6	9395000	1676.73
chr6	9400000	1851.26
chr6	9405000	2114.19
chr6	9410000	2485.68
chr6	9415000	2208.68
chr6	9420000	1628.64
chr6	9425000	2072.17
chr6	9430000	1886.60
chr6	9435000	1864.94
chr6	9440000	1804.40
chr6	9445000	2176.20
chr6	9450000	1567.36
chr6	9455000	2035.81
chr6	9460000	2682.32
chr6	9465000	2130.98
chr6	9470000	2917.51
chr6	9475000	2692.81
chr6	9480000	2604.92
chr6	9485000	3463.68
chr6	9490000	2958.62
chr6	9495000	3548.17
chr6	9500000	3066.06
chr6	9505000	2731.29
chr6	9510000	2661.01
chr6	9515000	2787.00
chr6	9520000	3566.58
chr6	9525000	2916.39
chr6	9530000	2052.82
chr6	9535000	3043.88
chr6	9540000	3493.95
chr6	9545000	2499.44
chr6	9550000	2978.52
chr6	9555000	3006.89
chr6	9560000	1514.38
chr6	9565000	2378.46
chr6	9570000	2097.82
chr6	9575000	1947.48
chr6	9580000	2906.63
chr6	9585000	1151.58
chr6	9590000	2412.62
chr6	9595000	1412.41
chr6	9600000	2079.76
chr6	9605000	1120.56
chr6	9610000	2312.48
chr6	9615000	2982.44
chr6	9620000	2457.15
chr6	9625000	2471.35
chr6	9630000	2484.06
chr6	9635000	2344.13
chr6	9640000	1913.00
chr6	9645000	3114.33
chr6	9650000	2096.59
chr6	9655000	2906.44
chr6	9660000	1658.26
chr6	9665000	2063.64
chr6	9670000	1593.84
chr6	9675000	1762.00
chr6	9680000	1897.10
chr6	9685000	1220.19
chr6	9690000	1855.46
chr6	9695000	1857.93
chr6	9700000	2410.58
chr6	9705000	1885.50
chr6	9710000	1476.96
chr6	9715000	2526.30
chr6	9720000	3266.09
chr6	9725000	2358.63
chr6	9730000	1698.46
chr6	9735000	2744.54
chr6	9740000	3015.04
chr6	9745000	1349.82
chr6	9750000	2747.10
chr6	9755000	3511.27
chr6	9760000	1849.61
chr6	9765000	3355.57
chr6	9770000	2615.23
chr6	9775000	1784.41
chr6	9780000	1894.93
chr6	9785000	1724.40
chr6	9790000	1894.29
chr6	9795000	2080.69
chr6	9800000	2337.69
chr6	9805000	2053.98
chr6	9810000	1592.91
chr6	9815000	1394.95
chr6	9820000	2826.62
chr6	9825000	2111.94
chr6	9830000	2441.23
chr6	9835000	2877.17
chr6	9840000	2715.49
chr6	9845000	2628.58
chr6	9850000	2156.83
chr6	9855000	2376.57
chr6	9860000	2837.64
chr6	9865000	2320.81
chr6	9870000	1838.08
chr6	9875000	2181.18
chr6	9880000	2564.40
chr6	9885000	1790.33
chr6	9890000	1678.69
chr6	9895000	3112.43
chr6	9900000	2577.32
chr6	9905000	2729.42
chr6	9910000	1349.47
chr6	9915000	2506.75
chr6	9920000	2429.25
chr6	9925000	2498.95
chr6	9930000	2783.81
chr6	9935000	2662.82
chr6	9940000	2421.76
chr6	9945000	2351.52
chr6	9950000	2024.39
chr6	9955000	1545.47
chr6	9960000	2651.19
chr6	9965000	824.23
chr6	9970000	2027.14
chr6	9975000	2703.58
chr6	9980000	1600.99
chr6	9985000	2842.64
chr6	9990000	1380.42
chr6	9995000	1957.33
chr6	10000000	1635.60
chr6	10005000	2987.42
chr6	10010000	2617.90
chr6	10015000	2244.13
chr6	10020000	3239.64
chr6	10025000	2004.57
chr6	10030000	2008.51
chr6	10035000	1694.83
chr6	10040000	2505.27
chr6	10045000	2057.93
chr6	10050000	2292.06
chr6	10055000	2253.13
chr6	10060000	2119.49
chr6	10065000	2316.84
chr6	10070000	1909.12
[truncated: 31,482 more rows]
