# Supplementary material for: Highly interacting regions of the human genome are enriched with enhancers and bound by DNA repair proteins
Source: Sci Rep. 2019 Mar 14;9:4577. doi: 10.1038/s41598-019-40770-9 (PMC6418152; doi:10.1038/s41598-019-40770-9)
Supplement: Supplementary file 2 — Supplementary information SI-2 [file 41598_2019_40770_MOESM2_ESM.zip › Supplementary information SI-2/Chr7.sgr]

chr7	10000	60.51
chr7	15000	58.50
chr7	20000	90.91
chr7	25000	9.46
chr7	30000	499.01
chr7	35000	751.38
chr7	40000	2323.27
chr7	45000	1171.24
chr7	50000	1733.35
chr7	55000	3311.54
chr7	60000	3423.10
chr7	65000	2731.08
chr7	70000	1139.69
chr7	75000	1580.49
chr7	80000	2806.51
chr7	85000	3037.08
chr7	90000	3297.20
chr7	95000	3180.19
chr7	100000	2238.67
chr7	105000	2449.17
chr7	110000	2766.07
chr7	115000	3107.35
chr7	120000	2816.26
chr7	125000	4123.72
chr7	130000	1140.56
chr7	135000	2673.15
chr7	140000	1374.00
chr7	145000	2752.02
chr7	150000	3461.24
chr7	155000	2520.58
chr7	160000	3832.35
chr7	165000	3930.71
chr7	170000	2802.78
chr7	175000	2382.35
chr7	180000	2728.21
chr7	185000	2945.60
chr7	190000	1351.92
chr7	195000	4458.12
chr7	200000	1782.96
chr7	205000	1568.44
chr7	210000	2374.89
chr7	215000	1207.09
chr7	220000	1719.58
chr7	225000	1931.23
chr7	230000	612.87
chr7	280000	851.19
chr7	285000	1905.13
chr7	290000	2246.98
chr7	295000	1570.45
chr7	300000	1371.99
chr7	305000	1591.39
chr7	310000	3911.79
chr7	315000	3083.54
chr7	320000	2767.22
chr7	325000	3868.48
chr7	330000	1435.95
chr7	335000	2189.34
chr7	340000	2829.16
chr7	345000	3223.78
chr7	350000	3922.68
chr7	355000	4952.25
chr7	360000	3495.66
chr7	365000	2040.50
chr7	370000	2967.97
chr7	375000	2079.79
chr7	380000	2909.18
chr7	385000	3534.95
chr7	390000	2421.35
chr7	395000	2987.47
chr7	400000	4509.74
chr7	405000	3949.36
chr7	410000	3069.49
chr7	415000	2961.94
chr7	420000	3907.77
chr7	425000	4601.51
chr7	430000	2228.63
chr7	435000	3767.82
chr7	440000	2149.76
chr7	445000	3383.24
chr7	450000	2735.96
chr7	455000	2688.35
chr7	460000	2666.55
chr7	465000	2144.60
chr7	470000	3349.68
chr7	475000	3951.94
chr7	480000	3019.30
chr7	485000	3335.92
chr7	490000	3032.21
chr7	495000	3327.03
chr7	500000	3314.12
chr7	505000	2302.05
chr7	510000	3847.55
chr7	515000	2229.49
chr7	520000	4150.11
chr7	525000	3978.03
chr7	530000	3253.61
chr7	535000	4114.26
chr7	540000	4923.57
chr7	545000	4164.16
chr7	550000	2091.83
chr7	555000	1725.89
chr7	560000	4115.98
chr7	565000	3695.55
chr7	570000	5934.50
chr7	575000	4273.43
chr7	580000	3543.26
chr7	585000	5143.83
chr7	590000	3006.11
chr7	595000	3010.99
chr7	600000	3604.64
chr7	605000	3213.46
chr7	610000	2468.10
chr7	615000	4733.72
chr7	620000	3280.57
chr7	625000	4535.84
chr7	630000	4566.81
chr7	635000	5269.44
chr7	640000	3657.41
chr7	645000	3692.39
chr7	650000	4567.10
chr7	655000	5633.09
chr7	660000	5727.44
chr7	665000	3673.18
chr7	670000	4890.31
chr7	675000	3965.42
chr7	680000	3931.86
chr7	685000	5149.28
chr7	690000	3331.04
chr7	695000	4009.58
chr7	700000	4949.67
chr7	705000	4124.30
chr7	710000	4147.24
chr7	715000	4755.80
chr7	720000	4809.43
chr7	725000	4579.72
chr7	730000	4637.93
chr7	735000	3411.34
chr7	740000	4354.59
chr7	745000	5780.50
chr7	750000	5769.02
chr7	755000	4655.43
chr7	760000	5343.72
chr7	765000	5258.83
chr7	770000	4871.67
chr7	775000	3293.47
chr7	780000	2959.36
chr7	785000	2477.85
chr7	790000	6426.06
chr7	795000	4608.11
chr7	800000	4624.17
chr7	805000	4044.28
chr7	810000	2761.77
chr7	815000	5469.04
chr7	820000	4739.74
chr7	825000	4411.66
chr7	830000	4022.77
chr7	835000	4517.77
chr7	840000	4499.41
chr7	845000	4483.64
chr7	850000	5975.80
chr7	855000	3312.11
chr7	860000	4638.79
chr7	865000	6344.32
chr7	870000	4883.42
chr7	875000	4989.53
chr7	880000	4711.06
chr7	885000	4927.30
chr7	890000	3884.25
chr7	895000	4175.63
chr7	900000	5278.04
chr7	905000	5264.28
chr7	910000	5211.80
chr7	915000	4257.65
chr7	920000	2299.46
chr7	925000	2919.79
chr7	930000	2361.98
chr7	935000	1468.07
chr7	940000	3627.01
chr7	945000	1764.89
chr7	950000	3971.44
chr7	955000	4384.13
chr7	960000	4259.37
chr7	965000	5834.13
chr7	970000	3811.70
chr7	975000	4715.94
chr7	980000	3147.50
chr7	985000	4622.45
chr7	990000	2086.67
chr7	995000	5220.11
chr7	1000000	5318.48
chr7	1005000	3551.29
chr7	1010000	5609.28
chr7	1015000	6231.61
chr7	1020000	3581.98
chr7	1025000	3898.59
chr7	1030000	5011.04
chr7	1035000	3865.33
chr7	1040000	1490.72
chr7	1045000	3608.36
chr7	1050000	2427.37
chr7	1055000	3017.29
chr7	1060000	7556.00
chr7	1065000	5422.58
chr7	1070000	2217.16
chr7	1075000	1019.82
chr7	1080000	5420.58
chr7	1085000	5157.31
chr7	1090000	3939.03
chr7	1095000	2185.32
chr7	1100000	3685.51
chr7	1105000	2490.18
chr7	1110000	3546.42
chr7	1115000	3004.10
chr7	1120000	5908.40
chr7	1125000	4656.00
chr7	1130000	2540.08
chr7	1135000	3029.05
chr7	1140000	4833.24
chr7	1145000	3270.24
chr7	1150000	5731.74
chr7	1155000	3844.39
chr7	1160000	4674.36
chr7	1165000	3660.27
chr7	1170000	4975.20
chr7	1175000	5343.43
chr7	1180000	6746.40
chr7	1185000	2365.43
chr7	1190000	5964.90
chr7	1195000	5255.96
chr7	1200000	6163.93
chr7	1205000	5811.47
chr7	1210000	3258.77
chr7	1215000	7786.29
chr7	1220000	5872.84
chr7	1225000	4569.96
chr7	1230000	4561.65
chr7	1235000	3687.80
chr7	1240000	4593.77
chr7	1245000	4052.03
chr7	1250000	4304.69
chr7	1255000	3410.77
chr7	1260000	3268.81
chr7	1265000	2553.27
chr7	1270000	1395.51
chr7	1275000	1923.77
chr7	1280000	2306.06
chr7	1285000	2183.03
chr7	1290000	3310.11
chr7	1295000	3947.63
chr7	1300000	2976.00
chr7	1305000	1690.33
chr7	1310000	1971.67
chr7	1315000	3312.97
chr7	1320000	3421.09
chr7	1325000	3057.73
chr7	1330000	2679.75
chr7	1335000	3186.50
chr7	1340000	4350.00
chr7	1345000	3024.46
chr7	1350000	4332.22
chr7	1355000	2834.04
chr7	1360000	753.39
chr7	1365000	3798.50
chr7	1370000	3895.15
chr7	1375000	4501.14
chr7	1380000	4294.93
chr7	1385000	3774.13
chr7	1390000	3191.38
chr7	1395000	3721.65
chr7	1400000	5039.15
chr7	1405000	4344.84
chr7	1410000	4960.28
chr7	1415000	4604.67
chr7	1420000	4150.97
chr7	1425000	2650.21
chr7	1430000	5489.41
chr7	1435000	4809.43
chr7	1440000	4024.49
chr7	1445000	4159.86
chr7	1450000	1925.49
chr7	1455000	3540.11
chr7	1460000	1884.20
chr7	1465000	4573.41
chr7	1470000	4017.90
chr7	1475000	3307.52
chr7	1480000	3015.57
chr7	1485000	2141.44
chr7	1490000	4013.88
chr7	1495000	4738.88
chr7	1500000	5720.84
chr7	1505000	4854.46
chr7	1510000	2638.16
chr7	1515000	2790.16
chr7	1520000	3309.82
chr7	1525000	4259.37
chr7	1530000	2795.89
chr7	1535000	4001.55
chr7	1540000	4955.69
chr7	1545000	5961.17
chr7	1550000	5130.63
chr7	1555000	4428.58
chr7	1560000	5796.27
chr7	1565000	6512.09
chr7	1570000	4914.40
chr7	1575000	3584.85
chr7	1580000	3746.88
chr7	1585000	3075.23
chr7	1590000	4705.61
chr7	1595000	5299.27
chr7	1600000	5720.27
chr7	1605000	7513.27
chr7	1610000	5968.06
chr7	1615000	4034.24
chr7	1620000	4448.65
chr7	1625000	5198.32
chr7	1630000	3755.77
chr7	1635000	3966.56
chr7	1640000	5907.83
chr7	1645000	4494.25
chr7	1650000	4507.44
chr7	1655000	3641.35
chr7	1660000	4780.75
chr7	1665000	5292.10
chr7	1670000	3515.45
chr7	1675000	4142.65
chr7	1680000	5239.90
chr7	1685000	5802.29
chr7	1690000	4450.66
chr7	1695000	5092.78
chr7	1700000	3920.68
chr7	1705000	1663.08
chr7	1710000	4139.50
chr7	1715000	3679.77
chr7	1720000	4098.20
chr7	1725000	3935.88
chr7	1730000	4989.53
chr7	1735000	4407.36
chr7	1740000	3846.69
chr7	1745000	4523.22
chr7	1750000	5105.40
chr7	1755000	3975.17
chr7	1760000	5236.46
chr7	1765000	5453.84
chr7	1770000	5119.74
chr7	1775000	3745.45
chr7	1780000	1737.36
chr7	1785000	2635.87
chr7	1790000	4651.70
chr7	1795000	5191.43
chr7	1800000	4302.68
chr7	1805000	4060.06
chr7	1810000	3183.63
chr7	1815000	3858.44
chr7	1820000	3193.10
chr7	1825000	3333.91
chr7	1830000	4916.69
chr7	1835000	4434.60
chr7	1840000	5138.09
chr7	1845000	3463.54
chr7	1850000	3643.07
chr7	1855000	1307.47
chr7	1860000	1586.22
chr7	1865000	2638.45
chr7	1870000	3263.36
chr7	1875000	3664.00
chr7	1880000	3030.77
chr7	1885000	2743.70
chr7	1890000	3107.35
chr7	1895000	3722.51
chr7	1900000	5082.45
chr7	1905000	3215.47
chr7	1910000	3225.50
chr7	1915000	3603.78
chr7	1920000	4520.06
chr7	1925000	5063.81
chr7	1930000	5307.01
chr7	1935000	5717.69
chr7	1940000	5053.78
chr7	1945000	3275.40
chr7	1950000	2182.17
chr7	1955000	3680.92
chr7	1960000	2790.16
chr7	1965000	5157.02
chr7	1970000	4340.25
chr7	1975000	2306.06
chr7	1980000	4113.68
chr7	1985000	4392.16
chr7	1990000	3693.83
chr7	1995000	3928.42
chr7	2000000	5052.34
chr7	2005000	4668.62
chr7	2010000	5719.12
chr7	2015000	2033.33
chr7	2020000	4713.65
chr7	2025000	4517.48
chr7	2030000	4664.89
chr7	2035000	1233.19
chr7	2040000	846.60
chr7	2045000	4017.61
chr7	2050000	3707.88
chr7	2055000	4601.22
chr7	2060000	5585.77
chr7	2065000	2975.42
chr7	2070000	1837.74
chr7	2075000	5077.87
chr7	2080000	4631.91
chr7	2085000	3941.90
chr7	2090000	3516.59
chr7	2095000	3995.82
chr7	2100000	5741.49
chr7	2105000	5627.64
chr7	2110000	3311.54
chr7	2115000	7262.62
chr7	2120000	4748.63
chr7	2125000	4871.09
chr7	2130000	5855.35
chr7	2135000	4579.72
chr7	2140000	3775.85
chr7	2145000	4316.73
chr7	2150000	6582.07
chr7	2155000	5638.82
chr7	2160000	4732.00
chr7	2165000	4743.47
chr7	2170000	4398.75
chr7	2175000	6639.14
chr7	2180000	6257.42
chr7	2185000	5944.25
chr7	2190000	3686.37
chr7	2195000	4576.85
chr7	2200000	4522.36
chr7	2205000	6360.95
chr7	2210000	4562.22
chr7	2215000	4642.23
chr7	2220000	4047.72
chr7	2225000	4283.18
chr7	2230000	4322.75
chr7	2235000	5146.98
chr7	2240000	5109.41
chr7	2245000	6340.88
chr7	2250000	7117.21
chr7	2255000	4294.07
chr7	2260000	4317.02
chr7	2265000	6803.47
chr7	2270000	6316.79
chr7	2275000	7668.71
chr7	2280000	7085.09
chr7	2285000	6889.79
chr7	2290000	4524.37
chr7	2295000	4445.50
chr7	2300000	7783.71
chr7	2305000	2869.31
chr7	2310000	5659.76
chr7	2315000	5534.43
chr7	2320000	5853.91
chr7	2325000	5528.70
chr7	2330000	6692.48
chr7	2335000	6331.99
chr7	2340000	4599.50
chr7	2345000	4746.91
chr7	2350000	4393.30
chr7	2355000	5053.20
chr7	2360000	6032.87
chr7	2365000	4573.98
chr7	2370000	5724.00
chr7	2375000	5598.67
chr7	2380000	6150.17
chr7	2385000	6029.43
chr7	2390000	4860.19
chr7	2395000	6218.99
chr7	2400000	7090.83
chr7	2405000	6448.71
chr7	2410000	5804.01
chr7	2415000	4749.21
chr7	2420000	5478.79
chr7	2425000	4865.93
chr7	2430000	7064.44
chr7	2435000	6285.53
chr7	2440000	5181.40
chr7	2445000	6727.47
chr7	2450000	5358.06
chr7	2455000	5922.46
chr7	2460000	5516.65
chr7	2465000	5564.54
chr7	2470000	4738.88
chr7	2475000	3262.50
chr7	2480000	4672.06
chr7	2485000	6352.64
chr7	2490000	4449.80
chr7	2495000	5812.90
chr7	2500000	4174.20
chr7	2505000	4609.83
chr7	2510000	4795.95
chr7	2515000	3369.76
chr7	2520000	5828.39
chr7	2525000	2635.87
chr7	2530000	3203.13
chr7	2535000	4154.70
chr7	2540000	5808.89
chr7	2545000	5871.69
chr7	2550000	5432.34
chr7	2555000	3871.35
chr7	2560000	2983.17
chr7	2565000	2627.55
chr7	2570000	3104.19
chr7	2575000	3952.51
chr7	2580000	3409.33
chr7	2585000	4832.38
chr7	2590000	5903.24
chr7	2595000	6004.48
chr7	2600000	5760.71
chr7	2605000	6179.70
chr7	2610000	3888.27
chr7	2615000	4343.40
chr7	2620000	4060.63
chr7	2625000	5297.83
chr7	2630000	4205.74
chr7	2635000	5651.73
chr7	2640000	5389.89
chr7	2645000	4193.41
chr7	2650000	3724.80
chr7	2655000	6778.80
chr7	2660000	5293.24
chr7	2665000	6492.59
chr7	2670000	5198.89
chr7	2675000	4750.93
chr7	2680000	6579.49
chr7	2685000	5155.30
chr7	2690000	3662.28
chr7	2695000	3032.49
chr7	2700000	1242.36
chr7	2705000	6514.10
chr7	2710000	4900.92
chr7	2715000	2607.48
chr7	2720000	5344.58
chr7	2725000	3356.56
chr7	2730000	6579.49
chr7	2735000	6788.56
chr7	2740000	5862.80
chr7	2745000	7577.22
chr7	2750000	7445.87
chr7	2755000	5049.47
chr7	2760000	5789.67
chr7	2765000	4936.77
chr7	2770000	5314.75
chr7	2775000	5424.02
chr7	2780000	4663.74
chr7	2785000	2933.27
chr7	2790000	5258.54
chr7	2795000	6369.27
chr7	2800000	4599.79
chr7	2805000	3923.54
chr7	2810000	3929.28
chr7	2815000	5495.14
chr7	2820000	4618.72
chr7	2825000	4916.69
chr7	2830000	6295.85
chr7	2835000	5493.71
chr7	2840000	4080.13
chr7	2845000	4638.51
chr7	2850000	3729.10
chr7	2855000	4146.38
chr7	2860000	6758.73
chr7	2865000	3701.57
chr7	2870000	3979.75
chr7	2875000	6619.35
chr7	2880000	6322.52
chr7	2885000	6015.66
chr7	2890000	5463.31
chr7	2895000	5632.51
chr7	2900000	5908.12
chr7	2905000	6140.70
chr7	2910000	6834.44
chr7	2915000	4893.17
chr7	2920000	5392.76
chr7	2925000	5776.48
chr7	2930000	4663.17
chr7	2935000	6895.53
chr7	2940000	4525.23
chr7	2945000	5275.18
chr7	2950000	5279.19
chr7	2955000	4711.92
chr7	2960000	4310.42
chr7	2965000	4722.54
chr7	2970000	2846.08
chr7	2975000	5606.42
chr7	2980000	5338.56
chr7	2985000	4670.91
chr7	2990000	4286.04
chr7	2995000	5259.12
chr7	3000000	5471.91
chr7	3005000	2777.54
chr7	3010000	5847.60
chr7	3015000	5322.78
chr7	3020000	6250.54
chr7	3025000	3957.10
chr7	3030000	5928.19
chr7	3035000	5704.78
chr7	3040000	4221.52
chr7	3045000	4673.21
chr7	3050000	4274.00
chr7	3055000	5274.03
chr7	3060000	4049.44
chr7	3065000	4910.96
chr7	3070000	6317.65
chr7	3075000	5230.44
chr7	3080000	4452.95
chr7	3085000	5446.67
chr7	3090000	4774.44
chr7	3095000	3844.39
chr7	3100000	3956.81
chr7	3105000	4689.84
chr7	3110000	5827.24
chr7	3115000	6731.20
chr7	3120000	5747.23
chr7	3125000	5951.13
chr7	3130000	7147.33
chr7	3135000	5655.17
chr7	3140000	2723.05
chr7	3145000	5601.83
chr7	3150000	3908.92
chr7	3155000	4259.09
chr7	3160000	3164.70
chr7	3165000	3126.85
chr7	3170000	3049.13
chr7	3175000	5469.04
chr7	3180000	4373.80
chr7	3185000	5346.59
chr7	3190000	4674.36
chr7	3195000	4200.58
chr7	3200000	2920.07
chr7	3205000	5668.07
chr7	3210000	5593.51
chr7	3215000	4459.26
chr7	3220000	4814.02
chr7	3225000	4276.29
chr7	3230000	3602.34
chr7	3235000	3062.32
chr7	3240000	4533.26
chr7	3245000	3366.89
chr7	3250000	4995.84
chr7	3255000	3228.66
chr7	3260000	3087.56
chr7	3265000	3136.31
chr7	3270000	4110.82
chr7	3275000	3537.53
chr7	3280000	4508.88
chr7	3285000	3894.87
chr7	3290000	4467.87
chr7	3295000	3368.32
chr7	3300000	4108.52
chr7	3305000	3277.41
chr7	3310000	4608.97
chr7	3315000	3163.27
chr7	3320000	5516.65
chr7	3325000	3602.92
chr7	3330000	4103.07
chr7	3335000	4012.74
chr7	3340000	2396.69
chr7	3345000	2798.48
chr7	3350000	3556.74
chr7	3355000	2039.06
chr7	3360000	3011.56
chr7	3365000	2178.44
chr7	3370000	3194.53
chr7	3375000	3146.64
chr7	3380000	3119.39
chr7	3385000	2993.49
chr7	3390000	2911.47
chr7	3395000	3063.75
chr7	3400000	2991.48
chr7	3405000	2373.74
chr7	3410000	2886.81
chr7	3415000	3413.92
chr7	3420000	2419.34
chr7	3425000	2065.16
chr7	3430000	3195.10
chr7	3435000	743.64
chr7	3440000	2219.74
chr7	3445000	2938.43
chr7	3450000	2914.91
chr7	3455000	2981.45
chr7	3460000	2596.00
chr7	3465000	2177.29
chr7	3470000	2332.73
chr7	3475000	2473.55
chr7	3480000	2672.00
chr7	3485000	2361.70
chr7	3490000	2839.20
chr7	3495000	2983.45
chr7	3500000	2261.61
chr7	3505000	3008.69
chr7	3510000	1524.56
chr7	3515000	2180.45
chr7	3520000	2146.32
chr7	3525000	2409.02
chr7	3530000	2404.43
chr7	3535000	2513.12
chr7	3540000	2264.76
chr7	3545000	1158.62
chr7	3550000	1648.17
chr7	3555000	1384.61
chr7	3560000	3339.36
chr7	3565000	2349.65
chr7	3570000	2613.50
chr7	3575000	3507.42
chr7	3580000	3335.34
chr7	3585000	2668.27
chr7	3590000	2324.13
chr7	3595000	2831.17
chr7	3600000	2602.60
chr7	3605000	3410.19
chr7	3610000	3037.66
chr7	3615000	2238.67
chr7	3620000	3101.32
chr7	3625000	3109.35
chr7	3630000	1984.29
chr7	3635000	2424.50
chr7	3640000	1701.80
chr7	3645000	2698.10
chr7	3650000	2655.37
chr7	3655000	2986.90
chr7	3660000	2984.31
chr7	3665000	3828.04
chr7	3670000	1620.06
chr7	3675000	1912.01
chr7	3680000	1830.57
chr7	3685000	2426.51
chr7	3690000	2935.56
chr7	3695000	3024.75
chr7	3700000	2541.80
chr7	3705000	3120.83
chr7	3710000	3144.34
chr7	3715000	2942.73
chr7	3720000	2198.23
chr7	3725000	2639.88
chr7	3730000	2281.97
chr7	3735000	2886.81
chr7	3740000	2039.35
chr7	3745000	1388.05
chr7	3750000	3278.27
chr7	3755000	2466.38
chr7	3760000	3304.66
chr7	3765000	3049.99
chr7	3770000	2659.10
chr7	3775000	2392.96
chr7	3780000	2271.07
chr7	3785000	1738.79
chr7	3790000	1716.43
chr7	3795000	2049.67
chr7	3800000	2647.34
chr7	3805000	2752.30
chr7	3810000	3142.62
chr7	3815000	3138.89
chr7	3820000	3105.91
chr7	3825000	1455.45
chr7	3830000	3521.75
chr7	3835000	3117.38
chr7	3840000	2400.41
chr7	3845000	2998.08
chr7	3850000	1561.85
chr7	3855000	1866.70
chr7	3860000	2645.04
chr7	3865000	2788.72
chr7	3870000	2052.83
chr7	3875000	2443.72
chr7	3880000	3081.54
chr7	3885000	2804.50
chr7	3890000	2124.24
chr7	3895000	2722.48
chr7	3900000	3212.88
chr7	3905000	2564.46
chr7	3910000	2186.76
chr7	3915000	2291.72
chr7	3920000	2830.31
chr7	3925000	3529.78
chr7	3930000	3805.96
chr7	3935000	1888.50
chr7	3940000	2285.13
chr7	3945000	2008.38
chr7	3950000	3003.53
chr7	3955000	3102.76
chr7	3960000	3212.31
chr7	3965000	3012.71
chr7	3970000	2941.58
chr7	3975000	3448.62
chr7	3980000	2408.16
chr7	3985000	2107.32
chr7	3990000	2932.69
chr7	3995000	3063.18
chr7	4000000	2373.74
chr7	4005000	3818.58
chr7	4010000	3492.22
chr7	4015000	2641.89
chr7	4020000	3124.84
chr7	4025000	2876.48
chr7	4030000	3864.18
chr7	4035000	3163.56
chr7	4040000	3074.08
chr7	4045000	3359.72
chr7	4050000	2023.00
chr7	4055000	2881.64
chr7	4060000	2021.28
chr7	4065000	2245.84
chr7	4070000	1547.79
chr7	4075000	2527.46
chr7	4080000	2879.35
chr7	4085000	2947.61
chr7	4090000	3061.46
chr7	4095000	2334.17
chr7	4100000	1543.78
chr7	4105000	3554.45
chr7	4110000	3138.89
chr7	4115000	3358.29
chr7	4120000	3000.95
chr7	4125000	2871.03
chr7	4130000	3671.74
chr7	4135000	3536.09
chr7	4140000	3618.12
chr7	4145000	2680.89
chr7	4150000	4366.06
chr7	4155000	2835.76
chr7	4160000	3769.83
chr7	4165000	3959.39
chr7	4170000	3622.42
chr7	4175000	3997.82
chr7	4180000	3253.32
chr7	4185000	1528.87
chr7	4190000	3589.44
chr7	4195000	2380.05
chr7	4200000	3295.48
chr7	4205000	3528.92
chr7	4210000	2935.85
chr7	4215000	2645.62
chr7	4220000	2771.23
chr7	4225000	632.37
chr7	4230000	2444.87
chr7	4235000	3688.95
chr7	4240000	2643.04
chr7	4245000	2800.48
chr7	4250000	4143.80
chr7	4255000	1835.73
chr7	4260000	3951.65
chr7	4265000	3749.75
chr7	4270000	2444.87
chr7	4275000	4082.42
chr7	4280000	3612.38
chr7	4285000	2254.44
chr7	4290000	1750.27
chr7	4295000	3056.01
chr7	4300000	2909.46
chr7	4305000	2598.87
chr7	4310000	2767.22
chr7	4315000	2795.61
chr7	4320000	3401.02
chr7	4325000	1964.21
chr7	4330000	2553.85
chr7	4335000	3761.80
chr7	4340000	2958.50
chr7	4345000	3454.65
chr7	4350000	2121.37
chr7	4355000	2681.47
chr7	4360000	3285.73
chr7	4365000	3315.27
chr7	4370000	2493.33
chr7	4375000	2446.59
chr7	4380000	2047.95
chr7	4385000	3301.50
chr7	4390000	2515.70
chr7	4395000	2551.55
chr7	4400000	3434.57
chr7	4405000	2462.07
chr7	4410000	1901.40
chr7	4415000	2813.10
chr7	4420000	3322.72
chr7	4425000	2729.07
chr7	4430000	2499.36
chr7	4435000	3197.11
chr7	4440000	3507.70
chr7	4445000	2594.00
chr7	4450000	4274.86
chr7	4455000	2745.13
chr7	4460000	3396.14
chr7	4465000	2326.14
chr7	4470000	3132.87
chr7	4475000	1773.21
chr7	4480000	1202.21
chr7	4485000	3027.91
chr7	4490000	4200.29
chr7	4495000	3054.58
chr7	4500000	3392.99
chr7	4505000	3302.65
chr7	4510000	3200.27
chr7	4515000	2770.37
chr7	4520000	2511.11
chr7	4525000	3164.99
chr7	4530000	3351.98
chr7	4535000	1910.01
chr7	4540000	2934.99
chr7	4545000	2887.09
chr7	4550000	3134.02
chr7	4555000	2883.65
chr7	4560000	4089.59
chr7	4565000	3543.26
chr7	4570000	3645.65
chr7	4575000	4117.70
chr7	4580000	2573.35
chr7	4585000	3111.07
chr7	4590000	2793.89
chr7	4595000	3748.60
chr7	4600000	3245.86
chr7	4605000	4103.36
chr7	4610000	3134.88
chr7	4615000	3500.82
chr7	4620000	1679.14
chr7	4625000	231.72
chr7	4630000	67.97
chr7	4635000	223.98
chr7	4640000	3898.59
chr7	4645000	4783.62
chr7	4650000	4368.93
chr7	4655000	4619.58
chr7	4660000	3661.13
chr7	4665000	4569.96
chr7	4670000	5487.97
chr7	4675000	6080.19
chr7	4680000	3340.79
chr7	4685000	4773.01
chr7	4690000	5739.20
chr7	4695000	4684.39
chr7	4700000	4258.23
chr7	4705000	3964.27
chr7	4710000	4847.86
chr7	4715000	5724.00
chr7	4720000	4671.20
chr7	4725000	6526.43
chr7	4730000	4860.48
chr7	4735000	5988.42
chr7	4740000	5777.63
chr7	4745000	5031.41
chr7	4750000	7174.57
chr7	4755000	4352.29
chr7	4760000	6720.30
chr7	4765000	6724.60
chr7	4770000	4167.03
chr7	4775000	4768.13
chr7	4780000	6948.58
chr7	4785000	5467.61
chr7	4790000	7627.41
chr7	4795000	4309.27
chr7	4800000	4783.33
chr7	4805000	2625.26
chr7	4810000	3774.13
chr7	4815000	5631.65
chr7	4820000	3803.09
chr7	4825000	3442.31
chr7	4830000	3360.29
chr7	4835000	5101.38
chr7	4840000	3415.93
chr7	4845000	2923.23
chr7	4850000	5220.69
chr7	4855000	2309.50
chr7	4860000	5124.04
chr7	4865000	5179.10
chr7	4870000	4425.42
chr7	4875000	1631.54
chr7	4880000	5132.64
chr7	4885000	4060.06
chr7	4890000	2733.37
chr7	4895000	4089.59
chr7	4900000	3291.46
chr7	4905000	5035.42
chr7	4910000	3845.25
chr7	4915000	3212.02
chr7	4920000	3043.39
chr7	4925000	5057.50
chr7	4930000	4349.42
chr7	4935000	4224.96
chr7	4940000	4103.93
chr7	4945000	4369.50
chr7	4950000	4243.60
chr7	4955000	4052.03
chr7	4960000	4423.13
chr7	4965000	3709.60
chr7	4970000	3928.42
chr7	4975000	3349.68
chr7	4980000	4716.80
chr7	4985000	4942.21
chr7	4990000	5393.91
chr7	4995000	2936.42
chr7	5000000	4868.22
chr7	5005000	4610.69
chr7	5010000	3998.68
chr7	5015000	4073.25
chr7	5020000	3670.02
chr7	5025000	4309.56
chr7	5030000	5161.03
chr7	5035000	5508.33
chr7	5040000	3371.19
chr7	5045000	4752.36
chr7	5050000	4633.06
chr7	5055000	3871.06
chr7	5060000	4596.35
chr7	5065000	3599.19
chr7	5070000	5280.62
chr7	5075000	6156.76
chr7	5080000	6077.32
chr7	5085000	4654.57
chr7	5090000	4500.56
chr7	5095000	4770.14
chr7	5100000	4114.26
chr7	5105000	3242.71
chr7	5110000	4683.53
chr7	5115000	5095.07
chr7	5120000	3679.20
chr7	5125000	5519.23
chr7	5130000	5171.36
chr7	5135000	4717.09
chr7	5140000	5620.18
chr7	5145000	4312.43
chr7	5150000	5095.93
chr7	5155000	4566.24
chr7	5160000	4091.03
chr7	5165000	4975.20
chr7	5170000	4537.84
chr7	5175000	5270.87
chr7	5180000	6011.65
chr7	5185000	5355.48
chr7	5190000	4965.16
chr7	5195000	4171.90
chr7	5200000	4664.03
chr7	5205000	4760.39
chr7	5210000	5728.59
chr7	5215000	5962.61
chr7	5220000	5504.03
chr7	5225000	5019.36
chr7	5230000	4032.24
chr7	5235000	5341.14
chr7	5240000	5901.81
chr7	5245000	4387.85
chr7	5250000	5939.38
chr7	5255000	6396.23
chr7	5260000	7475.13
chr7	5265000	5175.95
chr7	5270000	6598.99
chr7	5275000	6236.78
chr7	5280000	6441.26
chr7	5285000	5678.97
chr7	5290000	5012.76
chr7	5295000	4431.45
chr7	5300000	6102.27
chr7	5305000	5163.04
chr7	5310000	5175.37
chr7	5315000	5215.24
chr7	5320000	3001.23
chr7	5325000	5752.39
chr7	5330000	5797.70
chr7	5335000	4909.23
chr7	5340000	6122.06
chr7	5345000	3617.26
chr7	5350000	5163.62
chr7	5355000	6231.61
chr7	5360000	4702.75
chr7	5365000	4771.00
chr7	5370000	6666.67
chr7	5375000	5272.59
chr7	5380000	5141.53
chr7	5385000	4341.11
chr7	5390000	4824.35
chr7	5395000	5980.67
chr7	5400000	3829.48
chr7	5405000	5635.67
chr7	5410000	4085.29
chr7	5415000	4212.05
chr7	5420000	6347.76
chr7	5425000	3230.09
chr7	5430000	5640.83
chr7	5435000	6255.99
chr7	5440000	5498.30
chr7	5445000	5424.88
chr7	5450000	4058.62
chr7	5455000	4947.66
chr7	5460000	2799.91
chr7	5465000	3161.26
chr7	5470000	5463.31
chr7	5475000	6186.87
chr7	5480000	5756.41
chr7	5485000	4922.14
chr7	5490000	6312.20
chr7	5495000	6287.82
chr7	5500000	4796.53
chr7	5505000	5922.74
chr7	5510000	3831.77
chr7	5515000	4903.21
chr7	5520000	5175.37
chr7	5525000	7233.36
chr7	5530000	7343.78
chr7	5535000	6909.29
chr7	5540000	5797.42
chr7	5545000	6434.37
chr7	5550000	6228.17
chr7	5555000	5457.86
chr7	5560000	6284.96
chr7	5565000	6671.83
chr7	5570000	5228.72
chr7	5575000	6753.28
chr7	5580000	6685.60
chr7	5585000	5481.09
chr7	5590000	6642.58
chr7	5595000	5919.30
chr7	5600000	5317.91
chr7	5605000	6773.93
chr7	5610000	5969.49
chr7	5615000	6535.03
chr7	5620000	5994.73
chr7	5625000	5762.43
chr7	5630000	5373.26
chr7	5635000	6798.59
chr7	5640000	4869.37
chr7	5645000	3574.52
chr7	5650000	5276.04
chr7	5655000	6219.57
chr7	5660000	5850.47
chr7	5665000	5968.06
chr7	5670000	6471.08
chr7	5675000	6066.71
chr7	5680000	4254.21
chr7	5685000	5004.16
chr7	5690000	3976.03
chr7	5695000	3904.04
chr7	5700000	6270.04
chr7	5705000	6691.05
chr7	5710000	6135.25
chr7	5715000	6475.38
chr7	5720000	5564.83
chr7	5725000	5716.54
chr7	5730000	4004.42
chr7	5735000	6449.00
chr7	5740000	4865.07
chr7	5745000	6314.49
chr7	5750000	5494.28
chr7	5755000	4692.42
chr7	5760000	3951.08
chr7	5765000	4748.06
chr7	5770000	2219.16
chr7	5775000	4346.27
chr7	5780000	4795.38
chr7	5785000	4434.89
chr7	5790000	4002.70
chr7	5795000	3531.51
chr7	5800000	3606.36
chr7	5805000	4468.15
chr7	5810000	4140.07
chr7	5815000	4363.19
chr7	5820000	4887.44
chr7	5825000	4500.85
chr7	5830000	3966.28
chr7	5835000	4493.39
chr7	5840000	4033.67
chr7	5845000	4464.14
chr7	5850000	4201.16
chr7	5855000	4532.40
chr7	5860000	5645.99
chr7	5865000	4650.26
chr7	5870000	5683.56
chr7	5875000	4849.58
chr7	5880000	5379.85
chr7	5885000	3953.66
chr7	5890000	4002.12
chr7	5895000	5714.82
chr7	5900000	4613.84
chr7	5905000	3351.12
chr7	5910000	4064.36
chr7	5915000	3967.14
chr7	5920000	3518.60
chr7	5925000	2453.18
chr7	5930000	3334.77
chr7	5935000	3029.34
chr7	5940000	1999.48
chr7	5945000	2637.87
chr7	5950000	2345.06
chr7	5955000	529.70
chr7	5960000	815.34
chr7	5965000	1196.19
chr7	5970000	1127.08
chr7	5975000	443.09
chr7	5980000	1333.28
chr7	5985000	278.76
chr7	5990000	265.85
chr7	5995000	348.45
chr7	6000000	507.33
chr7	6005000	300.84
chr7	6010000	286.21
chr7	6015000	1451.72
chr7	6020000	2869.89
chr7	6025000	2793.03
chr7	6030000	3941.61
chr7	6035000	4362.62
chr7	6040000	4413.95
chr7	6045000	5146.98
chr7	6050000	5880.58
chr7	6055000	4799.97
chr7	6060000	4521.50
chr7	6065000	4441.20
chr7	6070000	4627.32
chr7	6075000	3378.93
chr7	6080000	4697.58
chr7	6085000	4055.47
chr7	6090000	4371.79
chr7	6095000	4697.87
chr7	6100000	5029.40
chr7	6105000	4635.64
chr7	6110000	4215.78
chr7	6115000	4617.57
chr7	6120000	4773.30
chr7	6125000	4442.06
chr7	6130000	4495.97
chr7	6135000	5297.83
chr7	6140000	4897.76
chr7	6145000	4999.29
chr7	6150000	3979.75
chr7	6155000	4933.32
chr7	6160000	5291.52
chr7	6165000	4366.06
chr7	6170000	5343.43
chr7	6175000	4946.80
chr7	6180000	4109.38
chr7	6185000	5527.26
chr7	6190000	3413.64
chr7	6195000	4540.71
chr7	6200000	4529.24
chr7	6205000	3364.59
chr7	6210000	4789.36
chr7	6215000	4096.19
chr7	6220000	4958.56
chr7	6225000	5222.69
chr7	6230000	4864.78
chr7	6235000	4648.26
chr7	6240000	5947.12
chr7	6245000	5248.79
chr7	6250000	2371.16
chr7	6255000	4128.31
chr7	6260000	4406.50
chr7	6265000	4001.26
chr7	6270000	5736.62
chr7	6275000	3374.35
chr7	6280000	3772.98
chr7	6285000	4372.37
chr7	6290000	4193.41
chr7	6295000	4546.73
chr7	6300000	5169.92
chr7	6305000	4446.65
chr7	6310000	5270.59
chr7	6315000	4700.17
chr7	6320000	5673.24
chr7	6325000	3810.55
chr7	6330000	5624.77
chr7	6335000	4702.46
chr7	6340000	4126.30
chr7	6345000	4557.35
chr7	6350000	4780.47
chr7	6355000	4675.22
chr7	6360000	5726.87
chr7	6365000	4682.10
chr7	6370000	5538.73
chr7	6375000	5315.90
chr7	6380000	5823.23
chr7	6385000	6052.37
chr7	6390000	4381.54
chr7	6395000	3802.81
chr7	6400000	5197.17
chr7	6405000	4377.53
chr7	6410000	5506.90
chr7	6415000	3411.05
chr7	6420000	4742.32
chr7	6425000	3605.50
chr7	6430000	2666.55
chr7	6435000	5919.30
chr7	6440000	5471.05
chr7	6445000	4734.87
chr7	6450000	6302.74
chr7	6455000	5566.27
chr7	6460000	4802.84
chr7	6465000	4727.12
chr7	6470000	4198.29
chr7	6475000	4726.55
chr7	6480000	6191.46
chr7	6485000	5830.68
chr7	6490000	4927.88
chr7	6495000	4940.78
chr7	6500000	3931.86
chr7	6505000	5399.64
chr7	6510000	3864.75
chr7	6515000	6141.27
chr7	6520000	6155.04
chr7	6525000	5227.57
chr7	6530000	4626.75
chr7	6535000	6522.42
chr7	6540000	5822.94
chr7	6545000	6381.60
chr7	6550000	6564.86
chr7	6555000	4440.62
chr7	6560000	7274.09
chr7	6565000	4475.04
chr7	6570000	4699.02
chr7	6575000	5260.26
chr7	6580000	5972.93
chr7	6585000	5722.85
chr7	6590000	4960.28
chr7	6595000	5848.46
chr7	6600000	5119.45
chr7	6605000	4991.26
chr7	6610000	5986.41
chr7	6615000	6086.79
chr7	6620000	6582.07
chr7	6625000	4829.22
chr7	6630000	5546.19
chr7	6635000	6181.71
chr7	6640000	4078.41
chr7	6645000	4403.34
chr7	6650000	5540.74
chr7	6655000	4375.81
chr7	6660000	3224.64
chr7	6665000	4731.43
chr7	6670000	5063.53
chr7	6675000	4000.98
chr7	6680000	4519.78
chr7	6685000	6569.74
chr7	6690000	1937.54
chr7	6695000	5085.04
chr7	6700000	3434.86
chr7	6705000	3598.90
chr7	6710000	2093.26
chr7	6715000	3554.74
chr7	6720000	3193.38
chr7	6725000	2943.59
chr7	6730000	3642.78
chr7	6735000	4806.28
chr7	6740000	3463.82
chr7	6745000	5586.63
chr7	6750000	4318.16
chr7	6755000	5413.69
chr7	6760000	5847.03
chr7	6765000	4806.85
chr7	6770000	4682.10
chr7	6775000	2929.25
chr7	6780000	2242.97
chr7	6785000	1566.44
chr7	6790000	1064.27
chr7	6795000	741.92
chr7	6800000	476.35
chr7	6805000	557.23
chr7	6810000	502.17
chr7	6815000	220.83
chr7	6820000	1438.24
chr7	6825000	450.83
chr7	6830000	1470.93
chr7	6835000	1380.88
chr7	6840000	981.96
chr7	6845000	859.79
chr7	6850000	2966.82
chr7	6855000	2834.32
chr7	6860000	2412.75
chr7	6865000	3177.61
chr7	6870000	2467.81
chr7	6875000	3853.86
chr7	6880000	4063.21
chr7	6885000	3327.31
chr7	6890000	1679.14
chr7	6895000	2287.13
chr7	6900000	2807.94
chr7	6905000	4020.19
chr7	6910000	3338.50
chr7	6915000	1956.75
chr7	6920000	3945.91
chr7	6925000	3812.84
chr7	6930000	3860.74
chr7	6935000	3428.84
chr7	6940000	3591.44
chr7	6945000	2504.23
chr7	6950000	4088.45
chr7	6955000	4438.90
chr7	6960000	4164.45
chr7	6965000	5567.13
chr7	6970000	3956.24
chr7	6975000	3026.76
chr7	6980000	3941.04
chr7	6985000	2690.93
chr7	6990000	4774.16
chr7	6995000	4162.73
chr7	7000000	3849.27
chr7	7005000	3870.20
chr7	7010000	2745.42
chr7	7015000	4241.88
chr7	7020000	3878.52
chr7	7025000	2705.56
chr7	7030000	4162.15
chr7	7035000	2955.35
chr7	7040000	3042.53
chr7	7045000	2360.84
chr7	7050000	4563.65
chr7	7055000	2577.65
chr7	7060000	3328.17
chr7	7065000	3445.18
chr7	7070000	3272.25
chr7	7075000	3224.36
chr7	7080000	4018.18
chr7	7085000	2578.80
chr7	7090000	3580.83
chr7	7095000	1141.99
chr7	7100000	675.39
chr7	7105000	1288.54
chr7	7110000	591.07
chr7	7115000	2447.73
chr7	7120000	2887.09
chr7	7125000	3292.61
chr7	7130000	2899.71
chr7	7135000	4018.76
chr7	7140000	4337.38
chr7	7145000	1764.89
chr7	7150000	3438.87
chr7	7155000	3320.43
chr7	7160000	3234.97
chr7	7165000	2164.10
chr7	7170000	4135.19
chr7	7175000	3223.78
chr7	7180000	3786.75
chr7	7185000	4227.25
chr7	7190000	4053.46
chr7	7195000	3835.79
chr7	7200000	2620.67
chr7	7205000	2031.03
chr7	7210000	2989.48
chr7	7215000	3173.59
chr7	7220000	2787.00
chr7	7225000	5098.51
chr7	7230000	4645.39
chr7	7235000	3845.54
chr7	7240000	3781.01
chr7	7245000	2751.44
chr7	7250000	4181.08
chr7	7255000	3010.99
chr7	7260000	2764.92
chr7	7265000	2739.68
chr7	7270000	3522.90
chr7	7275000	2125.96
chr7	7280000	2713.59
chr7	7285000	2386.36
chr7	7290000	3662.28
chr7	7295000	5510.34
chr7	7300000	3013.85
chr7	7305000	3102.18
chr7	7310000	2662.54
chr7	7315000	4593.19
chr7	7320000	3115.38
chr7	7325000	3729.10
chr7	7330000	2911.47
chr7	7335000	1796.73
chr7	7340000	3313.26
chr7	7345000	2949.61
chr7	7350000	3376.07
chr7	7355000	4607.82
chr7	7360000	4833.24
chr7	7365000	3042.82
chr7	7370000	3244.72
chr7	7375000	3220.91
chr7	7380000	2237.52
chr7	7385000	2824.86
chr7	7390000	2999.51
chr7	7395000	2698.10
chr7	7400000	2325.28
chr7	7405000	3234.39
chr7	7410000	2873.04
chr7	7415000	3189.08
chr7	7420000	3017.01
chr7	7425000	2709.86
chr7	7430000	3540.97
chr7	7435000	3183.92
chr7	7440000	2566.75
chr7	7445000	1831.14
chr7	7450000	3202.56
chr7	7455000	3263.93
chr7	7460000	3380.66
chr7	7465000	4072.67
chr7	7470000	4110.53
chr7	7475000	1852.65
chr7	7480000	1807.91
chr7	7485000	2530.62
chr7	7490000	3457.23
chr7	7495000	3230.67
chr7	7500000	3176.46
chr7	7505000	637.53
chr7	7510000	2436.55
chr7	7515000	2449.74
chr7	7520000	2077.20
chr7	7525000	2637.59
chr7	7530000	2882.22
chr7	7535000	1546.65
chr7	7540000	2711.58
chr7	7545000	2556.43
chr7	7550000	3240.99
chr7	7555000	2669.99
chr7	7560000	2450.89
chr7	7565000	3773.84
chr7	7570000	2408.73
chr7	7575000	4056.61
chr7	7580000	2324.70
chr7	7585000	2406.44
chr7	7590000	3065.48
chr7	7595000	4976.63
chr7	7600000	5300.70
chr7	7605000	5436.64
chr7	7610000	5900.95
chr7	7615000	4881.70
chr7	7620000	3048.27
chr7	7625000	4208.90
chr7	7630000	4994.70
chr7	7635000	4461.27
chr7	7640000	2651.93
chr7	7645000	2237.81
chr7	7650000	2764.92
chr7	7655000	3201.41
chr7	7660000	3132.01
chr7	7665000	3436.29
chr7	7670000	3882.53
chr7	7675000	4916.12
chr7	7680000	7111.48
chr7	7685000	4394.74
chr7	7690000	5616.45
chr7	7695000	4123.44
chr7	7700000	5543.04
chr7	7705000	4239.87
chr7	7710000	4155.84
chr7	7715000	2725.34
chr7	7720000	3585.13
chr7	7725000	4249.91
chr7	7730000	3191.38
chr7	7735000	5147.27
chr7	7740000	3484.76
chr7	7745000	3849.27
chr7	7750000	4016.18
chr7	7755000	4567.96
chr7	7760000	5585.48
chr7	7765000	5097.65
chr7	7770000	4653.71
chr7	7775000	3952.80
chr7	7780000	2672.29
chr7	7785000	3155.81
chr7	7790000	4191.12
chr7	7795000	5518.37
chr7	7800000	5878.29
chr7	7805000	4133.19
chr7	7810000	2809.66
chr7	7815000	4746.63
chr7	7820000	4238.15
chr7	7825000	4286.04
chr7	7830000	4764.98
chr7	7835000	4828.07
chr7	7840000	2630.70
chr7	7845000	2579.94
chr7	7850000	4110.24
chr7	7855000	3657.12
chr7	7860000	3834.93
chr7	7865000	4637.36
chr7	7870000	4812.30
chr7	7875000	4876.25
chr7	7880000	3929.28
chr7	7885000	3298.06
chr7	7890000	4490.24
chr7	7895000	4129.17
chr7	7900000	3518.60
chr7	7905000	3012.13
chr7	7910000	4632.20
chr7	7915000	4482.78
chr7	7920000	2940.44
chr7	7925000	3799.37
chr7	7930000	3224.93
chr7	7935000	2835.76
chr7	7940000	3407.33
chr7	7945000	3674.61
chr7	7950000	4381.26
chr7	7955000	5682.41
chr7	7960000	4588.32
chr7	7965000	4932.18
chr7	7970000	3501.39
chr7	7975000	4568.53
chr7	7980000	4447.22
chr7	7985000	2990.62
chr7	7990000	4599.22
chr7	7995000	5226.42
chr7	8000000	4473.32
chr7	8005000	5116.01
chr7	8010000	4325.91
chr7	8015000	3641.06
chr7	8020000	3153.23
chr7	8025000	4723.40
chr7	8030000	2038.77
chr7	8035000	3183.63
chr7	8040000	3301.21
chr7	8045000	2647.34
chr7	8050000	4646.25
chr7	8055000	3416.22
chr7	8060000	3258.20
chr7	8065000	3878.52
chr7	8070000	3722.79
chr7	8075000	5356.91
chr7	8080000	4480.49
chr7	8085000	2661.10
chr7	8090000	2505.67
chr7	8095000	3171.59
chr7	8100000	4167.60
chr7	8105000	6391.35
chr7	8110000	3746.88
chr7	8115000	3808.83
chr7	8120000	4506.87
chr7	8125000	5358.63
chr7	8130000	5337.12
chr7	8135000	4843.85
chr7	8140000	5539.59
chr7	8145000	3703.58
chr7	8150000	6306.75
chr7	8155000	6744.39
chr7	8160000	6127.22
chr7	8165000	7599.88
chr7	8170000	7589.55
chr7	8175000	4978.35
chr7	8180000	4906.37
chr7	8185000	3836.65
chr7	8190000	3436.01
chr7	8195000	4778.75
chr7	8200000	5122.89
chr7	8205000	4798.82
chr7	8210000	4198.29
chr7	8215000	6588.95
chr7	8220000	5240.76
chr7	8225000	4042.27
chr7	8230000	3735.41
chr7	8235000	4718.81
chr7	8240000	5820.07
chr7	8245000	4937.63
chr7	8250000	4563.65
chr7	8255000	5002.73
chr7	8260000	5221.26
chr7	8265000	4781.04
chr7	8270000	4589.75
chr7	8275000	4063.78
chr7	8280000	3165.28
chr7	8285000	4417.68
chr7	8290000	4070.95
chr7	8295000	3778.72
chr7	8300000	2815.40
chr7	8305000	3159.54
chr7	8310000	3319.57
chr7	8315000	3736.85
chr7	8320000	3672.61
chr7	8325000	3195.96
chr7	8330000	4380.97
chr7	8335000	2227.19
chr7	8340000	2214.29
chr7	8345000	3530.07
chr7	8350000	3119.68
chr7	8355000	3909.78
chr7	8360000	4390.72
chr7	8365000	2988.04
chr7	8370000	2889.10
chr7	8375000	3904.33
chr7	8380000	2185.90
chr7	8385000	3109.64
chr7	8390000	2439.13
chr7	8395000	3125.70
chr7	8400000	2883.08
chr7	8405000	3222.06
chr7	8410000	3309.82
chr7	8415000	3453.21
chr7	8420000	4072.67
chr7	8425000	4241.02
chr7	8430000	3087.56
chr7	8435000	3937.31
chr7	8440000	2593.71
chr7	8445000	2697.81
chr7	8450000	3866.76
chr7	8455000	3411.91
chr7	8460000	3181.91
chr7	8465000	2823.71
chr7	8470000	2429.38
chr7	8475000	1791.28
chr7	8480000	3310.68
chr7	8485000	2140.58
chr7	8490000	3360.58
chr7	8495000	2481.86
chr7	8500000	2906.31
chr7	8505000	2807.94
chr7	8510000	3306.38
chr7	8515000	2866.44
chr7	8520000	2417.62
chr7	8525000	2503.37
chr7	8530000	3007.54
chr7	8535000	2096.99
chr7	8540000	3424.53
chr7	8545000	3197.11
chr7	8550000	1958.76
chr7	8555000	3040.52
chr7	8560000	2649.63
chr7	8565000	2685.77
chr7	8570000	2743.13
chr7	8575000	2487.02
chr7	8580000	2615.79
chr7	8585000	1318.08
chr7	8590000	3124.84
chr7	8595000	2605.18
chr7	8600000	1996.04
chr7	8605000	2329.00
chr7	8610000	2710.72
chr7	8615000	3463.25
chr7	8620000	3853.86
chr7	8625000	2568.47
chr7	8630000	1351.63
chr7	8635000	2722.76
chr7	8640000	2502.51
chr7	8645000	2673.15
chr7	8650000	1166.65
chr7	8655000	3333.05
chr7	8660000	2276.24
chr7	8665000	2287.71
chr7	8670000	1859.25
chr7	8675000	2934.70
chr7	8680000	2382.92
chr7	8685000	1822.25
chr7	8690000	1801.03
chr7	8695000	1507.07
chr7	8700000	1764.89
chr7	8705000	2685.77
chr7	8710000	776.62
chr7	8715000	1450.57
chr7	8720000	3273.40
chr7	8725000	2376.61
chr7	8730000	1927.21
chr7	8735000	2845.51
chr7	8740000	2164.10
chr7	8745000	2525.74
chr7	8750000	2956.21
chr7	8755000	1559.27
chr7	8760000	2572.49
chr7	8765000	1334.14
chr7	8770000	2051.97
chr7	8775000	2684.62
chr7	8780000	2336.75
chr7	8785000	2048.53
chr7	8790000	2676.02
chr7	8795000	1536.32
chr7	8800000	1743.38
chr7	8805000	1552.38
chr7	8810000	1866.99
chr7	8815000	2273.37
chr7	8820000	1599.42
chr7	8825000	1610.03
chr7	8830000	1982.85
chr7	8835000	1421.89
chr7	8840000	1554.96
chr7	8845000	1649.89
chr7	8850000	2072.33
chr7	8855000	1839.46
chr7	8860000	1838.31
chr7	8865000	1499.61
chr7	8870000	1614.04
chr7	8875000	1640.43
chr7	8880000	2121.66
chr7	8885000	1212.83
chr7	8890000	2353.09
chr7	8895000	731.02
chr7	8900000	1937.54
chr7	8905000	1592.25
chr7	8910000	1530.01
chr7	8915000	1619.20
chr7	8920000	1425.91
chr7	8925000	1710.12
chr7	8930000	2471.54
chr7	8935000	1535.18
chr7	8940000	1678.28
chr7	8945000	1698.64
chr7	8950000	1933.24
chr7	8955000	1010.35
chr7	8960000	1503.92
chr7	8965000	1921.77
chr7	8970000	1792.14
chr7	8975000	2423.64
chr7	8980000	2511.40
chr7	8985000	2078.64
chr7	8990000	1919.18
chr7	8995000	1640.71
chr7	9000000	2197.37
chr7	9005000	2238.67
chr7	9010000	1739.66
chr7	9015000	1493.02
chr7	9020000	1752.56
chr7	9025000	2627.26
chr7	9030000	1941.55
chr7	9035000	1914.88
chr7	9040000	1561.85
chr7	9045000	1699.50
chr7	9050000	830.25
chr7	9055000	1993.75
chr7	9060000	1420.46
chr7	9065000	2135.42
chr7	9070000	2023.29
chr7	9075000	1907.43
chr7	9080000	1836.30
chr7	9085000	2427.09
chr7	9090000	1315.78
chr7	9095000	1553.82
chr7	9100000	1952.74
chr7	9105000	2023.86
chr7	9110000	1878.46
chr7	9115000	1390.63
chr7	9120000	2808.23
chr7	9125000	2026.73
chr7	9130000	2365.14
chr7	9135000	1640.71
chr7	9140000	1811.64
chr7	9145000	1790.13
chr7	9150000	1864.12
chr7	9155000	1505.35
chr7	9160000	1774.64
chr7	9165000	1975.39
chr7	9170000	1806.76
chr7	9175000	1752.85
chr7	9180000	1352.49
chr7	9185000	1540.62
chr7	9190000	1584.22
chr7	9195000	1453.73
chr7	9200000	1551.24
chr7	9205000	2074.05
chr7	9210000	2723.91
chr7	9215000	2601.45
chr7	9220000	1622.65
chr7	9225000	1239.21
chr7	9230000	771.46
chr7	9235000	923.46
chr7	9240000	1787.84
chr7	9245000	1461.18
chr7	9250000	1252.98
chr7	9255000	1862.97
chr7	9260000	1934.96
chr7	9265000	1284.81
chr7	9270000	1163.79
chr7	9275000	1653.62
chr7	9280000	2039.06
chr7	9285000	1000.03
chr7	9290000	2441.42
chr7	9295000	1343.60
chr7	9300000	1885.06
chr7	9305000	1303.74
chr7	9310000	1869.00
chr7	9315000	999.46
chr7	9320000	1722.73
chr7	9325000	1745.96
chr7	9330000	1635.84
chr7	9335000	1712.70
chr7	9340000	1351.06
chr7	9345000	1060.54
chr7	9350000	948.41
chr7	9355000	1515.10
chr7	9360000	1840.89
chr7	9365000	1278.21
chr7	9370000	1481.83
chr7	9375000	1700.08
chr7	9380000	1508.79
chr7	9385000	1876.45
chr7	9390000	1469.50
chr7	9395000	1620.64
chr7	9400000	2247.27
chr7	9405000	2457.20
chr7	9410000	2072.04
chr7	9415000	1179.85
chr7	9420000	2413.03
chr7	9425000	1903.41
chr7	9430000	1363.39
chr7	9435000	1102.13
chr7	9440000	1172.96
chr7	9445000	1868.42
chr7	9450000	1818.81
chr7	9455000	1330.70
chr7	9460000	2251.86
chr7	9465000	1374.00
chr7	9470000	1487.57
chr7	9475000	1553.82
chr7	9480000	1590.81
chr7	9485000	1857.81
chr7	9490000	1737.65
chr7	9495000	1767.76
chr7	9500000	2112.77
chr7	9505000	2470.68
chr7	9510000	1010.64
chr7	9515000	1848.92
chr7	9520000	1297.14
chr7	9525000	1667.38
chr7	9530000	1308.61
chr7	9535000	1131.09
chr7	9540000	1609.74
chr7	9545000	711.23
chr7	9550000	1977.98
chr7	9555000	1663.94
chr7	9560000	1287.96
chr7	9565000	1359.37
chr7	9570000	1110.73
chr7	9575000	1596.55
chr7	9580000	1548.65
chr7	9585000	2332.73
chr7	9590000	1538.90
chr7	9595000	1624.94
chr7	9600000	1479.54
chr7	9605000	1497.32
chr7	9610000	2046.23
chr7	9615000	784.08
chr7	9620000	1425.91
chr7	9625000	1949.30
chr7	9630000	2020.13
chr7	9635000	1315.50
chr7	9640000	874.42
chr7	9645000	1037.31
chr7	9650000	791.53
chr7	9655000	1624.94
chr7	9660000	1222.00
chr7	9665000	1457.46
chr7	9670000	1712.41
chr7	9675000	1199.63
chr7	9680000	1375.43
chr7	9685000	1554.10
chr7	9690000	1453.15
chr7	9695000	1541.77
chr7	9700000	1755.72
chr7	9705000	1916.89
chr7	9710000	2142.88
chr7	9715000	1452.29
chr7	9720000	1387.77
chr7	9725000	2608.34
chr7	9730000	2723.34
chr7	9735000	1759.73
chr7	9740000	1322.09
chr7	9745000	1555.82
chr7	9750000	1829.99
chr7	9755000	1843.47
chr7	9760000	1976.54
chr7	9765000	2269.64
chr7	9770000	2296.60
chr7	9775000	1170.67
chr7	9780000	1228.31
chr7	9785000	1720.15
chr7	9790000	996.59
chr7	9795000	1143.14
chr7	9800000	640.68
chr7	9805000	986.26
chr7	9810000	1435.09
chr7	9815000	2076.34
chr7	9820000	1634.98
chr7	9825000	2357.11
chr7	9830000	1442.26
chr7	9835000	1955.03
chr7	9840000	1515.67
chr7	9845000	1548.65
chr7	9850000	1592.25
chr7	9855000	2094.99
chr7	9860000	2652.21
chr7	9865000	1547.22
chr7	9870000	2107.60
chr7	9875000	1010.93
chr7	9880000	1303.74
chr7	9885000	1122.20
chr7	9890000	1426.77
chr7	9895000	1808.77
chr7	9900000	1411.86
chr7	9905000	1833.15
chr7	9910000	1620.35
chr7	9915000	1879.61
chr7	9920000	2093.55
chr7	9925000	1782.39
chr7	9930000	1982.85
chr7	9935000	1981.99
chr7	9940000	1339.30
chr7	9945000	1334.14
chr7	9950000	1454.01
chr7	9955000	1864.69
chr7	9960000	1809.06
chr7	9965000	1286.24
chr7	9970000	1460.32
chr7	9975000	868.68
chr7	9980000	1096.39
chr7	9985000	1589.95
chr7	9990000	1872.72
chr7	9995000	1743.96
chr7	10000000	2330.15
chr7	10005000	1019.53
chr7	10010000	1906.28
chr7	10015000	1778.94
chr7	10020000	1382.32
chr7	10025000	1236.34
chr7	10030000	1626.09
chr7	10035000	1753.71
chr7	10040000	1522.56
chr7	10045000	1533.45
chr7	10050000	1884.77
[truncated: 29,077 more rows]
