# Supplementary material for: Highly interacting regions of the human genome are enriched with enhancers and bound by DNA repair proteins
Source: Sci Rep. 2019 Mar 14;9:4577. doi: 10.1038/s41598-019-40770-9 (PMC6418152; doi:10.1038/s41598-019-40770-9)
Supplement: Supplementary file 2 — Supplementary information SI-2 [file 41598_2019_40770_MOESM2_ESM.zip › Supplementary information SI-2/Chr8.sgr]

chr8	10000	4.74
chr8	20000	31.26
chr8	25000	136.41
chr8	30000	94.09
chr8	35000	91.88
chr8	40000	0.63
chr8	45000	202.71
chr8	50000	113.36
chr8	55000	21.16
chr8	60000	56.84
chr8	65000	5.37
chr8	70000	1.58
chr8	75000	36.00
chr8	80000	87.46
chr8	85000	45.15
chr8	90000	37.26
chr8	95000	45.15
chr8	100000	142.72
chr8	105000	36.00
chr8	110000	243.13
chr8	115000	10.10
chr8	120000	239.03
chr8	125000	295.55
chr8	130000	32.84
chr8	135000	309.44
chr8	140000	303.12
chr8	145000	161.35
chr8	150000	658.35
chr8	155000	1166.71
chr8	160000	2087.14
chr8	165000	3289.22
chr8	170000	4607.81
chr8	175000	3410.15
chr8	180000	3357.10
chr8	185000	2962.41
chr8	190000	3013.25
chr8	195000	2801.69
chr8	200000	3654.86
chr8	205000	3011.35
chr8	210000	4029.98
chr8	215000	2246.59
chr8	220000	4249.11
chr8	225000	3998.09
chr8	230000	3399.73
chr8	235000	1585.40
chr8	240000	1988.62
chr8	245000	2087.14
chr8	250000	2046.41
chr8	255000	2971.25
chr8	260000	3470.14
chr8	265000	2502.67
chr8	270000	2263.01
chr8	275000	2420.89
chr8	280000	3353.31
chr8	285000	4295.21
chr8	290000	3001.88
chr8	295000	4258.90
chr8	300000	2001.25
chr8	305000	2709.49
chr8	310000	3159.44
chr8	315000	3074.82
chr8	320000	4562.65
chr8	325000	3529.82
chr8	330000	3392.78
chr8	335000	4230.80
chr8	340000	3302.48
chr8	345000	1868.32
chr8	350000	2414.58
chr8	355000	2947.25
chr8	360000	2744.22
chr8	365000	4275.00
chr8	370000	3417.10
chr8	375000	932.74
chr8	380000	2873.68
chr8	385000	2942.83
chr8	390000	2738.22
chr8	395000	2750.85
chr8	400000	5193.22
chr8	405000	2992.72
chr8	410000	2285.43
chr8	415000	3287.64
chr8	420000	2810.22
chr8	425000	3263.96
chr8	430000	5052.39
chr8	435000	2915.68
chr8	440000	2819.37
chr8	445000	3586.03
chr8	450000	3061.24
chr8	455000	4245.01
chr8	460000	2997.46
chr8	465000	2283.85
chr8	470000	3687.07
chr8	475000	3706.01
chr8	480000	2677.28
chr8	485000	2764.75
chr8	490000	2367.53
chr8	495000	2766.96
chr8	500000	2353.64
chr8	505000	3106.71
chr8	510000	2525.72
chr8	515000	3293.95
chr8	520000	3870.84
chr8	525000	3792.53
chr8	530000	2457.52
chr8	535000	2967.15
chr8	540000	1327.75
chr8	545000	2474.57
chr8	550000	2744.22
chr8	555000	3460.36
chr8	560000	3843.68
chr8	565000	2758.12
chr8	570000	2800.74
chr8	575000	2830.42
chr8	580000	2680.13
chr8	585000	3463.20
chr8	590000	2973.15
chr8	595000	663.08
chr8	600000	3713.91
chr8	605000	4474.87
chr8	610000	5560.44
chr8	615000	2738.54
chr8	620000	5251.95
chr8	625000	1578.46
chr8	630000	3852.21
chr8	635000	3512.45
chr8	640000	3831.05
chr8	645000	4015.77
chr8	650000	2167.34
chr8	655000	4286.05
chr8	660000	4244.69
chr8	665000	5194.48
chr8	670000	3592.97
chr8	675000	2282.91
chr8	680000	4337.21
chr8	685000	2556.03
chr8	690000	3229.85
chr8	695000	3011.67
chr8	700000	3591.71
chr8	705000	3194.81
chr8	710000	3047.35
chr8	715000	3207.75
chr8	720000	2335.32
chr8	725000	1716.13
chr8	730000	2153.13
chr8	735000	2689.28
chr8	740000	2706.65
chr8	745000	2336.58
chr8	750000	3506.14
chr8	755000	3733.80
chr8	760000	2730.33
chr8	765000	3008.19
chr8	770000	3341.00
chr8	775000	2179.34
chr8	780000	3975.67
chr8	785000	3116.18
chr8	790000	3051.77
chr8	795000	3983.56
chr8	800000	2170.50
chr8	805000	3957.04
chr8	810000	2242.81
chr8	815000	4038.50
chr8	820000	2840.84
chr8	825000	3121.55
chr8	830000	3113.03
chr8	835000	2249.44
chr8	840000	3710.12
chr8	845000	1576.25
chr8	850000	2552.56
chr8	855000	3470.14
chr8	860000	3032.51
chr8	865000	3110.18
chr8	870000	2198.92
chr8	875000	2724.02
chr8	880000	4185.64
chr8	885000	3570.24
chr8	890000	3833.89
chr8	895000	3423.73
chr8	900000	3475.51
chr8	905000	2634.34
chr8	910000	3277.22
chr8	915000	2721.49
chr8	920000	2516.88
chr8	925000	2887.89
chr8	930000	2574.03
chr8	935000	4478.35
chr8	940000	1147.45
chr8	945000	3319.84
chr8	950000	3787.48
chr8	955000	1857.27
chr8	960000	1096.30
chr8	965000	704.13
chr8	970000	2506.14
chr8	975000	2970.30
chr8	980000	2552.88
chr8	985000	915.37
chr8	990000	2720.86
chr8	995000	2163.87
chr8	1000000	2692.12
chr8	1005000	3026.82
chr8	1010000	2850.32
chr8	1015000	2452.78
chr8	1020000	4001.87
chr8	1025000	2927.05
chr8	1030000	3293.95
chr8	1035000	2363.74
chr8	1040000	1516.89
chr8	1045000	2017.36
chr8	1050000	1516.25
chr8	1055000	1945.68
chr8	1060000	2590.77
chr8	1065000	3157.55
chr8	1070000	2921.68
chr8	1075000	2512.14
chr8	1080000	2984.51
chr8	1085000	3260.48
chr8	1090000	1451.21
chr8	1095000	2199.55
chr8	1100000	2224.49
chr8	1105000	2092.51
chr8	1110000	2738.86
chr8	1115000	1905.90
chr8	1120000	2156.60
chr8	1125000	2456.89
chr8	1130000	2861.68
chr8	1135000	2224.18
chr8	1140000	2265.54
chr8	1145000	1840.53
chr8	1150000	3659.91
chr8	1155000	2989.25
chr8	1160000	3931.46
chr8	1165000	2705.39
chr8	1170000	2261.43
chr8	1175000	1993.67
chr8	1180000	1528.57
chr8	1185000	471.42
chr8	1190000	1867.06
chr8	1195000	3300.27
chr8	1200000	3156.91
chr8	1205000	1230.50
chr8	1210000	2548.77
chr8	1215000	1963.99
chr8	1220000	2059.04
chr8	1225000	2080.19
chr8	1230000	2254.49
chr8	1235000	2550.98
chr8	1240000	2808.32
chr8	1245000	3360.89
chr8	1250000	2215.02
chr8	1255000	1722.13
chr8	1260000	1473.94
chr8	1265000	1815.59
chr8	1270000	3510.56
chr8	1275000	3086.19
chr8	1280000	2537.40
chr8	1285000	2497.94
chr8	1290000	1545.30
chr8	1295000	387.12
chr8	1300000	2480.25
chr8	1305000	3168.91
chr8	1310000	3273.74
chr8	1315000	2981.67
chr8	1320000	2891.68
chr8	1325000	1173.98
chr8	1330000	2711.07
chr8	1335000	3651.39
chr8	1340000	1128.82
chr8	1345000	5.05
chr8	1350000	2.21
chr8	1355000	2126.29
chr8	1360000	2279.75
chr8	1365000	3108.92
chr8	1370000	4186.59
chr8	1375000	2882.84
chr8	1380000	1421.53
chr8	1385000	2094.40
chr8	1390000	4121.23
chr8	1395000	2351.11
chr8	1400000	3897.68
chr8	1405000	3178.07
chr8	1410000	3176.49
chr8	1415000	4761.26
chr8	1420000	3410.47
chr8	1425000	3250.06
chr8	1430000	3605.29
chr8	1435000	2794.11
chr8	1440000	3997.45
chr8	1445000	4436.98
chr8	1450000	2869.58
chr8	1455000	1568.04
chr8	1460000	2469.83
chr8	1465000	2420.26
chr8	1470000	3505.82
chr8	1475000	2287.96
chr8	1480000	2303.75
chr8	1485000	2875.89
chr8	1490000	2721.49
chr8	1495000	3107.34
chr8	1500000	4431.30
chr8	1505000	2516.88
chr8	1510000	1559.83
chr8	1515000	1880.95
chr8	1520000	1105.77
chr8	1525000	1941.26
chr8	1530000	3171.76
chr8	1535000	3185.33
chr8	1540000	3708.54
chr8	1545000	3341.32
chr8	1550000	3262.38
chr8	1555000	688.66
chr8	1560000	2413.63
chr8	1565000	3403.52
chr8	1570000	2817.16
chr8	1575000	2233.33
chr8	1580000	2500.15
chr8	1585000	3927.99
chr8	1590000	2038.20
chr8	1595000	4504.24
chr8	1600000	3616.34
chr8	1605000	3676.65
chr8	1610000	2891.05
chr8	1615000	1251.97
chr8	1620000	4552.23
chr8	1625000	2920.10
chr8	1630000	4063.13
chr8	1635000	3432.25
chr8	1640000	1547.20
chr8	1645000	3699.70
chr8	1650000	2386.16
chr8	1655000	2586.03
chr8	1660000	4355.84
chr8	1665000	2050.51
chr8	1670000	3828.84
chr8	1675000	3537.08
chr8	1680000	3826.00
chr8	1685000	5424.66
chr8	1690000	6669.37
chr8	1695000	4608.12
chr8	1700000	5877.46
chr8	1705000	5633.38
chr8	1710000	2907.78
chr8	1715000	5963.34
chr8	1720000	2682.97
chr8	1725000	4164.80
chr8	1730000	2820.64
chr8	1735000	4075.45
chr8	1740000	4559.81
chr8	1745000	4712.01
chr8	1750000	3410.47
chr8	1755000	2388.05
chr8	1760000	3485.62
chr8	1765000	2664.97
chr8	1770000	1439.53
chr8	1775000	1375.11
chr8	1780000	1900.53
chr8	1785000	1971.89
chr8	1790000	2538.04
chr8	1795000	1254.81
chr8	1800000	2034.09
chr8	1805000	2111.45
chr8	1810000	4260.48
chr8	1815000	3305.00
chr8	1820000	2344.79
chr8	1825000	4125.65
chr8	1830000	3269.32
chr8	1835000	1566.14
chr8	1840000	3960.83
chr8	1845000	3487.83
chr8	1850000	2839.90
chr8	1855000	2990.83
chr8	1860000	2879.05
chr8	1865000	2759.38
chr8	1870000	3021.46
chr8	1875000	3452.46
chr8	1880000	3055.56
chr8	1885000	3481.51
chr8	1890000	4801.68
chr8	1895000	2595.19
chr8	1900000	1614.77
chr8	1905000	3838.00
chr8	1910000	3953.88
chr8	1915000	2527.30
chr8	1920000	1975.99
chr8	1925000	2774.22
chr8	1930000	3514.98
chr8	1935000	3072.92
chr8	1940000	3080.82
chr8	1945000	2589.50
chr8	1950000	1996.20
chr8	1955000	2774.54
chr8	1960000	3115.24
chr8	1965000	1892.00
chr8	1970000	4047.03
chr8	1975000	3476.77
chr8	1980000	3155.65
chr8	1985000	2716.75
chr8	1990000	3138.29
chr8	1995000	4234.59
chr8	2000000	2976.93
chr8	2005000	3410.47
chr8	2010000	3550.35
chr8	2015000	3690.86
chr8	2020000	2292.38
chr8	2025000	3094.08
chr8	2030000	3676.65
chr8	2035000	2646.34
chr8	2040000	4270.58
chr8	2045000	2898.63
chr8	2050000	2981.36
chr8	2055000	3645.07
chr8	2060000	3881.26
chr8	2065000	1929.26
chr8	2070000	2447.41
chr8	2075000	2917.57
chr8	2080000	3556.34
chr8	2085000	3006.62
chr8	2090000	3871.47
chr8	2095000	3335.32
chr8	2100000	3786.85
chr8	2105000	2458.78
chr8	2110000	982.00
chr8	2115000	2656.44
chr8	2120000	3376.68
chr8	2125000	2059.35
chr8	2130000	3099.45
chr8	2135000	2386.16
chr8	2140000	2823.16
chr8	2145000	2549.40
chr8	2150000	3097.24
chr8	2155000	2975.36
chr8	2160000	3579.08
chr8	2165000	3375.73
chr8	2170000	2536.77
chr8	2175000	3452.46
chr8	2180000	2441.41
chr8	2185000	683.92
chr8	2190000	894.53
chr8	2195000	5992.08
chr8	2200000	6890.08
chr8	2205000	5447.40
chr8	2210000	6076.07
chr8	2215000	7178.68
chr8	2220000	6340.04
chr8	2225000	6477.39
chr8	2230000	6226.37
chr8	2235000	3828.21
chr8	2240000	7481.17
chr8	2245000	3568.34
chr8	2250000	3073.56
chr8	2255000	4671.59
chr8	2260000	3104.82
chr8	2265000	2855.69
chr8	2270000	3886.94
chr8	2275000	2067.25
chr8	2280000	4863.88
chr8	2285000	297.44
chr8	2290000	2598.66
chr8	2295000	1914.74
chr8	2300000	2427.52
chr8	2305000	2769.17
chr8	2310000	2512.14
chr8	2315000	2876.21
chr8	2320000	1559.83
chr8	2325000	1017.36
chr8	2330000	611.62
chr8	2335000	1169.24
chr8	2340000	2518.14
chr8	2345000	3411.10
chr8	2350000	3365.00
chr8	2355000	3121.55
chr8	2360000	1814.64
chr8	2365000	1428.16
chr8	2370000	2743.28
chr8	2375000	2511.20
chr8	2380000	2799.48
chr8	2385000	2232.39
chr8	2390000	1847.80
chr8	2395000	2407.00
chr8	2400000	2406.05
chr8	2405000	2182.81
chr8	2410000	4115.55
chr8	2415000	2354.90
chr8	2420000	2721.17
chr8	2425000	3152.49
chr8	2430000	3788.74
chr8	2435000	2447.10
chr8	2440000	2651.08
chr8	2445000	2597.71
chr8	2450000	2666.86
chr8	2455000	2562.66
chr8	2460000	3185.96
chr8	2465000	3416.47
chr8	2470000	3430.36
chr8	2475000	3298.69
chr8	2480000	1765.38
chr8	2485000	2543.09
chr8	2490000	2379.84
chr8	2495000	2260.49
chr8	2500000	3229.54
chr8	2505000	3044.19
chr8	2510000	4461.30
chr8	2515000	3832.31
chr8	2520000	2693.39
chr8	2525000	2384.26
chr8	2530000	1888.84
chr8	2535000	3417.10
chr8	2540000	2862.00
chr8	2545000	3617.29
chr8	2550000	3005.67
chr8	2555000	3123.44
chr8	2560000	2527.93
chr8	2565000	4010.72
chr8	2570000	3379.84
chr8	2575000	3136.08
chr8	2580000	3059.66
chr8	2585000	3724.33
chr8	2590000	2211.55
chr8	2595000	2557.30
chr8	2600000	2770.12
chr8	2605000	2601.82
chr8	2610000	2519.41
chr8	2615000	2357.74
chr8	2620000	3750.22
chr8	2625000	3676.33
chr8	2630000	2054.62
chr8	2635000	2054.93
chr8	2640000	3116.81
chr8	2645000	3140.81
chr8	2650000	2614.76
chr8	2655000	2895.47
chr8	2660000	3445.20
chr8	2665000	4145.54
chr8	2670000	3399.73
chr8	2675000	2487.83
chr8	2680000	3382.36
chr8	2685000	3269.01
chr8	2690000	3298.37
chr8	2695000	2013.57
chr8	2700000	2615.40
chr8	2705000	2284.48
chr8	2710000	2587.29
chr8	2715000	1250.07
chr8	2720000	1808.01
chr8	2725000	2718.33
chr8	2730000	2703.18
chr8	2735000	3075.77
chr8	2740000	3444.25
chr8	2745000	2076.09
chr8	2750000	2522.56
chr8	2755000	2867.68
chr8	2760000	2256.70
chr8	2765000	1975.36
chr8	2770000	2854.42
chr8	2775000	3024.93
chr8	2780000	3237.43
chr8	2785000	2297.12
chr8	2790000	1639.40
chr8	2795000	2870.84
chr8	2800000	2124.08
chr8	2805000	1739.49
chr8	2810000	2212.49
chr8	2815000	2196.07
chr8	2820000	2522.25
chr8	2825000	2127.87
chr8	2830000	2192.60
chr8	2835000	2882.21
chr8	2840000	2175.87
chr8	2845000	1367.85
chr8	2850000	2802.32
chr8	2855000	2453.73
chr8	2860000	1027.15
chr8	2865000	2563.61
chr8	2870000	1770.12
chr8	2875000	2125.03
chr8	2880000	2563.30
chr8	2885000	2607.19
chr8	2890000	1660.24
chr8	2895000	1647.61
chr8	2900000	1273.75
chr8	2905000	1586.35
chr8	2910000	2353.32
chr8	2915000	2581.61
chr8	2920000	1968.73
chr8	2925000	2938.41
chr8	2930000	1824.75
chr8	2935000	2477.73
chr8	2940000	2439.20
chr8	2945000	2008.52
chr8	2950000	2196.39
chr8	2955000	2580.98
chr8	2960000	2206.81
chr8	2965000	1740.76
chr8	2970000	2467.31
chr8	2975000	2626.76
chr8	2980000	2313.53
chr8	2985000	2027.78
chr8	2990000	3111.45
chr8	2995000	3184.39
chr8	3000000	2034.72
chr8	3005000	3153.13
chr8	3010000	2425.31
chr8	3015000	1954.84
chr8	3020000	2575.93
chr8	3025000	1949.15
chr8	3030000	2214.07
chr8	3035000	2606.87
chr8	3040000	2413.31
chr8	3045000	2917.57
chr8	3050000	2639.39
chr8	3055000	2128.50
chr8	3060000	2477.73
chr8	3065000	3732.54
chr8	3070000	2909.99
chr8	3075000	2345.11
chr8	3080000	2162.60
chr8	3085000	2903.05
chr8	3090000	2263.33
chr8	3095000	1340.69
chr8	3100000	3179.33
chr8	3105000	1747.07
chr8	3110000	2886.00
chr8	3115000	2230.18
chr8	3120000	2343.85
chr8	3125000	2294.90
chr8	3130000	1993.36
chr8	3135000	3023.67
chr8	3140000	2518.46
chr8	3145000	1720.23
chr8	3150000	2705.07
chr8	3155000	2604.03
chr8	3160000	3099.45
chr8	3165000	2524.46
chr8	3170000	1625.19
chr8	3175000	1870.53
chr8	3180000	2073.88
chr8	3185000	2881.58
chr8	3190000	2800.74
chr8	3195000	2414.89
chr8	3200000	2221.02
chr8	3205000	1781.80
chr8	3210000	2235.23
chr8	3215000	2562.35
chr8	3220000	2618.24
chr8	3225000	2674.13
chr8	3230000	3058.08
chr8	3235000	2184.39
chr8	3240000	2093.45
chr8	3245000	2722.44
chr8	3250000	2511.51
chr8	3255000	1827.59
chr8	3260000	2496.36
chr8	3265000	3053.66
chr8	3270000	2838.95
chr8	3275000	2916.94
chr8	3280000	2989.88
chr8	3285000	2263.65
chr8	3290000	2678.86
chr8	3295000	2416.79
chr8	3300000	1420.90
chr8	3305000	1866.43
chr8	3310000	2465.73
chr8	3315000	3560.45
chr8	3320000	1948.21
chr8	3325000	1351.11
chr8	3330000	1513.10
chr8	3335000	2494.15
chr8	3340000	1528.88
chr8	3345000	2947.57
chr8	3350000	1705.08
chr8	3355000	2342.27
chr8	3360000	1261.76
chr8	3365000	1937.79
chr8	3370000	2809.58
chr8	3375000	1771.70
chr8	3380000	2233.02
chr8	3385000	2249.44
chr8	3390000	3153.13
chr8	3395000	1425.95
chr8	3400000	3394.05
chr8	3405000	2462.57
chr8	3410000	1709.18
chr8	3415000	1644.13
chr8	3420000	2255.12
chr8	3425000	1526.99
chr8	3430000	2547.82
chr8	3435000	2342.90
chr8	3440000	1747.39
chr8	3445000	2345.74
chr8	3450000	2572.77
chr8	3455000	2937.47
chr8	3460000	2468.25
chr8	3465000	2304.06
chr8	3470000	1637.19
chr8	3475000	1881.90
chr8	3480000	1881.27
chr8	3485000	1859.79
chr8	3490000	2243.75
chr8	3495000	1798.54
chr8	3500000	1655.82
chr8	3505000	1831.06
chr8	3510000	2337.85
chr8	3515000	2411.73
chr8	3520000	1971.26
chr8	3525000	2568.35
chr8	3530000	1583.51
chr8	3535000	2239.65
chr8	3540000	2597.08
chr8	3545000	2766.33
chr8	3550000	2492.88
chr8	3555000	2927.68
chr8	3560000	2781.17
chr8	3565000	3110.81
chr8	3570000	1758.12
chr8	3575000	2483.41
chr8	3580000	1600.24
chr8	3585000	1873.69
chr8	3590000	2381.11
chr8	3595000	2738.22
chr8	3600000	1977.89
chr8	3605000	1442.37
chr8	3610000	3021.77
chr8	3615000	3091.55
chr8	3620000	2595.50
chr8	3625000	2524.77
chr8	3630000	2529.19
chr8	3635000	2353.64
chr8	3640000	2428.47
chr8	3645000	2287.33
chr8	3650000	1997.46
chr8	3655000	2041.99
chr8	3660000	1820.33
chr8	3665000	2075.77
chr8	3670000	2514.99
chr8	3675000	2754.96
chr8	3680000	1941.89
chr8	3685000	1130.72
chr8	3690000	1728.13
chr8	3695000	1880.00
chr8	3700000	2832.32
chr8	3705000	2359.95
chr8	3710000	2189.13
chr8	3715000	1856.64
chr8	3720000	1163.24
chr8	3725000	2149.03
chr8	3730000	3309.42
chr8	3735000	1204.92
chr8	3740000	1361.85
chr8	3745000	2205.23
chr8	3750000	2026.51
chr8	3755000	2436.36
chr8	3760000	2285.43
chr8	3765000	1980.10
chr8	3770000	2108.29
chr8	3775000	2236.49
chr8	3780000	1481.52
chr8	3785000	1329.64
chr8	3790000	2325.85
chr8	3795000	1570.88
chr8	3800000	1864.22
chr8	3805000	2280.06
chr8	3810000	2812.74
chr8	3815000	2581.61
chr8	3820000	1445.21
chr8	3825000	3292.06
chr8	3830000	1572.46
chr8	3835000	2186.92
chr8	3840000	3200.17
chr8	3845000	1508.68
chr8	3850000	2229.86
chr8	3855000	2582.56
chr8	3860000	2148.71
chr8	3865000	1899.58
chr8	3870000	2772.96
chr8	3875000	1839.27
chr8	3880000	2346.06
chr8	3885000	1585.72
chr8	3890000	1739.18
chr8	3895000	1728.13
chr8	3900000	1183.45
chr8	3905000	2492.57
chr8	3910000	1384.90
chr8	3915000	1184.71
chr8	3920000	1412.69
chr8	3925000	1601.19
chr8	3930000	1313.22
chr8	3935000	2186.92
chr8	3940000	1117.14
chr8	3945000	1172.40
chr8	3950000	1634.66
chr8	3955000	1875.58
chr8	3960000	2538.04
chr8	3965000	1943.15
chr8	3970000	2370.05
chr8	3975000	2033.46
chr8	3980000	2781.48
chr8	3985000	1783.70
chr8	3990000	1759.38
chr8	3995000	2475.83
chr8	4000000	1817.48
chr8	4005000	1702.86
chr8	4010000	2431.94
chr8	4015000	1306.28
chr8	4020000	1356.80
chr8	4025000	2774.22
chr8	4030000	2813.37
chr8	4035000	1101.04
chr8	4040000	2358.69
chr8	4045000	2269.64
chr8	4050000	2108.61
chr8	4055000	2223.23
chr8	4060000	2020.20
chr8	4065000	1244.39
chr8	4070000	1940.31
chr8	4075000	2088.72
chr8	4080000	1614.45
chr8	4085000	2441.41
chr8	4090000	2814.95
chr8	4095000	1837.06
chr8	4100000	2275.01
chr8	4105000	2462.25
chr8	4110000	1898.32
chr8	4115000	1613.19
chr8	4120000	1232.07
chr8	4125000	2749.59
chr8	4130000	1517.52
chr8	4135000	1180.92
chr8	4140000	1854.43
chr8	4145000	2349.85
chr8	4150000	1260.49
chr8	4155000	1781.17
chr8	4160000	1998.41
chr8	4165000	2017.99
chr8	4170000	548.78
chr8	4175000	1752.44
chr8	4180000	2666.86
chr8	4185000	1716.13
chr8	4190000	2831.06
chr8	4195000	2254.17
chr8	4200000	2240.91
chr8	4205000	1928.95
chr8	4210000	2533.30
chr8	4215000	2452.47
chr8	4220000	1760.02
chr8	4225000	2391.21
chr8	4230000	1674.13
chr8	4235000	1311.33
chr8	4240000	2093.14
chr8	4245000	1726.23
chr8	4250000	2291.75
chr8	4255000	2253.23
chr8	4260000	1282.91
chr8	4265000	1786.22
chr8	4270000	2684.55
chr8	4275000	1912.84
chr8	4280000	2218.49
chr8	4285000	1999.99
chr8	4290000	2808.32
chr8	4295000	2030.93
chr8	4300000	2256.07
chr8	4305000	2781.17
chr8	4310000	1974.73
chr8	4315000	2433.21
chr8	4320000	1896.74
chr8	4325000	2289.54
chr8	4330000	1733.18
chr8	4335000	1987.99
chr8	4340000	2531.41
chr8	4345000	3196.07
chr8	4350000	2244.70
chr8	4355000	1541.20
chr8	4360000	2247.54
chr8	4365000	1825.06
chr8	4370000	2754.01
chr8	4375000	1568.04
chr8	4380000	2770.12
chr8	4385000	2281.33
chr8	4390000	2083.66
chr8	4395000	1841.80
chr8	4400000	1913.79
chr8	4405000	2611.61
chr8	4410000	2254.17
chr8	4415000	2624.87
chr8	4420000	1985.78
chr8	4425000	2407.31
chr8	4430000	2854.11
chr8	4435000	2056.19
chr8	4440000	1620.77
chr8	4445000	1839.90
chr8	4450000	2610.03
chr8	4455000	2270.28
chr8	4460000	2278.17
chr8	4465000	1712.65
chr8	4470000	2173.66
chr8	4475000	1251.97
chr8	4480000	2281.01
chr8	4485000	1986.41
chr8	4490000	2418.36
chr8	4495000	2155.66
chr8	4500000	2225.12
chr8	4505000	2700.65
chr8	4510000	2508.04
chr8	4515000	1880.95
chr8	4520000	2196.39
chr8	4525000	1742.65
chr8	4530000	1360.27
chr8	4535000	2346.69
chr8	4540000	2532.04
chr8	4545000	2011.04
chr8	4550000	2184.07
chr8	4555000	1236.18
chr8	4560000	1952.31
chr8	4565000	1933.37
chr8	4570000	2232.07
chr8	4575000	1435.10
chr8	4580000	2016.41
chr8	4585000	2347.95
chr8	4590000	1771.07
chr8	4595000	2403.84
chr8	4600000	1634.35
chr8	4605000	1888.53
chr8	4610000	2219.76
chr8	4615000	1553.20
chr8	4620000	1923.58
chr8	4625000	1727.18
chr8	4630000	2571.51
chr8	4635000	2562.03
chr8	4640000	1848.74
chr8	4645000	2620.76
chr8	4650000	2251.01
chr8	4655000	2451.20
chr8	4660000	1944.10
chr8	4665000	1874.00
chr8	4670000	2365.95
chr8	4675000	1997.46
chr8	4680000	1579.72
chr8	4685000	2572.77
chr8	4690000	2375.74
chr8	4695000	2070.72
chr8	4700000	2277.85
chr8	4705000	1516.57
chr8	4710000	2208.70
chr8	4715000	1265.54
chr8	4720000	1829.17
chr8	4725000	1724.02
chr8	4730000	2311.96
chr8	4735000	1368.48
chr8	4740000	2199.23
chr8	4745000	1147.14
chr8	4750000	1240.60
chr8	4755000	1422.47
chr8	4760000	1351.11
chr8	4765000	2036.30
chr8	4770000	2424.36
chr8	4775000	2434.78
chr8	4780000	1105.77
chr8	4785000	2157.55
chr8	4790000	1560.46
chr8	4795000	2494.15
chr8	4800000	2023.04
chr8	4805000	1489.10
chr8	4810000	1626.14
chr8	4815000	2242.49
chr8	4820000	2522.25
chr8	4825000	1489.10
chr8	4830000	1084.30
chr8	4835000	2892.31
chr8	4840000	2578.77
chr8	4845000	1958.94
chr8	4850000	2740.75
chr8	4855000	2831.06
chr8	4860000	3268.69
chr8	4865000	1658.34
chr8	4870000	1589.51
chr8	4875000	2040.72
chr8	4880000	2701.60
chr8	4885000	2092.19
chr8	4890000	1500.47
chr8	4895000	2446.47
chr8	4900000	2515.93
chr8	4905000	1647.29
chr8	4910000	1933.05
chr8	4915000	2179.97
chr8	4920000	2395.31
chr8	4925000	1234.28
chr8	4930000	2865.16
chr8	4935000	1725.28
chr8	4940000	3074.19
chr8	4945000	2226.39
chr8	4950000	1365.32
chr8	4955000	2646.34
chr8	4960000	1692.13
chr8	4965000	1760.96
chr8	4970000	2921.36
chr8	4975000	2423.10
chr8	4980000	1780.54
chr8	4985000	2507.72
chr8	4990000	2418.36
chr8	4995000	2193.86
chr8	5000000	1811.48
chr8	5005000	1541.20
chr8	5010000	2172.71
chr8	5015000	905.27
chr8	5020000	2698.12
chr8	5025000	2118.40
chr8	5030000	2770.12
chr8	5035000	2202.70
chr8	5040000	2301.85
chr8	5045000	2233.96
chr8	5050000	1591.09
chr8	5055000	2173.34
chr8	5060000	1983.89
chr8	5065000	1760.65
chr8	5070000	2790.96
chr8	5075000	2183.44
chr8	5080000	2694.97
chr8	5085000	2924.20
chr8	5090000	2042.62
chr8	5095000	3138.29
chr8	5100000	2123.45
chr8	5105000	1879.69
chr8	5110000	2526.04
chr8	5115000	2400.37
chr8	5120000	3290.48
chr8	5125000	2402.89
chr8	5130000	1771.70
chr8	5135000	2613.50
chr8	5140000	2300.27
chr8	5145000	1802.96
chr8	5150000	2384.89
chr8	5155000	1592.98
chr8	5160000	2105.14
chr8	5165000	1166.08
chr8	5170000	1812.12
chr8	5175000	1886.95
chr8	5180000	1468.89
chr8	5185000	2301.22
chr8	5190000	1658.03
chr8	5195000	2113.03
chr8	5200000	2311.96
chr8	5205000	1035.04
chr8	5210000	1200.81
chr8	5215000	1979.78
chr8	5220000	2051.77
chr8	5225000	1638.77
chr8	5230000	2193.23
chr8	5235000	2252.91
chr8	5240000	2378.58
chr8	5245000	1910.32
chr8	5250000	2299.64
chr8	5255000	1993.36
chr8	5260000	1652.34
chr8	5265000	1945.36
chr8	5270000	1691.18
chr8	5275000	2142.40
chr8	5280000	1480.57
chr8	5285000	1271.23
chr8	5290000	1682.34
chr8	5295000	1931.79
chr8	5300000	1657.40
chr8	5305000	1890.74
chr8	5310000	2187.55
chr8	5315000	1505.52
chr8	5320000	2167.97
chr8	5325000	2308.80
chr8	5330000	2245.02
chr8	5335000	2092.51
chr8	5340000	2038.51
chr8	5345000	2254.17
chr8	5350000	2295.85
chr8	5355000	2340.69
chr8	5360000	2331.53
chr8	5365000	2697.49
chr8	5370000	3146.50
chr8	5375000	2216.91
chr8	5380000	3221.01
chr8	5385000	1697.50
chr8	5390000	1483.42
chr8	5395000	2962.41
chr8	5400000	2111.77
chr8	5405000	2760.01
chr8	5410000	2693.39
chr8	5415000	1862.01
chr8	5420000	1735.70
chr8	5425000	1786.86
chr8	5430000	2735.07
chr8	5435000	1523.52
chr8	5440000	1816.22
chr8	5445000	2085.88
chr8	5450000	1867.37
chr8	5455000	2908.73
chr8	5460000	3217.86
chr8	5465000	2356.16
chr8	5470000	2880.31
chr8	5475000	2890.73
chr8	5480000	2474.88
chr8	5485000	1651.71
chr8	5490000	2632.76
chr8	5495000	2305.32
chr8	5500000	2665.92
chr8	5505000	1673.18
chr8	5510000	2277.22
chr8	5515000	1612.24
chr8	5520000	2463.20
chr8	5525000	1447.10
chr8	5530000	2384.89
chr8	5535000	2922.94
chr8	5540000	2144.92
chr8	5545000	1115.25
chr8	5550000	1342.59
chr8	5555000	2525.72
chr8	5560000	2127.55
chr8	5565000	2675.70
chr8	5570000	2663.07
chr8	5575000	2266.49
chr8	5580000	1762.86
chr8	5585000	1468.26
chr8	5590000	1846.85
chr8	5595000	2421.52
chr8	5600000	1189.45
chr8	5605000	1173.34
chr8	5610000	2533.93
chr8	5615000	2383.63
chr8	5620000	2037.88
chr8	5625000	1541.51
chr8	5630000	1756.54
chr8	5635000	1547.51
chr8	5640000	2839.58
chr8	5645000	2389.00
chr8	5650000	3051.45
chr8	5655000	2791.90
chr8	5660000	2198.60
chr8	5665000	1173.03
chr8	5670000	1861.06
chr8	5675000	2162.60
chr8	5680000	3300.27
chr8	5685000	2594.87
chr8	5690000	1191.97
chr8	5695000	1730.02
chr8	5700000	2656.13
chr8	5705000	2113.35
chr8	5710000	2218.18
chr8	5715000	2286.38
chr8	5720000	1848.11
chr8	5725000	2096.30
chr8	5730000	2107.66
chr8	5735000	3069.14
chr8	5740000	2044.51
chr8	5745000	1689.60
chr8	5750000	1185.97
chr8	5755000	2459.73
chr8	5760000	2320.80
chr8	5765000	2164.50
chr8	5770000	2111.45
chr8	5775000	2121.24
chr8	5780000	1222.92
chr8	5785000	2023.99
chr8	5790000	2484.04
chr8	5795000	1793.17
chr8	5800000	2589.82
chr8	5805000	2574.66
chr8	5810000	1778.01
chr8	5815000	2478.67
chr8	5820000	2291.43
chr8	5825000	2091.56
chr8	5830000	2126.29
chr8	5835000	2043.56
chr8	5840000	2114.29
chr8	5845000	2058.09
chr8	5850000	2310.69
chr8	5855000	2726.23
chr8	5860000	1740.12
chr8	5865000	2106.72
chr8	5870000	2544.35
chr8	5875000	2180.92
chr8	5880000	1950.73
chr8	5885000	3162.60
chr8	5890000	2326.80
chr8	5895000	2724.96
chr8	5900000	2382.37
chr8	5905000	2941.57
chr8	5910000	2549.09
chr8	5915000	2713.91
chr8	5920000	3542.77
chr8	5925000	3684.23
chr8	5930000	2150.60
chr8	5935000	2377.63
chr8	5940000	2797.27
chr8	5945000	3106.71
chr8	5950000	2081.77
chr8	5955000	2897.05
chr8	5960000	2474.88
chr8	5965000	3172.07
chr8	5970000	636.25
chr8	5975000	1235.23
chr8	5980000	2628.66
chr8	5985000	2842.11
chr8	5990000	2382.05
chr8	5995000	4162.28
chr8	6000000	3012.30
chr8	6005000	3814.95
chr8	6010000	1963.68
chr8	6015000	2750.22
chr8	6020000	3358.05
chr8	6025000	3420.89
chr8	6030000	3902.73
chr8	6035000	3475.20
chr8	6040000	2499.51
chr8	6045000	3047.66
chr8	6050000	2085.56
chr8	6055000	3414.26
chr8	6060000	4157.23
chr8	6065000	3604.97
chr8	6070000	4344.47
chr8	6075000	4043.87
chr8	6080000	3517.51
chr8	6085000	2625.50
chr8	6090000	2643.50
chr8	6095000	2987.99
chr8	6100000	3468.56
chr8	6105000	4340.99
chr8	6110000	2246.28
chr8	6115000	3999.66
chr8	6120000	3225.75
chr8	6125000	2892.31
chr8	6130000	2922.31
chr8	6135000	3194.17
chr8	6140000	3611.92
chr8	6145000	4203.33
chr8	6150000	3476.14
chr8	6155000	3503.93
chr8	6160000	3755.90
chr8	6165000	4212.80
chr8	6170000	4559.81
chr8	6175000	3495.09
chr8	6180000	4064.71
chr8	6185000	3243.12
chr8	6190000	4031.87
chr8	6195000	3596.13
chr8	6200000	2760.64
chr8	6205000	2898.63
chr8	6210000	3879.68
chr8	6215000	3938.72
chr8	6220000	3392.15
chr8	6225000	3460.67
chr8	6230000	2916.63
chr8	6235000	4180.91
chr8	6240000	2766.01
chr8	6245000	4247.22
chr8	6250000	4161.96
chr8	6255000	5120.91
chr8	6260000	6219.10
chr8	6265000	5659.59
chr8	6270000	5626.75
chr8	6275000	6052.07
chr8	6280000	5390.88
chr8	6285000	4740.11
chr8	6290000	4251.64
chr8	6295000	5197.01
chr8	6300000	3530.14
chr8	6305000	4914.09
chr8	6310000	4360.57
chr8	6315000	4036.61
chr8	6320000	4109.23
chr8	6325000	5392.14
chr8	6330000	4329.94
chr8	6335000	4706.64
chr8	6340000	4309.42
chr8	6345000	4950.09
chr8	6350000	4145.54
chr8	6355000	2462.57
chr8	6360000	2710.44
chr8	6365000	3502.03
chr8	6370000	3758.11
chr8	6375000	3923.88
chr8	6380000	3567.08
chr8	6385000	3976.30
chr8	6390000	3460.67
chr8	6395000	4267.74
chr8	6400000	4012.61
chr8	6405000	3148.07
chr8	6410000	3831.05
chr8	6415000	3659.91
chr8	6420000	7082.69
chr8	6425000	5365.30
chr8	6430000	4448.04
chr8	6435000	5072.60
chr8	6440000	4904.62
chr8	6445000	5515.60
chr8	6450000	6137.32
chr8	6455000	1306.59
chr8	6460000	5779.89
chr8	6465000	2785.90
chr8	6470000	3935.88
chr8	6475000	5174.90
chr8	6480000	5266.16
chr8	6485000	5860.41
chr8	6490000	4724.32
chr8	6495000	5431.93
chr8	6500000	4409.83
chr8	6505000	3716.75
chr8	6510000	3706.01
chr8	6515000	4184.70
chr8	6520000	4418.35
chr8	6525000	4033.45
chr8	6530000	4307.52
chr8	6535000	4362.15
chr8	6540000	4519.08
chr8	6545000	5749.58
chr8	6550000	5436.35
chr8	6555000	6166.37
chr8	6560000	6320.46
chr8	6565000	5150.59
chr8	6570000	5227.95
chr8	6575000	5752.42
chr8	6580000	4305.95
chr8	6585000	4246.90
chr8	6590000	4455.30
chr8	6595000	4780.84
chr8	6600000	3413.62
chr8	6605000	5400.67
chr8	6610000	4652.33
chr8	6615000	4526.97
chr8	6620000	5496.03
chr8	6625000	5770.73
chr8	6630000	5848.72
chr8	6635000	7566.74
chr8	6640000	6169.21
chr8	6645000	5641.90
chr8	6650000	6278.78
chr8	6655000	4733.48
chr8	6660000	5001.24
chr8	6665000	5231.42
chr8	6670000	4296.47
chr8	6675000	6461.92
chr8	6680000	5610.01
chr8	6685000	5033.44
chr8	6690000	2437.63
chr8	6695000	6062.49
chr8	6700000	3258.27
chr8	6705000	3225.75
chr8	6710000	4875.88
chr8	6715000	3374.47
chr8	6720000	3927.99
chr8	6725000	4200.17
chr8	6730000	3234.27
chr8	6735000	3081.13
chr8	6740000	3123.44
chr8	6745000	3575.92
chr8	6750000	4196.38
chr8	6755000	3480.56
chr8	6760000	3094.71
chr8	6765000	4907.46
chr8	6770000	4606.86
chr8	6775000	3686.44
chr8	6780000	3784.64
chr8	6785000	4748.95
chr8	6790000	3160.39
chr8	6795000	5346.67
chr8	6800000	3458.46
chr8	6805000	4577.81
chr8	6810000	5122.49
chr8	6815000	4291.11
chr8	6820000	4828.20
chr8	6825000	4511.19
chr8	6830000	1288.59
chr8	6835000	349.54
chr8	6840000	272.18
chr8	6845000	211.56
chr8	6850000	0.63
chr8	6855000	72.62
chr8	6860000	150.30
chr8	6865000	60.31
chr8	6870000	1506.78
chr8	6875000	2224.49
chr8	6880000	3773.90
chr8	6885000	4067.55
chr8	6890000	3603.71
chr8	6895000	3418.99
chr8	6900000	3397.84
chr8	6905000	3619.81
chr8	6910000	4327.73
chr8	6915000	3369.73
chr8	6920000	3701.59
chr8	6925000	4131.65
chr8	6930000	2766.96
chr8	6935000	4210.90
chr8	6940000	3118.71
chr8	6945000	3615.07
chr8	6950000	3584.13
chr8	6955000	2815.58
chr8	6960000	1984.52
chr8	6965000	3483.41
chr8	6970000	2497.30
chr8	6975000	2765.69
chr8	6980000	2422.47
chr8	6985000	2870.84
chr8	6990000	1254.18
chr8	6995000	2206.49
chr8	7000000	2789.69
chr8	7005000	2311.32
chr8	7010000	1794.75
chr8	7015000	1604.03
chr8	7020000	677.93
chr8	7025000	728.13
chr8	7030000	928.63
chr8	7035000	905.27
chr8	7040000	839.91
chr8	7045000	211.24
chr8	7050000	162.61
chr8	7055000	3.47
chr8	7060000	433.85
chr8	7065000	161.35
chr8	7070000	121.25
chr8	7075000	174.30
chr8	7080000	179.35
chr8	7085000	98.83
chr8	7090000	63.47
chr8	7095000	117.78
chr8	7100000	168.93
chr8	7110000	315.75
chr8	7115000	34.10
chr8	7120000	3.79
chr8	7125000	130.09
chr8	7130000	40.42
chr8	7135000	64.73
chr8	7140000	90.94
chr8	7145000	168.61
chr8	7150000	869.27
chr8	7155000	556.36
chr8	7160000	381.43
chr8	7165000	299.02
chr8	7170000	422.16
chr8	7175000	292.70
chr8	7180000	192.61
chr8	7185000	395.01
chr8	7190000	588.25
chr8	7195000	570.88
chr8	7200000	1320.80
chr8	7205000	2377.32
chr8	7210000	4356.15
chr8	7215000	2043.25
chr8	7220000	3444.88
chr8	7225000	2600.24
chr8	7230000	359.64
chr8	7235000	2311.32
chr8	7240000	2341.95
chr8	7245000	3905.57
chr8	7250000	1934.31
chr8	7255000	680.77
chr8	7260000	725.60
chr8	7265000	589.83
chr8	7270000	580.67
chr8	7275000	1304.07
chr8	7280000	413.64
chr8	7285000	155.67
chr8	7290000	809.59
chr8	7295000	849.70
chr8	7300000	1294.28
chr8	7305000	1144.93
chr8	7310000	339.12
chr8	7315000	535.20
chr8	7320000	262.08
chr8	7325000	618.56
chr8	7330000	617.30
chr8	7335000	695.61
chr8	7340000	505.84
chr8	7345000	27.79
chr8	7350000	456.27
chr8	7355000	102.30
chr8	7360000	16.73
chr8	7365000	625.83
chr8	7370000	693.71
chr8	7375000	213.45
chr8	7380000	239.34
chr8	7385000	359.01
chr8	7390000	222.29
chr8	7395000	99.15
chr8	7400000	876.53
chr8	7405000	560.15
chr8	7420000	0.32
chr8	7425000	167.03
chr8	7430000	21.16
chr8	7435000	44.21
chr8	7440000	97.25
chr8	7445000	237.76
chr8	7450000	206.82
chr8	7455000	306.28
chr8	7460000	736.66
chr8	7465000	306.28
chr8	7470000	538.68
chr8	7520000	26.52
chr8	7525000	31.89
chr8	7530000	125.04
chr8	7535000	227.97
chr8	7540000	379.22
chr8	7545000	79.57
chr8	7550000	24.31
chr8	7555000	48.94
chr8	7560000	73.57
chr8	7565000	82.73
chr8	7570000	148.72
chr8	7575000	1.89
chr8	7585000	159.14
chr8	7595000	16.73
chr8	7600000	0.32
chr8	7610000	5.68
chr8	7620000	1488.15
chr8	7625000	1051.78
chr8	7630000	872.11
chr8	7635000	101.99
chr8	7640000	697.50
chr8	7645000	273.76
chr8	7650000	309.76
chr8	7655000	305.02
chr8	7660000	843.06
chr8	7665000	545.94
chr8	7670000	583.51
chr8	7675000	371.33
chr8	7680000	299.97
chr8	7685000	401.01
chr8	7690000	1950.10
chr8	7695000	496.37
chr8	7700000	368.80
chr8	7705000	409.85
chr8	7710000	206.82
chr8	7715000	1099.14
chr8	7720000	641.61
chr8	7725000	534.26
chr8	7730000	881.90
chr8	7735000	309.44
chr8	7740000	331.23
chr8	7745000	1099.14
chr8	7750000	899.58
chr8	7755000	387.12
chr8	7760000	367.54
chr8	7765000	35.05
chr8	7770000	729.39
chr8	7775000	164.51
chr8	7780000	80.52
chr8	7785000	177.45
chr8	7790000	134.83
chr8	7795000	129.14
chr8	7800000	20.21
chr8	7805000	1.58
chr8	7810000	0.95
chr8	7815000	0.32
chr8	7825000	61.89
chr8	7830000	20.84
chr8	7835000	137.35
chr8	7840000	239.34
chr8	7845000	46.42
chr8	7850000	8.21
chr8	7855000	5.05
chr8	7860000	81.78
chr8	7865000	165.46
chr8	7870000	237.76
chr8	7875000	38.21
chr8	7880000	1658.34
chr8	7885000	2211.23
chr8	7890000	168.30
chr8	7895000	221.34
chr8	7900000	554.47
chr8	7905000	160.72
chr8	7910000	1360.27
chr8	7915000	1258.28
chr8	7920000	456.90
chr8	7925000	650.77
chr8	7930000	910.32
chr8	7935000	269.34
chr8	7940000	503.31
chr8	7945000	43.89
chr8	7950000	162.61
chr8	7955000	217.87
chr8	7960000	53.99
chr8	7965000	63.78
chr8	7970000	97.25
chr8	7975000	154.72
chr8	7980000	260.18
chr8	7985000	35.36
chr8	7990000	927.06
chr8	7995000	1326.17
chr8	8000000	1745.49
chr8	8005000	1224.50
chr8	8010000	904.64
chr8	8015000	748.02
chr8	8020000	1448.05
chr8	8025000	1755.60
chr8	8030000	1372.27
chr8	8035000	2450.89
chr8	8040000	1348.27
chr8	8045000	2097.56
chr8	8050000	1674.13
chr8	8055000	1056.20
chr8	8060000	1735.39
chr8	8065000	1727.81
chr8	8070000	4299.95
chr8	8075000	2923.26
chr8	8080000	5557.91
chr8	8085000	5049.86
chr8	8090000	4740.74
chr8	8095000	6506.44
chr8	8100000	6043.54
chr8	8105000	6539.28
chr8	8110000	4512.45
chr8	8115000	5766.00
chr8	8120000	4969.03
chr8	8125000	5637.17
chr8	8130000	5528.86
chr8	8135000	5617.59
chr8	8140000	7750.83
chr8	8145000	6293.31
chr8	8150000	7380.45
chr8	8155000	6378.88
chr8	8160000	5279.73
chr8	8165000	6011.02
chr8	8170000	5861.35
chr8	8175000	4473.61
chr8	8180000	7265.51
chr8	8185000	7056.80
chr8	8190000	6011.97
chr8	8195000	6194.16
chr8	8200000	5886.30
chr8	8205000	6183.11
chr8	8210000	5218.48
chr8	8215000	5315.10
chr8	8220000	5161.64
chr8	8225000	6563.59
chr8	8230000	6005.65
chr8	8235000	6097.85
chr8	8240000	5040.39
chr8	8245000	6441.71
chr8	8250000	5074.18
chr8	8255000	6207.42
chr8	8260000	3732.85
chr8	8265000	5254.16
chr8	8270000	5146.17
chr8	8275000	4038.50
chr8	8280000	5143.01
chr8	8285000	3666.86
chr8	8290000	3347.32
chr8	8295000	4403.51
chr8	8300000	5156.27
chr8	8305000	5887.25
chr8	8310000	4797.58
chr8	8315000	5974.08
chr8	8320000	4831.68
chr8	8325000	3107.03
chr8	8330000	519.73
chr8	8335000	6524.75
chr8	8340000	5191.64
chr8	8345000	5387.09
chr8	8350000	6604.01
chr8	8355000	5432.87
chr8	8360000	6126.27
chr8	8365000	5101.96
chr8	8370000	5574.65
chr8	8375000	4005.98
chr8	8380000	4991.77
chr8	8385000	5397.19
chr8	8390000	5938.40
chr8	8395000	5455.61
chr8	8400000	4903.04
chr8	8405000	5900.82
chr8	8410000	3981.98
chr8	8415000	3686.12
chr8	8420000	6503.28
chr8	8425000	5773.57
chr8	8430000	5709.48
chr8	8435000	5705.05
chr8	8440000	4296.79
chr8	8445000	5250.68
chr8	8450000	5162.59
chr8	8455000	3767.27
chr8	8460000	2941.89
chr8	8465000	4046.08
chr8	8470000	5893.88
chr8	8475000	6778.94
chr8	8480000	2410.16
chr8	8485000	6086.17
chr8	8490000	5365.30
chr8	8495000	5348.88
chr8	8500000	5925.45
chr8	8505000	6562.01
chr8	8510000	5783.05
chr8	8515000	5267.10
chr8	8520000	5683.27
chr8	8525000	5830.09
chr8	8530000	5984.18
chr8	8535000	5460.35
chr8	8540000	4873.99
chr8	8545000	6254.78
chr8	8550000	3633.70
chr8	8555000	5159.43
chr8	8560000	4687.06
chr8	8565000	6368.77
chr8	8570000	4930.19
chr8	8575000	5692.42
chr8	8580000	5782.10
chr8	8585000	5564.23
chr8	8590000	5294.89
chr8	8595000	4433.51
chr8	8600000	7874.61
chr8	8605000	5183.11
chr8	8610000	4745.16
chr8	8615000	5968.71
chr8	8620000	5333.73
chr8	8625000	5437.30
chr8	8630000	5709.79
chr8	8635000	4854.10
chr8	8640000	5197.95
chr8	8645000	5483.71
chr8	8650000	4963.98
chr8	8655000	6890.71
chr8	8660000	3414.57
chr8	8665000	6222.89
chr8	8670000	5391.19
chr8	8675000	5099.44
chr8	8680000	5246.26
chr8	8685000	4846.83
chr8	8690000	5756.84
chr8	8695000	5762.84
chr8	8700000	4503.92
chr8	8705000	4864.83
chr8	8710000	6163.85
chr8	8715000	3871.15
chr8	8720000	4819.68
chr8	8725000	6319.83
chr8	8730000	4748.32
chr8	8735000	5769.47
chr8	8740000	4438.88
chr8	8745000	8756.82
chr8	8750000	4948.19
chr8	8755000	5031.23
chr8	8760000	3944.72
chr8	8765000	4475.82
chr8	8770000	6222.58
chr8	8775000	5944.40
chr8	8780000	4409.51
chr8	8785000	5084.60
chr8	8790000	4908.72
chr8	8795000	4721.16
chr8	8800000	4826.31
chr8	8805000	5170.80
chr8	8810000	3878.41
chr8	8815000	3988.30
chr8	8820000	3802.32
chr8	8825000	4484.98
chr8	8830000	5154.38
chr8	8835000	5008.50
chr8	8840000	5221.32
chr8	8845000	5760.94
chr8	8850000	5431.61
chr8	8855000	5443.29
chr8	8860000	4876.51
chr8	8865000	4602.44
chr8	8870000	3611.60
chr8	8875000	5332.46
chr8	8880000	4754.32
chr8	8885000	4876.83
chr8	8890000	4861.67
chr8	8895000	3118.71
chr8	8900000	4942.19
chr8	8905000	5776.42
chr8	8910000	5776.10
chr8	8915000	4768.53
chr8	8920000	4961.14
chr8	8925000	4969.66
chr8	8930000	3562.98
chr8	8935000	5666.22
chr8	8940000	4293.95
chr8	8945000	5022.39
chr8	8950000	5457.19
chr8	8955000	3461.62
chr8	8960000	5253.84
chr8	8965000	3371.63
chr8	8970000	4052.40
chr8	8975000	5453.08
chr8	8980000	4619.49
chr8	8985000	3378.26
chr8	8990000	5039.44
chr8	8995000	6307.20
chr8	9000000	4606.54
chr8	9005000	7053.01
chr8	9010000	5107.33
chr8	9015000	3365.94
chr8	9020000	5197.95
chr8	9025000	5026.18
chr8	9030000	4954.19
chr8	9035000	4309.74
chr8	9040000	4619.81
chr8	9045000	5459.08
chr8	9050000	5090.60
chr8	9055000	4703.80
chr8	9060000	3610.65
chr8	9065000	3890.10
chr8	9070000	3384.57
chr8	9075000	3963.67
chr8	9080000	4124.07
chr8	9085000	3123.76
chr8	9090000	2344.16
chr8	9095000	4610.33
chr8	9100000	6245.63
chr8	9105000	6486.55
chr8	9110000	5260.79
chr8	9115000	4535.50
chr8	9120000	4496.66
chr8	9125000	3044.19
chr8	9130000	2865.16
chr8	9135000	4418.67
chr8	9140000	2880.31
chr8	9145000	3395.63
chr8	9150000	4574.65
chr8	9155000	3888.20
chr8	9160000	4082.39
chr8	9165000	4363.73
chr8	9170000	5479.92
chr8	9175000	5732.53
chr8	9180000	5547.49
chr8	9185000	5913.14
chr8	9190000	6597.38
chr8	9195000	4844.31
chr8	9200000	5120.91
chr8	9205000	3449.30
chr8	9210000	3965.88
chr8	9215000	3890.73
chr8	9220000	3857.89
chr8	9225000	6186.90
chr8	9230000	2865.16
chr8	9235000	3729.38
chr8	9240000	4529.50
chr8	9245000	4072.60
chr8	9250000	4379.83
chr8	9255000	4017.03
chr8	9260000	4650.43
chr8	9265000	5398.14
chr8	9270000	4652.33
chr8	9275000	5197.01
chr8	9280000	3145.86
chr8	9285000	2726.23
chr8	9290000	3592.02
chr8	9295000	3959.25
chr8	9300000	2929.89
chr8	9305000	4580.97
chr8	9310000	4962.40
chr8	9315000	4348.26
chr8	9320000	4555.08
chr8	9325000	4819.05
chr8	9330000	4717.37
chr8	9335000	3025.56
chr8	9340000	4143.02
chr8	9345000	4148.38
chr8	9350000	3843.05
chr8	9355000	3642.55
chr8	9360000	4509.61
chr8	9365000	4019.24
chr8	9370000	5018.60
chr8	9375000	4712.01
chr8	9380000	3790.32
chr8	9385000	4475.82
chr8	9390000	4388.67
chr8	9395000	4649.17
chr8	9400000	3927.36
chr8	9405000	2958.62
chr8	9410000	5642.22
chr8	9415000	2753.06
chr8	9420000	2784.64
chr8	9425000	3969.67
chr8	9430000	2931.47
chr8	9435000	3216.59
chr8	9440000	3640.65
chr8	9445000	4475.51
chr8	9450000	3400.36
chr8	9455000	3768.53
chr8	9460000	2902.42
chr8	9465000	4362.15
chr8	9470000	3864.21
chr8	9475000	4112.70
chr8	9480000	4349.84
chr8	9485000	2568.35
chr8	9490000	3212.49
chr8	9495000	3063.77
chr8	9500000	3704.12
chr8	9505000	3928.94
chr8	9510000	4255.74
chr8	9515000	2517.51
chr8	9520000	3792.21
chr8	9525000	3426.25
chr8	9530000	3504.56
chr8	9535000	2406.37
chr8	9540000	2817.79
chr8	9545000	3552.56
chr8	9550000	4112.07
chr8	9555000	3903.36
chr8	9560000	4143.65
chr8	9565000	3785.27
chr8	9570000	3038.19
chr8	9575000	4161.33
chr8	9580000	4633.07
chr8	9585000	3633.70
chr8	9590000	2305.64
chr8	9595000	2345.43
chr8	9600000	3761.27
chr8	9605000	4603.70
chr8	9610000	3503.61
chr8	9615000	5185.95
chr8	9620000	4187.22
chr8	9625000	3978.19
chr8	9630000	3972.51
chr8	9635000	3823.47
chr8	9640000	4700.01
chr8	9645000	5009.45
chr8	9650000	3106.08
chr8	9655000	2879.68
chr8	9660000	4405.41
chr8	9665000	3360.26
chr8	9670000	3624.55
chr8	9675000	3631.18
chr8	9680000	5729.05
chr8	9685000	4237.74
chr8	9690000	2490.36
chr8	9695000	4212.17
chr8	9700000	4119.34
chr8	9705000	3463.20
chr8	9710000	4248.16
chr8	9715000	4165.12
chr8	9720000	4310.37
chr8	9725000	3892.31
chr8	9730000	5090.60
chr8	9735000	3414.57
chr8	9740000	4227.32
chr8	9745000	4928.93
chr8	9750000	3078.29
chr8	9755000	2961.15
chr8	9760000	2011.36
chr8	9765000	3279.11
chr8	9770000	3182.81
chr8	9775000	4580.34
chr8	9780000	4173.01
chr8	9785000	4810.21
chr8	9790000	3942.51
chr8	9795000	3697.17
chr8	9800000	4278.48
chr8	9805000	4141.44
chr8	9810000	4817.78
chr8	9815000	4473.30
chr8	9820000	4200.80
chr8	9825000	3708.54
chr8	9830000	4534.87
chr8	9835000	4079.55
chr8	9840000	4377.94
chr8	9845000	3268.38
chr8	9850000	2337.22
chr8	9855000	3048.30
chr8	9860000	2522.25
chr8	9865000	2869.58
chr8	9870000	3345.10
chr8	9875000	3953.25
chr8	9880000	3536.14
chr8	9885000	4093.76
chr8	9890000	4009.14
chr8	9895000	3209.96
chr8	9900000	4478.66
chr8	9905000	4466.03
chr8	9910000	2142.71
chr8	9915000	5021.45
chr8	9920000	4296.79
chr8	9925000	5367.20
chr8	9930000	3751.17
chr8	9935000	4112.39
chr8	9940000	4101.65
chr8	9945000	3963.04
chr8	9950000	2730.96
chr8	9955000	2897.05
chr8	9960000	2621.71
chr8	9965000	4336.89
chr8	9970000	2996.20
chr8	9975000	5126.59
chr8	9980000	3437.62
chr8	9985000	4777.37
chr8	9990000	4631.80
chr8	9995000	4469.51
chr8	10000000	2976.30
chr8	10005000	3485.62
chr8	10010000	3863.89
chr8	10015000	3215.65
chr8	10020000	3538.66
chr8	10025000	4239.95
chr8	10030000	3646.97
chr8	10035000	3487.83
chr8	10040000	4438.56
chr8	10045000	4159.12
chr8	10050000	3302.16
chr8	10055000	3979.46
chr8	10060000	4489.40
chr8	10065000	4088.08
chr8	10070000	4135.12
chr8	10075000	3208.07
chr8	10080000	4544.34
chr8	10085000	4589.81
chr8	10090000	2916.94
chr8	10095000	4704.74
[truncated: 26,557 more rows]
