# Supplementary material for: Highly interacting regions of the human genome are enriched with enhancers and bound by DNA repair proteins
Source: Sci Rep. 2019 Mar 14;9:4577. doi: 10.1038/s41598-019-40770-9 (PMC6418152; doi:10.1038/s41598-019-40770-9)
Supplement: Supplementary file 2 — Supplementary information SI-2 [file 41598_2019_40770_MOESM2_ESM.zip › Supplementary information SI-2/Chr9.sgr]

chr9	10000	447.85
chr9	15000	126.29
chr9	20000	167.21
chr9	25000	108.75
chr9	30000	195.28
chr9	35000	117.71
chr9	40000	1742.69
chr9	45000	1393.45
chr9	50000	1413.33
chr9	55000	1440.61
chr9	60000	1561.44
chr9	65000	546.08
chr9	70000	536.33
chr9	75000	954.17
chr9	80000	1063.70
chr9	85000	1475.69
chr9	90000	953.78
chr9	95000	1517.40
chr9	100000	1832.73
chr9	105000	2266.16
chr9	110000	1752.82
chr9	115000	1188.82
chr9	120000	490.73
chr9	125000	1171.28
chr9	130000	188.26
chr9	135000	993.54
chr9	140000	804.50
chr9	145000	897.65
chr9	150000	896.87
chr9	155000	1362.27
chr9	160000	1032.91
chr9	165000	1193.49
chr9	170000	1538.84
chr9	175000	2665.29
chr9	180000	1874.82
chr9	185000	2141.82
chr9	190000	1840.52
chr9	195000	945.21
chr9	200000	3675.98
chr9	205000	3539.17
chr9	210000	3857.22
chr9	215000	4694.46
chr9	220000	1802.32
chr9	225000	3802.66
chr9	230000	2363.21
chr9	235000	2988.02
chr9	240000	3757.83
chr9	245000	3736.39
chr9	250000	4566.23
chr9	255000	4301.96
chr9	260000	2781.05
chr9	265000	4466.83
chr9	270000	5002.39
chr9	275000	5296.28
chr9	280000	3416.00
chr9	285000	4533.10
chr9	290000	4683.16
chr9	295000	4038.08
chr9	300000	2975.16
chr9	305000	4602.87
chr9	310000	4189.31
chr9	315000	4207.24
chr9	320000	2086.08
chr9	325000	4684.33
chr9	330000	3503.70
chr9	335000	5229.63
chr9	340000	3497.85
chr9	345000	5329.41
chr9	350000	5539.50
chr9	355000	4943.53
chr9	360000	5166.87
chr9	365000	4207.63
chr9	370000	4644.18
chr9	375000	4254.80
chr9	380000	4091.09
chr9	385000	4345.61
chr9	390000	3529.81
chr9	395000	3447.96
chr9	400000	3946.48
chr9	405000	2910.07
chr9	410000	3767.58
chr9	415000	3818.64
chr9	420000	4735.00
chr9	425000	4564.67
chr9	430000	5878.60
chr9	435000	4083.68
chr9	440000	4742.80
chr9	445000	6207.18
chr9	450000	5791.29
chr9	455000	4590.39
chr9	460000	5605.76
chr9	465000	5045.65
chr9	470000	4738.90
chr9	475000	6186.53
chr9	480000	5249.11
chr9	485000	4286.76
chr9	490000	4793.47
chr9	495000	5976.05
chr9	500000	2617.35
chr9	505000	4473.46
chr9	510000	3658.05
chr9	515000	5590.95
chr9	520000	4184.64
chr9	525000	4687.45
chr9	530000	3625.31
chr9	535000	5439.33
chr9	540000	4248.95
chr9	545000	2727.26
chr9	550000	4636.00
chr9	555000	4518.28
chr9	560000	3824.09
chr9	565000	3958.18
chr9	570000	3987.41
chr9	575000	3770.30
chr9	580000	4372.90
chr9	585000	4524.52
chr9	590000	4109.02
chr9	595000	3559.44
chr9	600000	5255.35
chr9	605000	4239.20
chr9	610000	5729.32
chr9	615000	4984.07
chr9	620000	5073.72
chr9	625000	4063.42
chr9	630000	4022.88
chr9	635000	4384.98
chr9	640000	5090.48
chr9	645000	3706.38
chr9	650000	3675.20
chr9	655000	3414.44
chr9	660000	4192.04
chr9	665000	4405.25
chr9	670000	3710.28
chr9	675000	4558.43
chr9	680000	3578.92
chr9	685000	4272.34
chr9	690000	3150.95
chr9	695000	4351.46
chr9	700000	4794.25
chr9	705000	3778.49
chr9	710000	4795.42
chr9	715000	4661.33
chr9	720000	4330.02
chr9	725000	4576.75
chr9	730000	5125.95
chr9	735000	4396.67
chr9	740000	4349.90
chr9	745000	5444.00
chr9	750000	4604.81
chr9	755000	6236.42
chr9	760000	4642.62
chr9	765000	6172.88
chr9	770000	3055.45
chr9	775000	4942.36
chr9	780000	4045.10
chr9	785000	4970.42
chr9	790000	5354.74
chr9	795000	4880.39
chr9	800000	4062.25
chr9	805000	3055.45
chr9	810000	4395.89
chr9	815000	4388.10
chr9	820000	5310.70
chr9	825000	5632.65
chr9	830000	5646.69
chr9	835000	4825.04
chr9	840000	4385.76
chr9	845000	4013.52
chr9	850000	4338.60
chr9	855000	4582.21
chr9	860000	4759.95
chr9	865000	5194.16
chr9	870000	4945.48
chr9	875000	3672.08
chr9	880000	7493.06
chr9	885000	4850.76
chr9	890000	7995.48
chr9	895000	5970.59
chr9	900000	6538.88
chr9	905000	4151.89
chr9	910000	4796.58
chr9	915000	5440.88
chr9	920000	5661.11
chr9	925000	2317.61
chr9	930000	5465.44
chr9	935000	3647.13
chr9	940000	4633.66
chr9	945000	4741.63
chr9	950000	3933.62
chr9	955000	4732.66
chr9	960000	3855.28
chr9	965000	4460.21
chr9	970000	5783.11
chr9	975000	4424.35
chr9	980000	4487.49
chr9	985000	2499.24
chr9	990000	5097.88
chr9	995000	7142.26
chr9	1000000	6882.28
chr9	1005000	6715.06
chr9	1010000	4323.01
chr9	1015000	5276.01
chr9	1020000	5874.70
chr9	1025000	3927.38
chr9	1030000	6021.65
chr9	1035000	5354.74
chr9	1040000	5513.38
chr9	1045000	5379.69
chr9	1050000	3716.51
chr9	1055000	2509.77
chr9	1060000	2230.30
chr9	1065000	3713.01
chr9	1070000	4633.66
chr9	1075000	3844.75
chr9	1080000	3023.10
chr9	1085000	3470.18
chr9	1090000	2312.15
chr9	1095000	3614.78
chr9	1100000	1808.95
chr9	1105000	3177.45
chr9	1110000	3124.45
chr9	1115000	4221.66
chr9	1120000	4192.43
chr9	1125000	3101.45
chr9	1130000	3540.34
chr9	1135000	2521.07
chr9	1140000	3591.40
chr9	1145000	3542.28
chr9	1150000	2091.15
chr9	1155000	4096.94
chr9	1160000	2698.81
chr9	1165000	3405.86
chr9	1170000	4221.27
chr9	1175000	4087.97
chr9	1180000	5120.88
chr9	1185000	4886.23
chr9	1190000	2590.06
chr9	1195000	4414.21
chr9	1200000	3173.56
chr9	1205000	3377.41
chr9	1210000	3895.03
chr9	1215000	4191.65
chr9	1220000	3122.89
chr9	1225000	493.85
chr9	1230000	3121.33
chr9	1235000	3799.93
chr9	1240000	5129.06
chr9	1245000	3429.64
chr9	1250000	4766.57
chr9	1255000	5057.34
chr9	1260000	6281.63
chr9	1265000	4522.18
chr9	1270000	4114.48
chr9	1275000	3476.02
chr9	1280000	3677.15
chr9	1285000	4425.52
chr9	1290000	4609.49
chr9	1295000	4194.77
chr9	1300000	5703.98
chr9	1305000	5531.70
chr9	1310000	5031.23
chr9	1315000	5114.64
chr9	1320000	4838.29
chr9	1325000	3755.49
chr9	1330000	4317.94
chr9	1335000	3434.32
chr9	1340000	2587.72
chr9	1345000	2979.06
chr9	1350000	3879.05
chr9	1355000	5277.96
chr9	1360000	5060.07
chr9	1365000	5023.82
chr9	1370000	2936.18
chr9	1375000	3343.50
chr9	1380000	4065.75
chr9	1385000	3333.36
chr9	1390000	5162.58
chr9	1395000	4356.14
chr9	1400000	3582.82
chr9	1405000	2720.25
chr9	1410000	4899.49
chr9	1415000	5492.72
chr9	1420000	4173.72
chr9	1425000	3975.72
chr9	1430000	6455.08
chr9	1435000	5899.65
chr9	1440000	5034.74
chr9	1445000	4700.70
chr9	1450000	5447.12
chr9	1455000	4208.02
chr9	1460000	5196.88
chr9	1465000	3049.22
chr9	1470000	3737.17
chr9	1475000	5150.11
chr9	1480000	3789.01
chr9	1485000	3693.91
chr9	1490000	4593.12
chr9	1495000	2164.43
chr9	1500000	1956.29
chr9	1505000	4252.07
chr9	1510000	4752.15
chr9	1515000	4496.46
chr9	1520000	5899.65
chr9	1525000	6953.61
chr9	1530000	4057.57
chr9	1535000	3980.00
chr9	1540000	3612.44
chr9	1545000	4073.55
chr9	1550000	4967.70
chr9	1555000	4486.32
chr9	1560000	4083.29
chr9	1565000	4064.58
chr9	1570000	1628.48
chr9	1575000	5103.73
chr9	1580000	3460.04
chr9	1585000	4796.58
chr9	1590000	3407.81
chr9	1595000	5513.38
chr9	1600000	3854.89
chr9	1605000	4805.55
chr9	1610000	3286.20
chr9	1615000	3506.43
chr9	1620000	3803.05
chr9	1625000	3638.56
chr9	1630000	4463.33
chr9	1635000	5265.10
chr9	1640000	4356.53
chr9	1645000	3935.18
chr9	1650000	3731.33
chr9	1655000	3502.92
chr9	1660000	5813.51
chr9	1665000	5117.37
chr9	1670000	3286.59
chr9	1675000	6766.51
chr9	1680000	6019.31
chr9	1685000	3078.45
chr9	1690000	2724.53
chr9	1695000	3957.01
chr9	1700000	4547.91
chr9	1705000	5531.31
chr9	1710000	6894.36
chr9	1715000	4464.88
chr9	1720000	7561.27
chr9	1725000	3750.82
chr9	1730000	6447.68
chr9	1735000	4956.78
chr9	1740000	5132.18
chr9	1745000	5512.21
chr9	1750000	3769.13
chr9	1755000	5781.55
chr9	1760000	4452.80
chr9	1765000	6480.42
chr9	1770000	3039.47
chr9	1775000	5307.97
chr9	1780000	3455.36
chr9	1785000	4439.55
chr9	1790000	4225.56
chr9	1795000	6315.15
chr9	1800000	5241.71
chr9	1805000	3029.34
chr9	1810000	2295.78
chr9	1815000	4030.28
chr9	1820000	5654.09
chr9	1825000	5187.53
chr9	1830000	5698.53
chr9	1835000	6224.33
chr9	1840000	6633.60
chr9	1845000	5737.50
chr9	1850000	7305.18
chr9	1855000	5424.51
chr9	1860000	5604.20
chr9	1865000	5156.74
chr9	1870000	7457.98
chr9	1875000	9643.06
chr9	1880000	5729.32
chr9	1885000	5467.00
chr9	1890000	5865.35
chr9	1895000	4544.01
chr9	1900000	4683.94
chr9	1905000	3205.91
chr9	1910000	4929.50
chr9	1915000	5016.81
chr9	1920000	4046.27
chr9	1925000	5355.91
chr9	1930000	4532.32
chr9	1935000	7489.16
chr9	1940000	4461.38
chr9	1945000	6697.91
chr9	1950000	6858.11
chr9	1955000	5002.39
chr9	1960000	5732.05
chr9	1965000	4316.38
chr9	1970000	3875.15
chr9	1975000	5784.28
chr9	1980000	5118.15
chr9	1985000	6748.97
chr9	1990000	5363.71
chr9	1995000	4290.27
chr9	2000000	5125.95
chr9	2005000	4410.71
chr9	2010000	5981.11
chr9	2015000	4553.36
chr9	2020000	6643.34
chr9	2025000	6698.30
chr9	2030000	7068.59
chr9	2035000	5329.02
chr9	2040000	5949.93
chr9	2045000	3701.31
chr9	2050000	4875.71
chr9	2055000	5911.34
chr9	2060000	5712.17
chr9	2065000	3620.63
chr9	2070000	7301.29
chr9	2075000	7721.07
chr9	2080000	6147.16
chr9	2085000	7109.13
chr9	2090000	4751.37
chr9	2095000	5956.95
chr9	2100000	5458.03
chr9	2105000	5751.54
chr9	2110000	5660.33
chr9	2115000	5947.59
chr9	2120000	6477.30
chr9	2125000	3990.14
chr9	2130000	4839.07
chr9	2135000	5973.32
chr9	2140000	6518.62
chr9	2145000	6101.16
chr9	2150000	6694.40
chr9	2155000	4751.76
chr9	2160000	4398.23
chr9	2165000	4939.63
chr9	2170000	6382.97
chr9	2175000	5143.49
chr9	2180000	6389.99
chr9	2185000	5028.11
chr9	2190000	5921.48
chr9	2195000	5517.28
chr9	2200000	4406.81
chr9	2205000	4760.34
chr9	2210000	5339.93
chr9	2215000	3327.13
chr9	2220000	3829.94
chr9	2225000	2787.68
chr9	2230000	4986.80
chr9	2235000	6547.07
chr9	2240000	7784.22
chr9	2245000	4247.78
chr9	2250000	4805.55
chr9	2255000	4766.96
chr9	2260000	6382.19
chr9	2265000	5122.05
chr9	2270000	4938.07
chr9	2275000	4636.78
chr9	2280000	3335.70
chr9	2285000	4274.67
chr9	2290000	5504.81
chr9	2295000	4795.42
chr9	2300000	4407.59
chr9	2305000	4950.55
chr9	2310000	4327.68
chr9	2315000	4360.81
chr9	2320000	4597.80
chr9	2325000	4291.43
chr9	2330000	4842.19
chr9	2335000	3948.04
chr9	2340000	5581.98
chr9	2345000	4503.86
chr9	2350000	3062.08
chr9	2355000	3946.87
chr9	2360000	4228.68
chr9	2365000	3465.11
chr9	2370000	3243.33
chr9	2375000	4618.85
chr9	2380000	3499.41
chr9	2385000	4219.72
chr9	2390000	1819.47
chr9	2395000	2533.93
chr9	2400000	4241.15
chr9	2405000	4383.03
chr9	2410000	3755.88
chr9	2415000	4270.78
chr9	2420000	3783.56
chr9	2425000	4047.05
chr9	2430000	3575.81
chr9	2435000	4308.19
chr9	2440000	4461.77
chr9	2445000	3132.24
chr9	2450000	1783.23
chr9	2455000	4469.56
chr9	2460000	3389.49
chr9	2465000	3778.88
chr9	2470000	3246.44
chr9	2475000	3528.64
chr9	2480000	3592.96
chr9	2485000	1664.73
chr9	2490000	4279.74
chr9	2495000	4802.82
chr9	2500000	4211.92
chr9	2505000	2650.48
chr9	2510000	4409.54
chr9	2515000	3423.79
chr9	2520000	4291.43
chr9	2525000	3189.15
chr9	2530000	4459.82
chr9	2535000	2723.76
chr9	2540000	3507.59
chr9	2545000	2817.30
chr9	2550000	3777.32
chr9	2555000	3930.50
chr9	2560000	5670.85
chr9	2565000	4951.72
chr9	2570000	3256.19
chr9	2575000	4698.75
chr9	2580000	4250.90
chr9	2585000	3378.97
chr9	2590000	4335.48
chr9	2595000	5003.56
chr9	2600000	3646.74
chr9	2605000	5900.82
chr9	2610000	5575.36
chr9	2615000	4825.04
chr9	2620000	4760.34
chr9	2625000	4545.57
chr9	2630000	2314.10
chr9	2635000	5637.33
chr9	2640000	5686.05
chr9	2645000	4913.13
chr9	2650000	4579.09
chr9	2655000	3956.23
chr9	2660000	4966.53
chr9	2665000	4860.90
chr9	2670000	4426.69
chr9	2675000	5268.99
chr9	2680000	5804.94
chr9	2685000	4772.81
chr9	2690000	3484.99
chr9	2695000	4857.00
chr9	2700000	4265.32
chr9	2705000	4977.05
chr9	2710000	4689.01
chr9	2715000	4207.63
chr9	2720000	3579.70
chr9	2725000	6842.91
chr9	2730000	5845.08
chr9	2735000	3536.44
chr9	2740000	3943.75
chr9	2745000	5803.38
chr9	2750000	3775.76
chr9	2755000	4196.33
chr9	2760000	3130.29
chr9	2765000	5452.97
chr9	2770000	4893.64
chr9	2775000	5000.44
chr9	2780000	5981.89
chr9	2785000	6005.67
chr9	2790000	4955.22
chr9	2795000	6642.17
chr9	2800000	4658.60
chr9	2805000	3870.09
chr9	2810000	5240.15
chr9	2815000	3893.86
chr9	2820000	4634.44
chr9	2825000	2866.41
chr9	2830000	4442.67
chr9	2835000	4816.46
chr9	2840000	7572.18
chr9	2845000	4814.51
chr9	2850000	5995.54
chr9	2855000	5155.18
chr9	2860000	4570.51
chr9	2865000	5615.11
chr9	2870000	4485.54
chr9	2875000	2550.30
chr9	2880000	4035.35
chr9	2885000	4920.92
chr9	2890000	3498.63
chr9	2895000	3224.23
chr9	2900000	4658.60
chr9	2905000	3204.35
chr9	2910000	3152.90
chr9	2915000	3563.33
chr9	2920000	3186.81
chr9	2925000	3549.30
chr9	2930000	4093.43
chr9	2935000	4962.63
chr9	2940000	4358.87
chr9	2945000	4345.22
chr9	2950000	3248.00
chr9	2955000	2466.11
chr9	2960000	2807.17
chr9	2965000	3977.66
chr9	2970000	2438.83
chr9	2975000	2416.61
chr9	2980000	4983.29
chr9	2985000	4537.77
chr9	2990000	2791.97
chr9	2995000	4635.61
chr9	3000000	3489.67
chr9	3005000	3651.03
chr9	3010000	4562.72
chr9	3015000	2635.67
chr9	3020000	3502.92
chr9	3025000	4674.97
chr9	3030000	2925.27
chr9	3035000	3306.47
chr9	3040000	3987.80
chr9	3045000	3805.38
chr9	3050000	1752.43
chr9	3055000	2354.64
chr9	3060000	3605.82
chr9	3065000	2081.01
chr9	3070000	4383.03
chr9	3075000	3524.75
chr9	3080000	3398.46
chr9	3085000	4515.95
chr9	3090000	2989.19
chr9	3095000	3442.89
chr9	3100000	1629.26
chr9	3105000	3681.44
chr9	3110000	2273.95
chr9	3115000	2608.77
chr9	3120000	2129.74
chr9	3125000	2785.73
chr9	3130000	4189.70
chr9	3135000	3630.37
chr9	3140000	3413.27
chr9	3145000	4136.69
chr9	3150000	3636.22
chr9	3155000	3349.35
chr9	3160000	3534.49
chr9	3165000	2324.23
chr9	3170000	3856.83
chr9	3175000	4456.70
chr9	3180000	5095.93
chr9	3185000	3939.47
chr9	3190000	3779.27
chr9	3195000	4873.76
chr9	3200000	3413.66
chr9	3205000	4886.62
chr9	3210000	5373.84
chr9	3215000	3214.48
chr9	3220000	4729.15
chr9	3225000	2602.53
chr9	3230000	5069.04
chr9	3235000	3987.80
chr9	3240000	2097.39
chr9	3245000	5166.87
chr9	3250000	5010.96
chr9	3255000	3191.88
chr9	3260000	4770.47
chr9	3265000	1836.24
chr9	3270000	3278.41
chr9	3275000	3878.27
chr9	3280000	3841.63
chr9	3285000	3583.21
chr9	3290000	4114.09
chr9	3295000	4043.93
chr9	3300000	3800.32
chr9	3305000	4653.15
chr9	3310000	5622.13
chr9	3315000	3705.99
chr9	3320000	4523.74
chr9	3325000	3743.80
chr9	3330000	4609.88
chr9	3335000	4412.65
chr9	3340000	4395.12
chr9	3345000	3760.95
chr9	3350000	3771.86
chr9	3355000	3395.34
chr9	3360000	3723.92
chr9	3365000	3773.42
chr9	3370000	5122.05
chr9	3375000	4156.18
chr9	3380000	4457.87
chr9	3385000	5058.51
chr9	3390000	2957.62
chr9	3395000	3836.57
chr9	3400000	3777.71
chr9	3405000	5452.19
chr9	3410000	4519.84
chr9	3415000	5254.57
chr9	3420000	5953.05
chr9	3425000	4749.03
chr9	3430000	4383.42
chr9	3435000	4465.27
chr9	3440000	5670.85
chr9	3445000	6451.96
chr9	3450000	5226.12
chr9	3455000	5423.34
chr9	3460000	3882.17
chr9	3465000	4541.28
chr9	3470000	7074.05
chr9	3475000	5856.39
chr9	3480000	4613.00
chr9	3485000	3197.72
chr9	3490000	4958.73
chr9	3495000	2918.64
chr9	3500000	2395.95
chr9	3505000	3183.30
chr9	3510000	4813.34
chr9	3515000	3187.59
chr9	3520000	4262.59
chr9	3525000	4534.65
chr9	3530000	4384.20
chr9	3535000	3124.45
chr9	3540000	4435.65
chr9	3545000	4918.58
chr9	3550000	4369.39
chr9	3555000	4890.91
chr9	3560000	5138.03
chr9	3565000	5308.75
chr9	3570000	4532.32
chr9	3575000	4157.35
chr9	3580000	4225.56
chr9	3585000	4741.24
chr9	3590000	5237.03
chr9	3595000	4842.97
chr9	3600000	3278.41
chr9	3605000	3323.62
chr9	3610000	4795.42
chr9	3615000	3966.36
chr9	3620000	5795.19
chr9	3625000	6814.46
chr9	3630000	3192.27
chr9	3635000	2648.92
chr9	3640000	4759.56
chr9	3645000	5355.52
chr9	3650000	4540.50
chr9	3655000	5050.72
chr9	3660000	5880.55
chr9	3665000	3653.76
chr9	3670000	3925.05
chr9	3675000	4936.90
chr9	3680000	4672.64
chr9	3685000	4815.29
chr9	3690000	4572.07
chr9	3695000	3274.12
chr9	3700000	5008.23
chr9	3705000	5527.41
chr9	3710000	3663.12
chr9	3715000	4665.23
chr9	3720000	3993.65
chr9	3725000	5280.69
chr9	3730000	6572.79
chr9	3735000	5665.40
chr9	3740000	5781.16
chr9	3745000	4362.76
chr9	3750000	4344.44
chr9	3755000	4119.15
chr9	3760000	3704.43
chr9	3765000	5009.79
chr9	3770000	5021.10
chr9	3775000	4345.22
chr9	3780000	4080.57
chr9	3785000	3642.07
chr9	3790000	4489.44
chr9	3795000	4400.57
chr9	3800000	4637.95
chr9	3805000	3122.11
chr9	3810000	3240.60
chr9	3815000	4401.74
chr9	3820000	3133.80
chr9	3825000	3684.94
chr9	3830000	3646.74
chr9	3835000	2139.09
chr9	3840000	4533.49
chr9	3845000	1443.73
chr9	3850000	4204.12
chr9	3855000	4960.29
chr9	3860000	2718.69
chr9	3865000	3567.23
chr9	3870000	3320.50
chr9	3875000	4633.27
chr9	3880000	3681.44
chr9	3885000	4513.22
chr9	3890000	4353.80
chr9	3895000	3903.22
chr9	3900000	2665.29
chr9	3905000	5111.52
chr9	3910000	3612.05
chr9	3915000	3542.28
chr9	3920000	3723.14
chr9	3925000	5254.96
chr9	3930000	2859.01
chr9	3935000	3831.11
chr9	3940000	2518.34
chr9	3945000	5044.87
chr9	3950000	3903.22
chr9	3955000	4129.68
chr9	3960000	4416.94
chr9	3965000	4871.03
chr9	3970000	5238.59
chr9	3975000	3122.50
chr9	3980000	4309.36
chr9	3985000	3563.33
chr9	3990000	3786.67
chr9	3995000	3109.24
chr9	4000000	4421.23
chr9	4005000	3765.63
chr9	4010000	4170.60
chr9	4015000	4569.73
chr9	4020000	2751.04
chr9	4025000	5075.27
chr9	4030000	3523.97
chr9	4035000	3834.62
chr9	4040000	2998.16
chr9	4045000	4683.16
chr9	4050000	3906.34
chr9	4055000	5277.18
chr9	4060000	3317.77
chr9	4065000	3246.83
chr9	4070000	3965.97
chr9	4075000	3742.24
chr9	4080000	2387.77
chr9	4085000	4670.30
chr9	4090000	3980.39
chr9	4095000	4205.68
chr9	4100000	2321.51
chr9	4105000	5037.08
chr9	4110000	4677.70
chr9	4115000	4733.83
chr9	4120000	4573.63
chr9	4125000	5095.93
chr9	4130000	3470.57
chr9	4135000	2825.49
chr9	4140000	3750.04
chr9	4145000	4045.88
chr9	4150000	3364.94
chr9	4155000	3757.83
chr9	4160000	5046.43
chr9	4165000	5070.60
chr9	4170000	4009.24
chr9	4175000	4694.07
chr9	4180000	5717.24
chr9	4185000	2259.14
chr9	4190000	2810.68
chr9	4195000	3845.92
chr9	4200000	4523.35
chr9	4205000	5687.22
chr9	4210000	3215.65
chr9	4215000	4148.39
chr9	4220000	5050.72
chr9	4225000	3679.49
chr9	4230000	5017.59
chr9	4235000	3552.81
chr9	4240000	4686.28
chr9	4245000	5108.02
chr9	4250000	4896.76
chr9	4255000	4829.72
chr9	4260000	5028.11
chr9	4265000	4925.21
chr9	4270000	5341.88
chr9	4275000	4422.01
chr9	4280000	5840.79
chr9	4285000	6012.30
chr9	4290000	4914.30
chr9	4295000	3320.11
chr9	4300000	3843.19
chr9	4305000	6000.99
chr9	4310000	7625.58
chr9	4315000	5344.61
chr9	4320000	4765.79
chr9	4325000	6346.33
chr9	4330000	4948.21
chr9	4335000	7745.24
chr9	4340000	6579.03
chr9	4345000	4836.73
chr9	4350000	7396.78
chr9	4355000	6441.44
chr9	4360000	5311.87
chr9	4365000	6331.91
chr9	4370000	6177.17
chr9	4375000	4633.27
chr9	4380000	4852.71
chr9	4385000	6794.97
chr9	4390000	6321.39
chr9	4395000	6626.19
chr9	4400000	6110.91
chr9	4405000	6292.93
chr9	4410000	6147.16
chr9	4415000	5374.23
chr9	4420000	7632.60
chr9	4425000	7597.91
chr9	4430000	8463.21
chr9	4435000	6602.03
chr9	4440000	5712.56
chr9	4445000	4840.24
chr9	4450000	4842.58
chr9	4455000	8407.47
chr9	4460000	6083.24
chr9	4465000	7192.15
chr9	4470000	5493.50
chr9	4475000	4941.58
chr9	4480000	3795.25
chr9	4485000	7232.30
chr9	4490000	5115.42
chr9	4495000	5599.91
chr9	4500000	7055.73
chr9	4505000	7533.98
chr9	4510000	7872.70
chr9	4515000	8264.81
chr9	4520000	4926.38
chr9	4525000	8722.80
chr9	4530000	5683.71
chr9	4535000	3689.23
chr9	4540000	5456.48
chr9	4545000	6676.47
chr9	4550000	4722.53
chr9	4555000	7537.10
chr9	4560000	6949.32
chr9	4565000	6696.35
chr9	4570000	8653.42
chr9	4575000	5996.32
chr9	4580000	6679.98
chr9	4585000	4368.22
chr9	4590000	6970.37
chr9	4595000	4905.72
chr9	4600000	7204.23
chr9	4605000	3078.84
chr9	4610000	5180.12
chr9	4615000	5205.46
chr9	4620000	6325.29
chr9	4625000	4749.81
chr9	4630000	5419.45
chr9	4635000	5292.77
chr9	4640000	5892.63
chr9	4645000	3442.89
chr9	4650000	6662.83
chr9	4655000	4231.41
chr9	4660000	8347.44
chr9	4665000	6926.71
chr9	4670000	6140.92
chr9	4675000	7532.42
chr9	4680000	5760.50
chr9	4685000	5764.40
chr9	4690000	6494.06
chr9	4695000	3965.58
chr9	4700000	4417.33
chr9	4705000	3797.59
chr9	4710000	4611.05
chr9	4715000	6605.15
chr9	4720000	5283.80
chr9	4725000	6111.69
chr9	4730000	6940.74
chr9	4735000	5118.15
chr9	4740000	7095.87
chr9	4745000	7146.15
chr9	4750000	6098.44
chr9	4755000	7691.06
chr9	4760000	6688.17
chr9	4765000	6845.64
chr9	4770000	6791.85
chr9	4775000	5351.63
chr9	4780000	6180.68
chr9	4785000	5880.55
chr9	4790000	4148.78
chr9	4795000	7340.65
chr9	4800000	6774.31
chr9	4805000	7096.26
chr9	4810000	7313.76
chr9	4815000	7628.31
chr9	4820000	7871.14
chr9	4825000	8327.57
chr9	4830000	6438.32
chr9	4835000	5904.72
chr9	4840000	4928.72
chr9	4845000	8128.39
chr9	4850000	5982.28
chr9	4855000	5673.97
chr9	4860000	5617.06
chr9	4865000	7826.70
chr9	4870000	8101.89
chr9	4875000	6115.59
chr9	4880000	7335.59
chr9	4885000	7549.18
chr9	4890000	5640.06
chr9	4895000	4653.15
chr9	4900000	6289.82
chr9	4905000	5386.32
chr9	4910000	7337.53
chr9	4915000	3843.19
chr9	4920000	7065.47
chr9	4925000	5629.15
chr9	4930000	7131.34
chr9	4935000	5802.60
chr9	4940000	5217.15
chr9	4945000	3889.97
chr9	4950000	5672.41
chr9	4955000	7068.59
chr9	4960000	3768.36
chr9	4965000	5901.60
chr9	4970000	7326.62
chr9	4975000	4724.09
chr9	4980000	7512.15
chr9	4985000	6847.59
chr9	4990000	5355.13
chr9	4995000	6178.34
chr9	5000000	4483.20
chr9	5005000	5134.91
chr9	5010000	5220.27
chr9	5015000	5815.46
chr9	5020000	6333.47
chr9	5025000	4381.86
chr9	5030000	5336.03
chr9	5035000	4425.52
chr9	5040000	5020.32
chr9	5045000	5620.57
chr9	5050000	3389.49
chr9	5055000	4628.98
chr9	5060000	5335.25
chr9	5065000	3760.56
chr9	5070000	4980.95
chr9	5075000	5018.37
chr9	5080000	4605.59
chr9	5085000	6096.49
chr9	5090000	4040.42
chr9	5095000	4837.12
chr9	5100000	7129.39
chr9	5105000	4552.58
chr9	5110000	5005.11
chr9	5115000	3610.89
chr9	5120000	3257.75
chr9	5125000	2842.25
chr9	5130000	6633.99
chr9	5135000	4865.96
chr9	5140000	6059.85
chr9	5145000	5079.17
chr9	5150000	3380.14
chr9	5155000	3857.61
chr9	5160000	5547.29
chr9	5165000	5013.30
chr9	5170000	5299.01
chr9	5175000	7471.62
chr9	5180000	4122.66
chr9	5185000	6637.50
chr9	5190000	4819.97
chr9	5195000	5256.13
chr9	5200000	5192.99
chr9	5205000	4853.88
chr9	5210000	5613.17
chr9	5215000	4123.44
chr9	5220000	4645.74
chr9	5225000	5233.52
chr9	5230000	5299.01
chr9	5235000	2698.42
chr9	5240000	2856.67
chr9	5245000	5662.28
chr9	5250000	4189.31
chr9	5255000	4653.15
chr9	5260000	4283.25
chr9	5265000	3165.37
chr9	5270000	5917.19
chr9	5275000	4982.12
chr9	5280000	4701.48
chr9	5285000	6225.89
chr9	5290000	5574.97
chr9	5295000	3704.82
chr9	5300000	4110.97
chr9	5305000	6366.21
chr9	5310000	6400.51
chr9	5315000	4947.82
chr9	5320000	4964.97
chr9	5325000	5731.66
chr9	5330000	3912.18
chr9	5335000	3697.81
chr9	5340000	4835.17
chr9	5345000	4627.42
chr9	5350000	6649.58
chr9	5355000	4630.15
chr9	5360000	5790.90
chr9	5365000	4598.19
chr9	5370000	5619.40
chr9	5375000	3535.27
chr9	5380000	8338.87
chr9	5385000	7362.87
chr9	5390000	5173.50
chr9	5395000	5201.56
chr9	5400000	5233.52
chr9	5405000	5755.43
chr9	5410000	5136.08
chr9	5415000	6160.02
chr9	5420000	3191.88
chr9	5425000	7070.93
chr9	5430000	4966.53
chr9	5435000	6871.36
chr9	5440000	7219.04
chr9	5445000	7183.18
chr9	5450000	5808.05
chr9	5455000	7884.78
chr9	5460000	5369.56
chr9	5465000	7318.83
chr9	5470000	5270.16
chr9	5475000	7349.23
chr9	5480000	4917.03
chr9	5485000	6695.96
chr9	5490000	8611.71
chr9	5495000	6450.79
chr9	5500000	6054.00
chr9	5505000	6929.83
chr9	5510000	8299.11
chr9	5515000	7131.34
chr9	5520000	7154.73
chr9	5525000	6072.71
chr9	5530000	7955.72
chr9	5535000	7822.03
chr9	5540000	7872.31
chr9	5545000	6053.61
chr9	5550000	8612.49
chr9	5555000	8806.21
chr9	5560000	7385.87
chr9	5565000	6020.48
chr9	5570000	5805.32
chr9	5575000	6659.71
chr9	5580000	8169.71
chr9	5585000	7754.21
chr9	5590000	10292.82
chr9	5595000	8402.01
chr9	5600000	6799.64
chr9	5605000	6334.25
chr9	5610000	7993.53
chr9	5615000	6081.68
chr9	5620000	7507.87
chr9	5625000	5736.72
chr9	5630000	6838.62
chr9	5635000	7098.21
chr9	5640000	4255.19
chr9	5645000	5402.69
chr9	5650000	6317.49
chr9	5655000	4290.27
chr9	5660000	6552.53
chr9	5665000	5197.66
chr9	5670000	2804.83
chr9	5675000	2984.52
chr9	5680000	4619.24
chr9	5685000	4185.42
chr9	5690000	4139.42
chr9	5695000	5451.02
chr9	5700000	5147.77
chr9	5705000	5091.64
chr9	5710000	3431.59
chr9	5715000	5138.03
chr9	5720000	4043.54
chr9	5725000	5107.63
chr9	5730000	4703.82
chr9	5735000	5793.24
chr9	5740000	4510.49
chr9	5745000	4058.74
chr9	5750000	6386.48
chr9	5755000	3986.24
chr9	5760000	5146.60
chr9	5765000	6396.62
chr9	5770000	4055.62
chr9	5775000	4738.51
chr9	5780000	7373.39
chr9	5785000	6278.51
chr9	5790000	4109.80
chr9	5795000	5527.41
chr9	5800000	5381.25
chr9	5805000	6310.86
chr9	5810000	4730.71
chr9	5815000	7054.95
chr9	5820000	4284.42
chr9	5825000	6032.56
chr9	5830000	6107.01
chr9	5835000	6441.05
chr9	5840000	6457.81
chr9	5845000	8040.30
chr9	5850000	8313.53
chr9	5855000	6955.94
chr9	5860000	6953.99
chr9	5865000	6357.25
chr9	5870000	7664.17
chr9	5875000	7932.72
chr9	5880000	7703.92
chr9	5885000	8767.23
chr9	5890000	5451.80
chr9	5895000	8381.74
chr9	5900000	6070.37
chr9	5905000	5830.66
chr9	5910000	5971.37
chr9	5915000	4479.70
chr9	5920000	4192.82
chr9	5925000	5604.98
chr9	5930000	3196.16
chr9	5935000	5146.21
chr9	5940000	5273.67
chr9	5945000	5208.58
chr9	5950000	3660.78
chr9	5955000	5781.94
chr9	5960000	2671.91
chr9	5965000	4092.65
chr9	5970000	5942.14
chr9	5975000	3937.52
chr9	5980000	3967.53
chr9	5985000	4104.34
chr9	5990000	4515.56
chr9	5995000	5279.52
chr9	6000000	4561.55
chr9	6005000	4236.87
chr9	6010000	5926.94
chr9	6015000	7457.59
chr9	6020000	5702.42
chr9	6025000	4533.49
chr9	6030000	5459.20
chr9	6035000	4696.80
chr9	6040000	4223.61
chr9	6045000	8730.98
chr9	6050000	7007.00
chr9	6055000	4024.05
chr9	6060000	5929.27
chr9	6065000	7383.14
chr9	6070000	5772.58
chr9	6075000	3898.93
chr9	6080000	6109.74
chr9	6085000	4001.05
chr9	6090000	5470.51
chr9	6095000	5040.58
chr9	6100000	7311.81
chr9	6105000	5182.07
chr9	6110000	5662.67
chr9	6115000	6152.23
chr9	6120000	4880.78
chr9	6125000	5841.18
chr9	6130000	4720.97
chr9	6135000	1496.35
chr9	6140000	1532.60
chr9	6145000	6275.01
chr9	6150000	4675.75
chr9	6155000	2971.65
chr9	6160000	3767.19
chr9	6165000	6072.32
chr9	6170000	5785.06
chr9	6175000	2728.04
chr9	6180000	5139.98
chr9	6185000	5260.81
chr9	6190000	4326.90
chr9	6195000	6331.13
chr9	6200000	5899.26
chr9	6205000	3221.50
chr9	6210000	3888.02
chr9	6215000	4735.00
chr9	6220000	2878.11
chr9	6225000	6400.12
chr9	6230000	4103.17
chr9	6235000	5845.47
chr9	6240000	5674.75
chr9	6245000	3957.40
chr9	6250000	3495.90
chr9	6255000	3881.39
chr9	6260000	4259.86
chr9	6265000	4856.22
chr9	6270000	4355.36
chr9	6275000	3936.74
chr9	6280000	2972.04
chr9	6285000	3888.80
chr9	6290000	4472.68
chr9	6295000	4496.07
chr9	6300000	3678.32
chr9	6305000	4805.55
chr9	6310000	3734.83
chr9	6315000	5091.26
chr9	6320000	7406.53
chr9	6325000	6497.96
chr9	6330000	4823.09
chr9	6335000	5721.13
chr9	6340000	5667.73
chr9	6345000	6766.90
chr9	6350000	6787.95
chr9	6355000	4273.50
chr9	6360000	7767.85
chr9	6365000	4301.96
chr9	6370000	6312.03
chr9	6375000	5543.79
chr9	6380000	3633.49
chr9	6385000	4093.82
chr9	6390000	5514.94
chr9	6395000	3919.59
chr9	6400000	5397.23
chr9	6405000	6464.05
chr9	6410000	5146.60
chr9	6415000	4671.86
chr9	6420000	5905.89
chr9	6425000	5647.08
chr9	6430000	6268.77
chr9	6435000	5318.49
chr9	6440000	4980.56
chr9	6445000	6126.11
chr9	6450000	6403.63
chr9	6455000	5167.65
chr9	6460000	4683.16
chr9	6465000	5538.33
chr9	6470000	3866.97
chr9	6475000	5640.45
chr9	6480000	5266.65
chr9	6485000	5343.44
chr9	6490000	6052.05
chr9	6495000	3507.21
chr9	6500000	4848.81
chr9	6505000	7189.42
chr9	6510000	5580.03
chr9	6515000	4159.30
chr9	6520000	4672.25
chr9	6525000	5884.45
chr9	6530000	5355.91
chr9	6535000	5946.81
chr9	6540000	5758.16
chr9	6545000	3965.19
chr9	6550000	4817.24
chr9	6555000	6917.36
chr9	6560000	7389.76
chr9	6565000	7136.41
chr9	6570000	6913.07
chr9	6575000	8925.87
chr9	6580000	9013.57
chr9	6585000	8155.67
chr9	6590000	6503.41
chr9	6595000	6786.00
chr9	6600000	7395.22
chr9	6605000	5659.16
chr9	6610000	7684.44
chr9	6615000	7348.06
chr9	6620000	7043.25
chr9	6625000	6751.31
chr9	6630000	9937.73
chr9	6635000	7543.34
chr9	6640000	5995.93
chr9	6645000	7190.20
chr9	6650000	6459.37
chr9	6655000	7063.91
chr9	6660000	6923.59
chr9	6665000	5801.04
chr9	6670000	7304.79
chr9	6675000	5588.22
chr9	6680000	8179.45
chr9	6685000	7889.85
chr9	6690000	7308.30
chr9	6695000	7243.21
chr9	6700000	9987.23
chr9	6705000	5207.02
chr9	6710000	5718.02
chr9	6715000	7324.28
chr9	6720000	7233.07
chr9	6725000	5420.23
chr9	6730000	7316.10
chr9	6735000	5868.08
chr9	6740000	5717.24
chr9	6745000	5939.02
chr9	6750000	7749.92
chr9	6755000	4609.49
chr9	6760000	5194.55
chr9	6765000	7326.23
chr9	6770000	5555.48
chr9	6775000	6791.85
chr9	6780000	4052.11
chr9	6785000	5911.73
chr9	6790000	6589.94
chr9	6795000	4638.34
chr9	6800000	6195.49
chr9	6805000	3276.85
chr9	6810000	5673.58
chr9	6815000	4858.95
chr9	6820000	5773.75
chr9	6825000	6057.51
chr9	6830000	6620.74
chr9	6835000	7409.64
chr9	6840000	6437.15
chr9	6845000	6335.81
chr9	6850000	6018.14
chr9	6855000	5413.60
chr9	6860000	5459.98
chr9	6865000	6324.90
chr9	6870000	4982.90
chr9	6875000	4674.19
chr9	6880000	5148.94
chr9	6885000	5517.28
chr9	6890000	3989.75
chr9	6895000	5656.43
chr9	6900000	3699.36
chr9	6905000	5280.30
chr9	6910000	4571.29
chr9	6915000	5963.57
chr9	6920000	6320.61
chr9	6925000	3461.60
chr9	6930000	4572.46
chr9	6935000	3134.19
chr9	6940000	6018.53
chr9	6945000	3941.42
chr9	6950000	6387.26
chr9	6955000	4295.33
chr9	6960000	3034.02
chr9	6965000	5730.88
chr9	6970000	3514.22
chr9	6975000	5627.20
chr9	6980000	5095.15
chr9	6985000	6031.40
chr9	6990000	5576.14
chr9	6995000	3741.07
chr9	7000000	4199.84
chr9	7005000	5608.88
chr9	7010000	5908.62
chr9	7015000	4902.99
chr9	7020000	4618.85
chr9	7025000	6265.65
chr9	7030000	4759.17
chr9	7035000	5474.02
chr9	7040000	5718.02
chr9	7045000	5324.34
chr9	7050000	4989.91
chr9	7055000	5249.89
chr9	7060000	4469.56
chr9	7065000	3413.66
chr9	7070000	4966.14
chr9	7075000	6276.56
chr9	7080000	6176.78
chr9	7085000	5741.01
chr9	7090000	3835.79
chr9	7095000	6062.19
chr9	7100000	4964.97
chr9	7105000	5641.62
chr9	7110000	6510.04
chr9	7115000	1652.26
chr9	7120000	6515.89
chr9	7125000	4771.64
chr9	7130000	5696.97
chr9	7135000	5294.33
chr9	7140000	4491.78
chr9	7145000	6604.37
chr9	7150000	4413.43
chr9	7155000	4913.91
chr9	7160000	4977.44
chr9	7165000	4678.48
chr9	7170000	4862.07
chr9	7175000	6034.12
chr9	7180000	5616.28
chr9	7185000	4336.65
chr9	7190000	4732.66
chr9	7195000	5609.66
chr9	7200000	5190.65
chr9	7205000	4386.15
chr9	7210000	4964.58
chr9	7215000	4025.61
chr9	7220000	3293.61
chr9	7225000	4083.29
chr9	7230000	5279.13
chr9	7235000	4463.72
chr9	7240000	3658.83
chr9	7245000	3962.85
chr9	7250000	3939.86
chr9	7255000	4327.29
chr9	7260000	4130.46
chr9	7265000	4807.89
chr9	7270000	3309.59
chr9	7275000	2521.85
chr9	7280000	5468.17
chr9	7285000	4324.96
chr9	7290000	5340.71
chr9	7295000	7382.36
chr9	7300000	4741.63
chr9	7305000	3007.12
chr9	7310000	5076.83
chr9	7315000	3943.75
chr9	7320000	3644.41
chr9	7325000	3100.67
chr9	7330000	3914.52
chr9	7335000	4732.27
chr9	7340000	3781.61
chr9	7345000	4158.52
chr9	7350000	3585.94
chr9	7355000	2889.80
chr9	7360000	3682.99
chr9	7365000	3486.94
chr9	7370000	3411.32
chr9	7375000	2986.46
chr9	7380000	5122.44
chr9	7385000	4428.64
chr9	7390000	5161.03
chr9	7395000	3856.05
chr9	7400000	5468.17
chr9	7405000	5640.06
chr9	7410000	3842.41
chr9	7415000	2485.21
chr9	7420000	4221.27
chr9	7425000	4604.81
chr9	7430000	3926.21
chr9	7435000	3536.05
chr9	7440000	4333.53
chr9	7445000	3387.93
chr9	7450000	4670.69
chr9	7455000	4730.71
chr9	7460000	4305.47
chr9	7465000	4614.95
chr9	7470000	2799.37
chr9	7475000	4196.72
chr9	7480000	4880.78
chr9	7485000	3525.13
chr9	7490000	2762.73
chr9	7495000	2747.53
chr9	7500000	3077.67
chr9	7505000	4458.65
chr9	7510000	4075.89
chr9	7515000	3774.98
chr9	7520000	4336.65
chr9	7525000	3912.18
chr9	7530000	2974.38
chr9	7535000	5698.53
chr9	7540000	5200.78
chr9	7545000	4917.41
chr9	7550000	4576.75
chr9	7555000	3303.35
chr9	7560000	3817.86
chr9	7565000	5585.49
chr9	7570000	3400.02
chr9	7575000	3572.30
chr9	7580000	3953.50
chr9	7585000	2518.34
chr9	7590000	3870.09
chr9	7595000	3720.80
chr9	7600000	3324.79
chr9	7605000	3170.05
chr9	7610000	3677.93
chr9	7615000	3193.05
chr9	7620000	3774.20
chr9	7625000	4415.38
chr9	7630000	2832.11
chr9	7635000	3152.51
chr9	7640000	3096.77
chr9	7645000	2989.19
chr9	7650000	3646.36
chr9	7655000	4520.62
chr9	7660000	2322.29
chr9	7665000	3118.99
chr9	7670000	3605.04
chr9	7675000	4163.59
chr9	7680000	3097.94
chr9	7685000	3515.39
chr9	7690000	4924.82
chr9	7695000	2952.55
chr9	7700000	4360.04
chr9	7705000	2095.83
chr9	7710000	3889.97
chr9	7715000	3516.56
chr9	7720000	2867.97
chr9	7725000	3391.05
chr9	7730000	3353.24
chr9	7735000	3667.79
chr9	7740000	2291.88
chr9	7745000	3741.85
chr9	7750000	4008.46
chr9	7755000	4819.97
chr9	7760000	4893.25
chr9	7765000	5436.99
chr9	7770000	4025.22
chr9	7775000	3572.69
chr9	7780000	5941.36
chr9	7785000	5159.47
chr9	7790000	4511.66
chr9	7795000	4629.76
chr9	7800000	3414.05
chr9	7805000	3951.55
chr9	7810000	2079.07
chr9	7815000	2371.79
chr9	7820000	2372.96
chr9	7825000	3637.00
chr9	7830000	3283.86
chr9	7835000	4146.83
chr9	7840000	3598.41
chr9	7845000	3815.13
chr9	7850000	2417.00
chr9	7855000	1942.25
chr9	7860000	2180.02
chr9	7865000	2118.04
chr9	7870000	4078.62
chr9	7875000	4779.43
chr9	7880000	4332.75
chr9	7885000	3542.29
chr9	7890000	2251.74
chr9	7895000	2928.78
chr9	7900000	1867.03
chr9	7905000	2896.04
chr9	7910000	3011.02
chr9	7915000	2493.79
chr9	7920000	2602.92
chr9	7925000	2893.31
chr9	7930000	2206.13
chr9	7935000	2635.28
chr9	7940000	1582.88
chr9	7945000	2041.65
chr9	7950000	2796.64
chr9	7955000	2100.50
chr9	7960000	3408.20
chr9	7965000	4284.03
chr9	7970000	3686.89
chr9	7975000	5312.65
chr9	7980000	2744.80
chr9	7985000	3868.53
chr9	7990000	2673.08
chr9	7995000	2994.26
chr9	8000000	2079.07
chr9	8005000	2622.41
chr9	8010000	2198.34
chr9	8015000	2179.63
chr9	8020000	3180.18
chr9	8025000	3416.78
chr9	8030000	2586.94
chr9	8035000	2098.16
chr9	8040000	2933.07
chr9	8045000	2964.25
chr9	8050000	2476.25
chr9	8055000	2322.29
chr9	8060000	3372.73
chr9	8065000	2328.52
chr9	8070000	3683.38
chr9	8075000	2853.94
chr9	8080000	3776.15
chr9	8085000	3336.87
chr9	8090000	2727.26
chr9	8095000	1526.36
chr9	8100000	3143.54
chr9	8105000	2230.69
chr9	8110000	3069.10
chr9	8115000	2098.16
chr9	8120000	4006.12
chr9	8125000	2997.38
chr9	8130000	2204.96
chr9	8135000	2519.90
chr9	8140000	3524.36
chr9	8145000	3049.61
chr9	8150000	2637.22
chr9	8155000	2551.86
chr9	8160000	2948.27
chr9	8165000	2469.23
chr9	8170000	3334.53
chr9	8175000	2447.79
chr9	8180000	3032.85
chr9	8185000	2142.21
chr9	8190000	4072.38
chr9	8195000	3063.25
chr9	8200000	2538.22
chr9	8205000	3601.92
chr9	8210000	2680.88
chr9	8215000	1467.12
chr9	8220000	3446.40
chr9	8225000	2209.64
chr9	8230000	2217.05
chr9	8235000	2453.64
chr9	8240000	2286.43
chr9	8245000	2684.39
chr9	8250000	2840.30
chr9	8255000	3486.94
chr9	8260000	3352.85
chr9	8265000	3097.94
chr9	8270000	1950.44
chr9	8275000	2786.51
chr9	8280000	2708.16
chr9	8285000	3330.25
chr9	8290000	3230.07
chr9	8295000	3091.70
chr9	8300000	2505.87
chr9	8305000	2705.83
chr9	8310000	2448.96
chr9	8315000	756.17
chr9	8320000	3006.73
chr9	8325000	2542.12
chr9	8330000	2551.08
chr9	8335000	2373.74
chr9	8340000	3108.46
chr9	8345000	3016.87
chr9	8350000	3095.99
chr9	8355000	2261.09
chr9	8360000	2475.08
chr9	8365000	2343.72
chr9	8370000	2766.63
chr9	8375000	2120.77
chr9	8380000	2157.41
chr9	8385000	2325.40
chr9	8390000	2987.63
chr9	8395000	2626.31
chr9	8400000	2305.92
chr9	8405000	3034.41
chr9	8410000	2887.07
chr9	8415000	2160.53
chr9	8420000	2841.08
chr9	8425000	3425.74
chr9	8430000	3730.55
chr9	8435000	2121.16
chr9	8440000	3293.22
chr9	8445000	2901.10
chr9	8450000	3146.27
chr9	8455000	1951.22
chr9	8460000	2660.61
chr9	8465000	2455.59
chr9	8470000	4011.19
chr9	8475000	2834.45
chr9	8480000	2872.26
chr9	8485000	3568.79
chr9	8490000	3001.67
chr9	8495000	3126.00
chr9	8500000	2456.76
chr9	8505000	2091.15
chr9	8510000	2574.47
chr9	8515000	2476.64
chr9	8520000	2443.51
chr9	8525000	3879.44
chr9	8530000	1586.39
chr9	8535000	2609.94
chr9	8540000	2982.96
chr9	8545000	3184.86
chr9	8550000	3621.02
chr9	8555000	2358.15
chr9	8560000	3732.89
chr9	8565000	2413.49
chr9	8570000	1960.96
chr9	8575000	2880.45
chr9	8580000	3372.73
chr9	8585000	2378.41
chr9	8590000	2701.93
chr9	8595000	2490.28
chr9	8600000	2370.62
chr9	8605000	3108.46
chr9	8610000	2777.15
chr9	8615000	2450.91
chr9	8620000	2769.75
chr9	8625000	2957.23
chr9	8630000	2563.17
chr9	8635000	2472.74
chr9	8640000	4342.50
chr9	8645000	3648.30
chr9	8650000	3039.47
chr9	8655000	2263.43
chr9	8660000	3190.32
chr9	8665000	2639.95
chr9	8670000	2116.87
chr9	8675000	3162.64
chr9	8680000	1390.72
chr9	8685000	2500.02
chr9	8690000	1748.93
chr9	8695000	2251.35
chr9	8700000	3413.27
chr9	8705000	3326.74
chr9	8710000	3923.49
chr9	8715000	3444.45
chr9	8720000	3214.87
chr9	8725000	3382.87
chr9	8730000	3590.23
chr9	8735000	3768.36
chr9	8740000	3042.98
chr9	8745000	2606.04
chr9	8750000	3166.93
chr9	8755000	3564.11
chr9	8760000	3035.58
chr9	8765000	2678.15
chr9	8770000	2417.39
chr9	8775000	3418.34
chr9	8780000	1856.11
chr9	8785000	1775.43
chr9	8790000	2623.19
chr9	8795000	2894.87
chr9	8800000	3471.74
chr9	8805000	2535.49
chr9	8810000	3397.29
chr9	8815000	3019.21
chr9	8820000	3791.74
chr9	8825000	1815.19
chr9	8830000	2274.73
chr9	8835000	3579.31
chr9	8840000	3230.85
chr9	8845000	2687.12
chr9	8850000	1961.35
chr9	8855000	2425.58
chr9	8860000	2880.06
chr9	8865000	3166.54
chr9	8870000	1656.94
chr9	8875000	3525.91
chr9	8880000	2903.83
chr9	8885000	2168.32
chr9	8890000	2512.89
chr9	8895000	2216.27
chr9	8900000	1952.78
chr9	8905000	2440.00
chr9	8910000	1784.39
chr9	8915000	2676.20
chr9	8920000	2989.97
chr9	8925000	1867.03
chr9	8930000	2175.73
chr9	8935000	830.22
chr9	8940000	2748.70
chr9	8945000	2109.08
chr9	8950000	1828.83
chr9	8955000	2906.17
chr9	8960000	2176.51
chr9	8965000	2912.02
chr9	8970000	1478.42
chr9	8975000	1199.34
chr9	8980000	2506.65
chr9	8985000	1256.25
chr9	8990000	2807.56
chr9	8995000	2363.21
chr9	9000000	3032.46
chr9	9005000	2107.52
chr9	9010000	2162.09
chr9	9015000	2357.76
chr9	9020000	1031.74
chr9	9025000	1855.33
chr9	9030000	1649.53
chr9	9035000	1932.51
chr9	9040000	1865.47
chr9	9045000	2195.61
chr9	9050000	2443.12
chr9	9055000	2082.18
chr9	9060000	1854.94
chr9	9065000	2498.07
chr9	9070000	3001.67
chr9	9075000	2833.28
chr9	9080000	1939.92
chr9	9085000	1525.58
chr9	9090000	1655.38
chr9	9095000	2190.93
chr9	9100000	2212.76
chr9	9105000	3051.95
chr9	9110000	2840.69
chr9	9115000	3157.58
chr9	9120000	1625.76
chr9	9125000	1196.61
chr9	9130000	2081.79
chr9	9135000	1361.49
chr9	9140000	1630.82
chr9	9145000	1992.93
chr9	9150000	2549.53
chr9	9155000	3004.00
chr9	9160000	3315.83
chr9	9165000	2193.27
chr9	9170000	2806.39
chr9	9175000	2733.89
chr9	9180000	2080.62
chr9	9185000	2630.60
chr9	9190000	2002.28
chr9	9195000	1765.69
chr9	9200000	3021.15
chr9	9205000	2093.10
chr9	9210000	1950.44
chr9	9215000	1813.63
chr9	9220000	2356.98
chr9	9225000	3086.64
chr9	9230000	2501.97
chr9	9235000	2553.42
chr9	9240000	1975.77
chr9	9245000	2972.04
chr9	9250000	1402.80
chr9	9255000	2475.08
chr9	9260000	2133.63
chr9	9265000	2234.59
chr9	9270000	2355.03
chr9	9275000	1513.11
chr9	9280000	2062.31
chr9	9285000	2170.66
chr9	9290000	2289.54
chr9	9295000	2408.82
chr9	9300000	1621.47
chr9	9305000	2153.51
chr9	9310000	2307.47
chr9	9315000	2115.70
chr9	9320000	2268.50
chr9	9325000	2159.75
chr9	9330000	2818.47
chr9	9335000	2552.64
chr9	9340000	1971.10
chr9	9345000	2346.06
chr9	9350000	1259.76
chr9	9355000	1939.14
chr9	9360000	2454.42
chr9	9365000	2287.60
chr9	9370000	1395.79
chr9	9375000	2653.21
chr9	9380000	1771.53
chr9	9385000	2132.85
chr9	9390000	3032.85
chr9	9395000	2031.12
chr9	9400000	2287.60
chr9	9405000	1309.26
chr9	9410000	2047.10
chr9	9415000	3147.05
chr9	9420000	2475.08
chr9	9425000	2922.15
chr9	9430000	2398.68
chr9	9435000	3142.37
chr9	9440000	3140.04
chr9	9445000	3254.24
chr9	9450000	722.64
chr9	9455000	2221.72
chr9	9460000	2728.43
chr9	9465000	1833.90
chr9	9470000	1170.89
chr9	9475000	1837.79
chr9	9480000	2324.62
chr9	9485000	2229.91
chr9	9490000	2385.82
chr9	9495000	2687.12
chr9	9500000	2183.14
chr9	9505000	2528.48
chr9	9510000	2747.14
chr9	9515000	1580.54
chr9	9520000	2028.39
chr9	9525000	2490.28
chr9	9530000	2125.06
chr9	9535000	1970.71
chr9	9540000	1927.44
chr9	9545000	2138.70
chr9	9550000	2081.79
chr9	9555000	2153.90
chr9	9560000	2372.18
chr9	9565000	1847.15
chr9	9570000	1200.12
chr9	9575000	3000.11
chr9	9580000	2517.17
chr9	9585000	2501.58
chr9	9590000	3122.11
chr9	9595000	1812.07
chr9	9600000	3032.85
chr9	9605000	2441.17
chr9	9610000	2637.22
chr9	9615000	3268.66
chr9	9620000	1734.50
chr9	9625000	2913.58
chr9	9630000	2367.11
chr9	9635000	3146.27
chr9	9640000	3237.87
chr9	9645000	1775.43
chr9	9650000	1672.14
chr9	9655000	2678.15
chr9	9660000	2256.02
chr9	9665000	2624.36
chr9	9670000	2607.99
chr9	9675000	2149.23
chr9	9680000	2405.70
chr9	9685000	2362.82
chr9	9690000	3092.09
chr9	9695000	2678.54
chr9	9700000	2235.76
chr9	9705000	2558.88
chr9	9710000	2205.35
chr9	9715000	2872.65
chr9	9720000	2890.19
chr9	9725000	2429.47
chr9	9730000	2668.02
chr9	9735000	1521.69
chr9	9740000	2115.31
chr9	9745000	3086.25
chr9	9750000	2051.00
chr9	9755000	2413.88
chr9	9760000	3051.95
chr9	9765000	1784.39
chr9	9770000	2795.08
chr9	9775000	3708.33
chr9	9780000	2314.88
chr9	9785000	2934.62
chr9	9790000	3133.02
chr9	9795000	3053.90
chr9	9800000	2751.43
chr9	9805000	3433.54
chr9	9810000	3083.91
chr9	9815000	3101.06
chr9	9820000	2118.43
chr9	9825000	2695.30
chr9	9830000	2354.64
chr9	9835000	2575.64
chr9	9840000	2593.18
chr9	9845000	3289.32
chr9	9850000	3573.08
chr9	9855000	2508.99
chr9	9860000	3297.12
chr9	9865000	2353.86
chr9	9870000	2732.72
chr9	9875000	3276.46
chr9	9880000	2831.72
chr9	9885000	3863.85
chr9	9890000	3414.05
chr9	9895000	1432.43
chr9	9900000	3602.70
chr9	9905000	1949.66
chr9	9910000	2388.94
chr9	9915000	2443.12
chr9	9920000	2522.24
chr9	9925000	3437.83
chr9	9930000	2031.12
chr9	9935000	2443.12
chr9	9940000	2688.68
chr9	9945000	3126.78
chr9	9950000	2720.64
chr9	9955000	2966.59
chr9	9960000	1338.10
chr9	9965000	2630.60
chr9	9970000	2266.94
chr9	9975000	2499.63
chr9	9980000	2649.31
chr9	9985000	1370.06
chr9	9990000	2314.10
chr9	9995000	1839.35
chr9	10000000	1567.29
chr9	10005000	2686.34
[truncated: 21,904 more rows]
