# Supplementary material for: Highly interacting regions of the human genome are enriched with enhancers and bound by DNA repair proteins
Source: Sci Rep. 2019 Mar 14;9:4577. doi: 10.1038/s41598-019-40770-9 (PMC6418152; doi:10.1038/s41598-019-40770-9)
Supplement: Supplementary file 2 — Supplementary information SI-2 [file 41598_2019_40770_MOESM2_ESM.zip › Supplementary information SI-2/ChrX.sgr]

chrX	60000	2165.09
chrX	65000	1588.87
chrX	70000	2282.20
chrX	75000	1365.23
chrX	80000	964.99
chrX	85000	924.26
chrX	90000	1009.54
chrX	140000	916.85
chrX	145000	914.51
chrX	150000	915.28
chrX	155000	1905.31
chrX	160000	1476.89
chrX	165000	3906.72
chrX	170000	4346.52
chrX	175000	3640.73
chrX	180000	3652.91
chrX	185000	1960.45
chrX	190000	2535.44
chrX	195000	3769.57
chrX	200000	3302.34
chrX	205000	4708.54
chrX	210000	3557.24
chrX	215000	4506.82
chrX	220000	4012.05
chrX	225000	3947.81
chrX	230000	1892.89
chrX	280000	2311.04
chrX	285000	3752.03
chrX	290000	2009.60
chrX	295000	3439.79
chrX	300000	1773.85
chrX	305000	2289.79
chrX	310000	3952.60
chrX	315000	3700.18
chrX	320000	4422.57
chrX	325000	1987.15
chrX	330000	3039.90
chrX	335000	2862.70
chrX	340000	4131.61
chrX	345000	3742.03
chrX	350000	4354.87
chrX	355000	3661.80
chrX	360000	3631.10
chrX	365000	2828.89
chrX	370000	3780.40
chrX	375000	4299.93
chrX	380000	4215.94
chrX	385000	3385.69
chrX	390000	3653.02
chrX	395000	2825.29
chrX	400000	3723.87
chrX	405000	4025.90
chrX	410000	3624.31
chrX	415000	2723.36
chrX	420000	2321.85
chrX	425000	3829.98
chrX	430000	3609.66
chrX	435000	4787.59
chrX	440000	2809.48
chrX	445000	2460.70
chrX	450000	2293.26
chrX	455000	4649.24
chrX	460000	3915.99
chrX	465000	3026.75
chrX	470000	2499.87
chrX	475000	2550.77
chrX	480000	3263.94
chrX	485000	2572.69
chrX	490000	2710.28
chrX	495000	3268.58
chrX	500000	3477.36
chrX	505000	3707.77
chrX	510000	2901.84
chrX	515000	2358.65
chrX	520000	3260.69
chrX	525000	3086.43
chrX	530000	2110.09
chrX	535000	2721.12
chrX	540000	3215.63
chrX	545000	2875.29
chrX	550000	3467.27
chrX	555000	3295.93
chrX	560000	2908.47
chrX	565000	3392.91
chrX	570000	2999.97
chrX	575000	3357.26
chrX	580000	1680.64
chrX	585000	1556.75
chrX	590000	3193.38
chrX	595000	3125.58
chrX	600000	3995.67
chrX	605000	2867.85
chrX	610000	2798.13
chrX	615000	3255.16
chrX	620000	3434.50
chrX	625000	4508.30
chrX	630000	3563.78
chrX	635000	2996.38
chrX	640000	3084.24
chrX	645000	2994.37
chrX	650000	2976.83
chrX	655000	3732.10
chrX	660000	3720.82
chrX	665000	2515.92
chrX	670000	3783.29
chrX	675000	3507.33
chrX	680000	2585.65
chrX	685000	3278.90
chrX	690000	2565.59
chrX	695000	2965.09
chrX	700000	3467.76
chrX	705000	3438.30
chrX	710000	3010.56
chrX	715000	3716.26
chrX	720000	3476.63
chrX	725000	3277.91
chrX	730000	3587.22
chrX	735000	3874.95
chrX	740000	2895.08
chrX	745000	3664.36
chrX	750000	4313.32
chrX	755000	3172.36
chrX	760000	3748.83
chrX	765000	3720.35
chrX	770000	3801.66
chrX	775000	2874.47
chrX	780000	3658.38
chrX	785000	2395.38
chrX	790000	3292.31
chrX	795000	3527.03
chrX	800000	2918.29
chrX	805000	2562.78
chrX	810000	3434.48
chrX	815000	2977.48
chrX	820000	3026.38
chrX	825000	3237.12
chrX	830000	3414.31
chrX	835000	3415.55
chrX	840000	2834.32
chrX	845000	4206.60
chrX	850000	4116.39
chrX	855000	3427.97
chrX	860000	3305.91
chrX	865000	4025.64
chrX	870000	3975.28
chrX	875000	2098.06
chrX	880000	3256.49
chrX	885000	3789.20
chrX	890000	3028.88
chrX	895000	3734.95
chrX	900000	2760.99
chrX	905000	3011.25
chrX	910000	3802.86
chrX	915000	3279.65
chrX	920000	3533.73
chrX	925000	3904.74
chrX	930000	4369.97
chrX	935000	3587.81
chrX	940000	3365.48
chrX	945000	4160.70
chrX	950000	3367.61
chrX	955000	2985.75
chrX	960000	4231.41
chrX	965000	4166.04
chrX	970000	3632.30
chrX	975000	4997.40
chrX	980000	3823.76
chrX	985000	4246.41
chrX	990000	5245.46
chrX	995000	3495.13
chrX	1000000	3663.59
chrX	1005000	3427.79
chrX	1010000	2022.59
chrX	1015000	3967.56
chrX	1020000	4521.83
chrX	1025000	4254.27
chrX	1030000	3413.41
chrX	1035000	1157.39
chrX	1040000	1138.32
chrX	1045000	912.17
chrX	1095000	1068.02
chrX	1100000	1632.18
chrX	1105000	1110.29
chrX	1110000	1221.65
chrX	1115000	1084.60
chrX	1120000	1440.33
chrX	1125000	1134.65
chrX	1130000	1064.69
chrX	1180000	972.85
chrX	1185000	1303.17
chrX	1190000	2125.26
chrX	1195000	914.02
chrX	1200000	1185.27
chrX	1205000	1163.88
chrX	1210000	4021.42
chrX	1215000	3881.99
chrX	1220000	4826.53
chrX	1225000	2368.05
chrX	1230000	4191.11
chrX	1235000	4624.96
chrX	1240000	2856.67
chrX	1245000	3422.12
chrX	1250000	3073.82
chrX	1255000	4890.05
chrX	1260000	2664.10
chrX	1310000	1443.30
chrX	1315000	2150.54
chrX	1320000	4073.72
chrX	1325000	4963.78
chrX	1330000	3874.64
chrX	1335000	4035.35
chrX	1340000	3465.83
chrX	1345000	4139.80
chrX	1350000	4105.77
chrX	1355000	4289.84
chrX	1360000	4016.21
chrX	1365000	5166.08
chrX	1370000	3297.24
chrX	1375000	4872.59
chrX	1380000	3994.62
chrX	1385000	2734.63
chrX	1390000	4235.20
chrX	1395000	4236.41
chrX	1400000	3934.09
chrX	1405000	3784.85
chrX	1410000	4051.49
chrX	1415000	3203.72
chrX	1420000	4292.05
chrX	1425000	3984.29
chrX	1430000	4135.21
chrX	1435000	4950.23
chrX	1440000	4879.26
chrX	1445000	5926.09
chrX	1450000	4532.37
chrX	1455000	3922.60
chrX	1460000	4888.11
chrX	1465000	4272.45
chrX	1470000	3433.82
chrX	1475000	3417.16
chrX	1480000	3700.54
chrX	1485000	2012.27
chrX	1490000	994.36
chrX	1495000	4554.02
chrX	1500000	5352.06
chrX	1505000	6242.16
chrX	1510000	2891.27
chrX	1515000	4117.72
chrX	1520000	3107.77
chrX	1525000	2036.82
chrX	1530000	5345.95
chrX	1535000	3255.30
chrX	1540000	4923.23
chrX	1545000	4943.75
chrX	1550000	4869.32
chrX	1555000	4939.26
chrX	1560000	3380.86
chrX	1565000	3400.30
chrX	1570000	3982.96
chrX	1575000	3491.36
chrX	1580000	4480.43
chrX	1585000	4490.67
chrX	1590000	4077.31
chrX	1595000	5400.16
chrX	1600000	4614.80
chrX	1605000	2383.34
chrX	1610000	4214.36
chrX	1615000	4652.21
chrX	1620000	5916.23
chrX	1625000	3540.10
chrX	1630000	3869.90
chrX	1635000	4603.08
chrX	1640000	4287.00
chrX	1645000	3625.78
chrX	1650000	4109.90
chrX	1655000	5101.00
chrX	1660000	4187.94
chrX	1665000	5134.77
chrX	1670000	4329.74
chrX	1675000	3856.48
chrX	1680000	3046.84
chrX	1685000	3326.05
chrX	1690000	3373.59
chrX	1695000	3086.98
chrX	1700000	4485.62
chrX	1705000	3487.70
chrX	1710000	3250.68
chrX	1715000	2540.87
chrX	1720000	4607.42
chrX	1725000	3742.77
chrX	1730000	5105.54
chrX	1735000	4179.96
chrX	1740000	3715.49
chrX	1745000	3978.03
chrX	1750000	4745.40
chrX	1755000	1989.26
chrX	1760000	4552.01
chrX	1765000	5223.84
chrX	1770000	5873.38
chrX	1775000	3495.96
chrX	1780000	5498.57
chrX	1785000	5528.37
chrX	1790000	3612.69
chrX	1795000	4460.96
chrX	1800000	3492.79
chrX	1805000	3775.60
chrX	1810000	3476.21
chrX	1815000	3088.36
chrX	1820000	2096.95
chrX	1825000	1928.64
chrX	1830000	3652.79
chrX	1835000	4205.24
chrX	1840000	3230.67
chrX	1845000	3639.39
chrX	1850000	3613.08
chrX	1855000	3970.23
chrX	1860000	4240.61
chrX	1865000	3892.34
chrX	1870000	4039.52
chrX	1875000	3898.04
chrX	1880000	4095.25
chrX	1885000	4711.31
chrX	1890000	4497.64
chrX	1895000	3451.29
chrX	1900000	3481.08
chrX	1905000	3268.66
chrX	1910000	2047.68
chrX	1915000	3264.40
chrX	1920000	4518.62
chrX	1925000	3619.54
chrX	1930000	3134.61
chrX	1935000	1962.91
chrX	1940000	2982.96
chrX	1945000	3580.11
chrX	1950000	3824.36
chrX	1955000	2488.52
chrX	1960000	3544.09
chrX	1965000	4120.72
chrX	1970000	3814.53
chrX	1975000	4492.79
chrX	1980000	2904.44
chrX	1985000	4144.48
chrX	1990000	3679.35
chrX	1995000	2701.94
chrX	2000000	3833.42
chrX	2005000	3003.26
chrX	2010000	3252.82
chrX	2015000	4109.48
chrX	2020000	3870.96
chrX	2025000	3323.05
chrX	2030000	3058.30
chrX	2035000	2626.64
chrX	2040000	3783.49
chrX	2045000	3713.81
chrX	2050000	3159.89
chrX	2055000	3975.55
chrX	2060000	3904.26
chrX	2065000	1324.82
chrX	2115000	2452.58
chrX	2120000	3806.17
chrX	2125000	2737.97
chrX	2130000	3783.11
chrX	2135000	3793.92
chrX	2140000	4056.48
chrX	2145000	3164.29
chrX	2150000	4144.93
chrX	2155000	4515.94
chrX	2160000	3561.44
chrX	2165000	3577.51
chrX	2170000	4167.25
chrX	2175000	5269.45
chrX	2180000	4347.13
chrX	2185000	3960.33
chrX	2190000	3772.26
chrX	2195000	938.40
chrX	2200000	2425.92
chrX	2205000	3957.20
chrX	2210000	3625.49
chrX	2215000	4353.24
chrX	2220000	3869.13
chrX	2225000	3562.69
chrX	2230000	4053.71
chrX	2235000	4691.24
chrX	2240000	3935.07
chrX	2245000	4283.25
chrX	2250000	4316.58
chrX	2255000	4340.44
chrX	2260000	2789.81
chrX	2265000	3849.96
chrX	2270000	3718.01
chrX	2275000	4560.12
chrX	2280000	4236.17
chrX	2285000	3333.15
chrX	2290000	4822.36
chrX	2295000	4531.76
chrX	2300000	3372.71
chrX	2305000	4446.21
chrX	2310000	4018.62
chrX	2315000	4635.14
chrX	2320000	4139.99
chrX	2325000	3471.24
chrX	2330000	4900.49
chrX	2335000	4737.93
chrX	2340000	4739.42
chrX	2345000	3864.40
chrX	2350000	4450.93
chrX	2355000	4615.75
chrX	2360000	3758.78
chrX	2365000	4592.68
chrX	2370000	4437.57
chrX	2375000	4494.27
chrX	2380000	4624.60
chrX	2385000	3817.16
chrX	2390000	4274.43
chrX	2395000	4972.97
chrX	2400000	3499.58
chrX	2405000	4675.59
chrX	2410000	3385.62
chrX	2415000	3246.31
chrX	2420000	4513.07
chrX	2425000	5334.81
chrX	2430000	4083.67
chrX	2435000	4218.06
chrX	2440000	4065.95
chrX	2445000	3904.82
chrX	2450000	4222.94
chrX	2455000	4150.81
chrX	2460000	4488.67
chrX	2465000	3710.51
chrX	2470000	4073.63
chrX	2475000	4104.32
chrX	2480000	3525.55
chrX	2485000	3033.61
chrX	2490000	5194.84
chrX	2495000	5478.12
chrX	2500000	2353.12
chrX	2505000	4081.32
chrX	2510000	3676.68
chrX	2515000	3972.63
chrX	2520000	4664.58
chrX	2525000	4689.74
chrX	2530000	4593.36
chrX	2535000	3777.18
chrX	2540000	4309.91
chrX	2545000	3989.51
chrX	2550000	3598.37
chrX	2555000	3648.97
chrX	2560000	5538.40
chrX	2565000	5153.55
chrX	2570000	4436.33
chrX	2575000	4172.78
chrX	2580000	4101.19
chrX	2585000	3972.37
chrX	2590000	4183.04
chrX	2595000	3637.03
chrX	2600000	4359.68
chrX	2605000	3281.71
chrX	2610000	4170.51
chrX	2615000	3742.58
chrX	2620000	4390.06
chrX	2625000	3847.98
chrX	2630000	4185.32
chrX	2635000	3968.04
chrX	2640000	3867.04
chrX	2645000	4177.54
chrX	2650000	3461.71
chrX	2655000	2882.98
chrX	2660000	3487.42
chrX	2665000	3935.33
chrX	2670000	4124.73
chrX	2675000	5033.84
chrX	2680000	2604.66
chrX	2685000	4419.12
chrX	2690000	2712.37
chrX	2695000	4098.37
chrX	2700000	4204.04
chrX	2705000	3589.15
chrX	2710000	3675.20
chrX	2715000	4033.76
chrX	2720000	4253.92
chrX	2725000	3090.90
chrX	2730000	3548.90
chrX	2735000	4316.09
chrX	2740000	4342.05
chrX	2745000	2247.02
chrX	2750000	3521.70
chrX	2755000	3108.36
chrX	2760000	3002.11
chrX	2765000	3472.61
chrX	2770000	2526.31
chrX	2775000	3144.43
chrX	2780000	3527.69
chrX	2785000	3502.49
chrX	2790000	3667.65
chrX	2795000	4300.87
chrX	2800000	4180.10
chrX	2805000	3945.15
chrX	2810000	3621.02
chrX	2815000	3261.01
chrX	2820000	4386.53
chrX	2825000	3473.86
chrX	2830000	3316.14
chrX	2835000	4484.30
chrX	2840000	4562.25
chrX	2845000	2830.31
chrX	2850000	3839.81
chrX	2855000	4121.44
chrX	2860000	3776.45
chrX	2865000	4438.06
chrX	2870000	3651.98
chrX	2875000	3864.81
chrX	2880000	3320.97
chrX	2885000	3483.43
chrX	2890000	2755.48
chrX	2895000	3182.06
chrX	2900000	4036.36
chrX	2905000	2825.66
chrX	2910000	3662.56
chrX	2915000	3358.46
chrX	2920000	3323.16
chrX	2925000	4244.87
chrX	2930000	3645.72
chrX	2935000	2937.25
chrX	2940000	3214.97
chrX	2945000	4108.38
chrX	2950000	2938.84
chrX	2955000	3751.06
chrX	2960000	3295.59
chrX	2965000	3759.70
chrX	2970000	3326.26
chrX	2975000	3776.09
chrX	2980000	2972.03
chrX	2985000	2937.66
chrX	2990000	2924.12
chrX	2995000	3564.22
chrX	3000000	4056.38
chrX	3005000	3982.96
chrX	3010000	2342.33
chrX	3015000	3469.30
chrX	3020000	2921.84
chrX	3025000	3649.12
chrX	3030000	3015.50
chrX	3035000	2660.41
chrX	3040000	3236.74
chrX	3045000	3911.99
chrX	3050000	3281.07
chrX	3055000	3328.85
chrX	3060000	2975.82
chrX	3065000	2848.46
chrX	3070000	2536.86
chrX	3075000	3621.01
chrX	3080000	2741.72
chrX	3085000	3264.79
chrX	3090000	3748.49
chrX	3095000	3782.28
chrX	3100000	3502.20
chrX	3105000	2387.39
chrX	3110000	2475.61
chrX	3115000	3244.37
chrX	3120000	3427.35
chrX	3125000	2870.91
chrX	3130000	3137.54
chrX	3135000	4030.78
chrX	3140000	3851.34
chrX	3145000	3588.63
chrX	3150000	3231.81
chrX	3155000	3884.03
chrX	3160000	2663.84
chrX	3165000	2294.32
chrX	3170000	2830.31
chrX	3175000	3047.08
chrX	3180000	2820.10
chrX	3185000	3871.74
chrX	3190000	3161.17
chrX	3195000	3539.07
chrX	3200000	2667.52
chrX	3205000	2478.42
chrX	3210000	1943.02
chrX	3215000	2804.12
chrX	3220000	4610.06
chrX	3225000	3054.41
chrX	3230000	2576.39
chrX	3235000	3079.71
chrX	3240000	2275.72
chrX	3245000	3509.34
chrX	3250000	3718.85
chrX	3255000	2452.50
chrX	3260000	2541.31
chrX	3265000	3244.09
chrX	3270000	3692.23
chrX	3275000	3435.36
chrX	3280000	2796.68
chrX	3285000	3977.51
chrX	3290000	2324.75
chrX	3295000	2985.60
chrX	3300000	2483.12
chrX	3305000	3476.82
chrX	3310000	3448.12
chrX	3315000	3105.33
chrX	3320000	2932.14
chrX	3325000	3538.14
chrX	3330000	3238.78
chrX	3335000	3307.38
chrX	3340000	2814.53
chrX	3345000	3557.18
chrX	3350000	3748.45
chrX	3355000	3787.79
chrX	3360000	2856.98
chrX	3365000	2538.98
chrX	3370000	2312.81
chrX	3375000	3419.20
chrX	3380000	3551.75
chrX	3385000	3856.47
chrX	3390000	3750.19
chrX	3395000	3120.48
chrX	3400000	3009.87
chrX	3405000	1983.93
chrX	3410000	3636.82
chrX	3415000	3593.13
chrX	3420000	3311.45
chrX	3425000	3713.67
chrX	3430000	3371.05
chrX	3435000	3742.71
chrX	3440000	2875.34
chrX	3445000	2576.60
chrX	3450000	3025.01
chrX	3455000	3343.53
chrX	3460000	4174.40
chrX	3465000	3898.36
chrX	3470000	2095.45
chrX	3475000	1710.33
chrX	3480000	3217.92
chrX	3485000	2444.24
chrX	3490000	3416.71
chrX	3495000	2771.34
chrX	3500000	3180.47
chrX	3505000	3337.56
chrX	3510000	4021.85
chrX	3515000	3202.64
chrX	3520000	3429.39
chrX	3525000	3249.24
chrX	3530000	3013.88
chrX	3535000	4372.13
chrX	3540000	3755.15
chrX	3545000	4952.95
chrX	3550000	5067.01
chrX	3555000	3563.87
chrX	3560000	4105.15
chrX	3565000	2152.98
chrX	3570000	4082.49
chrX	3575000	4166.70
chrX	3580000	4872.86
chrX	3585000	3967.70
chrX	3590000	4022.14
chrX	3595000	4528.24
chrX	3600000	4503.55
chrX	3605000	4465.52
chrX	3610000	4484.70
chrX	3615000	4240.01
chrX	3620000	4833.02
chrX	3625000	4188.47
chrX	3630000	4088.61
chrX	3635000	4774.56
chrX	3640000	3725.42
chrX	3645000	3867.59
chrX	3650000	3669.40
chrX	3655000	3275.81
chrX	3660000	3655.67
chrX	3665000	3970.45
chrX	3670000	3614.70
chrX	3675000	2836.96
chrX	3680000	2624.60
chrX	3685000	3480.18
chrX	3690000	3978.46
chrX	3695000	3878.83
chrX	3700000	3572.89
chrX	3705000	4452.07
chrX	3710000	3585.59
chrX	3715000	3779.01
chrX	3720000	3934.96
chrX	3725000	3407.27
chrX	3730000	4848.81
chrX	3735000	4435.03
chrX	3740000	2480.72
chrX	3745000	2181.32
chrX	3750000	1102.05
chrX	3755000	1388.34
chrX	3760000	1175.00
chrX	3765000	923.96
chrX	3770000	1068.67
chrX	3775000	937.24
chrX	3780000	1099.26
chrX	3785000	1183.34
chrX	3790000	1258.01
chrX	3795000	988.45
chrX	3800000	1159.69
chrX	3805000	914.97
chrX	3810000	1039.65
chrX	3815000	1015.50
chrX	3820000	1027.82
chrX	3825000	1005.37
chrX	3830000	926.29
chrX	3840000	1213.77
chrX	3845000	1217.00
chrX	3850000	1282.58
chrX	3855000	2322.14
chrX	3860000	2517.10
chrX	3865000	4159.18
chrX	3870000	3062.86
chrX	3875000	4249.29
chrX	3880000	3558.25
chrX	3885000	2508.22
chrX	3890000	4041.11
chrX	3895000	4159.05
chrX	3900000	3847.25
chrX	3905000	3646.85
chrX	3910000	1115.24
chrX	3915000	2852.64
chrX	3920000	2673.76
chrX	3925000	2245.99
chrX	3930000	3109.38
chrX	3935000	3407.23
chrX	3940000	2898.52
chrX	3945000	1783.91
chrX	3950000	2721.10
chrX	3955000	3182.70
chrX	3960000	3629.97
chrX	3965000	2999.89
chrX	3970000	2832.57
chrX	3975000	2426.13
chrX	3980000	3387.93
chrX	3985000	2575.93
chrX	3990000	3509.66
chrX	3995000	2579.87
chrX	4000000	2435.15
chrX	4005000	3525.68
chrX	4010000	2933.82
chrX	4015000	3471.93
chrX	4020000	2859.67
chrX	4025000	2453.32
chrX	4030000	2772.04
chrX	4035000	2274.19
chrX	4040000	3036.18
chrX	4045000	4216.55
chrX	4050000	3477.32
chrX	4055000	2960.46
chrX	4060000	2596.88
chrX	4065000	3656.00
chrX	4070000	2692.60
chrX	4075000	3074.85
chrX	4080000	3871.05
chrX	4085000	3137.73
chrX	4090000	2809.34
chrX	4095000	2359.53
chrX	4100000	3003.61
chrX	4105000	3414.26
chrX	4110000	3853.33
chrX	4115000	3053.98
chrX	4120000	3592.64
chrX	4125000	2522.19
chrX	4130000	3130.10
chrX	4135000	3035.80
chrX	4140000	2467.60
chrX	4145000	2946.72
chrX	4150000	2598.08
chrX	4155000	2596.91
chrX	4160000	2162.46
chrX	4165000	2772.54
chrX	4170000	2952.03
chrX	4175000	2828.33
chrX	4180000	3104.52
chrX	4185000	1984.93
chrX	4190000	3398.42
chrX	4195000	3438.51
chrX	4200000	2950.50
chrX	4205000	3012.54
chrX	4210000	2804.36
chrX	4215000	3015.77
chrX	4220000	2994.16
chrX	4225000	2893.71
chrX	4230000	2565.52
chrX	4235000	3098.27
chrX	4240000	2253.06
chrX	4245000	2675.94
chrX	4250000	3628.96
chrX	4255000	3205.97
chrX	4260000	2507.15
chrX	4265000	3011.39
chrX	4270000	2559.94
chrX	4275000	2296.33
chrX	4280000	2862.30
chrX	4285000	2270.02
chrX	4290000	3467.16
chrX	4295000	2923.81
chrX	4300000	2207.72
chrX	4305000	2423.19
chrX	4310000	2959.17
chrX	4315000	3375.55
chrX	4320000	3195.67
chrX	4325000	3516.37
chrX	4330000	3182.33
chrX	4335000	2580.32
chrX	4340000	3671.42
chrX	4345000	2820.91
chrX	4350000	2614.70
chrX	4355000	2538.05
chrX	4360000	2551.78
chrX	4365000	3438.31
chrX	4370000	3708.97
chrX	4375000	3113.04
chrX	4380000	2632.33
chrX	4385000	2875.14
chrX	4390000	3148.86
chrX	4395000	2101.68
chrX	4400000	2044.73
chrX	4405000	2829.83
chrX	4410000	2724.95
chrX	4415000	3583.66
chrX	4420000	3616.47
chrX	4425000	2675.31
chrX	4430000	2696.78
chrX	4435000	2916.61
chrX	4440000	3197.35
chrX	4445000	2937.81
chrX	4450000	3287.00
chrX	4455000	2920.20
chrX	4460000	2917.50
chrX	4465000	2924.33
chrX	4470000	2038.00
chrX	4475000	2215.26
chrX	4480000	3270.53
chrX	4485000	2954.76
chrX	4490000	1864.39
chrX	4495000	3532.45
chrX	4500000	2502.48
chrX	4505000	2382.86
chrX	4510000	3017.27
chrX	4515000	2183.36
chrX	4520000	2935.65
chrX	4525000	2643.48
chrX	4530000	2430.26
chrX	4535000	2287.06
chrX	4540000	3059.83
chrX	4545000	3283.12
chrX	4550000	2976.56
chrX	4555000	2845.71
chrX	4560000	2937.08
chrX	4565000	3379.74
chrX	4570000	4087.24
chrX	4575000	3245.23
chrX	4580000	2444.71
chrX	4585000	2704.78
chrX	4590000	2696.73
chrX	4595000	2784.99
chrX	4600000	3145.47
chrX	4605000	2753.19
chrX	4610000	2765.57
chrX	4615000	2525.95
chrX	4620000	2528.28
chrX	4625000	2855.27
chrX	4630000	2622.10
chrX	4635000	2805.00
chrX	4640000	2092.26
chrX	4645000	2836.86
chrX	4650000	3093.60
chrX	4655000	2137.26
chrX	4660000	2400.67
chrX	4665000	2516.10
chrX	4670000	2695.94
chrX	4675000	3502.76
chrX	4680000	2225.23
chrX	4685000	2892.84
chrX	4690000	2613.08
chrX	4695000	2661.02
chrX	4700000	3017.88
chrX	4705000	2682.52
chrX	4710000	3198.86
chrX	4715000	3548.18
chrX	4720000	2381.51
chrX	4725000	3208.32
chrX	4730000	2633.62
chrX	4735000	2209.64
chrX	4740000	2520.60
chrX	4745000	3069.44
chrX	4750000	2421.90
chrX	4755000	2715.85
chrX	4760000	2499.41
chrX	4765000	2720.03
chrX	4770000	3359.08
chrX	4775000	2653.81
chrX	4780000	2404.70
chrX	4785000	3013.44
chrX	4790000	3418.59
chrX	4795000	2936.26
chrX	4800000	3027.30
chrX	4805000	2859.02
chrX	4810000	2126.31
chrX	4815000	2994.65
chrX	4820000	2675.43
chrX	4825000	2635.44
chrX	4830000	3342.28
chrX	4835000	3127.48
chrX	4840000	2740.79
chrX	4845000	2561.67
chrX	4850000	2550.59
chrX	4855000	2232.98
chrX	4860000	3019.94
chrX	4865000	2186.30
chrX	4870000	3250.19
chrX	4875000	3051.10
chrX	4880000	3162.84
chrX	4885000	2712.30
chrX	4890000	2710.24
chrX	4895000	3470.43
chrX	4900000	3051.64
chrX	4905000	2477.17
chrX	4910000	2713.79
chrX	4915000	3204.87
chrX	4920000	2913.33
chrX	4925000	2584.77
chrX	4930000	2375.80
chrX	4935000	2854.57
chrX	4940000	3599.74
chrX	4945000	2825.90
chrX	4950000	2775.65
chrX	4955000	3465.92
chrX	4960000	2674.19
chrX	4965000	2682.41
chrX	4970000	3024.04
chrX	4975000	3025.89
chrX	4980000	3023.62
chrX	4985000	3097.43
chrX	4990000	2402.28
chrX	4995000	3005.65
chrX	5000000	2885.67
chrX	5005000	2172.96
chrX	5010000	3127.24
chrX	5015000	2640.61
chrX	5020000	3339.65
chrX	5025000	2350.04
chrX	5030000	3246.53
chrX	5035000	2971.72
chrX	5040000	2771.57
chrX	5045000	2432.20
chrX	5050000	3412.67
chrX	5055000	1967.95
chrX	5060000	3032.23
chrX	5065000	2867.43
chrX	5070000	2772.97
chrX	5075000	3400.21
chrX	5080000	3070.19
chrX	5085000	3083.73
chrX	5090000	2628.67
chrX	5095000	3236.52
chrX	5100000	3453.67
chrX	5105000	2215.93
chrX	5110000	2549.01
chrX	5115000	2419.34
chrX	5120000	2828.86
chrX	5125000	3018.67
chrX	5130000	3260.13
chrX	5135000	2658.47
chrX	5140000	3255.88
chrX	5145000	2664.86
chrX	5150000	2768.36
chrX	5155000	3300.17
chrX	5160000	2543.22
chrX	5165000	2466.14
chrX	5170000	2671.02
chrX	5175000	2393.07
chrX	5180000	3060.13
chrX	5185000	2553.67
chrX	5190000	3114.68
chrX	5195000	2422.19
chrX	5200000	2663.55
chrX	5205000	2677.60
chrX	5210000	2748.43
chrX	5215000	2521.74
chrX	5220000	2852.68
chrX	5225000	2425.78
chrX	5230000	2923.35
chrX	5235000	2468.07
chrX	5240000	2923.01
chrX	5245000	2942.34
chrX	5250000	3326.90
chrX	5255000	2973.47
chrX	5260000	3171.03
chrX	5265000	2373.43
chrX	5270000	2835.55
chrX	5275000	2519.75
chrX	5280000	3322.06
chrX	5285000	3133.69
chrX	5290000	3634.02
chrX	5295000	2638.45
chrX	5300000	2689.61
chrX	5305000	2968.42
chrX	5310000	3616.80
chrX	5315000	2207.53
chrX	5320000	2844.75
chrX	5325000	2560.42
chrX	5330000	2725.10
chrX	5335000	3022.39
chrX	5340000	3172.64
chrX	5345000	3096.23
chrX	5350000	2565.18
chrX	5355000	2427.47
chrX	5360000	3079.96
chrX	5365000	3302.66
chrX	5370000	3282.31
chrX	5375000	2355.92
chrX	5380000	3256.23
chrX	5385000	2689.41
chrX	5390000	2197.65
chrX	5395000	2189.16
chrX	5400000	1422.36
chrX	5405000	2217.66
chrX	5410000	3101.95
chrX	5415000	3070.74
chrX	5420000	2790.24
chrX	5425000	3188.48
chrX	5430000	2419.67
chrX	5435000	3193.49
chrX	5440000	3359.54
chrX	5445000	3104.99
chrX	5450000	2808.54
chrX	5455000	2829.61
chrX	5460000	2728.71
chrX	5465000	2867.53
chrX	5470000	3629.86
chrX	5475000	2909.91
chrX	5480000	3181.92
chrX	5485000	2959.46
chrX	5490000	2930.04
chrX	5495000	3129.44
chrX	5500000	3114.48
chrX	5505000	2828.48
chrX	5510000	3706.50
chrX	5515000	3341.20
chrX	5520000	2439.87
chrX	5525000	2692.15
chrX	5530000	2666.06
chrX	5535000	3647.83
chrX	5540000	3287.29
chrX	5545000	3434.60
chrX	5550000	3275.05
chrX	5555000	3112.08
chrX	5560000	3121.86
chrX	5565000	3958.97
chrX	5570000	3600.95
chrX	5575000	3735.82
chrX	5580000	3128.65
chrX	5585000	3211.44
chrX	5590000	3874.58
chrX	5595000	3053.41
chrX	5600000	2656.60
chrX	5605000	3183.99
chrX	5610000	2391.25
chrX	5615000	2980.79
chrX	5620000	3443.40
chrX	5625000	3282.41
chrX	5630000	2623.79
chrX	5635000	2367.01
chrX	5640000	3546.86
chrX	5645000	3483.60
chrX	5650000	3035.99
chrX	5655000	3122.29
chrX	5660000	2939.94
chrX	5665000	2179.54
chrX	5670000	2636.64
chrX	5675000	2998.06
chrX	5680000	1929.66
chrX	5685000	2472.19
chrX	5690000	3593.29
chrX	5695000	3773.53
chrX	5700000	2848.63
chrX	5705000	2944.65
chrX	5710000	3299.58
chrX	5715000	1737.05
chrX	5720000	2539.89
chrX	5725000	2305.49
chrX	5730000	2374.96
chrX	5735000	2915.39
chrX	5740000	2657.38
chrX	5745000	2542.13
chrX	5750000	2749.56
chrX	5755000	3320.25
chrX	5760000	2242.93
chrX	5765000	3092.05
chrX	5770000	2788.93
chrX	5775000	2200.03
chrX	5780000	3706.03
chrX	5785000	3015.82
chrX	5790000	2599.80
chrX	5795000	2638.67
chrX	5800000	2666.61
chrX	5805000	3043.61
chrX	5810000	3388.22
chrX	5815000	3522.10
chrX	5820000	3008.87
chrX	5825000	3637.10
chrX	5830000	3246.77
chrX	5835000	2056.19
chrX	5840000	3455.16
chrX	5845000	3087.71
chrX	5850000	3140.91
chrX	5855000	3426.99
chrX	5860000	3629.45
chrX	5865000	3433.07
chrX	5870000	3012.22
chrX	5875000	2007.97
chrX	5880000	3009.17
chrX	5885000	3089.40
chrX	5890000	2997.98
chrX	5895000	2408.58
chrX	5900000	3320.64
chrX	5905000	2146.06
chrX	5910000	3785.96
chrX	5915000	2912.29
chrX	5920000	2909.25
chrX	5925000	3350.79
chrX	5930000	4387.31
chrX	5935000	3758.82
chrX	5940000	3428.30
chrX	5945000	3345.40
chrX	5950000	2969.82
chrX	5955000	3052.58
chrX	5960000	2183.99
chrX	5965000	4004.04
chrX	5970000	3680.15
chrX	5975000	3555.72
chrX	5980000	3073.60
chrX	5985000	4050.60
chrX	5990000	4326.34
chrX	5995000	3797.55
chrX	6000000	3568.52
chrX	6005000	2518.59
chrX	6010000	2350.99
chrX	6015000	3361.27
chrX	6020000	3890.77
chrX	6025000	3311.09
chrX	6030000	3247.65
chrX	6035000	3463.04
chrX	6040000	3217.29
chrX	6045000	3108.30
chrX	6050000	2038.35
chrX	6055000	3562.23
chrX	6060000	3432.17
chrX	6065000	3755.06
chrX	6070000	3152.95
chrX	6075000	2977.72
chrX	6080000	3548.87
chrX	6085000	3505.37
chrX	6090000	3713.84
chrX	6095000	3138.40
chrX	6100000	3581.75
chrX	6105000	3222.71
chrX	6110000	4244.60
chrX	6115000	3197.63
chrX	6120000	4316.92
chrX	6125000	2474.45
chrX	6130000	2950.07
chrX	6135000	2649.43
chrX	6140000	1988.03
chrX	6145000	3661.34
chrX	6150000	3257.90
chrX	6155000	4160.33
chrX	6160000	3534.56
chrX	6165000	2919.37
chrX	6170000	3472.97
chrX	6175000	2937.08
chrX	6180000	3276.80
chrX	6185000	3131.31
chrX	6190000	2349.93
chrX	6195000	2932.27
chrX	6200000	3674.04
chrX	6205000	2866.07
chrX	6210000	2654.50
chrX	6215000	3788.92
chrX	6220000	3354.08
chrX	6225000	4448.70
chrX	6230000	2468.96
chrX	6235000	3304.57
chrX	6240000	3901.80
chrX	6245000	2904.52
chrX	6250000	2601.05
chrX	6255000	3476.40
chrX	6260000	3659.29
chrX	6265000	3858.00
chrX	6270000	2925.66
chrX	6275000	3512.03
chrX	6280000	3103.42
chrX	6285000	3417.21
chrX	6290000	3828.92
chrX	6295000	2636.26
chrX	6300000	4174.88
chrX	6305000	2992.79
chrX	6310000	3328.49
chrX	6315000	3335.35
chrX	6320000	3473.07
chrX	6325000	3501.07
chrX	6330000	2999.87
chrX	6335000	2888.10
chrX	6340000	3277.15
chrX	6345000	4180.11
chrX	6350000	3031.88
chrX	6355000	2707.38
chrX	6360000	3112.00
chrX	6365000	3319.47
chrX	6370000	3157.99
chrX	6375000	3865.14
chrX	6380000	3669.38
chrX	6385000	3569.60
chrX	6390000	2754.03
chrX	6395000	2789.75
chrX	6400000	3384.05
chrX	6405000	2533.01
chrX	6410000	3192.86
chrX	6415000	2796.48
chrX	6420000	3661.39
chrX	6425000	3218.49
chrX	6430000	3752.87
chrX	6435000	2164.54
chrX	6440000	3430.09
chrX	6445000	2422.36
chrX	6450000	1777.06
chrX	6455000	2953.82
chrX	6460000	3371.12
chrX	6465000	3206.42
chrX	6470000	3675.83
chrX	6475000	4025.53
chrX	6480000	3469.25
chrX	6485000	2345.52
chrX	6490000	2996.13
chrX	6495000	3636.23
chrX	6500000	990.65
chrX	6505000	2523.79
chrX	6510000	3529.65
chrX	6515000	3682.14
chrX	6520000	3615.45
chrX	6525000	4158.87
chrX	6530000	4314.95
chrX	6535000	4350.60
chrX	6540000	3240.93
chrX	6545000	3110.19
chrX	6550000	3865.78
chrX	6555000	3101.76
chrX	6560000	2869.35
chrX	6565000	3526.10
chrX	6570000	3569.49
chrX	6575000	4544.83
chrX	6580000	3297.81
chrX	6585000	3094.76
chrX	6590000	4542.57
chrX	6595000	3498.00
chrX	6600000	3474.59
chrX	6605000	2627.08
chrX	6610000	2645.58
chrX	6615000	3297.02
chrX	6620000	3825.01
chrX	6625000	4026.03
chrX	6630000	4902.82
chrX	6635000	3204.67
chrX	6640000	3327.50
chrX	6645000	4119.35
chrX	6650000	4819.17
chrX	6655000	3454.56
chrX	6660000	4069.78
chrX	6665000	5070.35
chrX	6670000	3988.42
chrX	6675000	5165.33
chrX	6680000	3314.48
chrX	6685000	3534.37
chrX	6690000	4661.54
chrX	6695000	4099.35
chrX	6700000	3754.95
chrX	6705000	3628.22
chrX	6710000	3124.53
chrX	6715000	3509.79
chrX	6720000	4074.96
chrX	6725000	3741.66
chrX	6730000	2926.81
chrX	6735000	3919.17
chrX	6740000	3783.28
chrX	6745000	4400.24
chrX	6750000	3759.55
chrX	6755000	3896.82
chrX	6760000	3375.08
chrX	6765000	4555.23
chrX	6770000	3849.13
chrX	6775000	3439.30
chrX	6780000	3469.87
chrX	6785000	3111.77
chrX	6790000	3912.39
chrX	6795000	3571.06
chrX	6800000	4450.65
chrX	6805000	3432.97
chrX	6810000	3633.14
chrX	6815000	3821.80
chrX	6820000	3185.15
chrX	6825000	2848.20
chrX	6830000	2441.99
chrX	6835000	4107.77
chrX	6840000	3527.41
chrX	6845000	4410.54
chrX	6850000	1687.58
chrX	6855000	2534.56
chrX	6860000	3935.58
chrX	6865000	4338.77
chrX	6870000	4109.06
chrX	6875000	2550.48
chrX	6880000	3677.19
chrX	6885000	5020.04
chrX	6890000	4069.64
chrX	6895000	2868.73
chrX	6900000	3502.08
chrX	6905000	2994.54
chrX	6910000	3838.75
chrX	6915000	3187.44
chrX	6920000	4104.79
chrX	6925000	2931.31
chrX	6930000	3702.42
chrX	6935000	3178.52
chrX	6940000	4104.29
chrX	6945000	2862.15
chrX	6950000	2761.21
chrX	6955000	3763.90
chrX	6960000	5263.24
chrX	6965000	3400.24
chrX	6970000	4174.11
chrX	6975000	4870.05
chrX	6980000	4182.84
chrX	6985000	2588.49
chrX	6990000	4094.39
chrX	6995000	4926.36
chrX	7000000	4815.57
chrX	7005000	5976.97
chrX	7010000	6229.33
chrX	7015000	4542.58
chrX	7020000	3317.05
chrX	7025000	3824.47
chrX	7030000	5765.95
chrX	7035000	3448.29
chrX	7040000	4225.56
chrX	7045000	4805.73
chrX	7050000	4712.60
chrX	7055000	4872.25
chrX	7060000	4292.90
chrX	7065000	3399.46
chrX	7070000	3771.06
chrX	7075000	4887.63
chrX	7080000	3967.42
chrX	7085000	4767.17
chrX	7090000	5292.54
chrX	7095000	4028.36
chrX	7100000	3967.07
chrX	7105000	4273.39
chrX	7110000	2913.63
chrX	7115000	4160.07
chrX	7120000	3762.92
chrX	7125000	4146.82
chrX	7130000	3513.35
chrX	7135000	5006.07
chrX	7140000	2590.02
chrX	7145000	4502.06
chrX	7150000	4782.12
chrX	7155000	4077.60
chrX	7160000	4095.31
chrX	7165000	2510.58
chrX	7170000	4533.52
chrX	7175000	4618.34
chrX	7180000	4491.06
chrX	7185000	4263.32
chrX	7190000	4036.39
chrX	7195000	4135.85
chrX	7200000	3528.67
chrX	7205000	4000.99
chrX	7210000	3089.34
chrX	7215000	4229.70
chrX	7220000	3141.98
chrX	7225000	3507.67
chrX	7230000	3793.61
chrX	7235000	4179.31
chrX	7240000	4517.36
chrX	7245000	4146.82
chrX	7250000	3955.99
chrX	7255000	4535.50
chrX	7260000	3860.55
chrX	7265000	4005.14
chrX	7270000	3655.60
chrX	7275000	3708.37
chrX	7280000	3313.08
chrX	7285000	3599.45
chrX	7290000	2991.86
chrX	7295000	3674.36
chrX	7300000	4037.65
chrX	7305000	3336.22
chrX	7310000	3838.39
chrX	7315000	3139.35
chrX	7320000	3009.53
chrX	7325000	3475.52
chrX	7330000	3211.02
chrX	7335000	1931.94
chrX	7340000	2947.45
chrX	7345000	3446.01
chrX	7350000	3529.25
chrX	7355000	4004.79
chrX	7360000	2856.69
chrX	7365000	3733.86
chrX	7370000	2969.74
chrX	7375000	2462.50
chrX	7380000	3662.34
chrX	7385000	3708.21
chrX	7390000	2759.45
chrX	7395000	1944.91
chrX	7400000	4216.54
chrX	7405000	3641.48
chrX	7410000	3409.68
chrX	7415000	3037.90
chrX	7420000	2967.19
chrX	7425000	1888.01
chrX	7430000	3054.03
chrX	7435000	2282.32
chrX	7440000	3555.92
chrX	7445000	2915.18
chrX	7450000	3180.16
chrX	7455000	3979.29
chrX	7460000	2938.33
chrX	7465000	3147.03
chrX	7470000	3208.36
chrX	7475000	3297.71
chrX	7480000	3122.57
chrX	7485000	3407.91
chrX	7490000	2769.57
chrX	7495000	2480.01
chrX	7500000	3352.07
chrX	7505000	2013.13
chrX	7510000	2250.69
chrX	7515000	3646.70
chrX	7520000	3865.92
chrX	7525000	2652.22
chrX	7530000	3368.26
chrX	7535000	3814.94
chrX	7540000	2347.39
chrX	7545000	3628.61
chrX	7550000	3704.25
chrX	7555000	2882.10
chrX	7560000	3320.48
chrX	7565000	3606.56
chrX	7570000	3655.69
chrX	7575000	2927.60
chrX	7580000	2346.51
chrX	7585000	3585.52
chrX	7590000	3570.14
chrX	7595000	2959.20
chrX	7600000	2988.76
chrX	7605000	3482.12
chrX	7610000	4000.06
chrX	7615000	3773.04
chrX	7620000	3000.01
chrX	7670000	1565.30
chrX	7675000	3616.99
chrX	7680000	3819.41
chrX	7685000	3093.79
chrX	7690000	2576.02
chrX	7695000	3115.70
chrX	7700000	2627.82
chrX	7705000	3425.96
chrX	7710000	3518.42
chrX	7715000	3347.04
chrX	7720000	2809.24
chrX	7725000	2546.03
chrX	7730000	2812.06
chrX	7735000	2812.34
chrX	7740000	4023.73
chrX	7745000	3049.37
chrX	7750000	2961.38
chrX	7755000	3726.87
chrX	7760000	3577.47
chrX	7765000	2980.20
chrX	7770000	2819.66
chrX	7775000	3033.14
chrX	7780000	3466.01
chrX	7785000	3360.55
chrX	7790000	3677.89
chrX	7795000	3118.35
chrX	7800000	3442.57
chrX	7805000	3226.92
chrX	7810000	2229.23
chrX	7815000	2624.12
chrX	7820000	3080.42
chrX	7825000	3095.39
chrX	7830000	3068.71
chrX	7835000	3591.71
chrX	7840000	3237.58
chrX	7845000	2883.91
chrX	7850000	3670.90
chrX	7855000	3423.49
chrX	7860000	4120.10
chrX	7865000	4112.77
chrX	7870000	2997.62
chrX	7875000	4330.98
chrX	7880000	2529.70
chrX	7885000	4274.00
chrX	7890000	4766.49
chrX	7895000	4664.83
chrX	7900000	4234.54
chrX	7905000	4250.11
chrX	7910000	3264.31
chrX	7915000	4683.25
chrX	7920000	4123.07
chrX	7925000	3447.74
chrX	7930000	3460.65
chrX	7935000	3671.85
chrX	7940000	3562.19
chrX	7945000	4768.86
chrX	7950000	4442.64
chrX	7955000	2401.26
chrX	7960000	3750.12
chrX	7965000	3778.35
chrX	7970000	1539.36
chrX	7975000	4013.21
chrX	7980000	4156.21
chrX	7985000	4209.11
chrX	7990000	3232.73
chrX	7995000	2928.29
chrX	8000000	2486.07
chrX	8005000	2374.33
chrX	8010000	3610.36
chrX	8015000	2543.23
chrX	8020000	3102.69
chrX	8025000	3210.96
chrX	8030000	3423.43
chrX	8035000	3535.23
chrX	8040000	3050.44
chrX	8045000	4062.59
chrX	8050000	2611.97
chrX	8055000	3229.00
chrX	8060000	3108.41
chrX	8065000	3144.21
chrX	8070000	3080.16
chrX	8075000	3328.30
chrX	8080000	3708.95
chrX	8085000	3217.18
chrX	8090000	2604.79
chrX	8095000	3181.72
chrX	8100000	3072.78
chrX	8105000	2806.93
chrX	8110000	3394.25
chrX	8115000	2869.34
chrX	8120000	3175.60
chrX	8125000	2508.06
chrX	8130000	2112.58
chrX	8135000	1537.94
chrX	8140000	2635.34
chrX	8145000	2500.14
chrX	8150000	3533.95
chrX	8155000	2636.24
chrX	8160000	3357.08
chrX	8165000	2968.91
chrX	8170000	2701.98
chrX	8175000	3237.92
chrX	8180000	3476.47
chrX	8185000	3501.39
chrX	8190000	1901.45
chrX	8195000	3087.28
chrX	8200000	2619.35
chrX	8205000	2784.45
chrX	8210000	2761.88
chrX	8215000	3107.36
chrX	8220000	2842.22
chrX	8225000	2974.89
chrX	8230000	2592.62
chrX	8235000	2498.24
chrX	8240000	2339.71
chrX	8245000	2020.71
chrX	8250000	3177.38
chrX	8255000	3179.88
chrX	8260000	3282.20
chrX	8265000	3129.74
chrX	8270000	4100.77
chrX	8275000	3343.39
chrX	8280000	2935.33
chrX	8285000	3167.04
chrX	8290000	3334.47
chrX	8295000	3115.49
chrX	8300000	2778.12
chrX	8305000	3904.07
chrX	8310000	4189.67
chrX	8315000	2986.19
chrX	8320000	2319.35
chrX	8325000	3272.21
chrX	8330000	2750.93
chrX	8335000	2460.86
chrX	8340000	2944.16
chrX	8345000	2528.44
chrX	8350000	3470.05
chrX	8355000	2941.99
chrX	8360000	2120.69
chrX	8365000	2552.51
chrX	8370000	2706.93
chrX	8375000	3245.81
chrX	8380000	3453.26
chrX	8385000	3831.98
chrX	8390000	2937.55
chrX	8395000	2950.64
chrX	8400000	3147.37
chrX	8405000	2473.31
chrX	8410000	2538.38
chrX	8415000	2469.28
chrX	8420000	2322.27
chrX	8425000	2840.67
chrX	8430000	2255.19
chrX	8435000	2090.43
chrX	8440000	3634.74
chrX	8445000	2675.05
chrX	8450000	2275.96
chrX	8455000	2582.29
chrX	8460000	3453.25
chrX	8465000	3081.87
chrX	8470000	2423.51
chrX	8475000	3053.72
chrX	8480000	3367.50
chrX	8485000	2533.94
chrX	8490000	3407.83
chrX	8495000	2172.08
chrX	8500000	2819.90
chrX	8505000	2441.77
chrX	8510000	2407.65
chrX	8515000	3652.86
chrX	8520000	2600.89
chrX	8525000	2750.89
chrX	8530000	2799.96
chrX	8535000	3670.30
chrX	8540000	3237.95
chrX	8545000	3045.15
chrX	8550000	3578.39
chrX	8555000	3430.37
chrX	8560000	3187.73
chrX	8565000	2653.49
chrX	8570000	2653.38
chrX	8575000	3105.62
chrX	8580000	2310.77
chrX	8585000	3454.26
chrX	8590000	3428.23
chrX	8595000	3644.55
chrX	8600000	3218.03
chrX	8605000	3028.44
chrX	8610000	2645.86
chrX	8615000	2771.11
chrX	8620000	4311.60
chrX	8625000	3857.05
chrX	8630000	3571.77
chrX	8635000	2252.62
chrX	8640000	2999.24
chrX	8645000	2954.60
chrX	8650000	3790.61
chrX	8655000	3208.34
chrX	8660000	3064.81
chrX	8665000	3505.28
chrX	8670000	2995.33
chrX	8675000	3228.07
chrX	8680000	3667.86
chrX	8685000	3788.97
chrX	8690000	3252.71
chrX	8695000	2820.12
chrX	8700000	3726.25
chrX	8705000	2844.97
chrX	8710000	3391.99
chrX	8715000	3183.01
chrX	8720000	4122.55
chrX	8725000	3432.08
chrX	8730000	3190.84
chrX	8735000	2591.28
chrX	8740000	4367.77
chrX	8745000	3008.46
chrX	8750000	3263.33
chrX	8755000	3287.32
chrX	8760000	2458.26
chrX	8765000	3557.73
chrX	8770000	3879.48
chrX	8775000	3540.05
chrX	8780000	3240.13
chrX	8785000	3137.56
chrX	8790000	2495.35
chrX	8795000	2696.90
chrX	8800000	2783.43
chrX	8805000	3401.02
chrX	8810000	2559.14
chrX	8815000	3996.29
chrX	8820000	4154.35
chrX	8825000	3310.03
chrX	8830000	2600.14
chrX	8835000	3780.28
chrX	8840000	3598.85
chrX	8845000	4057.61
chrX	8850000	2922.04
chrX	8855000	3261.92
chrX	8860000	3149.09
chrX	8865000	2301.54
chrX	8870000	3455.61
chrX	8875000	3918.59
chrX	8880000	3778.49
chrX	8885000	3361.56
chrX	8890000	2592.28
chrX	8895000	2668.18
chrX	8900000	3476.91
chrX	8905000	4729.36
chrX	8910000	2308.50
chrX	8915000	3363.48
chrX	8920000	4520.60
chrX	8925000	3586.43
chrX	8930000	4167.69
chrX	8935000	4124.50
chrX	8940000	3070.06
chrX	8945000	2250.67
chrX	8950000	2501.30
chrX	8955000	3911.67
chrX	8960000	2308.66
chrX	8965000	2703.39
chrX	8970000	3487.52
chrX	8975000	2813.25
chrX	8980000	2188.09
chrX	8985000	3023.40
chrX	8990000	2127.57
chrX	8995000	2632.81
chrX	9000000	3942.99
chrX	9005000	3380.79
chrX	9010000	3185.78
chrX	9015000	3102.29
chrX	9020000	3058.67
chrX	9025000	3429.63
chrX	9030000	3148.60
chrX	9035000	3297.12
chrX	9040000	3137.37
chrX	9045000	3545.97
chrX	9050000	4035.94
chrX	9055000	3250.20
chrX	9060000	3477.66
chrX	9065000	3440.17
chrX	9070000	2738.58
chrX	9075000	3558.55
chrX	9080000	3429.08
chrX	9085000	3567.09
chrX	9090000	3083.05
chrX	9095000	3519.39
chrX	9100000	3380.11
chrX	9105000	3713.32
chrX	9110000	3159.96
chrX	9115000	3605.62
chrX	9120000	2750.58
chrX	9125000	3102.19
chrX	9130000	3326.44
chrX	9135000	3444.36
chrX	9140000	3221.22
chrX	9145000	3675.11
chrX	9150000	2820.23
chrX	9155000	3749.91
chrX	9160000	3600.53
chrX	9165000	2968.94
chrX	9170000	4174.14
chrX	9175000	4018.41
chrX	9180000	3802.97
chrX	9185000	3346.87
chrX	9190000	4096.74
chrX	9195000	2866.70
chrX	9200000	3129.49
chrX	9205000	3541.35
chrX	9210000	3231.68
chrX	9215000	3306.72
chrX	9220000	3756.64
chrX	9225000	3323.43
chrX	9230000	3772.25
chrX	9235000	4351.06
chrX	9240000	3209.26
chrX	9245000	2808.34
chrX	9250000	2685.49
chrX	9255000	3605.97
chrX	9260000	3984.87
chrX	9265000	4215.06
chrX	9270000	2903.25
chrX	9275000	4624.78
chrX	9280000	3709.35
chrX	9285000	3701.74
chrX	9290000	4177.42
chrX	9295000	3996.47
chrX	9300000	3796.03
chrX	9305000	3429.31
chrX	9310000	3665.03
chrX	9315000	3426.82
chrX	9320000	4911.98
chrX	9325000	4947.47
chrX	9330000	4052.63
chrX	9335000	3556.30
chrX	9340000	3750.01
chrX	9345000	4288.72
chrX	9350000	3488.78
chrX	9355000	3321.33
chrX	9360000	3730.84
chrX	9365000	3992.21
chrX	9370000	7017.01
chrX	9375000	5399.67
chrX	9380000	3912.61
chrX	9385000	2960.54
chrX	9390000	3947.86
chrX	9395000	4144.27
chrX	9400000	4701.41
chrX	9405000	4248.80
chrX	9410000	4078.37
chrX	9415000	3998.43
chrX	9420000	4374.79
chrX	9425000	4463.80
chrX	9430000	2395.03
chrX	9435000	4257.47
chrX	9440000	3414.05
chrX	9445000	3645.02
chrX	9450000	3411.48
chrX	9455000	3565.73
chrX	9460000	3033.41
chrX	9465000	3482.45
chrX	9470000	3968.23
chrX	9475000	3326.11
chrX	9480000	4374.37
chrX	9485000	3759.97
chrX	9490000	3657.99
chrX	9495000	4211.90
chrX	9500000	4291.43
chrX	9505000	2857.76
chrX	9510000	4102.97
chrX	9515000	3209.42
chrX	9520000	5015.43
chrX	9525000	3139.92
chrX	9530000	3601.79
chrX	9535000	3446.41
chrX	9540000	3052.36
chrX	9545000	3449.83
chrX	9550000	3755.72
chrX	9555000	3650.48
chrX	9560000	3154.25
chrX	9565000	5099.95
chrX	9570000	5071.25
chrX	9575000	3927.20
chrX	9580000	3723.77
chrX	9585000	3405.05
chrX	9590000	3657.48
chrX	9595000	2956.45
chrX	9600000	3559.85
chrX	9605000	3274.88
chrX	9610000	3297.05
chrX	9615000	3758.88
chrX	9620000	3969.27
chrX	9625000	3719.01
chrX	9630000	4449.04
chrX	9635000	2592.60
chrX	9640000	3997.97
chrX	9645000	5610.36
chrX	9650000	5256.23
chrX	9655000	4338.47
chrX	9660000	4780.93
chrX	9665000	4653.78
chrX	9670000	3922.57
chrX	9675000	5095.35
chrX	9680000	3715.64
chrX	9685000	4361.33
chrX	9690000	3823.51
chrX	9695000	3207.11
chrX	9700000	3899.46
chrX	9705000	4229.05
chrX	9710000	4492.72
chrX	9715000	3230.55
chrX	9720000	4198.02
chrX	9725000	4054.62
chrX	9730000	4452.42
chrX	9735000	3870.49
chrX	9740000	4091.13
chrX	9745000	3931.26
chrX	9750000	2550.08
chrX	9755000	3094.52
chrX	9760000	4886.89
chrX	9765000	3777.35
chrX	9770000	4011.20
chrX	9775000	4488.80
chrX	9780000	4478.42
chrX	9785000	3790.94
chrX	9790000	4526.60
chrX	9795000	5047.87
chrX	9800000	3435.17
chrX	9805000	4949.23
chrX	9810000	4349.52
chrX	9815000	4427.55
chrX	9820000	3983.42
chrX	9825000	5034.80
chrX	9830000	4855.28
chrX	9835000	2996.32
chrX	9840000	4294.71
chrX	9845000	4591.22
chrX	9850000	3251.62
chrX	9855000	3428.22
chrX	9860000	4464.21
chrX	9865000	3432.60
chrX	9870000	4301.88
chrX	9875000	3256.54
chrX	9880000	2285.23
chrX	9885000	4169.57
chrX	9890000	4381.52
chrX	9895000	5232.57
chrX	9900000	4115.32
chrX	9905000	4861.53
chrX	9910000	4347.36
chrX	9915000	3656.15
chrX	9920000	4618.92
chrX	9925000	4693.91
chrX	9930000	4256.09
chrX	9935000	4445.74
chrX	9940000	3678.27
chrX	9945000	4287.63
chrX	9950000	4663.32
chrX	9955000	3865.58
chrX	9960000	4755.11
chrX	9965000	4776.94
chrX	9970000	4744.45
chrX	9975000	4875.03
chrX	9980000	3442.07
chrX	9985000	5036.90
chrX	9990000	4806.06
chrX	9995000	3594.88
chrX	10000000	3991.73
chrX	10005000	3548.77
chrX	10010000	5220.01
chrX	10015000	3894.92
chrX	10020000	5387.20
chrX	10025000	4265.43
chrX	10030000	4129.33
chrX	10035000	4614.93
chrX	10040000	5518.09
chrX	10045000	4424.50
chrX	10050000	4685.43
chrX	10055000	4110.67
chrX	10060000	2857.43
chrX	10065000	5022.08
chrX	10070000	4447.65
chrX	10075000	4740.91
chrX	10080000	4135.48
chrX	10085000	3704.39
chrX	10090000	4284.54
chrX	10095000	4246.54
chrX	10100000	5412.86
chrX	10105000	4640.61
chrX	10110000	4599.13
chrX	10115000	3362.97
chrX	10120000	3852.24
chrX	10125000	3512.90
chrX	10130000	3959.96
chrX	10135000	3839.04
chrX	10140000	3978.98
chrX	10145000	4912.08
chrX	10150000	4533.48
chrX	10155000	3906.24
chrX	10160000	4805.94
chrX	10165000	2635.01
chrX	10170000	4006.44
chrX	10175000	4689.80
chrX	10180000	4321.85
chrX	10185000	3921.67
chrX	10190000	4535.62
chrX	10195000	2356.55
chrX	10200000	3265.53
chrX	10205000	3408.79
chrX	10210000	3681.16
chrX	10215000	2663.16
chrX	10220000	3591.70
chrX	10225000	3811.70
chrX	10230000	3174.89
chrX	10235000	3296.33
chrX	10240000	3427.23
chrX	10245000	3412.15
chrX	10250000	3836.57
chrX	10255000	3253.28
chrX	10260000	3985.53
chrX	10265000	3102.49
chrX	10270000	2483.69
chrX	10275000	3827.68
chrX	10280000	3758.36
chrX	10285000	2601.95
chrX	10290000	3217.14
chrX	10295000	2790.01
chrX	10300000	3537.56
chrX	10305000	3249.24
chrX	10310000	3147.84
chrX	10315000	3029.41
chrX	10320000	2682.63
chrX	10325000	3121.21
chrX	10330000	3890.29
chrX	10335000	3964.49
chrX	10340000	3089.67
chrX	10345000	3589.14
chrX	10350000	2621.37
chrX	10355000	3156.61
chrX	10360000	4611.60
chrX	10365000	3407.32
chrX	10370000	3887.29
chrX	10375000	2675.51
[truncated: 28,178 more rows]
