# Supplementary material for: Highly interacting regions of the human genome are enriched with enhancers and bound by DNA repair proteins
Source: Sci Rep. 2019 Mar 14;9:4577. doi: 10.1038/s41598-019-40770-9 (PMC6418152; doi:10.1038/s41598-019-40770-9)
Supplement: Supplementary file 3 — Supplementary information SI-3 [file 41598_2019_40770_MOESM3_ESM.xlsx]

## Sheet: ENCODE 1
The ChIP-seq data downloaded from ENCODE databases. The sheet shows the chromatin-associated proteins. The protein name, full names, gene names, UniProt and ENCODE IDs, and function are shown.
Protein	UniProt ID	Chromosome	Gene start (bp)	Gene end (bp)	Protein names	Gene names	Length	Number of ENCODE datasets	ENCODE ChIP-seq data ID
ATF2	P15336	2	175936978	176033110	Cyclic AMP-dependent transcription factor ATF-2 (cAMP-dependent transcription factor ATF-2) (EC 2.3.1.48) (Activating transcription factor 2) (Cyclic AMP-responsive element-binding protein 2) (CREB-2) (cAMP-responsive element-binding protein 2) (HB16) (Histone acetyltransferase ATF2) (cAMP response element-binding protein CRE-BP1)	ATF2 CREB2 CREBP1	505	2	ENCFF000NRW; ENCFF000NRY
ATF3	P18847	1	212738676	212794119	Cyclic AMP-dependent transcription factor ATF-3 (cAMP-dependent transcription factor ATF-3) (Activating transcription factor 3)	ATF3	181	2	ENCFF000NSF; ENCFF000NSH
BATF	Q16520	14	75988768	76013358	Basic leucine zipper transcriptional factor ATF-like (B-cell-activating transcription factor) (B-ATF) (SF-HT-activated gene 2 protein) (SFA-2)	BATF	125	2	ENCFF000NSM; ENCFF000NSO
BCL11A	Q9H165	2	60678302	60780702	B-cell lymphoma/leukemia 11A (BCL-11A) (B-cell CLL/lymphoma 11A) (COUP-TF-interacting protein 1) (Ecotropic viral integration site 9 protein homolog) (EVI-9) (Zinc finger protein 856)	BCL11A CTIP1 EVI9 KIAA1809 ZNF856	835	2	ENCFF000NST; ENCFF000NSV
BCL3	P20749	19	45250962	45263301	B-cell lymphoma 3 protein (BCL-3) (Proto-oncogene BCL3)	BCL3 BCL4 D19S37	454	2	ENCFF000NTC; ENCFF000NTE
BCLAF1	Q9NYF8	6	136578001	136610989	Bcl-2-associated transcription factor 1 (Btf)	BCLAF1 BTF KIAA0164	920	2	ENCFF000NTK; ENCFF000NTM
BHLHE40	O14503	3	5020801	5027008	Class E basic helix-loop-helix protein 40 (bHLHe40) (Class B basic helix-loop-helix protein 2) (bHLHb2) (Differentially expressed in chondrocytes protein 1) (DEC1) (Enhancer-of-split and hairy-related protein 2) (SHARP-2) (Stimulated by retinoic acid gene 13 protein)	BHLHE40 BHLHB2 DEC1 SHARP2 STRA13	412	1	ENCFF000VSH
BRCA1	P38398	17	41196312	41277500	Breast cancer type 1 susceptibility protein (EC 2.3.2.27) (RING finger protein 53) (RING-type E3 ubiquitin transferase BRCA1)	BRCA1 RNF53	1863	1	ENCFF000VSN
CEBPB	P17676	20	48807376	48809212	CCAAT/enhancer-binding protein beta (C/EBP beta) (Liver activator protein) (LAP) (Liver-enriched inhibitory protein) (LIP) (Nuclear factor NF-IL6) (Transcription factor 5) (TCF-5)	CEBPB TCF5 PP9092	345	2	ENCFF000NTT; ENCFF000NTU
CHD1	O14646	5	98190908	98262240	Chromodomain-helicase-DNA-binding protein 1 (CHD-1) (EC 3.6.4.12) (ATP-dependent helicase CHD1)	CHD1	1710	1	ENCFF000VTO
CHD2	O14647	15	93426526	93571237	Chromodomain-helicase-DNA-binding protein 2 (CHD-2) (EC 3.6.4.12) (ATP-dependent helicase CHD2)	CHD2	1828	1	ENCFF000VTT
CREB1	P16220	2	208394461	208468155	Cyclic AMP-responsive element-binding protein 1 (CREB-1) (cAMP-responsive element-binding protein 1)	CREB1	341	2	ENCFF000NUA; ENCFF000NUC
CTCF	P49711	16	67596310	67673086	Transcriptional repressor CTCF (11-zinc finger protein) (CCCTC-binding factor) (CTCFL paralog)	CTCF	727	5	ENCFF000ARJ; ENCFF000VUF; ENCFF001HHT; ENCFF001HHV; ENCFF000ROP
CUX1	P39880	7	101458959	101927249	Homeobox protein cut-like 1 (CCAAT displacement protein) (CDP) (Homeobox protein cux-1)	CUX1 CUTL1	1505	1	ENCFF000VSX
E2F4	Q16254	16	67226072	67232821	Transcription factor E2F4 (E2F-4)	E2F4	413	1	ENCFF000VUN
EBF1	Q9UH73	5	158122928	158526769	Transcription factor COE1 (O/E-1) (OE-1) (Early B-cell factor)	EBF1 COE1 EBF	591	3	ENCFF000NUF; ENCFF000NUH; ENCFF000VUT
EGR1	P18146	5	137801179	137805004	Early growth response protein 1 (EGR-1) (AT225) (Nerve growth factor-induced protein A) (NGFI-A) (Transcription factor ETR103) (Transcription factor Zif268) (Zinc finger protein 225) (Zinc finger protein Krox-24)	EGR1 KROX24 ZNF225	543	3	ENCFF000NUN; ENCFF000NUU; ENCFF000NUW
ELF1	P32519	13	41506056	41635576	ETS-related transcription factor Elf-1 (E74-like factor 1)	ELF1	619	2	ENCFF000NVD; ENCFF000NVE
ELK1	P19419	X	47494920	47510003	ETS domain-containing protein Elk-1	ELK1	428	1	ENCFF000VVC
EP300	Q09472	22	41487790	41576081	Histone acetyltransferase p300 (p300 HAT) (EC 2.3.1.48) (E1A-associated protein p300)	EP300 P300	2414	4	ENCFF000NYV; ENCFF000NYX; ENCFF000WAQ; ENCFF000WBA
ESRRA	P11474	11	64073044	64084215	Steroid hormone receptor ERR1 (Estrogen receptor-like 1) (Estrogen-related receptor alpha) (ERR-alpha) (Nuclear receptor subfamily 3 group B member 1)	ESRRA ERR1 ESRL1 NR3B1	423	1	ENCFF000VVK
ETS1	P14921	11	128328656	128457453	Protein C-ets-1 (p54)	ETS1 EWSR2	441	2	ENCFF000NVN; ENCFF000NVO
EZH2	Q15910	7	148504475	148581413	Histone-lysine N-methyltransferase EZH2 (EC 2.1.1.43) (ENX-1) (Enhancer of zeste homolog 2) (Lysine N-methyltransferase 6)	EZH2 KMT6	746	1	ENCFF000ARQ
FOS	P01100	14	75745477	75748933	Proto-oncogene c-Fos (Cellular oncogene fos) (G0/G1 switch regulatory protein 7)	FOS G0S7	380	1	ENCFF000VTD
FOXM1	Q08050	12	2966847	2986206	Forkhead box protein M1 (Forkhead-related protein FKHL16) (Hepatocyte nuclear factor 3 forkhead homolog 11) (HFH-11) (HNF-3/fork-head homolog 11) (M-phase phosphoprotein 2) (MPM-2 reactive phosphoprotein 2) (Transcription factor Trident) (Winged-helix factor from INS-1 cells)	FOXM1 FKHL16 HFH11 MPP2 WIN	763	2	ENCFF000NVW; ENCFF000NVX
GABPA	Q06546	21	27106881	27144771	GA-binding protein alpha chain (GABP subunit alpha) (Nuclear respiratory factor 2 subunit alpha) (Transcription factor E4TF1-60)	GABPA E4TF1A	454	2	ENCFF000NWC; ENCFF000NWD
H2AFZ	P0C0S5	4	100869243	100871545	Histone H2A.Z (H2A/z)	H2AFZ H2AZ	128	1	ENCFF000ARW
IKZF1	Q13422	7	50343720	50472799	DNA-binding protein Ikaros (Ikaros family zinc finger protein 1) (Lymphoid transcription factor LyF-1)	IKZF1 IK1 IKAROS LYF1 ZNFN1A1	519	1	ENCFF000VVZ
IRF3	Q14653	19	50162826	50169132	Interferon regulatory factor 3 (IRF-3)	IRF3	427	1	ENCFF000VWW
IRF4	Q15306	6	391739	411447	Interferon regulatory factor 4 (IRF-4) (Lymphocyte-specific interferon regulatory factor) (LSIRF) (Multiple myeloma oncogene 1) (NF-EM5)	IRF4 MUM1	451	2	ENCFF000NWJ; ENCFF000NWL
JUND	P17535	19	18390563	18392432	Transcription factor jun-D	JUND	347	2	ENCFF000VXF; ENCFF000VXK
KAT2A	Q92830	17	40265126	40273376	Histone acetyltransferase KAT2A (EC 2.3.1.48) (General control of amino acid synthesis protein 5-like 2) (Histone acetyltransferase GCN5) (HsGCN5) (Lysine acetyltransferase 2A) (STAF97)	KAT2A GCN5 GCN5L2 HGCN5	837	1	ENCFF000VVR
MAFK	O60675	7	1570350	1582679	Transcription factor MafK (Erythroid transcription factor NF-E2 p18 subunit)	MAFK	156	1	ENCFF000VXU
MAX	P61244	14	65472892	65569413	Protein max (Class D basic helix-loop-helix protein 4) (bHLHd4) (Myc-associated factor X)	MAX BHLHD4	160	1	ENCFF000VYC
MAZ	P56270	16	29817427	29823649	Myc-associated zinc finger protein (MAZI) (Pur-1) (Purine-binding transcription factor) (Serum amyloid A-activating factor-1) (SAF-1) (Transcription factor Zif87) (ZF87) (Zinc finger protein 801)	MAZ ZNF801	477	1	ENCFF000VYQ
MEF2A	Q02078	15	100017370	100256671	Myocyte-specific enhancer factor 2A (Serum response factor-like protein 1)	MEF2A MEF2	507	2	ENCFF000NWS; ENCFF000NWU
MEF2C	Q06413	5	88013975	88199922	Myocyte-specific enhancer factor 2C	MEF2C	473	2	ENCFF000NXB; ENCFF000NXD
MTA3	Q9BTC8	2	42721709	42984087	Metastasis-associated protein MTA3	MTA3 KIAA1266	594	2	ENCFF000NXK; ENCFF000NXL
MXI1	P50539	10	111967363	112047123	Max-interacting protein 1 (Max interactor 1) (Class C basic helix-loop-helix protein 11) (bHLHc11)	MXI1 BHLHC11	228	1	ENCFF000VYX
MYC	P01106	8	128747680	128753674	Myc proto-oncogene protein (Class E basic helix-loop-helix protein 39) (bHLHe39) (Proto-oncogene c-Myc) (Transcription factor p64)	MYC BHLHE39	439	2	ENCFF000ROJ; ENCFF000ROG
NFATC1	O95644	18	77155856	77289325	Nuclear factor of activated T-cells, cytoplasmic 1 (NF-ATc1) (NFATc1) (NFAT transcription complex cytosolic component) (NF-ATc) (NFATc)	NFATC1 NFAT2 NFATC	943	2	ENCFF000NXQ; ENCFF000NXR
NFE2	Q16621	12	54685895	54694905	Transcription factor NF-E2 45 kDa subunit (Leucine zipper protein NF-E2) (Nuclear factor, erythroid-derived 2 45 kDa subunit) (p45 NF-E2)	NFE2	373	1	ENCFF000VZC
NFIC	P08651	19	3359561	3469215	Nuclear factor 1 C-type (NF1-C) (Nuclear factor 1/C) (CCAAT-box-binding transcription factor) (CTF) (Nuclear factor I/C) (NF-I/C) (NFI-C) (TGGCA-binding protein)	NFIC NFI	508	2	ENCFF000NXZ; ENCFF000NYA
NFYA	P23511	6	41040684	41067715	Nuclear transcription factor Y subunit alpha (CAAT box DNA-binding protein subunit A) (Nuclear transcription factor Y subunit A) (NF-YA)	NFYA	347	1	ENCFF000VZV
NFYB	P25208	12	104510855	104532067	Nuclear transcription factor Y subunit beta (CAAT box DNA-binding protein subunit B) (Nuclear transcription factor Y subunit B) (NF-YB)	NFYB HAP3	207	1	ENCFF000WAE
NR2C2	P49116	3	14989091	15095107	Nuclear receptor subfamily 2 group C member 2 (Orphan nuclear receptor TAK1) (Orphan nuclear receptor TR4) (Testicular receptor 4)	NR2C2 TAK1 TR4	596	1	ENCFF000WFO
NRF1	Q16656	7	129251555	129396922	Nuclear respiratory factor 1 (NRF-1) (Alpha palindromic-binding protein) (Alpha-pal)	NRF1	503	1	ENCFF000WAI
PAX5	Q02548	9	36833272	37034103	Paired box protein Pax-5 (B-cell-specific transcription factor) (BSAP)	PAX5	391	4	ENCFF000NZD; ENCFF000NZE; ENCFF000NZM; ENCFF000NZN
PBX3	P40426	9	128509624	128729656	Pre-B-cell leukemia transcription factor 3 (Homeobox protein PBX3)	PBX3	434	2	ENCFF000NZV; ENCFF000NZW
PML	P29590	15	74287014	74340153	Protein PML (Promyelocytic leukemia protein) (RING finger protein 71) (Tripartite motif-containing protein 19)	PML MYL PP8675 RNF71 TRIM19	882	2	ENCFF000OAC; ENCFF000OAE
POLR2A	P24928	17	7387685	7417933	DNA-directed RNA polymerase II subunit RPB1 (RNA polymerase II subunit B1) (EC 2.7.7.6) (DNA-directed RNA polymerase II subunit A) (DNA-directed RNA polymerase III largest subunit) (RNA-directed RNA polymerase II subunit RPB1) (EC 2.7.7.48)	POLR2A POLR2	1970	6	ENCFF000OAT; ENCFF000OAV; ENCFF000RPF; ENCFF000WBU; ENCFF000WCA; ENCFF000RPD
POLR3G	O15318	5	89767565	89810370	DNA-directed RNA polymerase III subunit RPC7 (RNA polymerase III subunit C7) (DNA-directed RNA polymerase III subunit G) (RNA polymerase III 32 kDa subunit) (RPC32)	POLR3G	223	1	ENCFF000WCM
POU2F2	P09086	19	42590263	42700737	POU domain, class 2, transcription factor 2 (Lymphoid-restricted immunoglobulin octamer-binding protein NF-A2) (Octamer-binding protein 2) (Oct-2) (Octamer-binding transcription factor 2) (OTF-2)	POU2F2 OCT2 OTF2	479	3	ENCFF000OBD; ENCFF000OBF; ENCFF000OBG
RAD21	O60216	8	117858174	117887105	Double-strand-break repair protein rad21 homolog (hHR21) (Nuclear matrix protein 1) (NXP-1) (SCC1 homolog)	RAD21 HR21 KIAA0078 NXP1	631	3	ENCFF000OCA; ENCFF000OCC; ENCFF000WCT
RCOR1	Q9UKL0	14	103058998	103196913	REST corepressor 1 (Protein CoREST)	RCOR1 KIAA0071 RCOR	482	1	ENCFF000VUA
RELA	Q04206	11	65421067	65430565	Transcription factor p65 (Nuclear factor NF-kappa-B p65 subunit) (Nuclear factor of kappa light polypeptide gene enhancer in B-cells 3)	RELA NFKB3	551	1	ENCFF000VZM
REST	Q13127	4	57774075	57802010	RE1-silencing transcription factor (Neural-restrictive silencer factor) (X2 box repressor)	REST NRSF XBR	1097	4	ENCFF000NYG; ENCFF000NYI; ENCFF000NYQ; ENCFF000NYR
RFX5	P48382	1	151313116	151319833	DNA-binding protein RFX5 (Regulatory factor X 5)	RFX5	616	1	ENCFF000WCY
RUNX3	Q13761	1	25226002	25291612	Runt-related transcription factor 3 (Acute myeloid leukemia 2 protein) (Core-binding factor subunit alpha-3) (CBF-alpha-3) (Oncogene AML-2) (Polyomavirus enhancer-binding protein 2 alpha C subunit) (PEA2-alpha C) (PEBP2-alpha C) (SL3-3 enhancer factor 1 alpha C subunit) (SL3/AKV core-binding factor alpha C subunit)	RUNX3 AML2 CBFA3 PEBP2A3	415	2	ENCFF000OCI; ENCFF000OCJ
RXRA	P19793	9	137208944	137332431	Retinoic acid receptor RXR-alpha (Nuclear receptor subfamily 2 group B member 1) (Retinoid X receptor alpha)	RXRA NR2B1	462	2	ENCFF000OEA; ENCFF000OEC
SIN3A	Q96ST3	15	75661720	75748183	Paired amphipathic helix protein Sin3a (Histone deacetylase complex subunit Sin3a) (Transcriptional corepressor Sin3a)	SIN3A	1273	1	ENCFF000WDG
SIX5	Q8N196	19	46268043	46272484	Homeobox protein SIX5 (DM locus-associated homeodomain protein) (Sine oculis homeobox homolog 5)	SIX5 DMAHP	739	2	ENCFF000OEI; ENCFF000OEK
SMC3	Q9UQE7	10	112327449	112364394	Structural maintenance of chromosomes protein 3 (SMC protein 3) (SMC-3) (Basement membrane-associated chondroitin proteoglycan) (Bamacan) (Chondroitin sulfate proteoglycan 6) (Chromosome-associated polypeptide) (hCAP)	SMC3 BAM BMH CSPG6 SMC3L1	1217	1	ENCFF000WDM
SP1	P08047	12	53773960	53810230	Transcription factor Sp1	SP1 TSFP1	785	2	ENCFF000OER; ENCFF000OES
SPI1	P17947	11	47376411	47400127	Transcription factor PU.1 (31 kDa-transforming protein)	SPI1	270	3	ENCFF000OBQ; ENCFF000OBR; ENCFF000OBT
SREBF1	P36956	17	17713713	17740325	Sterol regulatory element-binding protein 1 (SREBP-1) (Class D basic helix-loop-helix protein 1) (bHLHd1) (Sterol regulatory element-binding transcription factor 1) [Cleaved into: Processed sterol regulatory element-binding protein 1]	SREBF1 BHLHD1 SREBP1	1147	1	ENCFF000WEA
SREBF2	Q12772	22	42229109	42303312	Sterol regulatory element-binding protein 2 (SREBP-2) (Class D basic helix-loop-helix protein 2) (bHLHd2) (Sterol regulatory element-binding transcription factor 2) [Cleaved into: Processed sterol regulatory element-binding protein 2]	SREBF2 BHLHD2 SREBP2	1141	1	ENCFF000WEJ
SRF	P11831	6	43139037	43149243	Serum response factor (SRF)	SRF	508	4	ENCFF000OFA; ENCFF000OFB; ENCFF000OFH; ENCFF000OFI
STAT1	P42224	2	191829084	191885686	Signal transducer and activator of transcription 1-alpha/beta (Transcription factor ISGF-3 components p91/p84)	STAT1	750	1	ENCFF000WEQ
STAT3	P40763	17	40465342	40540586	Signal transducer and activator of transcription 3 (Acute-phase response factor)	STAT3 APRF	770	1	ENCFF000WEU
STAT5A	P42229	17	40439565	40463961	Signal transducer and activator of transcription 5A	STAT5A STAT5	794	2	ENCFF000OFR; ENCFF000OFS
SUPT20H	Q8NEM7	13	37583449	37633850	Transcription factor SPT20 homolog (p38-interacting protein) (p38IP)	SUPT20H C13orf19 FAM48A FP757	779	1	ENCFF000WDS
TAF1	P21675	X	70586114	70752224	Transcription initiation factor TFIID subunit 1 (EC 2.3.1.48) (EC 2.7.11.1) (Cell cycle gene 1 protein) (TBP-associated factor 250 kDa) (p250) (Transcription initiation factor TFIID 250 kDa subunit) (TAF(II)250) (TAFII-250) (TAFII250)	TAF1 BA2R CCG1 CCGS TAF2A	1872	2	ENCFF000OFX; ENCFF000OFZ
TBL1XR1	Q9BZK7	3	176737143	176915261	F-box-like/WD repeat-containing protein TBL1XR1 (Nuclear receptor corepressor/HDAC3 complex subunit TBLR1) (TBL1-related protein 1) (Transducin beta-like 1X-related protein 1)	TBL1XR1 IRA1 TBLR1	514	1	ENCFF000WFC
TBP	P20226	6	170863390	170881958	TATA-box-binding protein (TATA sequence-binding protein) (TATA-binding factor) (TATA-box factor) (Transcription initiation factor TFIID TBP subunit)	TBP GTF2D1 TF2D TFIID	339	1	ENCFF000WFI
TCF12	Q99081	15	57210821	57591479	Transcription factor 12 (TCF-12) (Class B basic helix-loop-helix protein 20) (bHLHb20) (DNA-binding protein HTF4) (E-box-binding protein) (Transcription factor HTF-4)	TCF12 BHLHB20 HEB HTF4	682	2	ENCFF000OGG; ENCFF000OGI
TCF3	P15923	19	1609291	1652604	Transcription factor E2-alpha (Class B basic helix-loop-helix protein 21) (bHLHb21) (Immunoglobulin enhancer-binding factor E12/E47) (Immunoglobulin transcription factor 1) (Kappa-E2-binding factor) (Transcription factor 3) (TCF-3) (Transcription factor ITF-1)	TCF3 BHLHB21 E2A ITF1	654	2	ENCFF000OGO; ENCFF000OGP
USF1	P22415	1	161009041	161015767	Upstream stimulatory factor 1 (Class B basic helix-loop-helix protein 11) (bHLHb11) (Major late transcription factor 1)	USF1 BHLHB11 USF	310	2	ENCFF000OGW; ENCFF000OGX
USF2	Q15853	19	35759881	35770724	Upstream stimulatory factor 2 (Class B basic helix-loop-helix protein 12) (bHLHb12) (FOS-interacting protein) (FIP) (Major late transcription factor 2) (Upstream transcription factor 2)	USF2 BHLHB12	346	1	ENCFF000WFV
WRNIP1	Q96S55	6	2765648	2787186	ATPase WRNIP1 (EC 3.6.1.3) (Werner helicase-interacting protein 1)	WRNIP1 WHIP	665	1	ENCFF000WGA
YY1	P25490	14	100704635	100749129	Transcriptional repressor protein YY1 (Delta transcription factor) (INO80 complex subunit S) (NF-E1) (Yin and yang 1) (YY-1)	YY1 INO80S	414	3	ENCFF000OHE; ENCFF000OHF; ENCFF000WGG
ZBTB33	Q86T24	X	119384607	119392253	Transcriptional regulator Kaiso (Zinc finger and BTB domain-containing protein 33)	ZBTB33 KAISO ZNF348	672	2	ENCFF000OHL; ENCFF000OHM
ZEB1	P37275	10	31607424	31818742	Zinc finger E-box-binding homeobox 1 (NIL-2-A zinc finger protein) (Negative regulator of IL2) (Transcription factor 8) (TCF-8)	ZEB1 AREB6 TCF8	1124	2	ENCFF000OHT; ENCFF000OHU
ZNF143	P52747	11	9481866	9550071	Zinc finger protein 143 (SPH-binding factor) (Selenocysteine tRNA gene transcription-activating factor) (hStaf)	ZNF143 SBF STAF	638	1	ENCFF000WGM
ZNF274	Q96GC6	19	58694396	58724928	Neurotrophin receptor-interacting factor homolog (Zinc finger protein 274) (Zinc finger protein HFB101) (Zinc finger protein with KRAB and SCAN domains 19) (Zinc finger protein zfp2) (Zf2)	ZNF274 ZKSCAN19 SP2114	653	1	ENCFF000WGU
ZNF384	Q8TF68	12	6775643	6798738	Zinc finger protein 384 (CAG repeat protein 1) (CAS-interacting zinc finger protein) (Nuclear matrix transcription factor 4) (Nuclear matrix protein 4) (Trinucleotide repeat-containing gene 1 protein)	ZNF384 CAGH1 CIZ NMP4 TNRC1	577	1	ENCFF000WHD
ZZZ3	Q8IYH5	1	78028101	78149104	ZZ-type zinc finger-containing protein 3	ZZZ3	903	1	ENCFF000WHJ

## Sheet: ENCODE 2
The ChIP-seq data downloaded from ENCODE databases. The sheet shows the chromatin-related datasets (excluding chromatin-associated proteins).
Protein	Number of ENCODE datasets	ENCODE ChIP-seq data ID
CHH	1	ENCFF001RUG
CpG	1	ENCFF001RUF
DNase-seq	2	ENCFF001CUH; ENCFF001CUJ
MNase-seq	1	ENCFF000VME
H3K27ac	1	ENCFF000ASJ
H3K27me3	3	ENCFF000AST; ENCFF001EXC; ENCFF001EXD
H3K36me3	3	ENCFF000ATA; ENCFF001EXN; ENCFF001EXP
H3K4me1	1	ENCFF000ARZ
H3K4me2	1	ENCFF000ATL
H3K4me3	3	ENCFF000ASF; ENCFF001EXX; ENCFF001EXZ
H3K79me2	1	ENCFF000ATX
H3K9ac	1	ENCFF000AUF
H3K9me3	1	ENCFF000AUL
H4K20me1	1	ENCFF000AUS
POLR2AphosphoS2	1	ENCFF000WCG
POLR2AphosphoS5	2	ENCFF000OAK; ENCFF000OAM
RIP-seq_Control	2	ENCFF000VAS; ENCFF000VAT
RIP-seq_ELAVL1	2	ENCFF000VAE; ENCFF000VAF
RIP-seq_PABPC1	2	ENCFF000VAL; ENCFF000VAO
RIP-seq_T7-control	2	ENCFF000VAY; ENCFF000VAZ
RNA-PET_raw-minus-strand-signal	3	ENCFF000LDK; ENCFF000LDP; ENCFF000LDW
RNA-PET_raw-plus-strand-signal	3	ENCFF000LDQ; ENCFF000LDS; ENCFF000LDX
