# Supplementary material for: Highly interacting regions of the human genome are enriched with enhancers and bound by DNA repair proteins
Source: Sci Rep. 2019 Mar 14;9:4577. doi: 10.1038/s41598-019-40770-9 (PMC6418152; doi:10.1038/s41598-019-40770-9)
Supplement: Supplementary file 4 — Supplementary information SI-4 [file 41598_2019_40770_MOESM4_ESM.xlsx]

## Sheet: Spearman correlation R
Factor	chr1	chr2	chr6	chr7	chr8	chr9	chr10	chr11	chr20	chr21	chr22	chrX	Average
Hi-C SD	1	1	1	1	1	1	1	1	1	1	1	1	1
NR2C2_ENCFF000WFO	0.855566	0.836654	0.894909	0.841391	0.884034	0.882756	0.846865	0.889107	0.816304	0.768449	0.722578	0.747054	0.832139
WRNIP1_ENCFF000WGA	0.812013	0.853772	0.914724	0.836598	0.888405	0.85188	0.842257	0.849447	0.768534	0.768986	0.758254	0.776398	0.826772
BRCA1_ENCFF000VSN	0.815456	0.834586	0.876802	0.764114	0.862746	0.852726	0.811393	0.8399	0.72605	0.798593	0.785245	0.735621	0.808603
STAT1_ENCFF000WEQ	0.814947	0.836542	0.879522	0.757369	0.853901	0.853003	0.804506	0.830239	0.708172	0.803578	0.784146	0.750727	0.806388
MYC_ENCFF000ROG	0.810245	0.789445	0.849164	0.808304	0.830801	0.846913	0.818331	0.8777	0.751823	0.812795	0.746192	0.678963	0.801723
DNase-seq_ENCFF001CUH	0.755455	0.809845	0.857442	0.776506	0.821798	0.803065	0.795354	0.829922	0.741876	0.792768	0.756861	0.746965	0.790655
MAX_ENCFF000VYC	0.767262	0.798697	0.858153	0.745873	0.810589	0.812003	0.779572	0.808536	0.673969	0.761455	0.773641	0.703992	0.774479
ZNF143_ENCFF000WGM	0.766296	0.784833	0.833874	0.732161	0.79145	0.804789	0.776266	0.803738	0.695921	0.775453	0.754258	0.715278	0.769526
USF2_ENCFF000WFV	0.769828	0.797319	0.853904	0.718448	0.816482	0.813668	0.765585	0.787508	0.650589	0.777978	0.75348	0.721578	0.768864
H3K4me1_ENCFF000ARZ	0.725168	0.76182	0.872563	0.725338	0.824738	0.724078	0.781397	0.837211	0.737887	0.733785	0.70872	0.724058	0.763064
CHD2_ENCFF000VTT	0.74522	0.784352	0.837618	0.734376	0.797502	0.795512	0.774871	0.789722	0.646528	0.756175	0.773441	0.712574	0.762324
JUND_ENCFF000VXF	0.781702	0.78252	0.841791	0.72957	0.802479	0.799249	0.778354	0.813797	0.641538	0.729144	0.758379	0.68706	0.762132
H3K36me3_ENCFF001EXP	0.779373	0.76363	0.82517	0.771774	0.787352	0.804014	0.751832	0.831484	0.740719	0.739125	0.62777	0.698624	0.760072
H3K36me3_ENCFF001EXN	0.767478	0.76344	0.815958	0.772516	0.804172	0.809677	0.749467	0.828656	0.729889	0.733207	0.641343	0.696699	0.759375
SMC3_ENCFF000WDM	0.740605	0.771135	0.841864	0.678054	0.780032	0.813823	0.757076	0.770491	0.677279	0.776665	0.764736	0.696426	0.755682
POLR2A_ENCFF000WBU	0.694972	0.750806	0.850423	0.743039	0.820968	0.783366	0.738842	0.755898	0.726841	0.71293	0.68711	0.704779	0.747498
CREB1_ENCFF000NUC	0.708631	0.727779	0.812009	0.717695	0.749558	0.763934	0.740061	0.78681	0.745481	0.740163	0.728896	0.660276	0.740108
DNase-seq_ENCFF001CUJ	0.6864	0.746615	0.829897	0.709058	0.774916	0.757219	0.738834	0.759889	0.645866	0.777998	0.725761	0.724205	0.739722
RAD21_ENCFF000WCT	0.723087	0.77051	0.841311	0.694845	0.773252	0.773388	0.737918	0.727865	0.673495	0.712498	0.696921	0.710938	0.736336
CREB1_ENCFF000NUA	0.686581	0.725666	0.796691	0.72624	0.748042	0.758247	0.731712	0.778103	0.724259	0.766833	0.69552	0.651128	0.732418
CHD1_ENCFF000VTO	0.708868	0.739848	0.830681	0.667689	0.774221	0.770009	0.737301	0.74632	0.613446	0.755356	0.736062	0.692821	0.731052
H3K9ac_ENCFF000AUF	0.697479	0.727469	0.831803	0.696453	0.787073	0.686532	0.739705	0.811159	0.727665	0.702997	0.679797	0.68139	0.730793
EP300_ENCFF000WBA	0.70252	0.73596	0.806244	0.665125	0.763574	0.729691	0.712892	0.73774	0.589465	0.752329	0.717639	0.690972	0.717013
H3K4me2_ENCFF000ATL	0.661888	0.693928	0.809715	0.681811	0.745234	0.651939	0.701778	0.776876	0.708835	0.741874	0.704722	0.672459	0.712588
MNase-seq_ENCFF000VME	0.737395	0.722738	0.78975	0.735766	0.757737	0.795923	0.697483	0.807659	0.631476	0.652715	0.501162	0.711548	0.711779
RFX5_ENCFF000WCY	0.7158	0.740937	0.811862	0.632378	0.752087	0.752512	0.724457	0.725993	0.54727	0.735579	0.72566	0.658976	0.710293
MAZ_ENCFF000VYQ	0.691929	0.699683	0.804719	0.637833	0.714783	0.767233	0.712393	0.715563	0.627256	0.702997	0.75163	0.624179	0.704183
EBF1_ENCFF000VUT	0.68291	0.699179	0.787299	0.655802	0.724764	0.724469	0.688862	0.718181	0.563487	0.764576	0.700808	0.666622	0.69808
POLR2AphosphoS2_ENCFF000WCG	0.664379	0.688547	0.790407	0.668068	0.70884	0.723928	0.692448	0.718818	0.622656	0.713092	0.677541	0.634446	0.691931
NRF1_ENCFF000WAI	0.683002	0.704549	0.791927	0.608944	0.732262	0.730037	0.699427	0.703152	0.544682	0.718575	0.700284	0.647836	0.688723
POLR2A_ENCFF000RPD	0.631845	0.6678	0.769206	0.659121	0.684356	0.725534	0.69762	0.71091	0.629279	0.743983	0.708686	0.607303	0.686304
RELA_ENCFF000VZM	0.61587	0.692524	0.837112	0.645058	0.743125	0.729363	0.667395	0.644991	0.599268	0.678752	0.669858	0.695665	0.684915
MYC_ENCFF000ROJ	0.742294	0.63996	0.686512	0.663366	0.668054	0.815542	0.631151	0.75823	0.652579	0.820315	0.604562	0.524887	0.683954
POLR2A_ENCFF000RPF	0.658985	0.632336	0.701461	0.623	0.651864	0.776662	0.7126	0.696269	0.711144	0.833866	0.719314	0.484855	0.68353
RCOR1_ENCFF000VUA	0.65473	0.681488	0.790957	0.609547	0.689933	0.727127	0.684956	0.685528	0.5732	0.693587	0.751543	0.628437	0.680919
H4K20me1_ENCFF000AUS	0.675044	0.619406	0.719153	0.674943	0.760639	0.68727	0.698416	0.795465	0.677394	0.684827	0.462392	0.681059	0.678001
BHLHE40_ENCFF000VSH	0.644994	0.668207	0.786479	0.637719	0.683313	0.720357	0.67323	0.686058	0.577166	0.683452	0.729494	0.606163	0.674719
H3K79me2_ENCFF000ATX	0.638666	0.655844	0.791494	0.650141	0.719662	0.656572	0.672126	0.742093	0.669366	0.658972	0.606423	0.622786	0.673679
ELK1_ENCFF000VVC	0.657425	0.681888	0.792536	0.589182	0.714809	0.737521	0.682158	0.681497	0.532769	0.691112	0.706215	0.616282	0.673616
CEBPB_ENCFF000NTT	0.619377	0.657813	0.794679	0.606684	0.690175	0.644726	0.685503	0.704733	0.70108	0.611031	0.713212	0.652701	0.673476
H3K27ac_ENCFF000ASJ	0.625649	0.66642	0.777269	0.652678	0.695392	0.622655	0.659668	0.712105	0.665419	0.677329	0.673377	0.601883	0.669154
H3K4me3_ENCFF001EXX	0.657861	0.664457	0.7404	0.655447	0.68191	0.654005	0.64607	0.736222	0.641739	0.697549	0.641819	0.608126	0.668801
TBL1XR1_ENCFF000WFC	0.620631	0.662979	0.785259	0.603045	0.682753	0.716784	0.67104	0.669381	0.583461	0.675022	0.730035	0.602038	0.666869
MAFK_ENCFF000VXU	0.639025	0.659576	0.779956	0.566633	0.701618	0.728057	0.67628	0.677629	0.539021	0.677139	0.718203	0.595704	0.663237
POLR2A_ENCFF000WCA	0.649305	0.663781	0.742907	0.655732	0.678145	0.765122	0.670547	0.66993	0.688154	0.665595	0.676884	0.417372	0.661956
H2AFZ_ENCFF000ARW	0.586836	0.645031	0.741911	0.597545	0.65627	0.568606	0.643483	0.754487	0.662251	0.724853	0.669942	0.644565	0.657982
CTCF_ENCFF000ROP	0.66015	0.633266	0.691901	0.625521	0.630105	0.709097	0.634783	0.715917	0.624585	0.786331	0.576556	0.593486	0.656808
H3K4me3_ENCFF001EXZ	0.64609	0.660314	0.724279	0.637008	0.632831	0.63855	0.644865	0.723476	0.629137	0.683001	0.635784	0.601869	0.654767
SIN3A_ENCFF000WDG	0.632377	0.655847	0.755024	0.612083	0.671935	0.678976	0.644228	0.658377	0.5612	0.664657	0.736773	0.573545	0.653752
CTCF_ENCFF000ARJ	0.663581	0.651986	0.745301	0.615027	0.668773	0.632625	0.670297	0.726305	0.617578	0.63884	0.533672	0.588262	0.64602
ESRRA_ENCFF000VVK	0.609935	0.634288	0.757565	0.542028	0.665841	0.68676	0.656349	0.638779	0.520929	0.653799	0.745216	0.573142	0.640386
H3K4me3_ENCFF000ASF	0.602991	0.66823	0.809713	0.629827	0.693697	0.584178	0.66473	0.697482	0.57521	0.517472	0.610718	0.626466	0.640059
CEBPB_ENCFF000NTU	0.571282	0.638174	0.781763	0.581637	0.673497	0.587218	0.665984	0.653952	0.67085	0.603064	0.657584	0.564121	0.637427
NFE2_ENCFF000VZC	0.58861	0.64543	0.760518	0.490604	0.682629	0.685424	0.60888	0.644647	0.613649	0.723456	0.627906	0.521272	0.632752
CTCF_ENCFF001HHV	0.664219	0.619771	0.66189	0.623965	0.598897	0.685287	0.618849	0.696362	0.570449	0.701317	0.57284	0.565364	0.631601
CTCF_ENCFF000VUF	0.650474	0.614158	0.652195	0.600651	0.589411	0.657824	0.600129	0.681031	0.584528	0.708152	0.597323	0.580568	0.62637
CpG_ENCFF001RUF	0.550764	0.611942	0.759728	0.642489	0.706655	0.436287	0.583134	0.702515	0.692714	0.704174	0.475825	0.52012	0.615529
ZNF384_ENCFF000WHD	0.599823	0.612596	0.743999	0.552679	0.652003	0.657304	0.641769	0.591538	0.49213	0.599529	0.67988	0.540219	0.613622
E2F4_ENCFF000VUN	0.581716	0.618649	0.731925	0.533123	0.625286	0.652206	0.631749	0.595149	0.499049	0.590962	0.702163	0.523537	0.607126
FOS_ENCFF000VTD	0.614681	0.628623	0.725562	0.617559	0.654986	0.721214	0.596533	0.511205	0.650269	0.586224	0.645383	0.2455	0.599812
POLR2AphosphoS5_ENCFF000OAM	0.558017	0.597188	0.702418	0.591401	0.618611	0.554178	0.593321	0.651404	0.589682	0.582545	0.600385	0.513343	0.596041
STAT3_ENCFF000WEU	0.544086	0.613486	0.755924	0.498051	0.65021	0.619657	0.592615	0.547535	0.416623	0.649229	0.633171	0.601399	0.593499
MXI1_ENCFF000VYX	0.559739	0.574138	0.712506	0.53248	0.588165	0.622009	0.598864	0.581439	0.460052	0.543884	0.722166	0.509563	0.58375
EP300_ENCFF000WAQ	0.509437	0.586287	0.713526	0.504206	0.605181	0.61963	0.582481	0.54918	0.434292	0.607433	0.681282	0.510617	0.575296
H3K36me3_ENCFF000ATA	0.535305	0.568562	0.732334	0.556987	0.635261	0.527466	0.564572	0.609843	0.530724	0.486588	0.50157	0.592633	0.570154
CTCF_ENCFF001HHT	0.619543	0.544966	0.584849	0.574865	0.52809	0.607216	0.555099	0.639688	0.521935	0.611746	0.518577	0.494222	0.566733
IRF3_ENCFF000VWW	0.534332	0.577923	0.725006	0.417591	0.621203	0.591561	0.550686	0.497332	0.296494	0.618875	0.543996	0.528578	0.541965
YY1_ENCFF000WGG	0.454596	0.579192	0.706457	0.494897	0.624276	0.589053	0.515335	0.422553	0.411235	0.608299	0.553612	0.527883	0.540615
NFYB_ENCFF000WAE	0.477724	0.492524	0.610279	0.447697	0.498428	0.513535	0.506298	0.505296	0.513478	0.502385	0.589424	0.424039	0.506759
EZH2_ENCFF000ARQ	0.352734	0.50782	0.662178	0.363393	0.659546	0.447776	0.579538	0.51771	0.418215	0.576579	0.35268	0.493246	0.494285
