# Supplementary material for: Highly interacting regions of the human genome are enriched with enhancers and bound by DNA repair proteins
Source: Sci Rep. 2019 Mar 14;9:4577. doi: 10.1038/s41598-019-40770-9 (PMC6418152; doi:10.1038/s41598-019-40770-9)
Supplement: Supplementary file 5 — Supplementary information SI-5 [file 41598_2019_40770_MOESM5_ESM.xlsx]

## Sheet: HIR (above 90% of Hi-C SD)
Chr	Strat	End	Average of Hi-C SD
chr1	9225000	9250000	3579.5
chr1	11775000	11800000	3920.47
chr1	12255000	12280000	3817.68
chr1	16925000	16980000	8643.77
chr1	17030000	17055000	5809.07
chr1	19220000	19245000	3851.16
chr1	19640000	19665000	4200.13
chr1	21545000	21585000	3774.47
chr1	25355000	25380000	3637.78
chr1	25445000	25470000	3535.82
chr1	26600000	26625000	4059.03
chr1	28190000	28215000	3998.61
chr1	28490000	28515000	3785.09
chr1	28580000	28605000	3441.09
chr1	31215000	31255000	3987.36
chr1	32520000	32545000	3448.09
chr1	33585000	33610000	3857.25
chr1	40050000	40075000	3484.05
chr1	42030000	42055000	4433.63
chr1	42105000	42130000	3702.16
chr1	42165000	42190000	3920.78
chr1	43890000	43915000	3692.86
chr1	47055000	47080000	3750.63
chr1	53835000	53860000	3831.65
chr1	54660000	54685000	4036.15
chr1	66840000	66865000	3563.22
chr1	110065000	110090000	4227.04
chr1	110950000	110975000	3496.42
chr1	112255000	112280000	3777.83
chr1	144865000	144890000	4670.66
chr1	144910000	144950000	4476.63
chr1	144985000	145085000	6574.98
chr1	153940000	153965000	3571.78
chr1	154780000	154805000	3778.72
chr1	154915000	154940000	3777.77
chr1	155020000	155045000	3895.93
chr1	156460000	156485000	3847.71
chr1	156700000	156725000	3648.72
chr1	156910000	156935000	3516.83
chr1	160525000	160550000	3705.4
chr1	160615000	160655000	3835.45
chr1	160690000	160745000	3749.52
chr1	165850000	165875000	3736.75
chr1	167650000	167690000	3877.38
chr1	175105000	175145000	3620.12
chr1	180220000	180245000	3599.02
chr1	180865000	180905000	3750.11
chr1	181045000	181070000	3849.48
chr1	181090000	181145000	4003.89
chr1	182560000	182585000	3686.64
chr1	183235000	183260000	4035.97
chr1	200845000	200870000	3761.63
chr1	200950000	200975000	3715.51
chr1	200980000	201020000	4140.31
chr1	201355000	201380000	3954.71
chr1	201430000	201485000	3896.31
chr1	202105000	202130000	3884.77
chr1	202615000	202640000	3547.57
chr1	204445000	204485000	3614.32
chr1	205225000	205265000	3787.5
chr1	205285000	205310000	3942.66
chr1	205540000	205565000	3758.21
chr1	206820000	206860000	3771.88
chr1	206865000	206905000	4003.77
chr1	206940000	206980000	3807.65
chr1	207090000	207160000	3969.28
chr1	211490000	211515000	3758.36
chr1	211700000	211725000	3566.62
chr1	213125000	213150000	4234.68
chr1	235015000	235040000	4129.75
chr1	235105000	235160000	4078.2
chr1	236095000	236120000	3675.07
chr10	3885000	3925000	6285
chr10	11700000	11770000	7233.5
chr10	12285000	12310000	6385.08
chr10	13800000	13825000	6380.32
chr10	13845000	13870000	6377.04
chr10	14025000	14050000	6406.75
chr10	22875000	22900000	6576.84
chr10	22920000	22945000	6584.95
chr10	25170000	25195000	6232.88
chr10	31020000	31075000	7371.03
chr10	70795000	70835000	7189.89
chr10	71095000	71135000	6686.32
chr10	71140000	71180000	6843.07
chr10	71860000	71900000	6753.05
chr10	72910000	72935000	6193.57
chr10	73060000	73085000	6925.32
chr10	73450000	73505000	7290.87
chr10	73570000	73595000	7480.04
chr10	74005000	74030000	7436.71
chr10	74065000	74120000	7248
chr10	76840000	76865000	7049.05
chr10	76945000	76970000	6638.99
chr10	76990000	77015000	6591.26
chr10	79660000	79685000	6023.48
chr10	79780000	79805000	6464.5
chr10	80590000	80615000	6211.47
chr10	80695000	80735000	6476.37
chr10	80845000	80885000	7262.73
chr10	80965000	80990000	7349.31
chr10	81025000	81050000	7644.37
chr10	82195000	82235000	7113.68
chr10	85915000	85940000	6253.99
chr10	88135000	88160000	6302.14
chr10	91090000	91115000	6833.96
chr10	97585000	97610000	6748.23
chr10	98455000	98480000	6912.07
chr10	99100000	99125000	6527.02
chr10	99160000	99185000	6140.28
chr10	99205000	99230000	6575.91
chr10	100165000	100190000	6860.33
chr10	102730000	102755000	7142.14
chr10	104185000	104225000	6550.92
chr10	105235000	105275000	6824.47
chr10	105460000	105485000	6491.42
chr10	112180000	112235000	6871.72
chr10	112255000	112280000	6830.93
chr10	112300000	112325000	6420.86
chr10	116140000	116165000	5896.78
chr10	120970000	120995000	6345.97
chr10	121120000	121145000	7569.66
chr10	121240000	121280000	6764.54
chr10	121450000	121475000	6963.45
chr10	126380000	126420000	7252.4
chr11	6640000	6665000	7422.78
chr11	35125000	35165000	6611.47
chr11	44590000	44630000	8561.08
chr11	46360000	46385000	7676.28
chr11	47425000	47450000	7305.29
chr11	60590000	60615000	7617.3
chr11	62355000	62395000	7019.3
chr11	64680000	64705000	7263.35
chr11	64785000	64810000	7038.41
chr11	64830000	64870000	7088.27
chr11	65115000	65155000	6802.21
chr11	65625000	65650000	7013.85
chr11	66840000	66865000	6465.19
chr11	67410000	67435000	7102.36
chr11	68865000	68890000	6476.25
chr11	72120000	72145000	6916.41
chr11	72390000	72415000	6914.21
chr11	72450000	72475000	7334.66
chr11	72480000	72520000	7772.18
chr11	72885000	72910000	7864.78
chr11	72930000	72955000	6863.63
chr11	72990000	73015000	8399.13
chr11	73080000	73120000	7401.24
chr11	73335000	73375000	6792.57
chr11	73725000	73750000	7575.71
chr11	75030000	75055000	6892.19
chr11	75150000	75220000	7361.05
chr11	75240000	75265000	7196.27
chr11	75840000	75865000	6900.65
chr11	75885000	75910000	7632.77
chr11	75930000	75955000	7241.74
chr11	76365000	76405000	7090.88
chr11	76875000	76900000	6474.11
chr11	77880000	77905000	6343.19
chr11	111310000	111335000	6550.58
chr11	115780000	115805000	7187.12
chr11	117805000	117830000	7311.03
chr11	117850000	117890000	7254.93
chr11	117910000	117965000	7024.04
chr11	118990000	119015000	6998.73
chr11	119035000	119075000	7303.59
chr11	119200000	119225000	7694.64
chr11	120070000	120140000	7115.49
chr11	120685000	120710000	7319.83
chr11	120790000	120815000	6828.99
chr11	126055000	126080000	6786.82
chr11	128485000	128510000	7035.51
chr11	128590000	128630000	7113.47
chr12	660000	700000	6641.52
chr12	6540000	6565000	6907.09
chr12	6735000	6775000	6623.65
chr12	6855000	6880000	6487.69
chr12	7020000	7045000	6740.55
chr12	11690000	11745000	6071.88
chr12	11915000	11940000	6516.8
chr12	11960000	12000000	7030.59
chr12	12095000	12120000	6664.27
chr12	12155000	12195000	7221.04
chr12	12965000	12990000	6065.22
chr12	31445000	31470000	6227
chr12	48105000	48145000	7171.29
chr12	48240000	48280000	6841.47
chr12	48345000	48370000	6518.3
chr12	49170000	49195000	6604.74
chr12	49440000	49465000	7056.75
chr12	50025000	50080000	7172.12
chr12	50130000	50170000	6114.34
chr12	50490000	50515000	6413.8
chr12	51555000	51610000	6400.94
chr12	51630000	51655000	6186.79
chr12	51720000	51760000	6609.45
chr12	52410000	52435000	6687.1
chr12	52515000	52570000	6805.48
chr12	53640000	53695000	6881.09
chr12	53805000	53830000	6312.3
chr12	54585000	54625000	7110.25
chr12	54750000	54790000	7191.44
chr12	56085000	56155000	6706.77
chr12	56205000	56230000	6257.23
chr12	56355000	56380000	6690.11
chr12	56505000	56545000	6857.81
chr12	56580000	56605000	6507.51
chr12	56640000	56665000	6390.46
chr12	56685000	56710000	6817.51
chr12	56790000	56815000	6195.13
chr12	56820000	56845000	6332.5
chr12	57495000	57520000	7184.59
chr12	57615000	57640000	8180.45
chr12	63165000	63190000	6166.78
chr12	69180000	69205000	6337.27
chr13	24550000	24575000	10576.6
chr13	28585000	28610000	11485.3
chr13	30700000	30740000	11738.9
chr13	30955000	30980000	10358.5
chr13	31000000	31025000	9965.12
chr13	31270000	31295000	10607.3
chr13	31345000	31385000	9945.17
chr13	33520000	33545000	9253.4
chr13	34105000	34130000	8882.61
chr13	40780000	40820000	9080.47
chr13	41020000	41045000	10777.4
chr13	41080000	41105000	10820.1
chr13	41215000	41285000	10086.9
chr13	41350000	41390000	10776.5
chr13	41800000	41825000	9052.55
chr13	42925000	42950000	9782.13
chr13	45880000	45950000	9627.25
chr13	46300000	46325000	9408.25
chr13	47095000	47120000	9414.69
chr13	47140000	47180000	9711.72
chr13	49105000	49130000	9208.62
chr13	50185000	50240000	10247.4
chr13	52375000	52415000	10745.7
chr13	95855000	95895000	9430.68
chr13	95930000	95970000	9679.65
chr13	99185000	99240000	10101.9
chr13	99845000	99870000	11185.5
chr13	99920000	99960000	10775.9
chr13	99995000	100035000	11965.9
chr13	100040000	100095000	10516.6
chr13	111170000	111210000	10423.9
chr13	111260000	111285000	10163.4
chr14	22985000	23070000	10494.1
chr14	24545000	24570000	10706.5
chr14	24665000	24690000	9891.88
chr14	24695000	24735000	11023.1
chr14	24785000	24810000	11896.3
chr14	24890000	24915000	11309.4
chr14	50495000	50535000	11103.5
chr14	62015000	62040000	10855.9
chr14	65675000	65700000	9898.89
chr14	65750000	65775000	10318.4
chr14	68735000	68790000	10811.2
chr14	69200000	69225000	10733
chr14	69800000	69825000	12097.3
chr14	72980000	73005000	11609.7
chr14	73100000	73125000	10313.7
chr14	75530000	75555000	10583.1
chr14	75905000	75930000	10624.8
chr14	76010000	76050000	10047.7
chr14	77405000	77430000	10503.4
chr14	91685000	91710000	11478.7
chr14	93035000	93075000	10760.9
chr14	93110000	93135000	11322.3
chr14	93155000	93180000	10702.2
chr14	93215000	93240000	10396.8
chr14	93440000	93465000	9705.08
chr14	93470000	93510000	9822.47
chr14	93530000	93555000	10749.8
chr14	93590000	93615000	9510.52
chr14	94400000	94440000	11648.4
chr14	94460000	94485000	11723.2
chr14	95780000	95805000	10948.3
chr14	95960000	95985000	11731.1
chr14	96110000	96135000	10950
chr14	102290000	102315000	9735.24
chr15	40335000	40360000	11260
chr15	40695000	40720000	11227.6
chr15	41085000	41110000	9905.45
chr15	41175000	41200000	10930.5
chr15	41235000	41260000	10441.1
chr15	41805000	41830000	10243.4
chr15	52430000	52470000	10684.4
chr15	59675000	59700000	10567.2
chr15	64175000	64200000	10651.5
chr15	64280000	64305000	11880.4
chr15	65000000	65055000	10852.2
chr15	65165000	65220000	11329.6
chr15	70415000	70440000	11083
chr15	74675000	74715000	13134.8
chr15	74735000	74760000	11327.6
chr15	74825000	74850000	10579.4
chr15	74870000	74895000	11050.4
chr15	75110000	75180000	11201.2
chr15	75620000	75660000	11084.6
chr15	77795000	77820000	10404.3
chr15	78395000	78435000	11612
chr15	90795000	90820000	10611.6
chr15	91425000	91465000	11647.2
chr15	91470000	91495000	11513.8
chr15	101625000	101650000	10181.2
chr15	101685000	101710000	10958.2
chr16	3165000	3190000	11487.6
chr16	3195000	3235000	10666.6
chr16	3540000	3565000	10627.6
chr16	10830000	10855000	11943.3
chr16	10920000	10945000	11609.6
chr16	11265000	11335000	12695.1
chr16	11385000	11425000	12245.4
chr16	11700000	11725000	11222.4
chr16	21565000	21590000	13886.5
chr16	22645000	22700000	13900.1
chr16	23380000	23405000	10475.8
chr16	27235000	27260000	12946.7
chr16	27370000	27395000	11161.6
chr16	27445000	27470000	11435.1
chr16	30360000	30385000	10402.2
chr16	31125000	31150000	10348.6
chr16	33380000	33420000	12129.3
chr16	46390000	46430000	125540
chr16	50290000	50315000	12180
chr16	56890000	56915000	13384.5
chr16	56980000	57005000	11281.1
chr16	57550000	57590000	11250.6
chr16	66970000	67010000	12277.5
chr16	67465000	67490000	10391.3
chr16	67840000	67880000	11773.5
chr16	67990000	68030000	11867.2
chr16	68065000	68090000	10440.4
chr16	68275000	68300000	12838.7
chr16	68410000	68435000	11506.9
chr16	84610000	84650000	11434.4
chr16	85570000	85595000	10926.3
chr16	85735000	85775000	11723.4
chr16	86050000	86075000	10527.5
chr17	18040000	18065000	10822.5
chr17	21230000	21255000	11534.7
chr17	29840000	29865000	10659.7
chr17	38755000	38780000	10878.2
chr17	40540000	40565000	10606.5
chr17	43330000	43385000	10609.9
chr17	44170000	44225000	12853.7
chr17	44245000	44270000	11513.8
chr17	44275000	44300000	11650.2
chr17	44335000	44360000	11462.7
chr17	47650000	47675000	10644.9
chr17	76165000	76190000	10493.1
chr17	76240000	76265000	10502.7
chr17	76405000	76445000	10409.4
chr18	3580000	3605000	12901.3
chr18	11110000	11150000	12367.8
chr18	13540000	13565000	12619
chr18	19260000	19285000	11160.2
chr18	20700000	20740000	13007.1
chr18	20790000	20830000	13189.5
chr18	20955000	20995000	12312.7
chr18	21420000	21445000	11386.4
chr18	29130000	29155000	11434.7
chr18	42375000	42415000	13409.4
chr18	42435000	42475000	11647
chr18	44235000	44260000	12630.1
chr18	46200000	46225000	13707.9
chr18	46290000	46330000	14160.8
chr18	46380000	46420000	12564.7
chr18	46530000	46555000	11968.6
chr18	47370000	47395000	11782.9
chr18	47775000	47800000	11930.1
chr18	56140000	56165000	12443.4
chr18	56335000	56375000	11282.4
chr18	56440000	56480000	12288.2
chr18	56725000	56750000	12885.5
chr18	57490000	57530000	12636.6
chr18	60790000	60815000	13932.7
chr18	60910000	60965000	11932.5
chr19	17210000	17235000	14167.7
chr19	35815000	35840000	15432.4
chr19	51375000	51400000	14224.4
chr2	8430000	8455000	2881.77
chr2	20040000	20080000	2855.82
chr2	20715000	20755000	2885.76
chr2	20760000	20800000	2908.57
chr2	20835000	20860000	2915.28
chr2	60580000	60605000	2641.14
chr2	61045000	61070000	2780.98
chr2	65140000	65180000	2767.32
chr2	74700000	74725000	2751.25
chr2	80745000	80770000	2839.66
chr2	85035000	85060000	2676.48
chr2	85095000	85120000	2795.95
chr2	85140000	85165000	2701.56
chr2	91770000	91840000	4164.81
chr2	113375000	113400000	2701.81
chr2	119975000	120000000	2855.39
chr2	120980000	121005000	2734.49
chr2	127400000	127425000	2853.67
chr2	136550000	136575000	2748.14
chr2	169335000	169360000	2550.84
chr2	197100000	197140000	2684.47
chr2	216165000	216190000	2630.61
chr2	219120000	219145000	2765.75
chr2	233970000	233995000	2702.59
chr20	25270000	25295000	14084.9
chr20	31105000	31145000	14048
chr20	31225000	31250000	14066.3
chr20	31885000	31910000	13695
chr20	35860000	35915000	14593.7
chr20	35935000	35990000	14837.5
chr20	36760000	36785000	16328.6
chr20	37525000	37550000	14081.8
chr20	44740000	44780000	13404.4
chr20	44980000	45005000	14079.5
chr20	45985000	46010000	13547.4
chr20	46015000	46040000	13379.7
chr20	47320000	47345000	13954.9
chr20	47410000	47435000	14222.1
chr20	47500000	47525000	13914.1
chr20	48220000	48245000	14883.9
chr20	55960000	55985000	15625.1
chr21	34570000	34610000	27552.4
chr21	34795000	34820000	27658.5
chr21	35245000	35270000	26132.7
chr21	37435000	37460000	25724
chr21	37510000	37550000	27282.1
chr21	37855000	37895000	28979.4
chr21	42730000	42770000	30146.7
chr21	43480000	43520000	31392.7
chr21	43555000	43580000	32772
chr21	43615000	43700000	30600.2
chr21	43780000	43805000	31994.7
chr21	43840000	43895000	34556
chr21	43945000	43970000	30476.6
chr21	44050000	44075000	27006.9
chr21	45220000	45275000	27647.5
chr21	45640000	45665000	30989.9
chr22	36625000	36650000	23901.9
chr22	41905000	41930000	25372.1
chr22	42805000	42830000	24120.4
chr3	50365000	50390000	3378.26
chr3	66435000	66460000	3401.57
chr3	72165000	72190000	3278.13
chr3	72705000	72745000	3321.7
chr3	73125000	73150000	3149.53
chr3	119335000	119375000	3281.6
chr3	129115000	129140000	3250.21
chr3	133165000	133190000	3292.91
chr3	159700000	159755000	3396.85
chr3	171045000	171070000	3118.25
chr3	172290000	172315000	3211.05
chr3	177030000	177055000	3167.98
chr3	177060000	177085000	3202.79
chr3	194865000	194890000	3297.56
chr3	195420000	195445000	3449.99
chr4	8190000	8215000	3682.59
chr4	8385000	8410000	3642.41
chr4	9995000	10035000	3985.91
chr4	26870000	26895000	3604.13
chr4	37985000	38010000	3334.08
chr4	40310000	40335000	3515.65
chr4	40895000	40920000	3470.42
chr4	42155000	42180000	3429.83
chr4	54555000	54580000	4010.6
chr4	56850000	56875000	3431.41
chr4	57615000	57640000	3524.12
chr4	78290000	78315000	3514.43
chr4	79520000	79545000	3598.26
chr4	79685000	79710000	3453.22
chr4	87815000	87855000	3619.42
chr4	99365000	99390000	3435.6
chr4	110345000	110370000	3452.66
chr4	129770000	129795000	3631.15
chr4	147125000	147165000	3436.25
chr4	154400000	154425000	3622.56
chr4	174335000	174375000	3571.42
chr4	185195000	185220000	3689.7
chr4	185315000	185340000	3602.89
chr4	185765000	185790000	3584.04
chr5	1105000	1130000	4557.33
chr5	6460000	6485000	4624.88
chr5	6640000	6665000	4575
chr5	10465000	10520000	4470.38
chr5	10570000	10610000	4506.2
chr5	10630000	10655000	4681.42
chr5	10660000	10685000	4592.34
chr5	14230000	14255000	4201.26
chr5	21475000	21500000	6249.54
chr5	32275000	32330000	4636.71
chr5	33835000	33860000	4398.51
chr5	42985000	43025000	4714
chr5	43135000	43160000	4095.58
chr5	43210000	43235000	3970.88
chr5	55370000	55395000	4498.77
chr5	67720000	67760000	4750.87
chr5	71595000	71620000	4482.25
chr5	77790000	77815000	4195.24
chr5	88505000	88530000	4556.18
chr5	95180000	95205000	4970.8
chr5	125930000	125955000	4169.07
chr5	126095000	126150000	4265.6
chr5	131810000	131835000	4703.04
chr5	133895000	133935000	4355.18
chr5	138725000	138750000	4650.62
chr5	140885000	140910000	4435.12
chr5	142595000	142620000	4921.12
chr5	149195000	149220000	4395.79
chr5	149480000	149505000	4565.3
chr5	149810000	149850000	4307.28
chr5	149915000	149940000	4373.92
chr5	150500000	150540000	4800.14
chr5	150575000	150600000	4572.1
chr5	150620000	150645000	4386.69
chr5	151115000	151140000	4548.46
chr5	154115000	154155000	4232.17
chr5	159590000	159615000	4193.88
chr5	159755000	159780000	4420.31
chr5	159860000	159900000	4431.72
chr5	172265000	172305000	4419.94
chr5	172340000	172380000	4431.66
chr5	176795000	176820000	4671.35
chr6	285000	325000	6342.66
chr6	6675000	6700000	5281.21
chr6	6795000	6820000	5244.65
chr6	11385000	11410000	4845.69
chr6	13335000	13360000	5450.87
chr6	13440000	13465000	5143.46
chr6	16320000	16345000	5492.43
chr6	16470000	16495000	5143.84
chr6	26370000	26395000	4857.41
chr6	29715000	29740000	4831.06
chr6	30495000	30520000	4706.4
chr6	30675000	30715000	5567.81
chr6	31545000	31585000	4922.85
chr6	31905000	31945000	5391.91
chr6	33150000	33175000	4939.09
chr6	34515000	34540000	4958.75
chr6	35415000	35440000	5090.23
chr6	35685000	35725000	5275.43
chr6	36270000	36295000	4740.67
chr6	36795000	36820000	4665.24
chr6	37050000	37090000	4714.89
chr6	37500000	37555000	5149.67
chr6	37680000	37705000	5329.01
chr6	37755000	37780000	4777.94
chr6	41715000	41740000	5293.26
chr6	43215000	43240000	5365.38
chr6	43620000	43645000	4842.79
chr6	44025000	44050000	5241.44
chr6	57450000	57505000	5395.56
chr6	88490000	88515000	5397.27
chr6	90080000	90120000	4839.22
chr6	105825000	105850000	4516.64
chr6	106230000	106255000	5226.7
chr6	106575000	106600000	5082.37
chr6	111240000	111280000	4999.28
chr6	112305000	112330000	5542.49
chr6	113940000	113965000	5424.34
chr6	126225000	126250000	5103.39
chr6	129990000	130015000	5135.49
chr6	137565000	137590000	4989.6
chr6	138060000	138100000	5136.63
chr6	138165000	138205000	4969.56
chr6	143820000	143845000	4855.75
chr6	149430000	149455000	5028.71
chr6	155550000	155575000	5070.76
chr6	157725000	157750000	5668.87
chr6	158175000	158200000	5030.32
chr6	159510000	159535000	5623.03
chr7	2440000	2465000	5741.21
chr7	2740000	2765000	6345.01
chr7	2875000	2915000	6117.08
chr7	3115000	3140000	6246.41
chr7	5260000	5285000	6385.62
chr7	5530000	5630000	6209.59
chr7	5650000	5675000	5957.04
chr7	26365000	26390000	5690.5
chr7	43870000	43895000	6341.22
chr7	43930000	43955000	5368.15
chr7	44275000	44300000	6436.38
chr7	44410000	44435000	6292.64
chr7	44605000	44660000	6071.48
chr7	44770000	44795000	5962.72
chr7	45025000	45050000	5609.68
chr7	55590000	55615000	6604.95
chr7	65990000	66015000	6115.06
chr7	66035000	66060000	5842.9
chr7	66095000	66120000	6323.1
chr7	66290000	66330000	5738.62
chr7	66380000	66405000	5505.24
chr7	69140000	69165000	5717.17
chr7	69215000	69240000	5460.9
chr7	73285000	73310000	5852.14
chr7	73435000	73460000	5995.13
chr7	73690000	73715000	5915.29
chr7	73720000	73745000	5717.4
chr7	73885000	73910000	5474.55
chr7	73975000	74015000	5901.88
chr7	98590000	98615000	5355.59
chr7	99715000	99740000	6374.61
chr7	99985000	100010000	5942.53
chr7	100210000	100235000	5820.18
chr7	100450000	100475000	6213.77
chr7	101350000	101390000	5938.55
chr7	101575000	101615000	6024.88
chr7	101680000	101705000	5795.7
chr7	101770000	101795000	5300.13
chr7	101845000	101885000	5831.47
chr7	101905000	101930000	6630.48
chr7	102025000	102050000	5701.11
chr7	102070000	102095000	5394.19
chr7	104530000	104570000	6031.4
chr7	104755000	104780000	5533.97
chr7	105430000	105455000	5984.46
chr7	105685000	105725000	6269.65
chr7	128500000	128525000	6705.56
chr7	128785000	128810000	6108.47
chr7	128845000	128870000	6435.46
chr7	129640000	129665000	6037.57
chr7	129985000	130010000	5756.92
chr7	130560000	130615000	5927.88
chr7	130905000	130930000	5708.28
chr7	134115000	134140000	5806.19
chr7	137610000	137635000	6277.84
chr7	137655000	137710000	5972.1
chr7	138765000	138805000	5772
chr7	139320000	139345000	6091.77
chr7	142115000	142155000	5358.88
chr7	142460000	142485000	6838.34
chr7	148655000	148695000	5796.77
chr7	150095000	150120000	6169.67
chr7	150125000	150150000	5899.34
chr8	6630000	6655000	6301.07
chr8	8125000	8150000	6165.55
chr8	8185000	8210000	6266.47
chr8	11350000	11375000	7495
chr8	11620000	11645000	6424.98
chr8	11695000	11720000	6703.15
chr8	11740000	11765000	6484.91
chr8	12420000	12445000	7685.15
chr8	21950000	21975000	6785.63
chr8	22040000	22065000	6015.95
chr8	22475000	22500000	6727.21
chr8	22520000	22545000	6359.17
chr8	22580000	22605000	7264.44
chr8	22835000	22875000	6511.14
chr8	23000000	23025000	6392.2
chr8	23330000	23355000	6769.21
chr8	27230000	27255000	7319.19
chr8	27440000	27465000	6467.41
chr8	27920000	27960000	6386.57
chr8	29210000	29235000	7079.09
chr8	29330000	29355000	6681.94
chr8	29585000	29610000	6900.06
chr8	37595000	37680000	6431.42
chr8	37730000	37755000	7148.87
chr8	37895000	37920000	6625.54
chr8	37940000	37965000	6138.15
chr8	38570000	38595000	6517.24
chr8	38645000	38670000	6065.96
chr8	38780000	38805000	6476.38
chr8	41375000	41415000	6650.19
chr8	41540000	41580000	7296.42
chr8	42035000	42075000	6939.73
chr8	42125000	42150000	7150.2
chr8	42890000	42915000	5745.73
chr8	48690000	48715000	5783.68
chr8	61965000	61990000	5808.31
chr8	66540000	66565000	6252.95
chr8	95970000	95995000	6367.83
chr8	96015000	96040000	6136.88
chr8	96090000	96130000	6399.83
chr8	101430000	101455000	6821.37
chr8	101490000	101530000	7185.03
chr8	102645000	102670000	6146.17
chr8	103230000	103270000	6204.07
chr8	103575000	103615000	6906.54
chr8	103740000	103765000	7551.08
chr8	118995000	119020000	5769.66
chr8	123930000	123955000	6367.89
chr8	124230000	124255000	6262.61
chr8	125610000	125665000	7125.15
chr8	126300000	126370000	6270.98
chr8	126405000	126490000	6495.72
chr8	126510000	126535000	6838.74
chr8	126645000	126670000	7151.08
chr8	128745000	128770000	7201.16
chr8	128805000	128845000	6297.02
chr8	128880000	128905000	6511.75
chr8	128925000	128950000	6254.47
chr8	128970000	128995000	6480.8
chr8	129030000	129055000	6634.13
chr8	129075000	129100000	7133.97
chr8	130980000	131005000	6192.52
chr8	131070000	131095000	6259.96
chr8	134490000	134530000	7807.03
chr8	134580000	134620000	6291.92
chr8	134670000	134695000	6398.2
chr8	141450000	141475000	6648.46
chr8	142020000	142060000	6559.33
chr8	142170000	142195000	6501.52
chr9	33205000	33230000	7492.67
chr9	34630000	34655000	8433.43
chr9	34975000	35000000	7857.65
chr9	35035000	35060000	7347.2
chr9	35605000	35630000	8319.54
chr9	35650000	35675000	8365.14
chr9	35710000	35765000	8425.08
chr9	36985000	37010000	9177.51
chr9	37405000	37430000	9222.18
chr9	37450000	37490000	7832.55
chr9	37495000	37535000	8194.12
chr9	92020000	92045000	8800.75
chr9	95410000	95435000	8101.97
chr9	95485000	95510000	7888.52
chr9	97870000	97895000	7404.89
chr9	100795000	100835000	8222.57
chr9	100855000	100895000	8551.98
chr9	101065000	101090000	8453.07
chr9	101920000	101945000	7760.91
chr9	112675000	112700000	8623.01
chr9	112720000	112745000	8136.89
chr9	112900000	112925000	8749.38
chr9	114760000	114800000	8368.34
chr9	114835000	114860000	8391.26
chr9	114910000	114935000	7450.33
chr9	116125000	116150000	7841.28
chr9	116245000	116300000	8515.47
chr9	116335000	116360000	9316.04
chr9	116380000	116405000	7890.24
chr9	117370000	117395000	9206.82
chr9	117415000	117440000	8008.18
chr9	123640000	123665000	8680.78
chr9	126085000	126125000	9737.34
chr9	126895000	126920000	8607.58
chr9	126955000	126995000	8531.13
chr9	127000000	127085000	9897.03
chr9	129850000	129890000	8122.01
chr9	129955000	129995000	9950.84
chr9	130195000	130265000	8139.33
chr9	130660000	130685000	9102.52
chr9	130690000	130715000	8594.41
chr9	130780000	130835000	8130.02
chr9	130855000	130880000	7988.85
chr9	131080000	131105000	8052.85
chr9	131575000	131600000	8824.38
chr9	132370000	132395000	8779.24
chr9	133955000	133980000	8326.16
chr9	134135000	134160000	7912.77
chr9	134570000	134625000	8082.93
chr9	136025000	136050000	8046.46
chrX	6995000	7020000	5298.16
chrX	12905000	12930000	5024.97
chrX	13025000	13050000	4885.3
chrX	18395000	18420000	4615.25
chrX	18890000	18915000	5191.53
chrX	19865000	19890000	4784.88
chrX	39755000	39780000	4872.19
chrX	40310000	40350000	4969.64
chrX	41105000	41130000	4586.3
chrX	47015000	47040000	4921.38
chrX	47060000	47085000	5347.93
chrX	47375000	47400000	4558.97
chrX	48560000	48600000	5117.99
chrX	48740000	48765000	4773.91
chrX	48800000	48825000	5045.04
chrX	53245000	53285000	5245.19
chrX	53455000	53480000	4869.43
chrX	53500000	53525000	4720.07
chrX	64740000	64765000	5237.96
chrX	64875000	64900000	5077.48
chrX	64935000	64960000	5185.54
chrX	70305000	70345000	4784.25
chrX	70380000	70420000	5056.6
chrX	118505000	118530000	4573.98
chrX	118790000	118815000	4880.18
chrX	118895000	118920000	5125.25
chrX	128865000	128905000	4918.13
chrX	130830000	130855000	4843.64
chrX	130860000	130930000	5381.57
chrX	149630000	149655000	4946.17
chrX	152090000	152115000	5135.92
chrX	152995000	153020000	4822.54
chrX	153220000	153245000	5367.14
chrX	153745000	153785000	5129.79

## Sheet: 50%-80% of SD
Chr	Strat	End	Average of Hi-C SD
chr1	1920000	1945000	2533.67
chr1	3340000	3365000	2598.16
chr1	5485000	5510000	2465.33
chr1	5735000	5760000	2477.67
chr1	6885000	6910000	2559.66
chr1	7785000	7810000	2534.22
chr1	7985000	8010000	2668.92
chr1	10385000	10410000	2696.7
chr1	11210000	11235000	2642.99
chr1	13820000	13845000	2506.93
chr1	14220000	14245000	2545.35
chr1	14870000	14895000	2628.46
chr1	15970000	15995000	2409.77
chr1	16595000	16620000	2710.83
chr1	16645000	16670000	2567.32
chr1	18040000	18065000	2583.85
chr1	18390000	18415000	2468.55
chr1	18940000	18965000	2436.8
chr1	20690000	20715000	2501.7
chr1	21065000	21090000	2637.88
chr1	21715000	21740000	2518.14
chr1	22790000	22815000	2601.69
chr1	24790000	24815000	2655.09
chr1	28665000	28690000	2743.09
chr1	28715000	28740000	2650.39
chr1	29065000	29090000	2588.65
chr1	29365000	29390000	2422.71
chr1	31435000	31460000	2627.29
chr1	31585000	31610000	2750.47
chr1	32960000	32985000	2508.25
chr1	33285000	33310000	2554.29
chr1	34260000	34285000	2513.44
chr1	35760000	35785000	2605.31
chr1	35985000	36010000	2512.1
chr1	36110000	36135000	2615.93
chr1	37585000	37610000	2538.59
chr1	38985000	39010000	2387.09
chr1	39935000	39960000	2516.46
chr1	43060000	43085000	2601.3
chr1	45385000	45410000	2589.98
chr1	46335000	46360000	2599.23
chr1	48310000	48335000	2484.18
chr1	51135000	51160000	2412.25
chr1	51385000	51410000	2607.99
chr1	52985000	53010000	2654.08
chr1	53210000	53235000	2679.02
chr1	55360000	55385000	2633.15
chr1	56585000	56610000	2537.54
chr1	58535000	58560000	2339.38
chr1	59810000	59835000	2355.69
chr1	62160000	62185000	2488
chr1	62210000	62235000	2551.93
chr1	62910000	62935000	2428.55
chr1	64410000	64435000	2543.92
chr1	65460000	65485000	2561.66
chr1	77920000	77945000	2477.26
chr1	87225000	87250000	2493.23
chr1	87675000	87700000	2626.51
chr1	91500000	91550000	2446.84
chr1	91600000	91625000	2539.47
chr1	92300000	92325000	2662.42
chr1	92400000	92425000	2556.6
chr1	92975000	93000000	2542.47
chr1	93825000	93850000	2478.68
chr1	95250000	95275000	2525.58
chr1	95475000	95500000	2615.39
chr1	100400000	100425000	2662.21
chr1	100550000	100575000	2639.94
chr1	100625000	100675000	2675.13
chr1	101300000	101325000	2457.77
chr1	108490000	108515000	2585.37
chr1	109240000	109265000	2478.64
chr1	113015000	113040000	2639.45
chr1	113565000	113590000	2641.47
chr1	114265000	114290000	2557.09
chr1	114340000	114365000	2556.16
chr1	114565000	114590000	2609.12
chr1	114615000	114640000	2489.75
chr1	117790000	117815000	2537.31
chr1	120215000	120240000	2647.93
chr1	145400000	145425000	2596.33
chr1	145675000	145700000	2438.8
chr1	147110000	147135000	2572.02
chr1	150295000	150320000	2643
chr1	150345000	150370000	2455.32
chr1	150395000	150420000	2579.04
chr1	150620000	150645000	2470.01
chr1	152870000	152895000	2530.84
chr1	153270000	153295000	2519.16
chr1	153970000	154020000	2610.93
chr1	154170000	154195000	2661.58
chr1	155395000	155420000	2429.45
chr1	155445000	155470000	2505.82
chr1	155770000	155795000	2540.85
chr1	159045000	159070000	2468.54
chr1	162360000	162385000	2490.43
chr1	165335000	165360000	2412.14
chr1	171360000	171385000	2400.02
chr1	172435000	172460000	2613.64
chr1	173685000	173710000	2398.12
chr1	174135000	174160000	2513.12
chr1	174835000	174860000	2392.6
chr1	178035000	178060000	2400.92
chr1	178635000	178660000	2577.51
chr1	179185000	179210000	2666.34
chr1	179260000	179285000	2563.82
chr1	183085000	183110000	2491.53
chr1	184110000	184135000	2628.29
chr1	200285000	200310000	2592.93
chr1	200560000	200585000	2640.62
chr1	201710000	201735000	2428
chr1	202310000	202335000	2434.97
chr1	203835000	203860000	2498.75
chr1	204785000	204810000	2619.3
chr1	205685000	205710000	2456.68
chr1	207500000	207525000	2532.87
chr1	208105000	208130000	2340.44
chr1	208430000	208455000	2522.12
chr1	209880000	209905000	2580.12
chr1	211430000	211455000	2474.83
chr1	212030000	212055000	2578.28
chr1	212180000	212205000	2582.88
chr1	213305000	213330000	2492.74
chr1	213505000	213530000	2506.17
chr1	214655000	214680000	2631.22
chr1	222180000	222205000	2544.64
chr1	222455000	222480000	2408.79
chr1	223355000	223380000	2581.39
chr1	224050000	224075000	2502.44
chr1	224600000	224625000	2642.24
chr1	226450000	226475000	2568.06
chr1	226675000	226700000	2497.15
chr1	229430000	229455000	2508.97
chr1	230805000	230830000	2442.84
chr1	231130000	231155000	2507.49
chr1	231580000	231605000	2509.78
chr1	232530000	232555000	2323.7
chr1	232855000	232880000	2484.6
chr1	233505000	233530000	2553.49
chr1	235450000	235475000	2608.08
chr1	235625000	235650000	2596.39
chr1	236800000	236825000	2497.55
chr1	237125000	237150000	2377.62
chr1	241775000	241800000	2483.23
chr1	244950000	244975000	2590.15
chr1	245225000	245250000	2565.32
chr1	245450000	245475000	2363.72
chr1	246300000	246325000	2527.04
chr1	246900000	246925000	2723.3
chr1	247525000	247550000	2573.4
chr10	3435000	3460000	4289.38
chr10	4110000	4135000	4084.26
chr10	5360000	5385000	4005.53
chr10	6060000	6085000	4387.43
chr10	6560000	6585000	4509.55
chr10	8185000	8210000	4282.08
chr10	11160000	11185000	4257.32
chr10	15285000	15310000	4583.7
chr10	16785000	16810000	4578.69
chr10	18755000	18780000	3982.87
chr10	18905000	18930000	3981.76
chr10	21880000	21905000	4373.25
chr10	23155000	23180000	4150.92
chr10	23205000	23230000	4437.51
chr10	23705000	23730000	4500.64
chr10	25330000	25355000	4125.48
chr10	26480000	26505000	4248.22
chr10	27480000	27505000	4607.96
chr10	29130000	29155000	4320.21
chr10	29655000	29680000	4382.04
chr10	29930000	29955000	4577.45
chr10	30080000	30105000	4261.47
chr10	30155000	30180000	4245.75
chr10	30255000	30280000	4184.78
chr10	30455000	30480000	4476.5
chr10	34005000	34030000	4361.68
chr10	34530000	34555000	4410.2
chr10	35305000	35330000	4467.34
chr10	43665000	43690000	4250.82
chr10	46040000	46065000	4439.92
chr10	48480000	48505000	4563.53
chr10	49565000	49590000	4432.68
chr10	52385000	52410000	4176.55
chr10	61710000	61735000	4029.11
chr10	61835000	61860000	4191.77
chr10	63935000	63960000	4548.98
chr10	64185000	64210000	4198.83
chr10	65210000	65235000	4274.34
chr10	69810000	69835000	4652.96
chr10	70010000	70035000	4714.61
chr10	70335000	70360000	4588.78
chr10	70410000	70435000	4169.49
chr10	74610000	74635000	4439.11
chr10	74710000	74735000	4368.98
chr10	76135000	76160000	4379.26
chr10	76285000	76310000	4440.54
chr10	79085000	79110000	4355.24
chr10	86110000	86135000	4392.56
chr10	87485000	87510000	4105.86
chr10	88810000	88835000	4523.48
chr10	89335000	89360000	4261.59
chr10	89435000	89460000	4409.77
chr10	90110000	90135000	4291.92
chr10	90385000	90410000	4282.7
chr10	95485000	95510000	4461.83
chr10	95660000	95685000	4210.77
chr10	97210000	97235000	4134.83
chr10	98560000	98585000	4187.19
chr10	98860000	98885000	4428.84
chr10	98985000	99010000	4708.73
chr10	102160000	102185000	4340.51
chr10	102335000	102360000	4509.18
chr10	102685000	102710000	4292.79
chr10	112010000	112035000	4473.71
chr10	114935000	114960000	4145.35
chr10	119060000	119085000	4431.07
chr10	123210000	123260000	4484.76
chr10	123360000	123385000	4402.59
chr10	127565000	127590000	4691.03
chr10	130160000	130210000	4077.45
chr10	133875000	133900000	4165.53
chr10	135100000	135125000	4403.71
chr11	660000	685000	4670.74
chr11	1955000	1980000	4157.89
chr11	3755000	3780000	4297.9
chr11	6330000	6355000	4697.8
chr11	7480000	7505000	4704.63
chr11	9205000	9230000	4888.38
chr11	9430000	9455000	4425.29
chr11	10405000	10430000	4779.13
chr11	10605000	10630000	4285.91
chr11	10830000	10855000	4638.01
chr11	10930000	10955000	4251.73
chr11	12455000	12480000	4255.79
chr11	12555000	12580000	4143.57
chr11	13005000	13030000	4586.86
chr11	13130000	13180000	4384.77
chr11	13380000	13405000	4832.6
chr11	14305000	14330000	4696.93
chr11	15130000	15155000	4278.55
chr11	15605000	15630000	4242.7
chr11	16880000	16905000	4639.81
chr11	17180000	17205000	4520.47
chr11	18005000	18030000	4535.82
chr11	18430000	18455000	4765.46
chr11	18580000	18605000	4534.37
chr11	18680000	18705000	4257.41
chr11	18830000	18855000	4233.02
chr11	19180000	19205000	4368.46
chr11	19830000	19880000	4476.44
chr11	22805000	22830000	3947.25
chr11	32305000	32330000	4358.5
chr11	32430000	32455000	4527.89
chr11	32480000	32505000	4325.48
chr11	32555000	32580000	4383.58
chr11	32805000	32830000	4467.58
chr11	32855000	32880000	4127.24
chr11	33205000	33230000	4215.7
chr11	33280000	33305000	4488.38
chr11	33430000	33455000	4673.93
chr11	33505000	33555000	4366.35
chr11	35455000	35480000	4628.8
chr11	43305000	43330000	4336.37
chr11	43505000	43530000	4254.74
chr11	45480000	45505000	4676.01
chr11	46805000	46830000	4677.58
chr11	47705000	47755000	4443.31
chr11	47805000	47830000	4450.43
chr11	56880000	56905000	4096.36
chr11	57355000	57380000	4516.82
chr11	59205000	59230000	4449.74
chr11	59380000	59405000	4581.59
chr11	63465000	63490000	4573.77
chr11	66690000	66715000	4545.9
chr11	66940000	66965000	4823.91
chr11	69335000	69360000	4297.21
chr11	69660000	69685000	4397.54
chr11	69845000	69870000	4334.17
chr11	70470000	70495000	4831.09
chr11	73395000	73420000	4831.79
chr11	73845000	73870000	4578.92
chr11	74120000	74145000	4611.13
chr11	74320000	74345000	4205.45
chr11	75720000	75745000	4161.3
chr11	76595000	76620000	4499.61
chr11	76695000	76720000	4509.23
chr11	76995000	77020000	4410.23
chr11	78045000	78070000	4913.81
chr11	78295000	78320000	4408.72
chr11	78870000	78895000	4260.83
chr11	82970000	82995000	4346.39
chr11	85970000	85995000	4644.96
chr11	86645000	86670000	4463.76
chr11	86695000	86720000	4184.01
chr11	86770000	86795000	4548.8
chr11	87890000	87915000	4543.35
chr11	94465000	94490000	4350.39
chr11	96190000	96215000	4245.94
chr11	103735000	103760000	4076.15
chr11	107735000	107760000	4834.74
chr11	108735000	108760000	4322.99
chr11	110085000	110110000	4360
chr11	110385000	110410000	4248.2
chr11	110685000	110710000	3951.59
chr11	111510000	111535000	4491.04
chr11	112010000	112035000	4054.42
chr11	115085000	115110000	4516.07
chr11	115410000	115435000	4601.69
chr11	115485000	115510000	4576.55
chr11	121985000	122010000	3980.91
chr11	122435000	122460000	4207.53
chr11	122485000	122510000	4287.42
chr11	122985000	123010000	4649.83
chr11	123510000	123535000	4748.48
chr11	124660000	124685000	4569.36
chr11	124910000	124935000	4347.78
chr11	125135000	125160000	4555.17
chr11	125735000	125760000	4707.18
chr11	125910000	125935000	4007.9
chr11	126860000	126885000	4113.8
chr11	130510000	130535000	4318.76
chr11	130635000	130685000	4477.05
chr11	130710000	130735000	4508.25
chr11	131285000	131310000	4257.64
chr11	131785000	131810000	4335.44
chr11	133010000	133035000	4285.45
chr11	133660000	133685000	4246.93
chr11	133810000	133860000	4423.44
chr11	134060000	134085000	4169.53
chr11	134285000	134310000	4526.78
chr12	480000	505000	4019.75
chr12	955000	1005000	4342.2
chr12	1380000	1405000	3846.31
chr12	1480000	1505000	4317.45
chr12	2180000	2205000	4187.29
chr12	2305000	2330000	4070.75
chr12	2605000	2630000	4396.18
chr12	4580000	4605000	4195.32
chr12	6180000	6205000	4514.23
chr12	7825000	7850000	4137.55
chr12	7900000	7925000	4439.39
chr12	7975000	8000000	4184.78
chr12	8025000	8075000	4154.24
chr12	8250000	8275000	4305.97
chr12	9930000	9955000	4104.37
chr12	11130000	11155000	3991.15
chr12	14430000	14505000	4330.98
chr12	14580000	14605000	4419.88
chr12	15755000	15780000	4028.47
chr12	19505000	19555000	4135.64
chr12	24555000	24580000	4089.06
chr12	24905000	24930000	4244.75
chr12	31630000	31655000	4384.63
chr12	32505000	32530000	4431.49
chr12	42725000	42750000	4059.46
chr12	43150000	43175000	4059.46
chr12	44250000	44275000	4207.3
chr12	44350000	44375000	4055.31
chr12	46050000	46075000	4053.5
chr12	46150000	46175000	4300.27
chr12	46275000	46300000	4130.97
chr12	48975000	49000000	4376.67
chr12	52175000	52200000	3930.43
chr12	54225000	54250000	4106.5
chr12	63250000	63275000	4115.16
chr12	64550000	64575000	4069.87
chr12	66175000	66200000	4096.65
chr12	67075000	67100000	4102.68
chr12	68600000	68625000	4126.01
chr12	68900000	68925000	4260.75
chr12	69225000	69250000	4519.62
chr12	72125000	72175000	4264.01
chr12	76275000	76300000	4424.78
chr12	80305000	80350000	4195.32
chr12	89930000	89980000	4326.8
chr12	93195000	93220000	3978.48
chr12	95805000	95835000	4238.48
chr12	99160000	99185000	4093.2
chr12	102760000	102795000	4528.47
chr12	103875000	103930000	4006.83
chr12	106560000	106605000	4452.25
chr12	107475000	107510000	4412.42
chr12	107865000	107920000	4208.56
chr12	108065000	108155000	4506.01
chr12	108305000	108335000	4407.59
chr12	114010000	114050000	4310.05
chr12	114725000	114775000	4356.53
chr12	118380000	118425000	4596.65
chr12	119035000	119080000	4411.61
chr12	119345000	119395000	4273.23
chr12	119805000	119875000	4289.73
chr12	119980000	120020000	4227.13
chr12	120060000	120105000	4194.57
chr12	120285000	120365000	4484.93
chr12	125735000	125770000	4289.35
chr12	132550000	132585000	4412.17
chr13	23715000	23740000	5371.41
chr13	25340000	25365000	6527.69
chr13	26115000	26140000	6183.81
chr13	26215000	26240000	6240.28
chr13	26290000	26315000	6009.05
chr13	26665000	26690000	5997.35
chr13	26965000	26990000	6134.91
chr13	27190000	27240000	5887.38
chr13	27415000	27440000	6241.91
chr13	29440000	29465000	6336.75
chr13	29590000	29615000	6077.7
chr13	29940000	29965000	6008.79
chr13	30015000	30040000	5948.69
chr13	35340000	35365000	6133.04
chr13	35715000	35740000	6261.14
chr13	36265000	36290000	5956.05
chr13	36965000	36990000	5721.15
chr13	37065000	37090000	5441.34
chr13	37190000	37215000	5768.38
chr13	39390000	39415000	5851.98
chr13	39665000	39690000	5932.64
chr13	39890000	39915000	5838.11
chr13	40040000	40065000	5547
chr13	43915000	43940000	5866.33
chr13	44215000	44265000	6346.73
chr13	44465000	44490000	6222.89
chr13	45115000	45140000	6441.86
chr13	46615000	46640000	6383.37
chr13	47340000	47365000	5872.64
chr13	48390000	48415000	5777.22
chr13	48465000	48490000	6182.22
chr13	48540000	48565000	6373.6
chr13	49765000	49790000	6235.59
chr13	50815000	50840000	5825.98
chr13	50915000	50940000	5652.28
chr13	50990000	51015000	5622.75
chr13	52740000	52765000	6504.24
chr13	52965000	52990000	5476.61
chr13	53265000	53290000	6647.38
chr13	53515000	53540000	6264.61
chr13	53565000	53590000	6294.52
chr13	60605000	60630000	5862.87
chr13	61080000	61105000	6086.76
chr13	62780000	62805000	5893.81
chr13	73530000	73555000	5990.62
chr13	73655000	73680000	6388.96
chr13	73705000	73730000	6013.41
chr13	73805000	73830000	5684.6
chr13	73880000	73905000	5548.94
chr13	73930000	73955000	5509.07
chr13	74455000	74480000	5969.02
chr13	75305000	75330000	5598.52
chr13	76405000	76430000	5966.64
chr13	77355000	77380000	5638.46
chr13	77730000	77755000	6201.37
chr13	77830000	77855000	6314.58
chr13	77955000	77980000	6041.33
chr13	78580000	78605000	5902.53
chr13	79855000	79880000	5860.28
chr13	80930000	80955000	5865.15
chr13	92300000	92325000	6103.58
chr13	95275000	95300000	6232.66
chr13	95650000	95675000	6522.59
chr13	96475000	96500000	6340.44
chr13	97425000	97450000	5338.71
chr13	97475000	97500000	5769.37
chr13	98275000	98300000	6015.93
chr13	98325000	98375000	5489.3
chr13	98475000	98500000	5652.83
chr13	98575000	98600000	6555.77
chr13	100325000	100350000	6213.47
chr13	100650000	100700000	6346.96
chr13	101000000	101025000	5973.25
chr13	101450000	101500000	5968.17
chr13	103275000	103350000	6301.81
chr13	107100000	107125000	5918.01
chr13	107225000	107250000	6138.38
chr13	109575000	109600000	5836.63
chr13	109700000	109725000	5587.13
chr13	110350000	110375000	5540.53
chr13	110475000	110500000	5602.27
chr13	110600000	110625000	6307.9
chr13	113070000	113095000	5623.71
chr13	113770000	113795000	5916.2
chr13	114195000	114220000	5647.31
chr13	114465000	114490000	5480.5
chr13	114910000	114960000	6010.35
chr13	115010000	115060000	6341.47
chr14	20995000	21020000	6714.85
chr14	21745000	21795000	6861.72
chr14	25195000	25220000	6597.13
chr14	25420000	25445000	6048.81
chr14	31345000	31370000	6947.42
chr14	31420000	31445000	6664.84
chr14	32420000	32445000	6520.33
chr14	32570000	32595000	6194.34
chr14	32645000	32670000	6214.78
chr14	32770000	32795000	6443.31
chr14	34445000	34470000	6700.56
chr14	34595000	34620000	6631.84
chr14	34845000	34870000	6346.89
chr14	34945000	34970000	6894.71
chr14	35045000	35070000	7202.95
chr14	35220000	35245000	6795.36
chr14	35345000	35395000	6735.63
chr14	39695000	39720000	6530.44
chr14	45620000	45645000	6420.04
chr14	50745000	50770000	7210.44
chr14	54795000	54820000	6635.76
chr14	55420000	55445000	6777.5
chr14	55620000	55645000	6661.93
chr14	55995000	56020000	6451.51
chr14	56195000	56220000	6906.33
chr14	56320000	56345000	6399.11
chr14	58020000	58045000	6734.61
chr14	58545000	58570000	6584.94
chr14	58770000	58795000	6609.81
chr14	58845000	58870000	6810.39
chr14	58895000	58920000	6475.43
chr14	59095000	59120000	6699.53
chr14	60995000	61020000	6122.74
chr14	61195000	61220000	6902.54
chr14	61420000	61445000	6229.05
chr14	61670000	61695000	6610.8
chr14	64145000	64170000	6501.2
chr14	66120000	66145000	6677.38
chr14	66570000	66595000	7120.3
chr14	67395000	67420000	6381.54
chr14	67595000	67620000	6708.73
chr14	70695000	70720000	6849.51
chr14	71020000	71045000	6706.14
chr14	71470000	71495000	6442.69
chr14	73545000	73570000	6970.83
chr14	74570000	74595000	6567.29
chr14	74645000	74670000	7133.46
chr14	75270000	75295000	6299.75
chr14	78570000	78595000	6352.66
chr14	78645000	78670000	6557.68
chr14	79070000	79095000	6338.52
chr14	79170000	79195000	6129.7
chr14	81670000	81695000	6136.93
chr14	88370000	88395000	6669.6
chr14	88645000	88670000	6477.13
chr14	90045000	90070000	6875.08
chr14	90345000	90370000	6442.39
chr14	91220000	91245000	6630.65
chr14	91395000	91420000	6929.26
chr14	92020000	92045000	6504.44
chr14	93270000	93295000	7196.68
chr14	94145000	94170000	6583.46
chr14	95270000	95295000	6675.34
chr14	95570000	95595000	6749.27
chr14	96395000	96420000	6771.45
chr14	97445000	97470000	6864.67
chr14	97820000	97845000	6711.87
chr14	98145000	98170000	6723.46
chr14	98645000	98695000	6560.53
chr14	100420000	100445000	6528.24
chr14	100895000	100945000	6521.46
chr14	101295000	101320000	6896.97
chr14	102370000	102395000	6739.03
chr14	102720000	102745000	6789.47
chr14	102870000	102895000	6671.8
chr14	103920000	103945000	6819.26
chr14	104245000	104270000	6800.92
chr15	31300000	31325000	7361.52
chr15	33450000	33475000	7266.2
chr15	34575000	34600000	7483.14
chr15	36900000	36925000	7301.9
chr15	39725000	39775000	7123.28
chr15	41350000	41375000	7472.16
chr15	41900000	41925000	6873.09
chr15	42625000	42650000	7640.96
chr15	43125000	43150000	6770.48
chr15	44030000	44055000	6985.98
chr15	44655000	44680000	7198.14
chr15	45555000	45580000	7033.6
chr15	45705000	45730000	7233.81
chr15	45955000	46005000	6989.18
chr15	49305000	49330000	6811.76
chr15	55405000	55430000	6767.62
chr15	55655000	55680000	7273.09
chr15	59305000	59330000	7576.87
chr15	60005000	60030000	7077.32
chr15	61330000	61355000	7171.67
chr15	62030000	62055000	7192.87
chr15	62705000	62730000	7434.03
chr15	64555000	64580000	7299.39
chr15	65955000	65980000	7398.42
chr15	66055000	66080000	7032.51
chr15	68530000	68555000	6982.05
chr15	69280000	69305000	6672.45
chr15	71755000	71780000	7326
chr15	72780000	72805000	7243.28
chr15	73130000	73155000	7081.12
chr15	77105000	77130000	7200.8
chr15	77655000	77680000	7000.63
chr15	78755000	78780000	7287.86
chr15	80955000	80980000	7451.27
chr15	81355000	81380000	7346.74
chr15	83430000	83455000	7381.74
chr15	83630000	83655000	7299.33
chr15	83730000	83755000	7282.92
chr15	85675000	85700000	6914.82
chr15	88650000	88675000	6898.95
chr15	88775000	88800000	7036.89
chr15	89250000	89275000	7276.17
chr15	92475000	92500000	7445
chr15	92650000	92675000	7193.6
chr15	96800000	96825000	7306.18
chr15	101400000	101425000	6775.42
chr16	285000	310000	7234.72
chr16	1610000	1635000	7743.37
chr16	1710000	1735000	7228.6
chr16	2785000	2810000	7438.92
chr16	3985000	4010000	7656.05
chr16	4060000	4085000	7637.17
chr16	10280000	10305000	7705.07
chr16	11980000	12005000	6969.49
chr16	12230000	12255000	7798.11
chr16	12280000	12305000	7443.34
chr16	12455000	12480000	7920.35
chr16	13380000	13405000	6953.41
chr16	13555000	13580000	7378.29
chr16	14655000	14680000	7815.28
chr16	14705000	14730000	7392.48
chr16	15690000	15715000	7532.6
chr16	17090000	17115000	7697.7
chr16	17240000	17265000	7543.56
chr16	17615000	17640000	7176.25
chr16	18940000	18965000	7029.2
chr16	19015000	19040000	7028.19
chr16	19240000	19265000	7572.58
chr16	19815000	19840000	7175.88
chr16	20365000	20415000	7433.63
chr16	20815000	20840000	7942.96
chr16	21665000	21690000	7478.8
chr16	24590000	24615000	7398.21
chr16	28015000	28040000	7540.67
chr16	28565000	28590000	7336.3
chr16	28890000	28915000	8030.98
chr16	30145000	30170000	7780.53
chr16	31420000	31445000	7513.94
chr16	32620000	32645000	7542.8
chr16	46675000	46700000	7778.52
chr16	47450000	47475000	7286.85
chr16	48575000	48600000	7547.08
chr16	49125000	49150000	7009.15
chr16	49725000	49750000	7653.31
chr16	54425000	54450000	7426.38
chr16	55025000	55050000	7176.18
chr16	58175000	58200000	7683.96
chr16	58225000	58250000	7743.37
chr16	58625000	58650000	7839.29
chr16	58725000	58750000	7208.09
chr16	66175000	66200000	7527.46
chr16	66700000	66725000	7098.25
chr16	67350000	67375000	7456.73
chr16	69050000	69075000	7448.66
chr16	69200000	69225000	7905.89
chr16	69300000	69325000	7421.07
chr16	69375000	69400000	7734.52
chr16	69625000	69675000	7300.62
chr16	71700000	71725000	7222.8
chr16	72000000	72025000	7913.3
chr16	73125000	73150000	7798.92
chr16	81225000	81275000	7951.83
chr16	81325000	81350000	7420.49
chr16	86200000	86225000	6768.48
chr16	86375000	86400000	7666.9
chr17	1225000	1250000	7130.69
chr17	2325000	2350000	7131.91
chr17	5450000	5475000	7712.6
chr17	9150000	9175000	7941.29
chr17	16100000	16125000	7135.89
chr17	16475000	16500000	7290.04
chr17	18825000	18850000	7647.94
chr17	20110000	20135000	7298.38
chr17	26225000	26250000	7339.76
chr17	26350000	26375000	7638.43
chr17	27375000	27400000	7608.52
chr17	27725000	27750000	7307.23
chr17	28025000	28050000	7377.18
chr17	28500000	28525000	7222.34
chr17	32775000	32800000	7166.65
chr17	32950000	32975000	7352.79
chr17	33875000	33900000	7688.72
chr17	35700000	35725000	7535.22
chr17	36100000	36125000	7442.72
chr17	37525000	37550000	7412.02
chr17	38275000	38300000	7135.7
chr17	39900000	39925000	7584.93
chr17	40475000	40500000	7712.57
chr17	41350000	41375000	7459.89
chr17	41575000	41625000	7526.52
chr17	41825000	41850000	7341.19
chr17	42100000	42125000	7365.59
chr17	42675000	42700000	7422.94
chr17	45165000	45190000	7125.82
chr17	45690000	45715000	7383.57
chr17	56515000	56540000	7231.47
chr17	56615000	56665000	7513.54
chr17	57165000	57190000	7345.84
chr17	57815000	57840000	7392.83
chr17	58590000	58615000	7507.28
chr17	59940000	59965000	6839.36
chr17	61715000	61740000	7511.71
chr17	70760000	70785000	7788.66
chr17	72035000	72060000	7469.99
chr17	74985000	75010000	7444.82
chr17	79180000	79205000	7486.24
chr18	710000	735000	8019.05
chr18	2485000	2510000	8025.35
chr18	4835000	4910000	7443.52
chr18	5510000	5535000	7579.95
chr18	5810000	5835000	7372.32
chr18	6510000	6535000	8449.58
chr18	6585000	6610000	8143.83
chr18	6910000	6935000	7515.65
chr18	7010000	7035000	7809.99
chr18	10110000	10135000	7567.05
chr18	10160000	10185000	7691.05
chr18	11685000	11710000	7730.04
chr18	12510000	12535000	8140.97
chr18	13010000	13035000	7275.72
chr18	13185000	13210000	8202.37
chr18	13810000	13835000	7247.1
chr18	19580000	19605000	7687.81
chr18	22430000	22455000	7498.88
chr18	23305000	23330000	7605.67
chr18	23880000	23905000	8050.1
chr18	24430000	24455000	7402.33
chr18	32680000	32705000	7926.01
chr18	39580000	39605000	7704.07
chr18	44780000	44805000	6899.74
chr18	44955000	44980000	7890.51
chr18	45030000	45055000	7030.35
chr18	45355000	45380000	7391.49
chr18	48830000	48855000	8037.35
chr18	49555000	49580000	7278.64
chr18	54350000	54375000	7273.9
chr18	54450000	54475000	7635.41
chr18	54600000	54625000	8041.88
chr18	55325000	55350000	7796.81
chr18	57200000	57225000	7554.56
chr18	57375000	57400000	7609.8
chr18	61250000	61275000	7372.1
chr18	72345000	72370000	8329.63
chr18	73120000	73145000	7742.42
chr18	74445000	74470000	7608.54
chr18	77740000	77765000	7209.3
chr19	3330000	3355000	10104.1
chr19	6105000	6130000	11055
chr19	7230000	7255000	10380.8
chr19	7525000	7550000	11204.4
chr19	7625000	7650000	10817.2
chr19	8150000	8175000	9861.13
chr19	9720000	9745000	10611.4
chr19	9920000	9945000	10919.7
chr19	11495000	11520000	10538.5
chr19	15395000	15420000	10503.4
chr19	15445000	15470000	10749.4
chr19	15620000	15645000	10762.6
chr19	33560000	33585000	10061.4
chr19	38640000	38665000	10848.9
chr19	39690000	39715000	10939.9
chr19	40340000	40365000	10842.1
chr19	42515000	42540000	10014
chr19	46365000	46390000	10505.2
chr19	46690000	46715000	9809.8
chr19	48115000	48140000	10278.4
chr19	48765000	48790000	10550.7
chr19	48890000	48915000	10531.3
chr19	49690000	49715000	10657.1
chr19	50340000	50365000	10878.2
chr19	51640000	51665000	10424.3
chr19	54890000	54915000	10418.2
chr19	55840000	55865000	10148
chr19	58740000	58765000	10373.4
chr2	7200000	7225000	2181.44
chr2	10750000	10775000	2218.51
chr2	16745000	16770000	2204.6
chr2	17345000	17370000	2272.25
chr2	20175000	20200000	2237.56
chr2	24345000	24370000	2164.91
chr2	25270000	25295000	2259.48
chr2	30420000	30445000	2236.42
chr2	32295000	32320000	2217.5
chr2	32545000	32570000	2227.04
chr2	33845000	33870000	2219.51
chr2	33970000	33995000	2189.16
chr2	37175000	37200000	2287.99
chr2	41925000	41950000	2248.16
chr2	48525000	48550000	2239.2
chr2	55340000	55365000	2286.44
chr2	55715000	55740000	2177.06
chr2	62015000	62040000	2243.32
chr2	62165000	62190000	2201.31
chr2	63415000	63440000	2203.03
chr2	65515000	65540000	2250.51
chr2	69640000	69665000	2257.14
chr2	74095000	74120000	2270.47
chr2	86395000	86420000	2268.02
chr2	98465000	98490000	2205.28
chr2	101090000	101115000	2249.83
chr2	106015000	106040000	2245.76
chr2	119140000	119165000	2256.54
chr2	127015000	127040000	2232.83
chr2	130690000	130715000	2287.33
chr2	133690000	133715000	2253.12
chr2	134540000	134565000	2229.91
chr2	145515000	145540000	2206.14
chr2	151215000	151240000	2199.74
chr2	152365000	152390000	2294.28
chr2	155915000	155940000	2225.91
chr2	160940000	160965000	2203.04
chr2	170365000	170390000	2276.18
chr2	170890000	170915000	2223.53
chr2	173065000	173090000	2180
chr2	178240000	178265000	2247.8
chr2	180540000	180565000	2194.73
chr2	182340000	182365000	2292
chr2	191715000	191740000	2251.77
chr2	201940000	201965000	2279.27
chr2	203440000	203465000	2306.99
chr2	203565000	203590000	2268.72
chr2	206940000	206965000	2286.11
chr2	208065000	208090000	2225.59
chr2	213915000	213940000	2227.31
chr2	219340000	219365000	2177.32
chr2	219440000	219465000	2248.59
chr2	227940000	227965000	2193.1
chr2	228115000	228140000	2263.46
chr2	232115000	232140000	2211.81
chr2	232290000	232315000	2242.65
chr2	232940000	232965000	2255.64
chr2	233715000	233740000	2268.02
chr20	255000	305000	9397.88
chr20	530000	555000	9592.12
chr20	1430000	1455000	9396.56
chr20	1505000	1530000	8770.56
chr20	1780000	1805000	9195.38
chr20	3880000	3905000	9882.36
chr20	10330000	10355000	9041.42
chr20	10555000	10580000	8952.46
chr20	16705000	16730000	9281.58
chr20	18130000	18155000	9702.38
chr20	19630000	19655000	9327.12
chr20	30345000	30370000	9650.92
chr20	30995000	31020000	9893.5
chr20	32570000	32595000	9775.88
chr20	32645000	32670000	9875.84
chr20	32995000	33020000	9575.12
chr20	33370000	33395000	9819.52
chr20	33920000	33945000	9518.5
chr20	35365000	35390000	9889.7
chr20	35665000	35690000	9415.86
chr20	35765000	35790000	9863.6
chr20	42865000	42890000	9569.9
chr20	42940000	42965000	9683.66
chr20	43465000	43490000	9829.74
chr20	44140000	44165000	9738.96
chr20	45615000	45640000	9943.1
chr20	49565000	49590000	9618.88
chr20	50440000	50465000	9664.22
chr20	50715000	50740000	9543.3
chr20	50790000	50815000	9532.58
chr20	52465000	52490000	9113.54
chr20	56990000	57015000	9760.24
chr20	57715000	57740000	9554.98
chr21	15765000	15790000	16547.1
chr21	15965000	16015000	16396.4
chr21	16215000	16240000	16833.5
chr21	16515000	16540000	16088.8
chr21	19215000	19240000	15995.1
chr21	19265000	19290000	16829.1
chr21	26315000	26365000	16598.1
chr21	26415000	26440000	15120.8
chr21	26640000	26665000	15889.9
chr21	27065000	27090000	17559
chr21	27165000	27190000	17534.3
chr21	27465000	27490000	17502.5
chr21	27515000	27540000	17570.7
chr21	30240000	30265000	17145.5
chr21	30290000	30315000	17379.8
chr21	30990000	31015000	16066.9
chr21	31115000	31140000	14524.8
chr21	32315000	32340000	16092.7
chr21	32615000	32640000	16601.3
chr21	32765000	32790000	15815.3
chr21	33465000	33490000	17894.5
chr21	33565000	33590000	16585.4
chr21	33890000	33915000	15728.2
chr21	35065000	35090000	16691.2
chr21	35140000	35165000	17323.8
chr21	36840000	36865000	15484.3
chr21	36915000	36940000	16587
chr21	36965000	36990000	16233.1
chr21	37165000	37190000	17438.6
chr21	38415000	38440000	18175.8
chr21	39240000	39265000	15856.7
chr21	40365000	40415000	16535.5
chr21	40515000	40540000	17490.2
chr21	40965000	40990000	16282.5
chr21	41265000	41290000	15596.6
chr21	42465000	42490000	15598.7
chr21	42540000	42565000	17210.2
chr21	42590000	42615000	19334.1
chr21	43110000	43135000	15748.5
chr21	47255000	47280000	17952.9
chr21	47805000	47830000	16572.1
chr21	47880000	47905000	19513.6
chr21	47930000	47955000	15964
chr22	18095000	18120000	16180.5
chr22	19320000	19345000	16089.9
chr22	24865000	24890000	16661.9
chr22	31440000	31465000	16442
chr22	31615000	31640000	17427.2
chr22	32090000	32115000	16477.3
chr22	36565000	36590000	16771
chr22	38390000	38415000	17356.1
chr22	39040000	39065000	16865.8
chr22	40615000	40640000	16500.9
chr22	40865000	40890000	16875.2
chr22	41315000	41340000	17129.1
chr22	41515000	41540000	16138.6
chr22	43290000	43315000	16903.6
chr22	50835000	50860000	15629.3
chr3	305000	330000	2727.81
chr3	2730000	2755000	2692.24
chr3	4480000	4505000	2731.2
chr3	5855000	5880000	2703.04
chr3	7380000	7405000	2662.51
chr3	8505000	8530000	2665.84
chr3	9905000	9930000	2762.33
chr3	10305000	10330000	2740
chr3	12230000	12255000	2732.71
chr3	12530000	12555000	2720.64
chr3	13505000	13530000	2726.87
chr3	13830000	13855000	2713.88
chr3	19905000	19930000	2716.16
chr3	27330000	27355000	2747.03
chr3	28355000	28380000	2670.04
chr3	31580000	31605000	2722.8
chr3	32030000	32055000	2698.93
chr3	33205000	33230000	2762.37
chr3	39880000	39905000	2620.68
chr3	48930000	48955000	2703.91
chr3	49980000	50005000	2692.21
chr3	52755000	52780000	2687.87
chr3	56805000	56830000	2676.07
chr3	57280000	57305000	2677.35
chr3	60380000	60405000	2609.16
chr3	61005000	61030000	2754.23
chr3	66130000	66155000	2721.62
chr3	67375000	67400000	2627.49
chr3	68250000	68275000	2647.25
chr3	78650000	78675000	2678.54
chr3	86725000	86750000	2676.91
chr3	88475000	88500000	2693.78
chr3	108220000	108245000	2794.84
chr3	112845000	112870000	2695.88
chr3	119645000	119670000	2686.4
chr3	121395000	121420000	2610.4
chr3	124245000	124270000	2712.05
chr3	124345000	124370000	2677
chr3	137920000	137945000	2749.63
chr3	139645000	139670000	2648.25
chr3	143995000	144020000	2719.49
chr3	150220000	150245000	2796.22
chr3	155345000	155370000	2731.44
chr3	185400000	185425000	2628.69
chr3	189700000	189725000	2674.35
chr3	189750000	189775000	2705.4
chr3	191900000	191925000	2690.87
chr3	195125000	195150000	2682.8
chr4	635000	660000	2857.9
chr4	9590000	9615000	2905.27
chr4	13215000	13240000	2818.6
chr4	17365000	17390000	2790.81
chr4	24190000	24215000	2920.26
chr4	37910000	37935000	2837.76
chr4	49010000	49035000	2802.35
chr4	57205000	57230000	2863.34
chr4	68525000	68550000	2859.15
chr4	71335000	71360000	2904.96
chr4	74235000	74260000	2753.1
chr4	75160000	75185000	2759.94
chr4	78050000	78075000	2912.26
chr4	79075000	79100000	2810.03
chr4	81750000	81775000	2770.71
chr4	83875000	83900000	2897.76
chr4	85250000	85275000	2837.78
chr4	90425000	90450000	2689.38
chr4	91125000	91150000	2907.15
chr4	95050000	95075000	2744.62
chr4	104075000	104100000	2925.44
chr4	115575000	115600000	2752.88
chr4	139750000	139775000	2809.22
chr4	140650000	140675000	2860.03
chr4	143200000	143225000	2827.51
chr4	143675000	143700000	2931.91
chr4	144525000	144550000	2889.87
chr4	148400000	148425000	2865.71
chr4	149450000	149475000	2773.01
chr4	150975000	151000000	2768.13
chr4	156600000	156625000	2758.46
chr4	159750000	159775000	2925.6
chr4	160475000	160500000	2828.37
chr4	171500000	171525000	2826.01
chr4	175300000	175325000	2840.22
chr4	175375000	175400000	2757.7
chr4	178125000	178150000	2834.2
chr4	185625000	185650000	2804.08
chr4	187850000	187875000	2863.72
chr5	1910000	1935000	3071.83
chr5	3810000	3835000	3041.09
chr5	6060000	6085000	3126.58
chr5	7810000	7835000	3118.08
chr5	9610000	9635000	2972.98
chr5	11285000	11310000	3114.1
chr5	13510000	13535000	3036.99
chr5	16885000	16910000	3112.31
chr5	17010000	17035000	2997.87
chr5	31680000	31705000	3221.65
chr5	32680000	32705000	3284.63
chr5	34705000	34730000	3049.05
chr5	36505000	36530000	3182.22
chr5	40855000	40880000	3209.06
chr5	41705000	41730000	3306.35
chr5	49750000	49775000	3043.95
chr5	52250000	52275000	3069.94
chr5	60330000	60355000	3113.07
chr5	61330000	61355000	3096.81
chr5	64030000	64055000	3126.89
chr5	72385000	72410000	3118.06
chr5	72685000	72710000	3127.1
chr5	73285000	73310000	2973.23
chr5	75860000	75885000	3224.81
chr5	76835000	76860000	3057.17
chr5	77110000	77135000	3010.28
chr5	78760000	78785000	3014.84
chr5	79035000	79060000	3066.35
chr5	82485000	82535000	3026.84
chr5	89515000	89540000	3082.42
chr5	92660000	92685000	3090.71
chr5	93910000	93935000	3335.93
chr5	94585000	94635000	2968.9
chr5	95910000	95935000	3241.41
chr5	96335000	96360000	3027.58
chr5	100210000	100235000	3171.69
chr5	107060000	107085000	3222.26
chr5	107810000	107835000	3159.94
chr5	108185000	108210000	2857.34
chr5	121485000	121510000	3007.19
chr5	121685000	121710000	3124.86
chr5	123610000	123635000	3367.32
chr5	124385000	124410000	3152.78
chr5	130885000	130910000	3205.6
chr5	132410000	132435000	3194.69
chr5	135010000	135035000	2978.7
chr5	135510000	135535000	3162.62
chr5	137335000	137360000	3093.8
chr5	138135000	138160000	3120.52
chr5	141480000	141505000	3022.79
chr5	143280000	143305000	3154.69
chr5	154455000	154480000	2953.85
chr5	160175000	160200000	2974.46
chr5	162825000	162850000	3117.33
chr5	167500000	167525000	3070.12
chr5	170750000	170775000	3144.01
chr5	170975000	171025000	3140.9
chr5	171100000	171125000	3156.15
chr5	173975000	174000000	3089.58
chr5	179355000	179380000	2996.34
chr5	179605000	179630000	3176.67
chr6	1175000	1200000	3124.87
chr6	1250000	1275000	3394.62
chr6	1550000	1575000	3267.18
chr6	2125000	2150000	3464.33
chr6	3975000	4000000	3430.82
chr6	5475000	5500000	3486.36
chr6	7475000	7500000	3342.03
chr6	8025000	8050000	3328.36
chr6	10900000	10925000	3427.14
chr6	12775000	12800000	3062.53
chr6	12850000	12875000	3287.54
chr6	14350000	14375000	3329.08
chr6	17825000	17850000	3159.96
chr6	18075000	18100000	3298.77
chr6	18325000	18350000	3345.99
chr6	20700000	20725000	3193.98
chr6	21300000	21325000	3466.06
chr6	21550000	21575000	3369.55
chr6	21625000	21650000	3508.29
chr6	24050000	24075000	3168.06
chr6	25200000	25225000	3453.88
chr6	25975000	26000000	3480.21
chr6	27000000	27050000	3374.9
chr6	28375000	28400000	3380.69
chr6	29650000	29675000	3429.24
chr6	33415000	33440000	3591.76
chr6	33465000	33490000	3550.1
chr6	36140000	36165000	3546.59
chr6	36390000	36440000	3553
chr6	36465000	36490000	3258.91
chr6	38515000	38540000	3398.28
chr6	41940000	41965000	3299.44
chr6	42590000	42615000	3507.68
chr6	45390000	45415000	3376.21
chr6	45490000	45515000	3445.04
chr6	45590000	45615000	3481.68
chr6	46240000	46265000	3107.32
chr6	47115000	47140000	3225.88
chr6	47290000	47315000	3234.19
chr6	56865000	56890000	3369.96
chr6	57090000	57115000	3457.52
chr6	64150000	64175000	3436.1
chr6	64400000	64425000	3506.23
chr6	70450000	70475000	3320.61
chr6	71100000	71125000	3356.59
chr6	73600000	73625000	3199.71
chr6	76250000	76275000	3390.4
chr6	78200000	78225000	3119.23
chr6	80125000	80150000	3421.56
chr6	82575000	82600000	3342.22
chr6	82675000	82700000	3465.23
chr6	83950000	83975000	3422.65
chr6	84150000	84175000	3266.64
chr6	84575000	84600000	3434.09
chr6	84650000	84675000	3484.51
chr6	90775000	90800000	3438.05
chr6	90925000	90950000	3228.33
chr6	96945000	96970000	3395.39
chr6	97295000	97320000	3524.7
chr6	97470000	97495000	3361.68
chr6	99895000	99920000	3497.37
chr6	106795000	106820000	3259.86
chr6	106870000	106895000	3420.33
chr6	107820000	107845000	3461.27
chr6	109295000	109320000	3561.16
chr6	110345000	110370000	3510.56
chr6	110570000	110595000	3421.43
chr6	110745000	110770000	3540.69
chr6	111645000	111670000	3431.34
chr6	111745000	111770000	3430.51
chr6	113670000	113695000	3650.85
chr6	117995000	118020000	3438.98
chr6	126495000	126520000	3432.32
chr6	130920000	130945000	3286.16
chr6	132970000	132995000	3334.48
chr6	136645000	136670000	3350.51
chr6	136795000	136820000	3174.36
chr6	137745000	137770000	3367.26
chr6	139395000	139420000	3574.85
chr6	139720000	139745000	3479.69
chr6	139820000	139845000	3348.45
chr6	139920000	139945000	3427.86
chr6	142970000	142995000	3447.12
chr6	143645000	143670000	3329.29
chr6	144920000	144945000	3454
chr6	145020000	145045000	3378.68
chr6	145645000	145670000	3380.38
chr6	148420000	148445000	3244.14
chr6	148620000	148645000	3231.5
chr6	151520000	151545000	3371.53
chr6	155070000	155095000	3555.15
chr6	156620000	156645000	3229.49
chr6	166910000	166935000	3484.91
chr7	1805000	1830000	3525.83
chr7	4930000	4955000	4258.28
chr7	8305000	8330000	3416.91
chr7	8405000	8430000	3659.76
chr7	16955000	16980000	3524.91
chr7	17505000	17530000	3555.54
chr7	19780000	19805000	3606.18
chr7	20030000	20055000	3499.67
chr7	20405000	20430000	3562.59
chr7	22080000	22105000	3775.27
chr7	23230000	23255000	4070.78
chr7	25655000	25680000	3455.45
chr7	25955000	25980000	3942.53
chr7	26705000	26730000	3594.49
chr7	26805000	26830000	3601.77
chr7	27255000	27280000	3871.81
chr7	27355000	27380000	3508.56
chr7	27480000	27505000	3523.7
chr7	28155000	28180000	3949.99
chr7	28255000	28280000	3826.9
chr7	28380000	28405000	3748.14
chr7	29230000	29255000	3655.63
chr7	29330000	29355000	3646.39
chr7	29530000	29555000	3492.33
chr7	29930000	29955000	3582.5
chr7	31730000	31755000	3929.85
chr7	32305000	32330000	3604.58
chr7	32530000	32555000	3817.2
chr7	32630000	32655000	3878.12
chr7	32955000	32980000	3821.73
chr7	33780000	33805000	3595.52
chr7	35580000	35605000	3628.78
chr7	35880000	35905000	3711.21
chr7	36355000	36380000	3593.28
chr7	36455000	36480000	3787.78
chr7	37080000	37105000	3733.12
chr7	37905000	37930000	3561.56
chr7	38005000	38030000	3746.31
chr7	38430000	38480000	3884.22
chr7	38580000	38605000	3634.98
chr7	40030000	40055000	3743.27
chr7	40630000	40655000	3421.32
chr7	41030000	41055000	3786.12
chr7	41330000	41355000	3641.58
chr7	41730000	41755000	3767.59
chr7	41855000	41880000	4008.38
chr7	42480000	42505000	3505.52
chr7	45330000	45355000	3901.63
chr7	45605000	45630000	3593.51
chr7	46305000	46330000	3704.61
chr7	50615000	50640000	3609.05
chr7	50740000	50765000	3780.84
chr7	51090000	51115000	3700.6
chr7	51215000	51240000	3575.5
chr7	51265000	51290000	3651.21
chr7	55990000	56015000	3554.51
chr7	65715000	65740000	3755.49
chr7	66515000	66565000	3662.28
chr7	66965000	66990000	3726.69
chr7	67065000	67090000	3705.76
chr7	67165000	67215000	3581.98
chr7	67265000	67290000	3852.13
chr7	67365000	67390000	3808.37
chr7	67465000	67515000	3499.1
chr7	68140000	68190000	3534.23
chr7	68240000	68265000	3455.05
chr7	68440000	68465000	3683.04
chr7	69540000	69565000	3693.25
chr7	70365000	70390000	3566.84
chr7	70965000	70990000	3549.34
chr7	71090000	71115000	3656.26
chr7	71765000	71790000	3554.1
chr7	72040000	72065000	3775.33
chr7	72190000	72215000	3539.77
chr7	72365000	72390000	3726.18
chr7	73345000	73370000	3608.71
chr7	77155000	77180000	3736.21
chr7	77505000	77530000	3911.67
chr7	81555000	81580000	3659.76
chr7	89955000	89980000	3621.96
chr7	90255000	90280000	3874.73
chr7	90530000	90555000	3797.07
chr7	90630000	90655000	3900.83
chr7	90855000	90880000	3522.44
chr7	91605000	91630000	3863.66
chr7	91780000	91805000	3744.3
chr7	92705000	92730000	3585.02
chr7	95880000	95905000	3796.44
chr7	96005000	96030000	3450.46
chr7	97455000	97480000	3794.43
chr7	98130000	98155000	3930.26
chr7	98680000	98705000	3748.89
chr7	99455000	99480000	4011.82
chr7	100505000	100530000	3725.89
chr7	104275000	104300000	3466.46
chr7	104400000	104425000	3591.44
chr7	105900000	105925000	3788.24
chr7	106475000	106500000	3826.55
chr7	107675000	107700000	3732.14
chr7	107925000	107950000	3558.98
chr7	107975000	108000000	3637.1
chr7	112150000	112175000	3812.45
chr7	114450000	114475000	3580.66
chr7	114525000	114550000	3734.15
chr7	123325000	123350000	3659.01
chr7	126250000	126275000	3666.52
chr7	126875000	126900000	3460.5
chr7	127025000	127050000	3778.83
chr7	130445000	130470000	3693.6
chr7	131020000	131045000	3989.74
chr7	132270000	132295000	3820.48
chr7	132745000	132770000	3889.93
chr7	135445000	135470000	3747.34
chr7	137370000	137395000	3851.73
chr7	138070000	138095000	3928.25
chr7	140665000	140690000	3651.96
chr7	141840000	141865000	3367.46
chr7	142405000	142430000	3813.71
chr7	148025000	148050000	3486.94
chr7	150175000	150200000	3429.87
chr7	151700000	151725000	3887.53
chr7	152300000	152325000	3656.2
chr7	154620000	154645000	4108.75
chr7	156845000	156870000	3694.8
chr8	6140000	6165000	3710.24
chr8	6365000	6390000	3745.48
chr8	6515000	6540000	4261.23
chr8	6890000	6915000	3673.62
chr8	9375000	9400000	4403.2
chr8	9700000	9725000	4061.24
chr8	10025000	10050000	3994.49
chr8	10200000	10225000	3901.53
chr8	12775000	12800000	3701.53
chr8	18050000	18075000	4262.25
chr8	18700000	18725000	4207.62
chr8	20100000	20125000	4235.41
chr8	20900000	20925000	4036.48
chr8	21050000	21075000	4260.48
chr8	24755000	24780000	3545.1
chr8	24905000	24930000	3609.39
chr8	25155000	25180000	4079.42
chr8	25280000	25305000	4306.58
chr8	25805000	25830000	3978.57
chr8	26555000	26580000	3798.91
chr8	27655000	27680000	4009.07
chr8	28355000	28380000	4253.09
chr8	30730000	30780000	4030.48
chr8	32830000	32855000	3896.03
chr8	32930000	32955000	3888.01
chr8	33180000	33230000	3859.69
chr8	33530000	33555000	3778.7
chr8	33580000	33605000	4074.37
chr8	38980000	39005000	4236.6
chr8	39755000	39780000	3675.95
chr8	40030000	40055000	3889.02
chr8	40830000	40855000	4334.43
chr8	48325000	48350000	4073.36
chr8	48475000	48500000	3902.48
chr8	49200000	49225000	4022.08
chr8	49250000	49275000	3963.54
chr8	49850000	49875000	4141.19
chr8	52225000	52250000	3910.62
chr8	52350000	52375000	3920.16
chr8	55225000	55250000	4029.54
chr8	55975000	56000000	3775.35
chr8	56150000	56175000	3885.67
chr8	56250000	56275000	3922.93
chr8	56325000	56350000	4027.7
chr8	58225000	58250000	4244.94
chr8	60825000	60850000	4129.25
chr8	61225000	61250000	3661.55
chr8	61275000	61300000	3806.87
chr8	62150000	62175000	4191.07
chr8	62575000	62600000	4213.93
chr8	62725000	62750000	4046.58
chr8	65425000	65450000	3876.27
chr8	66200000	66225000	3810.78
chr8	67750000	67775000	3742.32
chr8	68050000	68075000	3847.09
chr8	68150000	68175000	4222.14
chr8	68200000	68225000	3811.03
chr8	68275000	68300000	4393.16
chr8	68750000	68775000	3929.06
chr8	68825000	68850000	3699.76
chr8	72700000	72725000	4052.59
chr8	74575000	74600000	4056.69
chr8	74750000	74775000	4117.44
chr8	77800000	77825000	3757.86
chr8	81450000	81475000	4131.9
chr8	81825000	81850000	4092.5
chr8	82750000	82775000	4072.6
chr8	87365000	87390000	3717
chr8	91940000	91965000	3883.78
chr8	92115000	92140000	4105.32
chr8	94690000	94715000	3954.64
chr8	95340000	95365000	4243.05
chr8	96965000	96990000	3717.76
chr8	98690000	98715000	3871.09
chr8	99565000	99590000	4103.17
chr8	99965000	99990000	4138.47
chr8	104240000	104265000	3806.93
chr8	105465000	105490000	4062.75
chr8	110240000	110265000	3789.24
chr8	110290000	110340000	3847.72
chr8	117440000	117465000	3848.04
chr8	117640000	117665000	3993.66
chr8	117715000	117740000	4124.89
chr8	119690000	119715000	4158.42
chr8	120440000	120465000	4190.25
chr8	120615000	120640000	4024.1
chr8	120790000	120815000	3817.22
chr8	120940000	120965000	4393.28
chr8	121440000	121465000	4234.96
chr8	121815000	121840000	4046.71
chr8	121940000	121965000	3650.95
chr8	124365000	124390000	4339.98
chr8	126815000	126840000	3698.43
chr8	127440000	127490000	3832.35
chr8	128065000	128115000	3985.52
chr8	129215000	129240000	4135.25
chr8	129840000	129865000	3780.15
chr8	131915000	131965000	3991.42
chr8	133840000	133865000	4267.49
chr8	135240000	135265000	3822.84
chr8	135390000	135415000	4109.1
chr8	135965000	135990000	4087.38
chr8	136190000	136215000	3874.18
chr8	136390000	136415000	4059.41
chr8	137465000	137490000	3935.19
chr8	140565000	140590000	4169.04
chr8	142490000	142515000	4145.35
chr9	710000	735000	4697.89
chr9	810000	835000	5074.81
chr9	1285000	1310000	4893.09
chr9	1435000	1460000	5058.05
chr9	2185000	2210000	5126.8
chr9	2285000	2335000	4635.3
chr9	2660000	2685000	5065.61
chr9	3410000	3435000	4971.98
chr9	4260000	4285000	5111.6
chr9	7035000	7060000	5351.24
chr9	7185000	7210000	4851.15
chr9	14685000	14710000	4489.75
chr9	16410000	16435000	4465.51
chr9	16660000	16685000	4992.02
chr9	19060000	19085000	5489.68
chr9	20985000	21010000	5565.38
chr9	27460000	27485000	5175.14
chr9	32585000	32610000	4775.93
chr9	32935000	32960000	4804.69
chr9	33610000	33635000	4976.35
chr9	33735000	33760000	4831.74
chr9	33985000	34010000	5056.1
chr9	34810000	34835000	5085.95
chr9	35410000	35435000	4949.22
chr9	35960000	35985000	5218.71
chr9	38460000	38485000	5189.25
chr9	71400000	71425000	5316.31
chr9	73025000	73050000	5250.91
chr9	74575000	74600000	4968.09
chr9	74775000	74800000	4966.76
chr9	74825000	74850000	4833.3
chr9	77575000	77600000	4888.96
chr9	77625000	77650000	5234.46
chr9	79575000	79600000	5152.45
chr9	79650000	79675000	4875.16
chr9	79700000	79725000	4784.89
chr9	79775000	79800000	4960.14
chr9	81000000	81025000	4909.93
chr9	86020000	86045000	4886
chr9	86170000	86195000	5166.4
chr9	86945000	86995000	5175.21
chr9	87820000	87845000	4865.5
chr9	88245000	88270000	5017.66
chr9	88570000	88595000	5147
chr9	89020000	89045000	5056.72
chr9	89070000	89095000	4758.93
chr9	89345000	89370000	4778.42
chr9	90645000	90670000	5375.09
chr9	90970000	90995000	4983.21
chr9	91120000	91145000	4974.24
chr9	91195000	91220000	4845.85
chr9	91395000	91420000	5116.36
chr9	91545000	91570000	4960.13
chr9	91870000	91895000	5224.09
chr9	92960000	92985000	5041.99
chr9	93260000	93285000	4811.71
chr9	93535000	93560000	5328.55
chr9	94185000	94210000	5188.08
chr9	94410000	94435000	5318.88
chr9	94635000	94660000	5026.47
chr9	94785000	94810000	5299.16
chr9	95285000	95310000	4872.28
chr9	95610000	95635000	5230.87
chr9	96010000	96035000	4966.84
chr9	97260000	97285000	4599.36
chr9	100235000	100260000	4852.63
chr9	102535000	102560000	5007.84
chr9	102935000	102960000	5190.57
chr9	107635000	107660000	4887.64
chr9	107760000	107785000	4887.32
chr9	108585000	108610000	4491.86
chr9	109185000	109210000	4778.42
chr9	109510000	109535000	4858.64
chr9	110210000	110235000	5269.85
chr9	110260000	110285000	5169.6
chr9	110385000	110410000	5256.29
chr9	110585000	110610000	5232.98
chr9	111335000	111360000	5107.08
chr9	111435000	111460000	4952.03
chr9	111710000	111735000	5109.34
chr9	111910000	111935000	5431.77
chr9	113860000	113885000	5123.92
chr9	114485000	114510000	5187.92
chr9	115285000	115310000	5224.71
chr9	116485000	116510000	4606.45
chr9	117610000	117635000	4848.19
chr9	119185000	119210000	4902.68
chr9	119385000	119410000	5227.52
chr9	119785000	119810000	5187.53
chr9	119885000	119935000	4918.27
chr9	120160000	120185000	4874.93
chr9	120235000	120260000	5004.88
chr9	122110000	122135000	4726.74
chr9	122310000	122335000	4442.75
chr9	122685000	122710000	4608.63
chr9	124710000	124735000	5131.17
chr9	125185000	125210000	4968.48
chr9	125785000	125810000	4859.81
chr9	127710000	127735000	4997.4
chr9	128560000	128610000	5294.44
chr9	129085000	129110000	4645.58
chr9	129460000	129485000	5184.33
chr9	134755000	134780000	5033.88
chr9	135555000	135580000	5022.89
chr9	138185000	138210000	5262.99
chr9	138310000	138335000	4976.58
chr9	140480000	140505000	5661.42
chr9	140805000	140830000	4883.04
chrX	11675000	11700000	3844.71
chrX	17075000	17100000	3661.46
chrX	17975000	18000000	3622.84
chrX	18500000	18525000	3658.57
chrX	20125000	20150000	3695.75
chrX	29500000	29525000	3685.74
chrX	31000000	31025000	3771.42
chrX	35425000	35450000	3667.13
chrX	39170000	39195000	3745.14
chrX	40920000	40945000	3753.38
chrX	44270000	44295000	3612.62
chrX	45195000	45220000	3726.15
chrX	46245000	46270000	3590.74
chrX	48095000	48120000	3570.32
chrX	48695000	48720000	3696.45
chrX	50400000	50425000	3460.9
chrX	54630000	54655000	3590.32
chrX	56555000	56580000	3546.3
chrX	72840000	72865000	3544.57
chrX	72965000	72990000	3470.5
chrX	74415000	74440000	3587.37
chrX	76785000	76810000	3584.16
chrX	95660000	95685000	3556.73
chrX	98110000	98135000	3504.62
chrX	101185000	101210000	3651.42
chrX	102810000	102835000	3531.19
chrX	103735000	103760000	3496.68
chrX	103885000	103910000	3625.7
chrX	105610000	105635000	3509.23
chrX	106185000	106210000	3747
chrX	109060000	109085000	3604.73
chrX	111310000	111335000	3552.13
chrX	118270000	118320000	3755.14
chrX	128130000	128155000	3794.6
chrX	130555000	130580000	3657.1
chrX	132330000	132355000	3765.59
chrX	133705000	133730000	3542.67
chrX	135230000	135255000	3717.94
chrX	142035000	142060000	3662.46
chrX	144930000	144955000	3447.11

## Sheet: 30-50% of SD
Chr	Strat	End	Average of Hi-C SD
chr1	57135000	57160000	2019.53
chr1	62560000	62585000	2072.9
chr1	68735000	68760000	2039.93
chr1	85620000	85645000	1912.57
chr1	86995000	87020000	1927.87
chr1	88250000	88275000	1984.72
chr1	95000000	95025000	2005.52
chr1	98250000	98275000	2044.69
chr1	101150000	101175000	1904.76
chr1	150670000	150695000	1994.96
chr1	152695000	152720000	2002.39
chr1	158870000	158895000	1932.87
chr1	167110000	167135000	2082.35
chr1	174435000	174460000	2059.33
chr1	174510000	174535000	2108.59
chr1	176785000	176810000	2025.79
chr1	176910000	176935000	1948.92
chr1	177960000	177985000	1996.4
chr1	198385000	198410000	2036.1
chr1	209305000	209330000	2042.18
chr1	225100000	225125000	1986.99
chr1	237325000	237350000	1886.92
chr1	242025000	242050000	1959.98
chr10	15610000	15635000	3320.64
chr10	17160000	17185000	3521.12
chr10	26005000	26030000	3249.39
chr10	61310000	61335000	3444.86
chr10	62060000	62085000	3446.6
chr10	84035000	84060000	3299.84
chr10	118185000	118210000	3330.29
chr10	123135000	123160000	3346.01
chr10	130485000	130510000	3170.72
chr10	131110000	131135000	3333.76
chr11	7355000	7380000	3453.63
chr11	7955000	7980000	3220.92
chr11	15255000	15280000	3190.04
chr11	28505000	28530000	3158.24
chr11	30405000	30430000	3365.4
chr11	30780000	30805000	3026.86
chr11	40230000	40255000	3191.2
chr11	79870000	79895000	3012.95
chr11	83120000	83145000	3488.56
chr11	90090000	90115000	3141.5
chr11	105185000	105210000	3040.82
chr11	106110000	106135000	2991.11
chr11	107335000	107360000	3258.87
chr11	132485000	132510000	3192.01
chr11	133985000	134010000	3132.81
chr12	19430000	19455000	3249.15
chr12	20255000	20280000	3327.3
chr12	24480000	24505000	3141.63
chr12	30030000	30055000	3123.25
chr12	43125000	43150000	3265.01
chr12	58925000	58950000	3167.16
chr12	77325000	77350000	3187.99
chr12	97580000	97615000	3195.89
chr12	126520000	126545000	3155.12
chr12	127180000	127210000	3313.56
chr13	35240000	35265000	4609.75
chr13	36215000	36240000	4161.93
chr13	36615000	36640000	4322.04
chr13	38840000	38865000	4340.82
chr13	39190000	39215000	4204.16
chr13	71005000	71030000	4074.9
chr13	73080000	73105000	4342.14
chr13	92850000	92875000	4159.74
chr13	93625000	93650000	4225.25
chr13	94550000	94575000	4231.57
chr13	94750000	94775000	4147.08
chr13	98425000	98450000	4437.48
chr14	22245000	22270000	4764.15
chr14	24245000	24270000	4695.7
chr14	29295000	29320000	4602.33
chr14	33045000	33070000	4503.94
chr14	33095000	33120000	4642.57
chr14	33820000	33845000	5154.61
chr14	37020000	37045000	4938.07
chr14	40445000	40470000	4633.44
chr14	49670000	49695000	4928.08
chr14	49745000	49770000	4917.45
chr14	51570000	51595000	5132.6
chr14	61045000	61070000	5088.07
chr14	62420000	62445000	4520.12
chr14	79370000	79395000	5005.46
chr14	79945000	79970000	4690.01
chr14	81495000	81520000	5027.35
chr14	89170000	89195000	5031.71
chr14	101395000	101420000	5145.87
chr14	101445000	101470000	4909.73
chr15	25205000	25230000	5359.33
chr15	26305000	26330000	5497.24
chr15	33650000	33675000	5622.03
chr15	54730000	54755000	5371.61
chr15	56030000	56055000	5510.26
chr15	71580000	71605000	5683.85
chr15	82030000	82055000	5452.03
chr15	83255000	83280000	5621.41
chr15	84755000	84780000	5318.03
chr15	86800000	86825000	5430.4
chr15	99350000	99375000	5917.71
chr16	5310000	5335000	5296.75
chr16	5860000	5885000	5682.27
chr16	18065000	18090000	5504.32
chr16	51475000	51500000	5174.05
chr16	51800000	51825000	5368.01
chr16	53325000	53350000	5771.57
chr16	56150000	56175000	5296.34
chr16	56425000	56450000	5652.5
chr16	77575000	77600000	5407.51
chr16	79450000	79475000	5104.22
chr16	79650000	79675000	5910.21
chr16	90120000	90145000	5784.54
chr17	5800000	5825000	5840.32
chr17	9475000	9500000	5727.5
chr17	19735000	19760000	5842.82
chr17	31025000	31050000	5858.83
chr17	32225000	32250000	6008.6
chr17	58565000	58590000	6030.57
chr17	60615000	60640000	5688.45
chr17	63610000	63635000	6141.19
chr17	77930000	77955000	5884.49
chr18	460000	485000	5682.9
chr18	2085000	2110000	5629.61
chr18	23530000	23555000	5790.19
chr18	30355000	30380000	5677.26
chr18	32205000	32230000	5812.94
chr18	32305000	32330000	5625.43
chr18	37455000	37480000	5648.8
chr18	40430000	40455000	5584.36
chr18	59725000	59750000	5865.07
chr19	9195000	9220000	7962.77
chr19	30435000	30460000	8338.26
chr19	32785000	32810000	8202.49
chr19	33485000	33510000	8487.78
chr19	33935000	33960000	7995.52
chr19	37585000	37610000	7782.22
chr19	54065000	54090000	8134.46
chr2	125365000	125390000	2072.22
chr2	143440000	143465000	1983.62
chr2	156165000	156190000	2000.51
chr2	176165000	176190000	1994.18
chr2	225940000	225965000	2000.81
chr20	4105000	4130000	7599.1
chr20	5230000	5255000	7479.74
chr20	11480000	11505000	7183.46
chr20	24005000	24030000	7542.22
chr20	60090000	60115000	7592.3
chr21	17365000	17390000	10632.8
chr21	25090000	25115000	11679.4
chr21	25340000	25365000	11765.5
chr21	31315000	31340000	11990.4
chr21	31690000	31715000	10938.9
chr21	41615000	41640000	11050.5
chr22	21965000	21990000	13520.2
chr22	25520000	25545000	13271.5
chr22	29015000	29040000	13184.7
chr22	33390000	33415000	13921.9
chr22	34065000	34090000	13314.4
chr22	34265000	34290000	13920.8
chr22	35340000	35365000	13752.3
chr3	69675000	69700000	2456.55
chr3	160620000	160645000	2439.46
chr4	7835000	7860000	2520.33
chr4	60375000	60400000	2479.5
chr4	69710000	69735000	2515.09
chr4	87075000	87100000	2466.07
chr4	126200000	126225000	2548.11
chr4	130125000	130150000	2571.08
chr4	135300000	135325000	2523.54
chr4	147550000	147575000	2525.89
chr4	166600000	166625000	2529.44
chr5	11660000	11685000	2557.88
chr5	40180000	40205000	2611.92
chr5	40930000	40955000	2638.56
chr5	44455000	44480000	2610.5
chr5	62130000	62155000	2559.9
chr5	105685000	105710000	2479.87
chr5	119310000	119335000	2565.79
chr5	124785000	124810000	2568.83
chr5	154905000	154930000	2484.44
chr5	167325000	167350000	2600.97
chr6	50615000	50640000	2521.92
chr6	51240000	51265000	2620.04
chr6	53890000	53915000	2711.03
chr6	63725000	63750000	2557.52
chr6	113470000	113495000	2664.93
chr6	118395000	118420000	2627.85
chr6	129695000	129720000	2702.65
chr7	8555000	8580000	2721.21
chr7	11080000	11105000	2900.92
chr7	14755000	14780000	2598.87
chr7	20780000	20805000	2848.72
chr7	40255000	40280000	2751.79
chr7	49330000	49355000	2692.77
chr7	51615000	51640000	2715.48
chr7	54890000	54915000	2804.84
chr7	57345000	57370000	2754.02
chr7	67990000	68015000	2740.66
chr7	81905000	81930000	2864.15
chr7	90980000	91005000	2781.9
chr7	112300000	112325000	2791.31
chr7	115050000	115075000	2878.78
chr7	122125000	122150000	2662.02
chr7	144600000	144625000	2760.73
chr7	153900000	153925000	2927.87
chr7	158845000	158870000	2965.9
chr8	18900000	18925000	3016.53
chr8	19000000	19025000	2994.24
chr8	19050000	19075000	2888.78
chr8	32355000	32380000	2969.23
chr8	32455000	32480000	2906.46
chr8	33680000	33705000	3083.15
chr8	35355000	35380000	2998.47
chr8	39580000	39605000	3014.07
chr8	40355000	40380000	3013.63
chr8	63625000	63650000	2936.27
chr8	66125000	66150000	2924.65
chr8	70100000	70125000	3052.53
chr8	107815000	107840000	2971.19
chr8	108015000	108040000	2870.21
chr8	109190000	109215000	3029.22
chr8	132465000	132490000	2924.02
chr9	2460000	2485000	3507.28
chr9	2910000	2935000	3509.15
chr9	3135000	3160000	3633.18
chr9	8710000	8735000	3511.18
chr9	14260000	14285000	3497.69
chr9	19760000	19785000	3336.87
chr9	26535000	26560000	3487.25
chr9	32310000	32335000	3766.02
chr9	38510000	38535000	3504.47
chr9	72375000	72400000	3507.75
chr9	75550000	75575000	3396.98
chr9	75675000	75700000	3885.68
chr9	77175000	77200000	3707.86
chr9	77200000	77225000	3514.61
chr9	78000000	78025000	3597.01
chr9	78075000	78100000	3543.45
chr9	78175000	78200000	3623.75
chr9	78200000	78225000	3632.25
chr9	79450000	79475000	3668.65
chr9	79675000	79700000	3811.7
chr9	80625000	80650000	3401.18
chr9	81200000	81225000	3745.75
chr9	81550000	81575000	3570.51
chr9	81575000	81600000	3362.44
chr9	84150000	84175000	3691.26
chr9	84250000	84275000	3430.58
chr9	85870000	85895000	3816.84
chr9	106985000	107010000	3379.36
chr9	107235000	107260000	3621.72
chr9	108835000	108860000	3797.9
chr9	109160000	109185000	3537.3
chr9	120785000	120810000	3536.99
chr9	121060000	121085000	3674.26
chr9	121385000	121410000	3647.21
chr9	121760000	121785000	3501.75
chrX	7460000	7485000	3142.8
chrX	25225000	25250000	3104.29
chrX	80635000	80660000	3033.17
chrX	116320000	116345000	3075.3
chrX	144955000	144980000	3107.82
chrX	146805000	146830000	3180.8

## Sheet: 0-30% of SD
Chr	Strat	End	Average of Hi-C SD
chr1	5000	745000	244.682
chr1	770000	820000	1260.87
chr1	1445000	1470000	1524.75
chr1	1620000	1645000	897.258
chr1	5110000	5160000	1588.57
chr1	12960000	13160000	411.506
chr1	13210000	13770000	217.127
chr1	24265000	24365000	241.367
chr1	25615000	25665000	917.777
chr1	47535000	47560000	848.49
chr1	48810000	48835000	1347.52
chr1	49535000	49560000	1271.28
chr1	49610000	49635000	1561.63
chr1	49835000	49860000	1389.69
chr1	49910000	49935000	1376.89
chr1	49960000	49985000	1138.1
chr1	50010000	50035000	1373.28
chr1	50135000	50185000	1432.86
chr1	50235000	50260000	1415.73
chr1	50285000	50360000	1202.8
chr1	50385000	50460000	1346.25
chr1	60635000	60760000	1404.57
chr1	60810000	60835000	1483.46
chr1	60910000	60960000	1260.52
chr1	61035000	61060000	1480.13
chr1	64935000	64960000	1407.6
chr1	66035000	66060000	1511.45
chr1	66335000	66360000	1441.32
chr1	66510000	66535000	1500.84
chr1	69085000	69160000	1350.85
chr1	69185000	69310000	1365.02
chr1	69335000	69360000	1226.01
chr1	69485000	69535000	1230.76
chr1	69585000	69635000	1232.66
chr1	69660000	69685000	1641.2
chr1	69810000	69835000	1049.61
chr1	69910000	69985000	1212.02
chr1	70010000	70060000	1263.93
chr1	70085000	70110000	1355.67
chr1	70185000	70235000	1271.89
chr1	70260000	70410000	1229.93
chr1	70510000	70535000	1503.35
chr1	70560000	70585000	1501.06
chr1	71710000	71735000	1237.49
chr1	71785000	71810000	1357.76
chr1	71985000	72010000	1356.41
chr1	72035000	72060000	1332.22
chr1	72085000	72185000	1299.89
chr1	72235000	72260000	1279.02
chr1	72335000	72510000	1235.69
chr1	72535000	72895000	1121.24
chr1	72920000	73220000	1177.4
chr1	73245000	74095000	1236.85
chr1	74120000	74170000	1289.28
chr1	74195000	74220000	1278.81
chr1	74420000	74445000	1611.98
chr1	74545000	74645000	1209.37
chr1	74670000	74845000	1321.68
chr1	74870000	74895000	1247.94
chr1	75045000	75070000	1473.46
chr1	75345000	75370000	1182.96
chr1	75545000	75595000	1376.92
chr1	75870000	75895000	1451.85
chr1	78770000	78795000	1546.23
chr1	79020000	79045000	1402.02
chr1	79370000	79395000	1219.28
chr1	79445000	79470000	1127.44
chr1	79570000	79670000	1329.95
chr1	79770000	79820000	1334.28
chr1	79995000	80095000	1413.69
chr1	80195000	80220000	1379.29
chr1	80295000	80320000	1394.81
chr1	80370000	80395000	1436.62
chr1	80420000	80695000	1278.41
chr1	80770000	80795000	1179.88
chr1	80820000	81070000	1243.38
chr1	81170000	81245000	1360.48
chr1	81270000	81345000	1211.74
chr1	81395000	81445000	1037.17
chr1	81470000	81495000	1306.99
chr1	81595000	81620000	1129.67
chr1	81670000	81720000	1322.96
chr1	82270000	82295000	1189.22
chr1	82445000	82470000	1222.8
chr1	82595000	82620000	1261.14
chr1	82820000	82845000	1202.21
chr1	82970000	82995000	1402.38
chr1	83070000	83220000	1316.18
chr1	83270000	83295000	1163.96
chr1	83320000	83345000	1304.42
chr1	83420000	83445000	1321.87
chr1	83495000	83520000	1369.58
chr1	83595000	83945000	1021.13
chr1	84320000	84370000	1217.96
chr1	84395000	84420000	1463.18
chr1	88600000	88625000	1462.28
chr1	88700000	88725000	1467.34
chr1	88825000	88850000	1602.45
chr1	95850000	95875000	1377.06
chr1	95925000	95950000	1345.22
chr1	95975000	96000000	1336.57
chr1	96050000	96075000	1248.11
chr1	96125000	96150000	1355.47
chr1	96200000	96225000	1603.54
chr1	96250000	96275000	1436.84
chr1	96300000	96425000	1335.89
chr1	96450000	96525000	1338.69
chr1	96650000	96750000	1293.39
chr1	96800000	96825000	1584.17
chr1	96850000	96875000	1455.22
chr1	96900000	96950000	1440.98
chr1	98150000	98175000	1388.56
chr1	98400000	98425000	1505.22
chr1	98600000	98625000	1244.78
chr1	98725000	98775000	1247.3
chr1	98900000	98925000	1254.04
chr1	99000000	99075000	1266.82
chr1	99300000	99325000	1364.54
chr1	99800000	99825000	1378.21
chr1	99850000	99875000	1420.08
chr1	102350000	102375000	1264.14
chr1	102400000	102425000	1410.03
chr1	102475000	102500000	1363.68
chr1	102575000	102625000	1233.81
chr1	102725000	102900000	1295.15
chr1	102925000	103000000	1173.83
chr1	103050000	103225000	1232.51
chr1	103250000	103700000	1203.55
chr1	103750000	104045000	878.068
chr1	104120000	104615000	859.33
chr1	104640000	104665000	1189.56
chr1	104690000	104715000	1392.52
chr1	104740000	104915000	1350.04
chr1	104940000	104990000	1245.27
chr1	105040000	105115000	1241.46
chr1	105190000	105215000	1165.07
chr1	105290000	105315000	1375.7
chr1	105365000	105415000	1142.85
chr1	105490000	105515000	1138.38
chr1	105565000	105590000	1093.07
chr1	105615000	105640000	1110.03
chr1	105665000	105815000	1178.7
chr1	105865000	106065000	1227.94
chr1	106090000	106290000	1043.47
chr1	106315000	106415000	1240.83
chr1	106490000	106765000	1253.09
chr1	106790000	107015000	1298.5
chr1	107065000	107115000	1439.92
chr1	107215000	107265000	1429.53
chr1	107365000	107390000	1324.09
chr1	107465000	107490000	1233.65
chr1	108765000	108865000	324.265
chr1	108915000	109015000	204.744
chr1	114040000	114065000	1269.46
chr1	115415000	115440000	1415.9
chr1	118890000	118965000	1316.88
chr1	119190000	119215000	1399.72
chr1	119265000	119315000	1378.2
chr1	120640000	120665000	1054.59
chr1	120690000	121330000	879.973
chr1	121380000	121480000	195.406
chr1	142550000	142600000	803.263
chr1	142650000	143995000	502.787
chr1	144020000	144510000	313.376
chr1	144535000	144585000	697.799
chr1	144610000	144680000	1085.16
chr1	144705000	144825000	974.188
chr1	145150000	145175000	1439.72
chr1	145300000	145350000	543.604
chr1	145750000	146460000	338.798
chr1	146660000	146685000	1412.89
chr1	146885000	146910000	1332.22
chr1	147410000	147720000	196.689
chr1	147845000	148005000	307.198
chr1	148175000	148550000	493.178
chr1	148575000	148825000	256.798
chr1	148875000	148900000	1102.36
chr1	148950000	149025000	656.258
chr1	149050000	149075000	1169.02
chr1	149125000	149175000	1277.18
chr1	149250000	149275000	1224.55
chr1	149325000	149695000	537.804
chr1	149745000	149845000	556.495
chr1	152220000	152270000	1372.41
chr1	158420000	158445000	1434.8
chr1	159345000	159370000	1384.49
chr1	159420000	159445000	1239.04
chr1	159595000	159620000	1418.75
chr1	161535000	161560000	796.32
chr1	161610000	161635000	799.828
chr1	163460000	163485000	1257.55
chr1	163660000	163685000	1456.22
chr1	163760000	163785000	1400.6
chr1	163835000	163985000	1359.71
chr1	164010000	164110000	1179.5
chr1	164160000	164185000	1340.55
chr1	164210000	164285000	1301.28
chr1	164335000	164360000	1287.02
chr1	164385000	164435000	1178.26
chr1	166660000	166685000	1319.88
chr1	170910000	170935000	1411.53
chr1	171110000	171135000	1420.16
chr1	172935000	172960000	991.756
chr1	175960000	175985000	1381.53
chr1	177510000	177535000	1568.03
chr1	178335000	178360000	1422.37
chr1	185785000	185810000	1311.88
chr1	185835000	185860000	1095.63
chr1	185910000	185935000	1318.34
chr1	185960000	185985000	1376.33
chr1	186010000	186035000	1387.32
chr1	186060000	186110000	1375.58
chr1	187210000	187235000	1522.85
chr1	187260000	187335000	1256.16
chr1	187385000	187410000	1286.49
chr1	187485000	187510000	1220.57
chr1	187535000	187585000	1289.69
chr1	187635000	187660000	1080.51
chr1	187685000	187735000	995.679
chr1	187760000	187785000	1092.66
chr1	187810000	187860000	1313.74
chr1	188160000	188285000	1237.03
chr1	188335000	188560000	1128.36
chr1	188585000	188935000	1168.05
chr1	188960000	189135000	1158.42
chr1	189160000	189860000	1095.77
chr1	189910000	190260000	1120.89
chr1	190285000	190310000	1493.25
chr1	190335000	190635000	1197.18
chr1	190660000	190810000	1183.49
chr1	190835000	191085000	1204.77
chr1	191110000	191135000	1274.07
chr1	191160000	191185000	1337.27
chr1	191235000	191385000	1167.79
chr1	191435000	191510000	1230.29
chr1	191610000	191685000	1295.24
chr1	191710000	191785000	1228.1
chr1	191810000	191935000	1241.02
chr1	191960000	192035000	1220.71
chr1	192060000	192085000	1468.44
chr1	192110000	192135000	1379.05
chr1	192185000	192210000	1353.74
chr1	192260000	192285000	1452.86
chr1	192335000	192385000	1205.93
chr1	193360000	193385000	1436.91
chr1	193560000	193585000	1378.26
chr1	193635000	193660000	1430.54
chr1	193685000	193735000	1052.84
chr1	193810000	193835000	1236.52
chr1	193935000	193985000	1292.55
chr1	194035000	194060000	1197.49
chr1	194110000	194210000	1320.71
chr1	194235000	194260000	1253.89
chr1	194285000	194385000	1251.38
chr1	194435000	194585000	1195.05
chr1	194610000	194710000	1213.63
chr1	194810000	194885000	1201.91
chr1	194910000	194935000	1228.9
chr1	194985000	195160000	1144.56
chr1	195185000	195560000	1189.71
chr1	195585000	195910000	1235.7
chr1	195960000	196060000	1149.57
chr1	196085000	196110000	1227.64
chr1	196135000	196235000	1202.55
chr1	196285000	196485000	1187.51
chr1	196510000	196610000	1191.81
chr1	196635000	196660000	1277.19
chr1	196685000	196835000	1037.07
chr1	196860000	197035000	1314.03
chr1	197385000	197410000	1504.8
chr1	197510000	197535000	1339.87
chr1	197560000	197585000	1320.46
chr1	197610000	197685000	1154.54
chr1	206080000	206180000	794.693
chr1	206330000	206550000	887.155
chr1	207700000	207730000	153.036
chr1	208880000	208905000	1467.73
chr1	210980000	211005000	1507.7
chr1	215030000	215055000	1150.82
chr1	215230000	215255000	1232.69
chr1	215280000	215330000	1367.08
chr1	215405000	215430000	1427.85
chr1	215480000	215530000	1168.08
chr1	215580000	215605000	1139.03
chr1	215905000	215955000	1336.58
chr1	216080000	216205000	1257.29
chr1	216230000	216355000	1283.17
chr1	216405000	216505000	1366.97
chr1	216530000	216630000	1400.43
chr1	216655000	216680000	1018.76
chr1	216730000	216780000	1498.47
chr1	216880000	216905000	1333.07
chr1	217030000	217055000	1562.26
chr1	217455000	217480000	1297.14
chr1	217855000	217880000	1010.91
chr1	217980000	218030000	1198.25
chr1	218055000	218080000	1504.15
chr1	218180000	218205000	1194.36
chr1	218305000	218330000	1575.23
chr1	221405000	221430000	1497.17
chr1	222655000	222680000	889.4
chr1	224100000	224225000	951.531
chr1	228150000	228175000	1078.82
chr1	228725000	228780000	606.024
chr1	232255000	232280000	1306.43
chr1	237450000	237475000	1425.09
chr1	237575000	237625000	1408.02
chr1	237800000	237875000	1388.53
chr1	237900000	237925000	1401.56
chr1	238275000	238300000	1541.02
chr1	238325000	238350000	1387.86
chr1	238425000	238450000	1397.07
chr1	238500000	238550000	1384.52
chr1	238575000	239000000	1261.78
chr1	239025000	239050000	1119.02
chr1	239075000	239200000	1192.67
chr1	239250000	239425000	1180.21
chr1	239475000	239550000	1238.5
chr1	239575000	239675000	1285.31
chr1	239700000	239775000	1302.12
chr1	239800000	239925000	1335.66
chr1	240075000	240100000	1297.38
chr1	240225000	240250000	1540.76
chr1	240425000	240450000	1452.64
chr1	240525000	240575000	1394.06
chr1	241050000	241075000	1536.23
chr1	241125000	241150000	1479.07
chr1	241275000	241300000	1383.7
chr1	242425000	242450000	1209.8
chr1	242475000	242525000	1264.17
chr1	242800000	242825000	1462.09
chr1	243125000	243250000	1084.11
chr1	243300000	243325000	1526.21
chr1	247825000	247850000	1391.62
chr1	247950000	247975000	1117.62
chr1	248050000	248075000	1070.4
chr1	248125000	248250000	1313.43
chr1	248275000	248325000	1242.82
chr1	248425000	248500000	1396.23
chr1	248650000	248675000	561.674
chr1	248700000	248820000	250.766
chr10	60000	110000	891.095
chr10	785000	810000	2257.25
chr10	2060000	2110000	2397.42
chr10	2385000	2410000	2211.14
chr10	4610000	4660000	2390.02
chr10	4935000	4960000	2348.8
chr10	5010000	5060000	2077.47
chr10	5135000	5160000	2085.18
chr10	5210000	5235000	2262.51
chr10	8785000	8810000	2170.29
chr10	8860000	8960000	2292.61
chr10	8985000	9110000	2124.33
chr10	9135000	9160000	2170.35
chr10	9285000	9310000	2442.69
chr10	9485000	9535000	2019.97
chr10	9585000	9635000	1932.66
chr10	9685000	9710000	2399.74
chr10	9760000	9785000	2196.22
chr10	9810000	9835000	2183.1
chr10	9885000	9960000	1974.09
chr10	9985000	10060000	2089.39
chr10	10135000	10160000	1977.85
chr10	10185000	10235000	1984.5
chr10	10260000	10335000	2234.33
chr10	17785000	18205000	211.683
chr10	19080000	19105000	2347.37
chr10	19180000	19230000	2046.59
chr10	19255000	19280000	2217.2
chr10	19305000	19405000	1969.26
chr10	19455000	19480000	2082.02
chr10	19505000	19905000	2082.75
chr10	19930000	19955000	2505.33
chr10	19980000	20005000	2233.54
chr10	20655000	20680000	1945.6
chr10	20705000	20755000	2070.48
chr10	20830000	20855000	2150.48
chr10	20880000	20905000	2183.72
chr10	20955000	21030000	2455.55
chr10	24155000	24180000	2345.45
chr10	25655000	25680000	2084.56
chr10	25705000	25755000	2051.41
chr10	25830000	25855000	2466.77
chr10	28330000	28355000	2766.97
chr10	36130000	36155000	1885.93
chr10	36480000	36605000	2278.72
chr10	36630000	36655000	2708.73
chr10	36705000	36830000	2255.43
chr10	36855000	36880000	2453.34
chr10	36905000	36930000	2417.56
chr10	37005000	37055000	2281.02
chr10	37105000	37130000	2507.07
chr10	37205000	37330000	2167.28
chr10	37355000	37530000	1532.25
chr10	37580000	37655000	1875.82
chr10	37680000	37730000	2298.19
chr10	37780000	37830000	2483.27
chr10	37880000	37905000	2337.04
chr10	37930000	37955000	2479.89
chr10	38480000	38555000	2020.97
chr10	38605000	38630000	1934.77
chr10	38705000	38755000	1633.95
chr10	38780000	38805000	1015.85
chr10	38900000	39100000	1483.96
chr10	42420000	42520000	760.339
chr10	42615000	42640000	1268.64
chr10	42665000	42865000	1415.77
chr10	42890000	42940000	2056.61
chr10	46240000	46945000	165.306
chr10	47170000	47590000	726.415
chr10	47715000	48260000	291.038
chr10	48680000	49390000	238.169
chr10	51065000	51090000	960.326
chr10	51115000	51485000	375.184
chr10	51610000	51760000	500.828
chr10	51810000	51985000	555.453
chr10	52460000	52485000	2022.79
chr10	52510000	52535000	1216.7
chr10	52660000	52685000	2573.29
chr10	52910000	52935000	1879.37
chr10	52960000	52985000	2489.49
chr10	53060000	53085000	2277.55
chr10	53210000	53335000	2160.33
chr10	53385000	53410000	2403.88
chr10	53535000	53560000	2347.99
chr10	53585000	53710000	2394.55
chr10	53735000	53760000	2084.37
chr10	53910000	53935000	2024.09
chr10	54210000	54235000	2253.66
chr10	54260000	54335000	2431.51
chr10	54960000	54985000	2294.76
chr10	55060000	55110000	2096.32
chr10	55135000	55160000	2418.06
chr10	55185000	55335000	2182.49
chr10	55360000	55410000	2405.4
chr10	55435000	55810000	2008.14
chr10	55835000	55860000	2040.37
chr10	55910000	55985000	1832.35
chr10	56010000	56035000	2200.93
chr10	56060000	56835000	1977.11
chr10	56885000	56935000	1790.55
chr10	56960000	57135000	2061.21
chr10	57185000	57235000	2079.24
chr10	57260000	57385000	1831.03
chr10	57410000	57660000	1857.99
chr10	57685000	57710000	1688.3
chr10	57735000	57810000	1644.1
chr10	57835000	57885000	1982.24
chr10	57910000	58010000	1987.47
chr10	58035000	58060000	1859.38
chr10	58135000	58160000	2221.97
chr10	58185000	58235000	1844.55
chr10	58285000	58310000	1907.97
chr10	58335000	58360000	2184.03
chr10	58410000	58435000	2238.62
chr10	58460000	58510000	1996.29
chr10	58535000	58560000	1802.5
chr10	58585000	58685000	1886.7
chr10	58710000	58885000	1961.74
chr10	58910000	58985000	2160.18
chr10	59010000	59085000	1712.73
chr10	59110000	59260000	2111.99
chr10	59285000	59335000	1807.17
chr10	59385000	59410000	1985.96
chr10	59485000	59510000	2146.58
chr10	59560000	59585000	2144.66
chr10	59610000	59635000	2048.22
chr10	59685000	59710000	2318.71
chr10	59885000	59910000	2648.13
chr10	60410000	60435000	2343.72
chr10	61185000	61210000	2494.63
chr10	63110000	63135000	2017.34
chr10	63185000	63210000	2320.63
chr10	63235000	63260000	2317.6
chr10	63335000	63360000	2144.17
chr10	65935000	65960000	2593.85
chr10	66110000	66135000	2036.78
chr10	66160000	66210000	2248.24
chr10	66360000	66410000	2193.65
chr10	66435000	66485000	2119.59
chr10	66585000	66635000	1921.28
chr10	66660000	66735000	1763.85
chr10	66760000	67010000	1953.57
chr10	67060000	67110000	1843.1
chr10	67135000	67210000	1995.64
chr10	67285000	67310000	2214.79
chr10	67360000	67385000	2129.18
chr10	67410000	67435000	2168.68
chr10	67760000	67860000	2121.12
chr10	68010000	68110000	2242.6
chr10	68160000	68210000	1970.98
chr10	68235000	68360000	2212.09
chr10	68410000	68510000	2359.75
chr10	68560000	68660000	2300.97
chr10	68760000	68785000	2531.2
chr10	68835000	68885000	2107.03
chr10	68910000	68960000	2015.45
chr10	69135000	69160000	2286.09
chr10	69185000	69235000	2408.06
chr10	75435000	75460000	1922.58
chr10	78335000	78385000	2242.86
chr10	81410000	81435000	1955.01
chr10	81460000	81660000	1575.29
chr10	83060000	83110000	2055.1
chr10	83160000	83285000	2221.9
chr10	83310000	83435000	2179.97
chr10	83460000	83485000	1665.08
chr10	83510000	83560000	1939.38
chr10	83610000	83635000	2349.6
chr10	83660000	83685000	2629.56
chr10	83710000	83785000	2459.53
chr10	83910000	83985000	2432.52
chr10	84285000	84310000	2242.4
chr10	84360000	84385000	2103.25
chr10	84910000	84935000	2491.1
chr10	84985000	85035000	2124.86
chr10	86960000	86985000	2600.22
chr10	87110000	87160000	2293.77
chr10	87235000	87260000	2501.43
chr10	87560000	87585000	2382.78
chr10	88910000	88935000	2372.69
chr10	88985000	89135000	987.234
chr10	89185000	89235000	701.754
chr10	100485000	100510000	2176.6
chr10	100685000	100710000	1580.22
chr10	100810000	100835000	2645.59
chr10	100910000	100935000	2313.27
chr10	107035000	107085000	2361.92
chr10	107110000	107160000	2029.1
chr10	107210000	107285000	2098.11
chr10	107310000	107385000	2333.28
chr10	107510000	107535000	2263.19
chr10	107785000	107835000	1810.33
chr10	108185000	108210000	2570.45
chr10	108235000	108260000	2759.23
chr10	109910000	109935000	2425.86
chr10	111035000	111060000	2335.98
chr10	111085000	111110000	2461.69
chr10	116910000	116935000	2146.08
chr10	117035000	117060000	2382.16
chr10	117110000	117160000	2128.29
chr10	117185000	117310000	1991.94
chr10	117335000	117460000	2037
chr10	117485000	117535000	2377.49
chr10	118085000	118135000	2264.28
chr10	128040000	128065000	2311.41
chr10	128440000	128465000	2372.5
chr10	128490000	128515000	1788.01
chr10	129035000	129060000	2364.02
chr10	131535000	131560000	2340.62
chr10	132635000	132660000	2414.84
chr10	132960000	132985000	2564.51
chr10	134600000	134625000	1784.05
chr10	134925000	134950000	2347.68
chr10	135000000	135025000	2144.54
chr10	135375000	135400000	1751.25
chr10	135450000	135505000	679.658
chr11	70000	185000	239.137
chr11	1455000	1480000	1444.55
chr11	3280000	3355000	245.759
chr11	4255000	4380000	940.822
chr11	4955000	4980000	1791.96
chr11	5055000	5080000	2031.26
chr11	5105000	5130000	2364.71
chr11	5155000	5205000	2260.06
chr11	7405000	7430000	2374.39
chr11	7930000	7955000	1986.95
chr11	14680000	14705000	2151.18
chr11	16105000	16130000	1894.67
chr11	16305000	16430000	1903.25
chr11	16455000	16505000	2238.11
chr11	16530000	16555000	1903.53
chr11	16580000	16605000	2020.26
chr11	21130000	21155000	2432.09
chr11	21280000	21305000	1760.67
chr11	21530000	21580000	2438.66
chr11	21605000	21630000	2477.27
chr11	21680000	21730000	1948.28
chr11	21780000	21805000	1847.74
chr11	21855000	21905000	2020.78
chr11	22380000	22405000	2388.87
chr11	22955000	22980000	2230.31
chr11	23155000	23380000	1930.93
chr11	23405000	23430000	1897.33
chr11	23505000	23530000	2429.82
chr11	23605000	23680000	2080.18
chr11	23755000	23855000	1648.48
chr11	23880000	23955000	2101.48
chr11	24030000	24105000	2130.06
chr11	24130000	24155000	1898.95
chr11	24180000	24380000	1738.16
chr11	24405000	24480000	1874.26
chr11	24505000	24705000	1891.17
chr11	24730000	25005000	1907.93
chr11	25030000	25055000	1862.57
chr11	25080000	25530000	1833
chr11	25555000	25630000	1843.55
chr11	25655000	25780000	1797.3
chr11	25805000	25855000	2133.98
chr11	25880000	25905000	2006.53
chr11	26030000	26055000	2188.49
chr11	26155000	26180000	2417.66
chr11	26205000	26230000	2144.35
chr11	26380000	26405000	2096.44
chr11	26930000	26955000	2292.88
chr11	28655000	28680000	2232.8
chr11	28755000	28805000	2328.71
chr11	28830000	28930000	1979.23
chr11	28980000	29080000	1812.88
chr11	29155000	29180000	1670.13
chr11	29205000	29230000	2063.71
chr11	29380000	29455000	1871.84
chr11	29480000	29530000	1888.59
chr11	29555000	29580000	1801.81
chr11	29605000	29630000	1884.94
chr11	29655000	29780000	2053.48
chr11	29805000	29830000	2066.95
chr11	29855000	29930000	2028.93
chr11	30055000	30080000	2236.17
chr11	30105000	30130000	1881.81
chr11	31055000	31080000	2068.23
chr11	37030000	37080000	2020.26
chr11	37105000	37155000	2011.43
chr11	37205000	37305000	1783.79
chr11	37330000	37455000	1987.98
chr11	37555000	37905000	1896.38
chr11	37980000	38130000	1956.49
chr11	38155000	38280000	1634.11
chr11	38305000	38430000	1698.12
chr11	38455000	38530000	2006.59
chr11	38580000	38630000	1792.62
chr11	38655000	38905000	1863.43
chr11	38930000	39130000	1676.47
chr11	39155000	39205000	1715.52
chr11	39230000	39405000	1935.07
chr11	39430000	39455000	2031.96
chr11	39480000	39505000	2025.01
chr11	39530000	39755000	1989.56
chr11	39780000	39805000	2170.18
chr11	39855000	39880000	1741.9
chr11	39905000	39955000	2085.49
chr11	40055000	40130000	2102.52
chr11	40380000	40405000	2179.98
chr11	40430000	40455000	1964.53
chr11	40480000	40580000	1909.7
chr11	40605000	40655000	1919.81
chr11	40705000	40730000	1542.74
chr11	40755000	40855000	1884.47
chr11	40905000	40955000	2116.39
chr11	40980000	41030000	2119.03
chr11	41105000	41130000	2289.52
chr11	41430000	41455000	1982.37
chr11	41555000	41805000	2082.52
chr11	41830000	41880000	1817.99
chr11	41905000	41930000	2218.26
chr11	41980000	42030000	1842.53
chr11	42055000	42080000	1904.98
chr11	42105000	42230000	2034.51
chr11	42255000	42305000	2195.41
chr11	42380000	42405000	2199.61
chr11	42480000	42505000	1881.11
chr11	42630000	42655000	2260.55
chr11	42805000	42830000	2349.82
chr11	43005000	43030000	2389.8
chr11	48305000	48330000	2293.46
chr11	48405000	48430000	2044.01
chr11	48455000	48630000	1899.68
chr11	48655000	49330000	1363.72
chr11	49355000	50030000	1588.98
chr11	50055000	50080000	1526.29
chr11	50130000	50155000	1751.35
chr11	50180000	50205000	2430.06
chr11	50230000	50255000	1550.73
chr11	50280000	50355000	1106.24
chr11	50380000	51485000	826.61
chr11	51510000	51560000	1783.79
chr11	54705000	55480000	1286.09
chr11	55505000	55655000	1837.99
chr11	55680000	55705000	2066.02
chr11	55755000	55780000	1635.43
chr11	55830000	56230000	1931.57
chr11	56255000	56380000	2089.65
chr11	56430000	56455000	2378.27
chr11	56555000	56580000	2340.15
chr11	58130000	58155000	2434.23
chr11	60980000	61015000	314.386
chr11	79995000	80020000	1985.38
chr11	80795000	80820000	2046.1
chr11	80945000	80970000	1717.05
chr11	81020000	81045000	2328.39
chr11	81070000	81095000	2055.6
chr11	81195000	81220000	2107.44
chr11	81245000	81270000	1988.69
chr11	81395000	81420000	2225.97
chr11	81470000	81495000	2054.78
chr11	81520000	81595000	2166.3
chr11	81645000	81670000	2329.49
chr11	81845000	81870000	1577.5
chr11	82070000	82095000	1942.46
chr11	82120000	82145000	1752.16
chr11	84095000	84120000	2050.04
chr11	84720000	84745000	2040.19
chr11	88365000	88390000	2312.23
chr11	88590000	88615000	2273.7
chr11	88665000	88915000	1932.73
chr11	88965000	89115000	1885.07
chr11	89140000	89190000	1858.78
chr11	89215000	89240000	1923.63
chr11	89315000	89840000	973.623
chr11	89865000	89890000	2343.92
chr11	90365000	90415000	2129.02
chr11	90565000	90640000	1942.38
chr11	90665000	90890000	2107.71
chr11	90940000	90965000	1646.15
chr11	91090000	91115000	1950.63
chr11	91140000	91165000	2433.3
chr11	91215000	91290000	2078.94
chr11	91340000	91365000	2345.01
chr11	91415000	91440000	1760.38
chr11	91465000	91515000	2227.62
chr11	91815000	91840000	1894.67
chr11	91915000	91940000	2347.16
chr11	96435000	96460000	2355.1
chr11	96560000	96585000	2446.74
chr11	96760000	96810000	2119.18
chr11	96910000	96935000	1854.23
chr11	97060000	97085000	2338.3
chr11	97210000	97235000	1713.58
chr11	97310000	97335000	2045.05
chr11	97385000	97410000	1964.47
chr11	97460000	97510000	1675.43
chr11	97585000	97610000	2172.09
chr11	97635000	97660000	2022.57
chr11	97710000	97835000	1946.28
chr11	97860000	97885000	2082.59
chr11	97935000	97985000	2188.49
chr11	98010000	98035000	1816.64
chr11	98060000	98110000	1666.36
chr11	98135000	98310000	1952.08
chr11	98360000	98410000	1911.38
chr11	98435000	98535000	1981.98
chr11	98635000	98685000	1822.05
chr11	98810000	98860000	1930.82
chr11	98910000	98985000	2039.97
chr11	99010000	99160000	2085.16
chr11	99185000	99210000	1759.63
chr11	99260000	99335000	2041.73
chr11	99510000	99535000	2482.2
chr11	99560000	99585000	2039.15
chr11	99635000	99660000	2179.51
chr11	99735000	99760000	2298.09
chr11	99785000	99810000	2379.6
chr11	99885000	100035000	1933.63
chr11	100135000	100160000	2214.85
chr11	100885000	100935000	2232.78
chr11	100985000	101035000	2115.61
chr11	101160000	101185000	2256.67
chr11	101410000	101435000	2275.44
chr11	101585000	101610000	2027.15
chr11	103035000	103060000	1837.9
chr11	103160000	103185000	1997.37
chr11	103310000	103335000	2015.91
chr11	104060000	104085000	2317.85
chr11	104110000	104160000	2040.71
chr11	104260000	104285000	1293.93
chr11	104310000	104335000	1997.55
chr11	104410000	104435000	1758.88
chr11	104485000	104510000	2203.78
chr11	104535000	104560000	1751.87
chr11	104710000	104735000	2158.94
chr11	105085000	105110000	2405.21
chr11	105210000	105335000	2026.56
chr11	105360000	105385000	2085.43
chr11	105435000	105460000	1966.9
chr11	105485000	105535000	2069.53
chr11	105585000	105610000	2300.93
chr11	105635000	105660000	2207.78
chr11	105785000	105835000	2233.3
chr11	106335000	106360000	2118.68
chr11	106410000	106435000	2050.09
chr11	106510000	106560000	2107.07
chr11	106635000	106660000	1848.55
chr11	106735000	106785000	2064.34
chr11	109085000	109110000	2322.54
chr11	114485000	114510000	1487.76
chr11	127735000	127760000	2349.13
chr12	60000	155000	757.274
chr12	9575000	9600000	1832.51
chr12	9650000	9730000	52.2933
chr12	11505000	11530000	1601.3
chr12	15505000	15530000	2188.49
chr12	16255000	16280000	2425.04
chr12	17130000	17155000	2094.21
chr12	17180000	17205000	2333.08
chr12	17230000	17280000	2053.72
chr12	17330000	17355000	2016.81
chr12	17380000	17430000	1918.92
chr12	17480000	17630000	1817.04
chr12	17655000	17680000	1647.47
chr12	17705000	17805000	1795.93
chr12	17830000	18105000	1795.76
chr12	18130000	18180000	2080.13
chr12	18205000	18230000	1960.16
chr12	18380000	18405000	2022.89
chr12	18430000	18480000	1855.75
chr12	18555000	18580000	2016.62
chr12	18605000	18655000	1989.77
chr12	18705000	18730000	2213.14
chr12	18755000	18780000	1780.01
chr12	18805000	18855000	2107.92
chr12	18905000	18955000	2084.14
chr12	18980000	19030000	2061.25
chr12	19080000	19105000	2543.21
chr12	19305000	19330000	2000.43
chr12	19380000	19405000	2476.72
chr12	20455000	20480000	1859.05
chr12	20530000	20580000	2201.85
chr12	20605000	20655000	2201.57
chr12	20680000	20730000	2042.81
chr12	20780000	20830000	2109.58
chr12	20855000	20930000	1665.6
chr12	20955000	21055000	1986.23
chr12	21105000	21330000	2026.03
chr12	21355000	21380000	1363.56
chr12	21530000	21555000	2048.61
chr12	21905000	21930000	2239.68
chr12	22030000	22080000	2172.12
chr12	23280000	23305000	2319.47
chr12	23405000	23430000	2312.69
chr12	23455000	23480000	2400.2
chr12	23730000	23755000	2562.72
chr12	23905000	23930000	1991.65
chr12	28980000	29005000	2230.9
chr12	30580000	30605000	2086.62
chr12	33255000	33555000	2040.48
chr12	33605000	33730000	2018.54
chr12	33755000	33980000	2018.88
chr12	34005000	34030000	1609.14
chr12	34105000	34130000	1832.83
chr12	34255000	34280000	2402.77
chr12	34305000	34355000	2020.04
chr12	34430000	34455000	2183.79
chr12	34530000	34730000	1094.45
chr12	34780000	37925000	1010.4
chr12	37950000	38500000	1044.04
chr12	38550000	38575000	1852.27
chr12	38600000	38650000	1990.12
chr12	38750000	38775000	2123.44
chr12	41125000	41150000	2028.03
chr12	41550000	41575000	2100.86
chr12	41775000	41800000	2283.58
chr12	42100000	42125000	2464.43
chr12	43850000	43875000	1905.34
chr12	43900000	43950000	2285.69
chr12	45025000	45050000	2298.39
chr12	45075000	45125000	2237.64
chr12	45150000	45200000	2107.54
chr12	55525000	55550000	2391.22
chr12	55625000	55650000	1791.05
chr12	55750000	55775000	2256.11
chr12	55800000	55850000	2075.18
chr12	58675000	58700000	2330.76
chr12	59375000	59400000	2247.89
chr12	59625000	59650000	2279.07
chr12	59700000	59775000	1918.03
chr12	59800000	59850000	2453.1
chr12	59900000	59950000	1720.39
chr12	60200000	60225000	2115.98
chr12	60250000	60275000	2310.62
chr12	60300000	60425000	2012.63
chr12	60475000	60675000	1778.68
chr12	60700000	60750000	2114.63
chr12	60775000	61750000	1862.65
chr12	61800000	61875000	1980.07
chr12	61900000	61975000	2227.47
chr12	62000000	62025000	1964.05
chr12	62075000	62100000	1849.89
chr12	62125000	62250000	2171.88
chr12	62275000	62300000	2391.98
chr12	62325000	62375000	1936.36
chr12	63875000	63950000	2147.47
chr12	63975000	64050000	1693.13
chr12	71300000	71350000	2048.77
chr12	71375000	71400000	2252.53
chr12	71475000	71500000	1486.32
chr12	71650000	71675000	2215.97
chr12	71700000	71725000	2061.91
chr12	72650000	72675000	2457.72
chr12	72750000	72775000	2049.42
chr12	72825000	72850000	2271.79
chr12	72875000	72900000	2047.29
chr12	72925000	72975000	1992.84
chr12	73025000	73050000	1805.79
chr12	73250000	73450000	1849.25
chr12	73475000	73625000	1577.57
chr12	73675000	73700000	1338.85
chr12	73750000	73925000	1743.76
chr12	73950000	74050000	1827.49
chr12	74075000	74200000	1665.16
chr12	74225000	74425000	1942.47
chr12	74450000	74625000	1879.71
chr12	74700000	74750000	1823.58
chr12	74900000	74925000	2240.37
chr12	74975000	75025000	1912.55
chr12	75075000	75300000	1905.25
chr12	75325000	75350000	1714.46
chr12	75450000	75500000	2033.27
chr12	75550000	75625000	2081.35
chr12	78100000	78150000	2318.74
chr12	78355000	78380000	2121.37
chr12	78650000	78795000	2291.49
chr12	78985000	79060000	2008.84
chr12	79130000	79250000	2001.38
chr12	79300000	79350000	2160.7
chr12	80905000	80950000	2436.77
chr12	81965000	82020000	2373.91
chr12	82095000	82155000	1985.19
chr12	82625000	82665000	2432.06
chr12	83670000	83770000	2252.35
chr12	83875000	83935000	2404.96
chr12	84005000	84115000	2169.11
chr12	84165000	84430000	2128.39
chr12	84510000	84740000	1732.46
chr12	84845000	85160000	2053.97
chr12	85240000	85315000	2003.35
chr12	85350000	85420000	2288.92
chr12	85475000	85565000	2187.55
chr12	85615000	85660000	1899.25
chr12	85685000	85710000	1917.95
chr12	85775000	85815000	2421.27
chr12	86000000	86085000	2264.74
chr12	86145000	86215000	2270.41
chr12	86300000	86420000	2052.68
chr12	86485000	86520000	1780.07
chr12	86575000	87075000	2025.85
chr12	87110000	87855000	1878.32
chr12	87935000	87975000	2042.84
chr12	88025000	88130000	2066.26
chr12	88280000	88315000	2050.99
chr12	89080000	89120000	1801.71
chr12	90800000	90855000	2207.37
chr12	90935000	90980000	2032.8
chr12	91115000	91215000	2169.09
chr12	91300000	91345000	2489.96
chr12	91550000	91605000	2287.66
chr12	91660000	91685000	1965.93
chr12	91895000	91930000	2442.1
chr12	91985000	92025000	2418.7
chr12	126965000	127000000	2244.63
chr12	127680000	127735000	2341.95
chr12	127990000	128020000	2489.39
chr12	133580000	133685000	3.512
chr13	19015000	19265000	1212.44
chr13	19340000	19465000	2358.79
chr13	19590000	19615000	3533.87
chr13	38315000	38340000	2522.81
chr13	38540000	38590000	2770.12
chr13	52790000	52840000	2291.57
chr13	53065000	53140000	2127.91
chr13	54390000	54415000	2545.72
chr13	54490000	54515000	3055.32
chr13	54540000	54565000	2868.79
chr13	54915000	54940000	2538.96
chr13	55065000	55115000	2502.86
chr13	55140000	55165000	3253.92
chr13	55365000	55415000	2895.57
chr13	55540000	55590000	2642.02
chr13	55690000	55790000	2920.71
chr13	55865000	55890000	2771.75
chr13	55915000	55965000	2496.15
chr13	55990000	56015000	2549.95
chr13	56040000	56140000	2839.53
chr13	56215000	56340000	2642.14
chr13	56365000	56415000	2752.96
chr13	56465000	56490000	1908.05
chr13	56540000	56590000	2547.75
chr13	56615000	56665000	2538.99
chr13	56690000	56715000	2562.13
chr13	56765000	56790000	2979.06
chr13	56815000	56840000	2507.47
chr13	56865000	56915000	2699.82
chr13	56940000	56965000	2773.04
chr13	57090000	57115000	2883.56
chr13	57140000	57265000	2803.31
chr13	57290000	57315000	3076.07
chr13	57340000	57440000	2633.23
chr13	57490000	57540000	2363.51
chr13	57565000	57690000	2468.59
chr13	57755000	57805000	2517.64
chr13	57830000	57955000	2499.62
chr13	58030000	58055000	2714.12
chr13	58280000	58305000	2950.74
chr13	58555000	58630000	2914.95
chr13	58730000	58780000	2755.83
chr13	62030000	62055000	2804.57
chr13	62330000	62405000	2724.88
chr13	63030000	63055000	2842.32
chr13	63305000	63330000	3096.44
chr13	63355000	63380000	3298.53
chr13	63455000	63480000	2660.9
chr13	63505000	63530000	2735.6
chr13	63555000	63605000	2972.58
chr13	63905000	63955000	2769.12
chr13	64080000	64105000	2884.65
chr13	64230000	64255000	2834.13
chr13	64280000	64305000	1896.64
chr13	64330000	64405000	1977.25
chr13	64430000	64530000	2716.45
chr13	64580000	64630000	3093.05
chr13	64655000	64780000	2843.35
chr13	64880000	64930000	2339.45
chr13	64955000	65030000	2767.94
chr13	65180000	65230000	2870.04
chr13	65580000	65605000	2864.28
chr13	65905000	65930000	2967.7
chr13	66080000	66130000	3192.44
chr13	66255000	66305000	2540.93
chr13	67305000	67330000	2664.13
chr13	67355000	67405000	2561.46
chr13	68030000	68055000	2887.42
chr13	68180000	68205000	2678.15
chr13	68230000	68280000	2908.1
chr13	68330000	68405000	2975.57
chr13	68555000	68605000	2694.54
chr13	68630000	68655000	3225.92
chr13	68705000	68730000	3062.48
chr13	68955000	69005000	2881.14
chr13	69030000	69080000	2957.3
chr13	69155000	69180000	2951.42
chr13	69255000	69305000	2780.09
chr13	69405000	69455000	2689.18
chr13	69480000	69530000	2923.05
chr13	69555000	69580000	2917.44
chr13	69630000	69680000	2588.08
chr13	69705000	69755000	2745.46
chr13	70255000	70280000	2391.77
chr13	70780000	70805000	2694.98
chr13	70830000	70855000	2460.45
chr13	70905000	70955000	2987.64
chr13	70980000	71005000	2772.6
chr13	71055000	71080000	2765.08
chr13	71305000	71330000	3047.07
chr13	71355000	71405000	2914.62
chr13	71430000	71455000	2792.3
chr13	71505000	71530000	3210.27
chr13	71930000	71955000	3022.45
chr13	72055000	72105000	3004.37
chr13	72130000	72180000	2623.74
chr13	72305000	72330000	2911.93
chr13	81330000	81355000	3269.8
chr13	81480000	81505000	2805.24
chr13	82130000	82155000	2220.48
chr13	82255000	82280000	2571.05
chr13	82305000	82355000	2844.49
chr13	82380000	82430000	2356.19
chr13	82480000	82530000	2789.72
chr13	82555000	82630000	2872.56
chr13	82705000	82755000	2876.93
chr13	82905000	83130000	2544.44
chr13	83155000	83305000	2624.11
chr13	83405000	83430000	2627.45
chr13	83605000	83630000	2799.35
chr13	83655000	83680000	3118.25
chr13	83730000	83805000	2833.18
chr13	83830000	83855000	3000
chr13	83880000	83930000	2874.63
chr13	83955000	84005000	3247.31
chr13	84055000	84130000	2972.06
chr13	84155000	84180000	2601.86
chr13	84330000	84380000	2744.54
chr13	84405000	84430000	2895.27
chr13	84805000	84855000	2622.33
chr13	84930000	84955000	3026.13
chr13	85055000	85080000	2956.03
chr13	85180000	85205000	2740.78
chr13	85280000	85305000	2625.26
chr13	85330000	85355000	2516.17
chr13	85380000	85430000	3053.29
chr13	85555000	85655000	2840.71
chr13	85730000	85780000	2986.61
chr13	85855000	85880000	2437.01
chr13	85980000	86005000	3176.92
chr13	86130000	86155000	2774.52
chr13	86280000	86305000	2700.48
chr13	86355000	86380000	3105.49
chr13	86480000	86605000	2581.27
chr13	86655000	86755000	2782.7
chr13	86925000	87000000	3031.85
chr13	87025000	87050000	2821
chr13	87075000	87125000	2434.99
chr13	87150000	87225000	2475.47
chr13	87250000	87300000	2227.31
chr13	87325000	87350000	2515.61
chr13	87375000	87400000	2375.7
chr13	87425000	87450000	3191.36
chr13	87550000	87575000	2879.99
chr13	87600000	87625000	2382.45
chr13	87725000	87750000	2870.08
chr13	87775000	87800000	2671.39
chr13	87825000	87900000	2638.11
chr13	87925000	87950000	3092.82
chr13	88075000	88100000	2792.56
chr13	88200000	88225000	2905.25
chr13	88275000	88325000	2555.1
chr13	88375000	88400000	2751.4
chr13	88450000	88500000	2792.05
chr13	88600000	88625000	3019.76
chr13	88675000	88750000	2705
chr13	88825000	88850000	2710.34
chr13	88875000	88925000	2885.02
chr13	88950000	89050000	2430.84
chr13	89075000	89150000	2869.33
chr13	89250000	89275000	2609.86
chr13	89325000	89350000	2355.86
chr13	89475000	89500000	2713.07
chr13	89650000	89675000	3027.59
chr13	89725000	89750000	2533.41
chr13	89825000	89850000	2341.37
chr13	89875000	89925000	2567.77
chr13	89950000	89975000	2704.02
chr13	90125000	90175000	2858.07
chr13	90200000	90225000	2879.08
chr13	90275000	90300000	3143.63
chr13	90350000	90375000	2849.46
chr13	90425000	90450000	2963.23
chr13	90475000	90500000	2903.35
chr13	90625000	90675000	2744.3
chr13	90700000	90725000	2430.64
chr13	90825000	90850000	2726.33
chr13	90975000	91000000	2448.05
chr13	91175000	91200000	3140.15
chr13	93175000	93200000	3056.9
chr13	93250000	93300000	2680.71
chr13	93325000	93350000	2196.63
chr13	93375000	93425000	2824.57
chr13	93700000	93750000	3274.08
chr13	94150000	94175000	2928.2
chr13	94325000	94350000	3150.62
chr13	97275000	97300000	2756.84
chr13	104500000	104525000	2884.69
chr13	104575000	104600000	2983.76
chr13	104650000	104675000	3450.74
chr13	104800000	104825000	2884.05
chr13	104875000	104900000	2791.41
chr13	105825000	105850000	3131.81
chr13	106350000	106375000	3367.6
chr13	108575000	108600000	2493.83
chr13	112945000	112970000	1234.53
chr14	18995000	19795000	653.86
chr14	19820000	20345000	1087.38
chr14	20370000	20445000	2455.37
chr14	20470000	20520000	2735.19
chr14	20545000	20620000	2489.03
chr14	25695000	25720000	3600.3
chr14	25795000	25820000	3025.94
chr14	25945000	25995000	3377.31
chr14	26020000	26070000	3338.36
chr14	26095000	26120000	3604.59
chr14	26145000	26445000	2930.61
chr14	26470000	26495000	2789.78
chr14	26520000	26595000	3002.88
chr14	26645000	26670000	3561.08
chr14	26695000	26720000	2850.09
chr14	26745000	26845000	2672.05
chr14	26895000	27245000	2593.75
chr14	27270000	27420000	2636.57
chr14	27445000	27470000	2720.29
chr14	27495000	27620000	2684.32
chr14	27645000	28745000	2553.26
chr14	28770000	28845000	2244.49
chr14	28870000	28970000	2717.98
chr14	28995000	29095000	2861.2
chr14	29170000	29195000	3699.82
chr14	29345000	29395000	3302.88
chr14	29470000	29495000	3049.41
chr14	29570000	29620000	2775.36
chr14	29695000	29745000	2728.29
chr14	29795000	29895000	2974.83
chr14	29920000	29945000	2861.44
chr14	30095000	30120000	2870.44
chr14	30145000	30195000	3012.65
chr14	30345000	30420000	2951.88
chr14	30445000	30470000	2208.23
chr14	30520000	30545000	3230.09
chr14	30570000	30620000	3311.28
chr14	37470000	37495000	3400.79
chr14	37545000	37570000	3385.49
chr14	37720000	37745000	3147.36
chr14	37770000	37920000	2866.63
chr14	38020000	38070000	2873.29
chr14	38120000	38145000	3461.66
chr14	38170000	38245000	3056.43
chr14	38445000	38470000	3034.34
chr14	38495000	38520000	3193.02
chr14	38745000	38770000	3080.87
chr14	40620000	40645000	3464.71
chr14	40670000	40695000	3363.7
chr14	40795000	40845000	2507.63
chr14	40895000	40945000	3192.71
chr14	40970000	41020000	2803.18
chr14	41045000	41070000	3016
chr14	41095000	41220000	2850.33
chr14	41245000	41320000	2846.93
chr14	41345000	41495000	2915.03
chr14	41520000	41695000	2620.53
chr14	41745000	41845000	2645.48
chr14	41895000	42020000	2961.7
chr14	42095000	42145000	2941.32
chr14	42195000	42295000	3037.05
chr14	42320000	42345000	2836.55
chr14	42370000	42420000	2482.31
chr14	42445000	42470000	2837.5
chr14	42545000	42570000	3354.17
chr14	42820000	42845000	2681.23
chr14	42870000	42920000	2737.64
chr14	42945000	42995000	2857.36
chr14	43020000	43070000	2963.58
chr14	43095000	43120000	3082.85
chr14	43145000	43245000	2984.16
chr14	43270000	43395000	2875.69
chr14	43420000	43470000	2449.41
chr14	43495000	43620000	2555.54
chr14	43670000	43870000	2484.65
chr14	43895000	43920000	2461.23
chr14	43945000	43995000	2204.69
chr14	44020000	44070000	2607.68
chr14	44095000	44120000	2494.08
chr14	44145000	44170000	2135.32
chr14	44195000	44295000	2606.88
chr14	44320000	44395000	3184.97
chr14	44445000	44645000	2753.71
chr14	44670000	44695000	2417.48
chr14	44720000	44795000	3041.07
chr14	44820000	44845000	3504.48
chr14	44870000	44920000	3186.28
chr14	44945000	44995000	3253.64
chr14	45195000	45220000	3720.77
chr14	46070000	46095000	3090.58
chr14	46520000	46620000	3109.77
chr14	46645000	46695000	2878.14
chr14	46770000	46795000	3206.74
chr14	46820000	46845000	2670.38
chr14	46870000	46895000	2603.69
chr14	47070000	47095000	2746.15
chr14	47170000	47195000	2599.89
chr14	47220000	47270000	3031.34
chr14	47295000	47370000	2398.89
chr14	47420000	47520000	3036.24
chr14	47545000	47595000	2726.55
chr14	47620000	47720000	2757.88
chr14	47745000	47770000	3460.51
chr14	47795000	47820000	3371.14
chr14	47845000	47895000	3185.9
chr14	47920000	47970000	2966.91
chr14	48045000	48070000	2480.05
chr14	48095000	48120000	2840.51
chr14	48145000	48170000	2924.45
chr14	48270000	48370000	3096.56
chr14	48445000	48470000	3629.13
chr14	48520000	48620000	2969.95
chr14	48645000	48695000	2963.94
chr14	48745000	48845000	3047.41
chr14	48895000	48945000	2405.87
chr14	48970000	49020000	2864.14
chr14	49045000	49070000	3768.35
chr14	49095000	49120000	3266.53
chr14	49170000	49270000	3292.89
chr14	49295000	49345000	3359.51
chr14	49420000	49470000	3306.38
chr14	60920000	60945000	3022.57
chr14	62945000	62995000	3399.69
chr14	63095000	63120000	3142.12
chr14	63245000	63295000	3413.07
chr14	63345000	63370000	3175.12
chr14	79620000	79645000	3277.71
chr14	79820000	79845000	2905.08
chr14	80195000	80245000	3349.93
chr14	80520000	80570000	3259.52
chr14	82320000	82345000	2336.71
chr14	82545000	82570000	3286.08
chr14	82645000	82720000	3056.13
chr14	82745000	82770000	3031.19
chr14	82795000	82845000	2713.32
chr14	82895000	82920000	3274.87
chr14	82945000	82995000	3002.01
chr14	83020000	83095000	2891.81
chr14	83295000	83445000	2876.13
chr14	83495000	83520000	2934.95
chr14	83595000	83645000	2835.93
chr14	83720000	83745000	2196.9
chr14	83795000	83920000	2965.75
chr14	83945000	83970000	3444.45
chr14	84020000	84070000	2918.57
chr14	84095000	84145000	2858.16
chr14	84195000	84295000	3011.42
chr14	84345000	84370000	3114.13
chr14	84395000	84470000	3185.01
chr14	84495000	84545000	2792.89
chr14	84570000	84620000	2741.45
chr14	84645000	84695000	3172.4
chr14	84720000	84795000	2968.82
chr14	84820000	84895000	2786.1
chr14	84920000	84945000	3230.53
chr14	84970000	85120000	2910.64
chr14	85145000	85170000	2573.67
chr14	85195000	85220000	3212.8
chr14	85245000	85295000	2978.26
chr14	85320000	85345000	3268.71
chr14	85370000	85420000	3195.84
chr14	85445000	85470000	2851.85
chr14	85495000	85520000	3007.47
chr14	85595000	85645000	3329.67
chr14	85845000	85895000	2922.59
chr14	86020000	86045000	3647.35
chr14	86095000	86120000	3107.55
chr14	86145000	86220000	3157.39
chr14	86320000	86395000	3176.23
chr14	86520000	86670000	2803.96
chr14	86695000	86795000	2733.92
chr14	86820000	86845000	2924.62
chr14	86870000	86920000	2945.68
chr14	86945000	87095000	2829.87
chr14	87120000	87195000	2893.4
chr14	87220000	87245000	3551.72
chr14	87270000	87295000	3344.05
chr14	87320000	87420000	2930.78
chr14	87470000	87495000	2639.51
chr14	87570000	87595000	3057.02
chr14	87670000	87720000	2756.3
chr14	87820000	87870000	2950.91
chr14	88120000	88170000	3427.25
chr14	106355000	106555000	1298.11
chr14	106580000	106655000	3014.64
chr14	106680000	106705000	3266.84
chr15	20000000	20400000	1107.66
chr15	20500000	20550000	2420.84
chr15	20600000	21900000	628.843
chr15	21950000	22385000	1169.28
chr15	22560000	22755000	1492.29
chr15	23130000	23630000	1399.7
chr15	23680000	23730000	4118.37
chr15	23755000	23780000	3578.43
chr15	23805000	23930000	3888.25
chr15	23955000	24005000	3268.14
chr15	24055000	24155000	3982.27
chr15	24205000	24230000	3579.69
chr15	24255000	24680000	3302.22
chr15	24705000	24805000	3498.79
chr15	24830000	24855000	3518.36
chr15	24880000	24905000	3593.04
chr15	24930000	24980000	3594.07
chr15	25005000	25055000	3874.36
chr15	25580000	25605000	4154.38
chr15	25830000	25855000	4191.2
chr15	26505000	26580000	3740.65
chr15	26605000	26630000	4279.97
chr15	26830000	26880000	3519.44
chr15	26955000	27030000	3891.58
chr15	27055000	27105000	3834.07
chr15	27155000	27180000	3899.01
chr15	27230000	27280000	3851.46
chr15	27330000	27380000	3768.89
chr15	27405000	27430000	3829.27
chr15	27455000	27480000	4022.46
chr15	27555000	27580000	3462.85
chr15	27605000	27680000	3749.73
chr15	27755000	27780000	3467.98
chr15	27855000	27880000	3071.9
chr15	27955000	27980000	4041.56
chr15	28005000	28080000	3461.92
chr15	28555000	28680000	702.931
chr15	28730000	29080000	1511.09
chr15	30025000	30050000	4032.04
chr15	30075000	30100000	4209.66
chr15	30150000	30175000	4324.48
chr15	30225000	30250000	3667.89
chr15	30375000	30900000	499.921
chr15	32025000	32050000	4107.77
chr15	32300000	32350000	3860.27
chr15	32450000	32925000	638.081
chr15	34675000	34725000	1328.55
chr15	34825000	34850000	689.702
chr15	36300000	36525000	3578.51
chr15	36575000	36600000	2992.34
chr15	37475000	37500000	3444.26
chr15	37575000	37600000	3118.02
chr15	37625000	37700000	3438.51
chr15	37725000	37775000	3179.51
chr15	37800000	37850000	3352.18
chr15	37875000	37925000	3712.6
chr15	37950000	37975000	3655.78
chr15	38000000	38025000	3958.11
chr15	38050000	38075000	4238.79
chr15	43850000	43875000	959.364
chr15	43950000	43980000	734.484
chr15	46130000	46180000	4115.87
chr15	46305000	46330000	3477.15
chr15	46380000	46430000	3811.97
chr15	46655000	46730000	3253.99
chr15	46780000	46830000	3731.19
chr15	46930000	46980000	3830.3
chr15	47030000	47080000	3377.09
chr15	47130000	47205000	3543.28
chr15	47255000	47280000	3505.3
chr15	47330000	47480000	3285.14
chr15	47530000	47580000	3755.19
chr15	47630000	47655000	3840.07
chr15	47680000	47705000	4212.2
chr15	49880000	49905000	4060.8
chr15	53555000	53580000	3992.44
chr15	53755000	53805000	3824.51
chr15	53930000	53980000	3472.74
chr15	54005000	54030000	3910.79
chr15	62305000	62330000	3876.86
chr15	72930000	72955000	815.79
chr15	82580000	83200000	196.978
chr15	84830000	84855000	1157.81
chr15	84880000	84930000	1311.31
chr15	84980000	85075000	865.077
chr15	85750000	85800000	758.915
chr15	86825000	86850000	4231.06
chr15	87075000	87100000	3700.63
chr15	87175000	87250000	3769.52
chr15	87350000	87375000	3999.84
chr15	87400000	87425000	4002.82
chr15	87475000	87500000	3482.97
chr15	87575000	87625000	3372.96
chr15	87675000	87700000	3994.63
chr15	87800000	88025000	3396.86
chr15	88050000	88075000	2953.58
chr15	88100000	88125000	4200.81
chr15	88375000	88400000	3743.78
chr15	88425000	88450000	3910.62
chr15	92025000	92050000	3909.54
chr15	93925000	93950000	4252.59
chr15	94150000	94175000	3507.28
chr15	94200000	94250000	3466.27
chr15	94325000	94350000	3942.66
chr15	94375000	94400000	3948.18
chr15	94450000	94500000	3700.24
chr15	95050000	95075000	4090.81
chr15	95325000	95350000	3980.61
chr15	95375000	95450000	3646.73
chr15	95475000	95500000	3429.19
chr15	95525000	95550000	4140.93
chr15	95675000	95725000	3665.31
chr15	96125000	96150000	4096.44
chr15	97000000	97025000	3758.8
chr15	97125000	97175000	3753.82
chr15	97225000	97300000	3740.56
chr15	97450000	97550000	3772.35
chr15	97575000	97600000	3899.07
chr15	97650000	97675000	3736.33
chr15	97700000	97775000	3534.82
chr15	97800000	98125000	3066.78
chr15	98150000	98250000	3192.22
chr15	98300000	98400000	3799.67
chr15	98450000	98650000	3468.61
chr15	98725000	98750000	3694.86
chr15	98775000	98800000	3898.42
chr15	99000000	99025000	4310.55
chr15	102300000	102350000	3402.11
chr15	102375000	102500000	1367.76
chr16	1085000	1110000	3719.71
chr16	1135000	1160000	2902.58
chr16	1210000	1235000	3539.09
chr16	2135000	2160000	3348.44
chr16	2610000	2635000	732.85
chr16	2660000	2710000	1607.64
chr16	5785000	5810000	4079.61
chr16	6310000	6335000	3903.62
chr16	6485000	6560000	3579.65
chr16	6610000	6635000	4031.05
chr16	6735000	6760000	3801.76
chr16	6810000	6835000	3735.46
chr16	6885000	6960000	3967.78
chr16	7010000	7035000	4149.14
chr16	7085000	7135000	3820.3
chr16	7210000	7260000	3947.07
chr16	7410000	7435000	4101.34
chr16	7560000	7585000	4292.55
chr16	7635000	7685000	3739.29
chr16	7860000	7960000	3785.37
chr16	8010000	8135000	3698.29
chr16	8210000	8235000	4082.68
chr16	14780000	15040000	1121.62
chr16	15215000	15490000	1810.08
chr16	16315000	16665000	859.228
chr16	16740000	16840000	877.933
chr16	18165000	18590000	1249.37
chr16	18615000	18765000	1264.99
chr16	20465000	20490000	3601.65
chr16	20565000	20590000	3118.84
chr16	21390000	21515000	522.342
chr16	21740000	21765000	2290.76
chr16	21790000	21815000	1448.88
chr16	21840000	21940000	589.081
chr16	22440000	22540000	556.944
chr16	26415000	26440000	3630.31
chr16	28340000	28465000	975.061
chr16	28665000	28815000	501.172
chr16	29065000	29115000	2942.52
chr16	29365000	29570000	1011.11
chr16	30220000	30320000	491.558
chr16	31945000	32270000	1539.39
chr16	32295000	32320000	860.388
chr16	32495000	32595000	2366.23
chr16	32670000	33360000	869.586
chr16	33635000	33860000	1451.34
chr16	33910000	34180000	1918.89
chr16	34205000	34355000	3166.99
chr16	34380000	34430000	3172.23
chr16	34755000	34780000	2773.74
chr16	34805000	35280000	2136.61
chr16	46525000	46550000	3339.07
chr16	51725000	51775000	4374.89
chr16	51900000	51925000	3580
chr16	58950000	59000000	4021.9
chr16	59050000	59075000	4261.08
chr16	59125000	59175000	3794.76
chr16	59300000	59350000	3301.64
chr16	59375000	59400000	3196
chr16	59450000	59825000	3340.85
chr16	59850000	60200000	3106.77
chr16	60225000	61175000	3177.28
chr16	61200000	61400000	3287.7
chr16	61425000	61825000	3108.38
chr16	61875000	61900000	3502.08
chr16	62050000	62075000	3628.18
chr16	62125000	62150000	3980.98
chr16	62175000	62225000	3438.45
chr16	62275000	62500000	3445.28
chr16	62525000	62650000	3291.36
chr16	62700000	63250000	3314.78
chr16	63275000	63475000	2983.77
chr16	63500000	63600000	3141.66
chr16	63625000	63925000	3224.79
chr16	63950000	64100000	3255.56
chr16	64125000	64550000	3307.45
chr16	64600000	64725000	3075.4
chr16	64750000	64850000	3254.18
chr16	64875000	64925000	3418.99
chr16	64950000	65000000	3782.02
chr16	65025000	65050000	4169.35
chr16	65175000	65200000	3514.97
chr16	65250000	65275000	2992.92
chr16	65300000	65325000	3628
chr16	65375000	65400000	3079.63
chr16	65475000	65500000	3621.86
chr16	65550000	65575000	3587.53
chr16	65625000	65650000	3716.16
chr16	65725000	65750000	3449.25
chr16	70200000	70225000	1976.63
chr16	70850000	71225000	1849.27
chr16	73675000	73700000	3866.29
chr16	75900000	75925000	3512.84
chr16	75950000	75975000	4379.59
chr16	76050000	76075000	3107.75
chr16	76100000	76175000	3558.27
chr16	76200000	76300000	3816.98
chr16	76400000	76475000	3682.51
chr16	76500000	76525000	3886.56
chr16	76550000	76575000	3794.99
chr16	76625000	76675000	3803.76
chr16	76700000	76850000	3567.61
chr16	76875000	76925000	3380.31
chr16	76950000	77050000	3430.08
chr16	77075000	77100000	3778.7
chr16	77125000	77150000	4049.69
chr16	77450000	77475000	4050.79
chr16	90170000	90270000	284.604
chr17	500000	525000	3160.65
chr17	2950000	3000000	2996.75
chr17	3075000	3150000	3582.1
chr17	3175000	3200000	3372.82
chr17	3225000	3250000	3423.37
chr17	9500000	9525000	3308.12
chr17	10325000	10350000	4080.98
chr17	10425000	10450000	4102.83
chr17	10850000	10875000	4224.46
chr17	10900000	10950000	3833.25
chr17	11050000	11150000	3937.17
chr17	11175000	11200000	3948.52
chr17	11250000	11275000	3355.27
chr17	11325000	11350000	3897.01
chr17	11375000	11500000	3621.16
chr17	11550000	11625000	3602.17
chr17	11650000	11725000	4374.96
chr17	11750000	11775000	3782.27
chr17	11825000	11850000	4569.53
chr17	13025000	13050000	3845.92
chr17	13075000	13100000	3742.93
chr17	13125000	13225000	3882.95
chr17	13250000	13400000	3764.24
chr17	13450000	13475000	4172.72
chr17	13500000	13525000	3960.63
chr17	13550000	13725000	3674.3
chr17	13750000	13800000	3890.4
chr17	13825000	13850000	4018.73
chr17	13925000	13950000	3316.23
chr17	14025000	14050000	3175.11
chr17	14075000	14100000	2981.93
chr17	14275000	14325000	4002.01
chr17	14375000	14400000	3839.54
chr17	14425000	14650000	3881.27
chr17	14700000	14775000	3751.26
chr17	14800000	14825000	3801.87
chr17	14850000	14900000	4161.83
chr17	14925000	14950000	4265.95
chr17	14975000	15025000	4036.94
chr17	15050000	15075000	4455.56
chr17	15250000	15275000	4188.25
chr17	15350000	15375000	4457.62
chr17	15425000	15550000	3346.32
chr17	15625000	15725000	3274.9
chr17	16575000	16700000	3108.11
chr17	16725000	16750000	3860.62
chr17	18300000	18500000	1570.73
chr17	18525000	18575000	3157.34
chr17	18625000	18675000	4375.8
chr17	18700000	18750000	2520.82
chr17	18950000	19135000	275.704
chr17	19910000	19935000	4701.82
chr17	20235000	20460000	1962.83
chr17	20485000	20510000	3063.9
chr17	20560000	20610000	3743.12
chr17	20635000	20660000	3999.27
chr17	20760000	20810000	3939.7
chr17	21460000	21510000	3232.94
chr17	21560000	21880000	2210.21
chr17	21905000	22230000	2327.1
chr17	25275000	25300000	2928.92
chr17	25350000	25525000	2860.45
chr17	28950000	29000000	4191.15
chr17	30400000	30425000	3884.39
chr17	34500000	34800000	334.785
chr17	36250000	36275000	770.686
chr17	39200000	39225000	3606.54
chr17	39250000	39275000	3681.32
chr17	39300000	39325000	3900.55
chr17	39375000	39400000	4401.52
chr17	43575000	43650000	1876.53
chr17	43675000	43700000	3670.97
chr17	44375000	44790000	494.09
chr17	45090000	45140000	3061.73
chr17	49790000	49815000	3928.45
chr17	49940000	50165000	3513.17
chr17	50190000	50340000	3389.9
chr17	50365000	52915000	2904
chr17	53865000	53890000	4212.2
chr17	53940000	53965000	4383.95
chr17	53990000	54090000	4150.54
chr17	54215000	54240000	4032.12
chr17	54290000	54315000	4244.25
chr17	54340000	54365000	4121.72
chr17	54415000	54490000	3748.31
chr17	54590000	54615000	4683.96
chr17	58065000	58090000	2576
chr17	58915000	58940000	3994.94
chr17	58965000	59015000	3773.03
chr17	59840000	59865000	4245.19
chr17	60340000	60440000	3663.51
chr17	61065000	61090000	4271.6
chr17	61140000	61165000	3906.71
chr17	61215000	61290000	4059.28
chr17	62835000	62910000	2839.02
chr17	63810000	63860000	3803.06
chr17	63935000	64010000	3952.53
chr17	64060000	64085000	4314.74
chr17	64110000	64135000	4107.17
chr17	66635000	66660000	4162.31
chr17	66885000	66910000	4506.4
chr17	67135000	67160000	3198.82
chr17	67660000	67885000	3883.71
chr17	67935000	67985000	4019.95
chr17	68010000	68110000	4063.31
chr17	68235000	68260000	3928.54
chr17	68360000	68610000	3475.57
chr17	68635000	69360000	3351.69
chr17	69385000	69435000	3814.08
chr17	69460000	69485000	4281.83
chr17	69560000	69660000	3564.7
chr17	69685000	69735000	3950.87
chr17	77460000	77510000	460.353
chr17	77605000	77630000	110.884
chr17	79405000	79430000	3454.71
chr17	79705000	79775000	3928.41
chr17	81075000	81175000	1785.05
chr18	10000	60000	1986.89
chr18	1210000	1285000	3973.15
chr18	1335000	1360000	3653
chr18	1410000	1435000	4281.67
chr18	1485000	1510000	4104.21
chr18	1535000	1560000	4151.7
chr18	1610000	1660000	3346.38
chr18	1710000	1810000	3846.75
chr18	1910000	1960000	4213.27
chr18	11610000	11635000	3522.92
chr18	14210000	14260000	3624.91
chr18	14360000	14385000	3642.54
chr18	14435000	14910000	2251.13
chr18	14960000	15410000	2036.25
chr18	25480000	25530000	4147.85
chr18	25930000	25955000	3625.46
chr18	26180000	26205000	3840.09
chr18	26255000	26305000	3857.08
chr18	26380000	26405000	4221.74
chr18	26455000	26480000	4415.11
chr18	26580000	26605000	3504.13
chr18	26630000	26755000	3663.08
chr18	26805000	26855000	4118.49
chr18	26880000	26980000	3632.76
chr18	27005000	27030000	3367.53
chr18	27055000	27105000	3198.02
chr18	27130000	27155000	3828.74
chr18	27230000	27255000	3580.5
chr18	27280000	27330000	3448.17
chr18	27480000	27530000	3628.49
chr18	27605000	27755000	3360.6
chr18	27805000	27930000	3893.38
chr18	28055000	28080000	3986.59
chr18	30530000	30580000	3846.86
chr18	30605000	30655000	3873.33
chr18	30680000	30705000	3698.74
chr18	30780000	30805000	4251.61
chr18	30830000	30880000	3666.21
chr18	30905000	30955000	3751.69
chr18	31080000	31105000	3592.44
chr18	31480000	31505000	4328.49
chr18	31755000	31780000	4198.01
chr18	35705000	35730000	3700.1
chr18	36655000	36680000	3500.11
chr18	36855000	36880000	3856.54
chr18	37055000	37080000	3579.8
chr18	37105000	37130000	3756.11
chr18	37305000	37330000	4290.51
chr18	37505000	37555000	3784.18
chr18	37805000	37830000	3340.22
chr18	37880000	37930000	3783.16
chr18	38155000	38180000	4131.64
chr18	38430000	38480000	3621.93
chr18	38580000	38605000	3929.37
chr18	38655000	38680000	4519.4
chr18	38805000	38830000	4075.88
chr18	41030000	41055000	3818.72
chr18	41305000	41355000	3835.78
chr18	41455000	41505000	3988.28
chr18	41630000	41655000	4221.74
chr18	41855000	41880000	3922.71
chr18	50530000	50555000	3819.07
chr18	50880000	50905000	3855.47
chr18	51055000	51080000	4573.56
chr18	58475000	58500000	4149.5
chr18	58575000	58600000	4154.6
chr18	58875000	58900000	4100.75
chr18	62350000	62425000	3875.89
chr18	62525000	62600000	3729.33
chr18	62625000	62650000	3331.1
chr18	62725000	62750000	3985.79
chr18	62775000	62800000	4124.41
chr18	62825000	62850000	4157.89
chr18	62900000	62925000	3426.82
chr18	62950000	62975000	3877.46
chr18	63000000	63025000	3413.84
chr18	63075000	63125000	3223.41
chr18	63150000	63300000	3597.89
chr18	63400000	63450000	3839.97
chr18	63550000	63575000	3247.72
chr18	63650000	63775000	3811.11
chr18	63800000	63875000	3896.56
chr18	63950000	64000000	3208.89
chr18	64050000	64100000	3302.08
chr18	64125000	64275000	3475.3
chr18	64325000	64375000	3175.29
chr18	64400000	64500000	3694.5
chr18	64525000	64650000	3391.18
chr18	64675000	64700000	3248.99
chr18	64725000	64750000	3726.48
chr18	64775000	64800000	3910.8
chr18	64825000	64850000	4088.5
chr18	64875000	64900000	4648.47
chr18	64975000	65000000	3222.76
chr18	65025000	65075000	3657.73
chr18	65125000	65175000	3844.42
chr18	65200000	65225000	3739.71
chr18	65250000	65300000	3699.04
chr18	65350000	65450000	3860.87
chr18	65525000	65600000	3479.69
chr18	65675000	65700000	3842.69
chr18	65725000	65775000	3261.65
chr18	65800000	65825000	3943
chr18	65850000	65975000	3490.8
chr18	66125000	66150000	3485.75
chr18	66250000	66275000	4533.52
chr18	66450000	66475000	3161.78
chr18	66500000	66525000	4321.31
chr18	66625000	66650000	2855.5
chr18	66675000	66725000	3910.4
chr18	66750000	66800000	3731.87
chr18	66900000	66925000	3483.32
chr18	67175000	67200000	3723.4
chr18	68400000	68450000	3364.95
chr18	68525000	68575000	3829.32
chr18	68600000	68625000	3701.9
chr18	68775000	68825000	3208.12
chr18	68850000	68875000	3963.11
chr18	68900000	68950000	3453.67
chr18	68975000	69400000	3554.13
chr18	69425000	69575000	3437.17
chr18	69600000	69675000	3367.79
chr18	69750000	69800000	3897.62
chr18	69825000	69925000	3547.36
chr18	69950000	69975000	3807.43
chr18	70000000	70025000	3756.26
chr18	70400000	70425000	3804.75
chr18	70975000	71000000	3378.06
chr18	71025000	71050000	3785.66
chr18	71075000	71100000	3472.64
chr18	71125000	71225000	3774.62
chr18	75545000	75570000	3458.8
chr18	75620000	75645000	4308.64
chr18	75940000	75965000	4280.62
chr19	60000	255000	435.523
chr19	280000	330000	4174.71
chr19	380000	430000	4278.54
chr19	530000	555000	5893.83
chr19	1130000	1155000	6796.94
chr19	7030000	7055000	597.806
chr19	7305000	7330000	56.026
chr19	8820000	8945000	4146.03
chr19	9020000	9070000	5051.56
chr19	9095000	9145000	5728.79
chr19	20170000	20270000	5169.26
chr19	20295000	20345000	5375.7
chr19	20370000	20740000	3747.16
chr19	20790000	20915000	4941.55
chr19	20990000	21090000	4635.49
chr19	21365000	21465000	5541.2
chr19	21590000	21615000	5180.88
chr19	21690000	21740000	5070.15
chr19	21765000	21865000	4759.16
chr19	21890000	21915000	3387.81
chr19	21965000	22040000	5798.78
chr19	22065000	22990000	4399.97
chr19	23015000	23415000	4595.11
chr19	23465000	23565000	5272.6
chr19	23590000	23865000	4776.64
chr19	23890000	24165000	4383.32
chr19	24190000	24215000	5412.89
chr19	24240000	24615000	3157.82
chr19	27760000	28260000	2161.32
chr19	28285000	28360000	4848.71
chr19	28385000	28585000	5112.42
chr19	28610000	28635000	4628.4
chr19	28660000	28710000	5309.17
chr19	28735000	28960000	5190.26
chr19	28985000	29310000	4725.67
chr19	29335000	29360000	5082.17
chr19	29385000	29410000	5511.76
chr19	29435000	29460000	5661.01
chr19	29560000	29585000	4942.28
chr19	29610000	29660000	5903.88
chr19	29835000	29860000	5395.33
chr19	30960000	30985000	6169.66
chr19	31085000	31110000	5354.8
chr19	31260000	31285000	4963.46
chr19	31310000	31360000	5880.1
chr19	31385000	31435000	5238.69
chr19	31460000	31535000	5179.14
chr19	31560000	31585000	5154.64
chr19	31610000	31860000	5229.41
chr19	31910000	32010000	5135.67
chr19	32035000	32060000	5774.03
chr19	32135000	32435000	5119.39
chr19	32460000	32560000	5610.17
chr19	32610000	32660000	5552.79
chr19	32960000	32985000	5627.71
chr19	34460000	34510000	5840.42
chr19	35085000	35110000	6022.54
chr19	36760000	36810000	1035.01
chr19	37410000	37435000	6233.31
chr19	37760000	37790000	1889.24
chr19	37890000	37915000	5967.28
chr19	43215000	43240000	5116.22
chr19	43290000	43415000	4835.26
chr19	43440000	43515000	4973.22
chr19	43540000	43790000	4346.63
chr19	44865000	44890000	6147
chr19	48415000	48465000	1938.06
chr19	50590000	50615000	2502.82
chr19	53715000	53740000	6140.53
chr19	55240000	55365000	2130.61
chr19	57015000	57065000	5967.91
chr19	57240000	57265000	6660.29
chr19	57315000	57365000	6002.81
chr19	57515000	57565000	5441.75
chr2	1335000	1360000	1599.68
chr2	2985000	3010000	1744.58
chr2	4205000	4230000	1578.11
chr2	4605000	4630000	1802.09
chr2	4755000	4780000	1674.48
chr2	5400000	5425000	1743.14
chr2	5750000	5775000	1723.45
chr2	17295000	17320000	1779.19
chr2	19350000	19375000	1859.49
chr2	19600000	19625000	1845.36
chr2	22045000	22070000	1745.35
chr2	22245000	22270000	1725.91
chr2	22320000	22345000	1732.85
chr2	22470000	22495000	1812.88
chr2	22620000	22645000	1802.15
chr2	22995000	23020000	1716.69
chr2	34695000	34720000	1456.89
chr2	35045000	35070000	1696.54
chr2	35220000	35245000	1755.21
chr2	35320000	35345000	1712.45
chr2	35395000	35445000	1676.77
chr2	35495000	35520000	1646.68
chr2	35570000	35620000	1762.57
chr2	35770000	35795000	1805.49
chr2	35920000	35945000	1654.44
chr2	35970000	36000000	1249.83
chr2	36025000	36050000	1764.35
chr2	40075000	40100000	1764.23
chr2	40600000	40625000	1767.69
chr2	40800000	40875000	1658.92
chr2	40950000	40975000	1752.03
chr2	41100000	41125000	1752.71
chr2	41150000	41175000	1603.19
chr2	41450000	41475000	1824.49
chr2	41500000	41525000	1690.78
chr2	49475000	49500000	1780.64
chr2	49525000	49550000	1812.12
chr2	49675000	49700000	1706.44
chr2	50125000	50150000	1722.63
chr2	50175000	50200000	1774.56
chr2	50300000	50325000	1727.49
chr2	50550000	50575000	1634.22
chr2	50875000	50900000	1801.95
chr2	51100000	51125000	1796.88
chr2	51225000	51275000	1623.11
chr2	51525000	51550000	1743.81
chr2	51625000	51675000	1739.66
chr2	51700000	51725000	1694.82
chr2	51750000	51775000	1628.19
chr2	51800000	51825000	1831.45
chr2	51875000	51950000	1720.24
chr2	51975000	52000000	1672.93
chr2	52075000	52100000	1693.26
chr2	52175000	52200000	1808.09
chr2	52350000	52375000	1659.26
chr2	52625000	52650000	1786.23
chr2	52700000	52725000	1711.77
chr2	52755000	52790000	1120.94
chr2	53265000	53290000	1797.04
chr2	56965000	57015000	1748.55
chr2	57115000	57140000	1692.28
chr2	57190000	57215000	1703.75
chr2	57315000	57340000	1802.49
chr2	59590000	59615000	1761.59
chr2	66365000	66390000	1701.2
chr2	67115000	67140000	1790.07
chr2	72590000	72615000	1831.73
chr2	77020000	77070000	1724.52
chr2	77120000	77170000	1830.99
chr2	77295000	77345000	1724.09
chr2	77670000	77695000	1763.38
chr2	77720000	77745000	1829.26
chr2	77795000	77820000	1654.3
chr2	77870000	77920000	1525.51
chr2	78320000	78345000	1725.14
chr2	78395000	78420000	1705.32
chr2	78545000	78570000	1727.49
chr2	78795000	78820000	1789.76
chr2	79720000	79745000	1800.78
chr2	79770000	79795000	1761.26
chr2	81220000	81245000	1710.54
chr2	81595000	81620000	1821.37
chr2	82295000	82320000	1873.09
chr2	82545000	82570000	1591.3
chr2	83170000	83195000	1640.18
chr2	83570000	83595000	1706.93
chr2	83695000	83720000	1730.87
chr2	83920000	83945000	1799.89
chr2	83995000	84020000	1677.01
chr2	86945000	86970000	1283.85
chr2	87120000	87445000	1279.49
chr2	87470000	87570000	1548.86
chr2	87595000	87620000	1431.57
chr2	87645000	87720000	1038.47
chr2	87800000	88275000	1295.64
chr2	89150000	89250000	1644.93
chr2	89275000	89625000	1411.42
chr2	89895000	89995000	1357.15
chr2	90020000	90070000	1663.46
chr2	90120000	90220000	1518.64
chr2	90270000	90320000	1053.43
chr2	90420000	90445000	1309.67
chr2	90495000	91645000	1092.6
[truncated: 2,089 more rows]
