# Supplementary material for: Highly interacting regions of the human genome are enriched with enhancers and bound by DNA repair proteins
Source: Sci Rep. 2019 Mar 14;9:4577. doi: 10.1038/s41598-019-40770-9 (PMC6418152; doi:10.1038/s41598-019-40770-9)
Supplement: Supplementary file 6 — Supplementary information SI-6 [file 41598_2019_40770_MOESM6_ESM.txt]

track name="HiChp" description="HiC high peaks" visibility=2 itemRgb="On"
chr1	9225000	9250000	Class 5	0	+	9225000	9250000	255,0,0
chr1	11775000	11800000	Class 1	0	+	11775000	11800000	0,0,0
chr1	12255000	12280000	Class 1	0	+	12255000	12280000	0,0,0
chr1	16925000	16980000	Class 2	0	+	16925000	16980000	255,0,255
chr1	17030000	17055000	Class 2	0	+	17030000	17055000	255,0,255
chr1	19220000	19245000	Class 5	0	+	19220000	19245000	255,0,0
chr1	19640000	19665000	Class 1	0	+	19640000	19665000	0,0,0
chr1	21545000	21585000	Class 1	0	+	21545000	21585000	0,0,0
chr1	25355000	25380000	Class 3	0	+	25355000	25380000	240,205,10
chr1	25445000	25470000	Class 1	0	+	25445000	25470000	0,0,0
chr1	26600000	26625000	Class 6	0	+	26600000	26625000	0,255,0
chr1	28190000	28215000	Class 3	0	+	28190000	28215000	240,205,10
chr1	28490000	28515000	Class 6	0	+	28490000	28515000	0,255,0
chr1	28580000	28605000	Class 4	0	+	28580000	28605000	0,0,255
chr1	31215000	31255000	Class 3	0	+	31215000	31255000	240,205,10
chr1	32520000	32545000	Class 4	0	+	32520000	32545000	0,0,255
chr1	33585000	33610000	Class 5	0	+	33585000	33610000	255,0,0
chr1	40050000	40075000	Class 1	0	+	40050000	40075000	0,0,0
chr1	42030000	42055000	Class 1	0	+	42030000	42055000	0,0,0
chr1	42105000	42130000	Class 4	0	+	42105000	42130000	0,0,255
chr1	42165000	42190000	Class 1	0	+	42165000	42190000	0,0,0
chr1	43890000	43915000	Class 1	0	+	43890000	43915000	0,0,0
chr1	47055000	47080000	Class 4	0	+	47055000	47080000	0,0,255
chr1	53835000	53860000	Class 1	0	+	53835000	53860000	0,0,0
chr1	54660000	54685000	Class 4	0	+	54660000	54685000	0,0,255
chr1	66840000	66865000	Class 6	0	+	66840000	66865000	0,255,0
chr1	110065000	110090000	Class 5	0	+	110065000	110090000	255,0,0
chr1	110950000	110975000	Class 1	0	+	110950000	110975000	0,0,0
chr1	112255000	112280000	Class 1	0	+	112255000	112280000	0,0,0
chr1	144865000	144890000	Class 2	0	+	144865000	144890000	255,0,255
chr1	144910000	144950000	Class 2	0	+	144910000	144950000	255,0,255
chr1	144985000	145085000	Class 2	0	+	144985000	145085000	255,0,255
chr1	153940000	153965000	Class 5	0	+	153940000	153965000	255,0,0
chr1	154780000	154805000	Class 1	0	+	154780000	154805000	0,0,0
chr1	154915000	154940000	Class 6	0	+	154915000	154940000	0,255,0
chr1	155020000	155045000	Class 5	0	+	155020000	155045000	255,0,0
chr1	156460000	156485000	Class 3	0	+	156460000	156485000	240,205,10
chr1	156700000	156725000	Class 3	0	+	156700000	156725000	240,205,10
chr1	156910000	156935000	Class 1	0	+	156910000	156935000	0,0,0
chr1	160525000	160550000	Class 6	0	+	160525000	160550000	0,255,0
chr1	160615000	160655000	Class 6	0	+	160615000	160655000	0,255,0
chr1	160690000	160745000	Class 6	0	+	160690000	160745000	0,255,0
chr1	165850000	165875000	Class 1	0	+	165850000	165875000	0,0,0
chr1	167650000	167690000	Class 4	0	+	167650000	167690000	0,0,255
chr1	175105000	175145000	Class 4	0	+	175105000	175145000	0,0,255
chr1	180220000	180245000	Class 1	0	+	180220000	180245000	0,0,0
chr1	180865000	180905000	Class 1	0	+	180865000	180905000	0,0,0
chr1	181045000	181070000	Class 3	0	+	181045000	181070000	240,205,10
chr1	181090000	181145000	Class 6	0	+	181090000	181145000	0,255,0
chr1	182560000	182585000	Class 6	0	+	182560000	182585000	0,255,0
chr1	183235000	183260000	Class 1	0	+	183235000	183260000	0,0,0
chr1	200845000	200870000	Class 6	0	+	200845000	200870000	0,255,0
chr1	200950000	200975000	Class 1	0	+	200950000	200975000	0,0,0
chr1	200980000	201020000	Class 4	0	+	200980000	201020000	0,0,255
chr1	201355000	201380000	Class 1	0	+	201355000	201380000	0,0,0
chr1	201430000	201485000	Class 5	0	+	201430000	201485000	255,0,0
chr1	202105000	202130000	Class 5	0	+	202105000	202130000	255,0,0
chr1	202615000	202640000	Class 1	0	+	202615000	202640000	0,0,0
chr1	204445000	204485000	Class 6	0	+	204445000	204485000	0,255,0
chr1	205225000	205265000	Class 5	0	+	205225000	205265000	255,0,0
chr1	205285000	205310000	Class 1	0	+	205285000	205310000	0,0,0
chr1	205540000	205565000	Class 1	0	+	205540000	205565000	0,0,0
chr1	206820000	206860000	Class 6	0	+	206820000	206860000	0,255,0
chr1	206865000	206905000	Class 4	0	+	206865000	206905000	0,0,255
chr1	206940000	206980000	Class 6	0	+	206940000	206980000	0,255,0
chr1	207090000	207160000	Class 6	0	+	207090000	207160000	0,255,0
chr1	211490000	211515000	Class 5	0	+	211490000	211515000	255,0,0
chr1	211700000	211725000	Class 1	0	+	211700000	211725000	0,0,0
chr1	213125000	213150000	Class 6	0	+	213125000	213150000	0,255,0
chr1	235015000	235040000	Class 4	0	+	235015000	235040000	0,0,255
chr1	235105000	235160000	Class 3	0	+	235105000	235160000	240,205,10
chr1	236095000	236120000	Class 4	0	+	236095000	236120000	0,0,255
chr10	3885000	3925000	Class 6	0	+	3885000	3925000	0,255,0
chr10	11700000	11770000	Class 4	0	+	11700000	11770000	0,0,255
chr10	12285000	12310000	Class 6	0	+	12285000	12310000	0,255,0
chr10	13800000	13825000	Class 6	0	+	13800000	13825000	0,255,0
chr10	13845000	13870000	Class 1	0	+	13845000	13870000	0,0,0
chr10	14025000	14050000	Class 4	0	+	14025000	14050000	0,0,255
chr10	22875000	22900000	Class 4	0	+	22875000	22900000	0,0,255
chr10	22920000	22945000	Class 4	0	+	22920000	22945000	0,0,255
chr10	25170000	25195000	Class 4	0	+	25170000	25195000	0,0,255
chr10	31020000	31075000	Class 4	0	+	31020000	31075000	0,0,255
chr10	70795000	70835000	Class 6	0	+	70795000	70835000	0,255,0
chr10	71095000	71135000	Class 1	0	+	71095000	71135000	0,0,0
chr10	71140000	71180000	Class 1	0	+	71140000	71180000	0,0,0
chr10	71860000	71900000	Class 1	0	+	71860000	71900000	0,0,0
chr10	72910000	72935000	Class 1	0	+	72910000	72935000	0,0,0
chr10	73060000	73085000	Class 1	0	+	73060000	73085000	0,0,0
chr10	73450000	73505000	Class 1	0	+	73450000	73505000	0,0,0
chr10	73570000	73595000	Class 1	0	+	73570000	73595000	0,0,0
chr10	74005000	74030000	Class 3	0	+	74005000	74030000	240,205,10
chr10	74065000	74120000	Class 6	0	+	74065000	74120000	0,255,0
chr10	76840000	76865000	Class 1	0	+	76840000	76865000	0,0,0
chr10	76945000	76970000	Class 1	0	+	76945000	76970000	0,0,0
chr10	76990000	77015000	Class 5	0	+	76990000	77015000	255,0,0
chr10	79660000	79685000	Class 1	0	+	79660000	79685000	0,0,0
chr10	79780000	79805000	Class 5	0	+	79780000	79805000	255,0,0
chr10	80590000	80615000	Class 1	0	+	80590000	80615000	0,0,0
chr10	80695000	80735000	Class 1	0	+	80695000	80735000	0,0,0
chr10	80845000	80885000	Class 1	0	+	80845000	80885000	0,0,0
chr10	80965000	80990000	Class 1	0	+	80965000	80990000	0,0,0
chr10	81025000	81050000	Class 6	0	+	81025000	81050000	0,255,0
chr10	82195000	82235000	Class 6	0	+	82195000	82235000	0,255,0
chr10	85915000	85940000	Class 6	0	+	85915000	85940000	0,255,0
chr10	88135000	88160000	Class 5	0	+	88135000	88160000	255,0,0
chr10	91090000	91115000	Class 6	0	+	91090000	91115000	0,255,0
chr10	97585000	97610000	Class 3	0	+	97585000	97610000	240,205,10
chr10	98455000	98480000	Class 6	0	+	98455000	98480000	0,255,0
chr10	99100000	99125000	Class 1	0	+	99100000	99125000	0,0,0
chr10	99160000	99185000	Class 5	0	+	99160000	99185000	255,0,0
chr10	99205000	99230000	Class 4	0	+	99205000	99230000	0,0,255
chr10	100165000	100190000	Class 1	0	+	100165000	100190000	0,0,0
chr10	102730000	102755000	Class 4	0	+	102730000	102755000	0,0,255
chr10	104185000	104225000	Class 4	0	+	104185000	104225000	0,0,255
chr10	105235000	105275000	Class 1	0	+	105235000	105275000	0,0,0
chr10	105460000	105485000	Class 1	0	+	105460000	105485000	0,0,0
chr10	112180000	112235000	Class 1	0	+	112180000	112235000	0,0,0
chr10	112255000	112280000	Class 3	0	+	112255000	112280000	240,205,10
chr10	112300000	112325000	Class 4	0	+	112300000	112325000	0,0,255
chr10	116140000	116165000	Class 1	0	+	116140000	116165000	0,0,0
chr10	120970000	120995000	Class 1	0	+	120970000	120995000	0,0,0
chr10	121120000	121145000	Class 1	0	+	121120000	121145000	0,0,0
chr10	121240000	121280000	Class 4	0	+	121240000	121280000	0,0,255
chr10	121450000	121475000	Class 6	0	+	121450000	121475000	0,255,0
chr10	126380000	126420000	Class 4	0	+	126380000	126420000	0,0,255
chr11	6640000	6665000	Class 4	0	+	6640000	6665000	0,0,255
chr11	35125000	35165000	Class 6	0	+	35125000	35165000	0,255,0
chr11	44590000	44630000	Class 4	0	+	44590000	44630000	0,0,255
chr11	46360000	46385000	Class 5	0	+	46360000	46385000	255,0,0
chr11	47425000	47450000	Class 5	0	+	47425000	47450000	255,0,0
chr11	60590000	60615000	Class 5	0	+	60590000	60615000	255,0,0
chr11	62355000	62395000	Class 5	0	+	62355000	62395000	255,0,0
chr11	64680000	64705000	Class 5	0	+	64680000	64705000	255,0,0
chr11	64785000	64810000	Class 4	0	+	64785000	64810000	0,0,255
chr11	64830000	64870000	Class 5	0	+	64830000	64870000	255,0,0
chr11	65115000	65155000	Class 5	0	+	65115000	65155000	255,0,0
chr11	65625000	65650000	Class 3	0	+	65625000	65650000	240,205,10
chr11	66840000	66865000	Class 1	0	+	66840000	66865000	0,0,0
chr11	67410000	67435000	Class 5	0	+	67410000	67435000	255,0,0
chr11	68865000	68890000	Class 1	0	+	68865000	68890000	0,0,0
chr11	72120000	72145000	Class 4	0	+	72120000	72145000	0,0,255
chr11	72390000	72415000	Class 1	0	+	72390000	72415000	0,0,0
chr11	72450000	72475000	Class 4	0	+	72450000	72475000	0,0,255
chr11	72480000	72520000	Class 5	0	+	72480000	72520000	255,0,0
chr11	72885000	72910000	Class 5	0	+	72885000	72910000	255,0,0
chr11	72930000	72955000	Class 1	0	+	72930000	72955000	0,0,0
chr11	72990000	73015000	Class 1	0	+	72990000	73015000	0,0,0
chr11	73080000	73120000	Class 6	0	+	73080000	73120000	0,255,0
chr11	73335000	73375000	Class 1	0	+	73335000	73375000	0,0,0
chr11	73725000	73750000	Class 1	0	+	73725000	73750000	0,0,0
chr11	75030000	75055000	Class 1	0	+	75030000	75055000	0,0,0
chr11	75150000	75220000	Class 1	0	+	75150000	75220000	0,0,0
chr11	75240000	75265000	Class 1	0	+	75240000	75265000	0,0,0
chr11	75840000	75865000	Class 4	0	+	75840000	75865000	0,0,255
chr11	75885000	75910000	Class 1	0	+	75885000	75910000	0,0,0
chr11	75930000	75955000	Class 4	0	+	75930000	75955000	0,0,255
chr11	76365000	76405000	Class 4	0	+	76365000	76405000	0,0,255
chr11	76875000	76900000	Class 1	0	+	76875000	76900000	0,0,0
chr11	77880000	77905000	Class 1	0	+	77880000	77905000	0,0,0
chr11	111310000	111335000	Class 1	0	+	111310000	111335000	0,0,0
chr11	115780000	115805000	Class 3	0	+	115780000	115805000	240,205,10
chr11	117805000	117830000	Class 6	0	+	117805000	117830000	0,255,0
chr11	117850000	117890000	Class 6	0	+	117850000	117890000	0,255,0
chr11	117910000	117965000	Class 1	0	+	117910000	117965000	0,0,0
chr11	118990000	119015000	Class 4	0	+	118990000	119015000	0,0,255
chr11	119035000	119075000	Class 1	0	+	119035000	119075000	0,0,0
chr11	119200000	119225000	Class 1	0	+	119200000	119225000	0,0,0
chr11	120070000	120140000	Class 1	0	+	120070000	120140000	0,0,0
chr11	120685000	120710000	Class 1	0	+	120685000	120710000	0,0,0
chr11	120790000	120815000	Class 1	0	+	120790000	120815000	0,0,0
chr11	126055000	126080000	Class 1	0	+	126055000	126080000	0,0,0
chr11	128485000	128510000	Class 6	0	+	128485000	128510000	0,255,0
chr11	128590000	128630000	Class 4	0	+	128590000	128630000	0,0,255
chr12	660000	700000	Class 1	0	+	660000	700000	0,0,0
chr12	6540000	6565000	Class 3	0	+	6540000	6565000	240,205,10
chr12	6735000	6775000	Class 4	0	+	6735000	6775000	0,0,255
chr12	6855000	6880000	Class 5	0	+	6855000	6880000	255,0,0
chr12	7020000	7045000	Class 5	0	+	7020000	7045000	255,0,0
chr12	11690000	11745000	Class 6	0	+	11690000	11745000	0,255,0
chr12	11915000	11940000	Class 3	0	+	11915000	11940000	240,205,10
chr12	11960000	12000000	Class 6	0	+	11960000	12000000	0,255,0
chr12	12095000	12120000	Class 1	0	+	12095000	12120000	0,0,0
chr12	12155000	12195000	Class 6	0	+	12155000	12195000	0,255,0
chr12	12965000	12990000	Class 4	0	+	12965000	12990000	0,0,255
chr12	31445000	31470000	Class 4	0	+	31445000	31470000	0,0,255
chr12	48105000	48145000	Class 1	0	+	48105000	48145000	0,0,0
chr12	48240000	48280000	Class 4	0	+	48240000	48280000	0,0,255
chr12	48345000	48370000	Class 1	0	+	48345000	48370000	0,0,0
chr12	49170000	49195000	Class 1	0	+	49170000	49195000	0,0,0
chr12	49440000	49465000	Class 5	0	+	49440000	49465000	255,0,0
chr12	50025000	50080000	Class 1	0	+	50025000	50080000	0,0,0
chr12	50130000	50170000	Class 4	0	+	50130000	50170000	0,0,255
chr12	50490000	50515000	Class 5	0	+	50490000	50515000	255,0,0
chr12	51555000	51610000	Class 1	0	+	51555000	51610000	0,0,0
chr12	51630000	51655000	Class 4	0	+	51630000	51655000	0,0,255
chr12	51720000	51760000	Class 1	0	+	51720000	51760000	0,0,0
chr12	52410000	52435000	Class 5	0	+	52410000	52435000	255,0,0
chr12	52515000	52570000	Class 1	0	+	52515000	52570000	0,0,0
chr12	53640000	53695000	Class 4	0	+	53640000	53695000	0,0,255
chr12	53805000	53830000	Class 1	0	+	53805000	53830000	0,0,0
chr12	54585000	54625000	Class 5	0	+	54585000	54625000	255,0,0
chr12	54750000	54790000	Class 5	0	+	54750000	54790000	255,0,0
chr12	56085000	56155000	Class 5	0	+	56085000	56155000	255,0,0
chr12	56205000	56230000	Class 5	0	+	56205000	56230000	255,0,0
chr12	56355000	56380000	Class 5	0	+	56355000	56380000	255,0,0
chr12	56505000	56545000	Class 5	0	+	56505000	56545000	255,0,0
chr12	56580000	56605000	Class 5	0	+	56580000	56605000	255,0,0
chr12	56640000	56665000	Class 4	0	+	56640000	56665000	0,0,255
chr12	56685000	56710000	Class 5	0	+	56685000	56710000	255,0,0
chr12	56790000	56815000	Class 1	0	+	56790000	56815000	0,0,0
chr12	56820000	56845000	Class 4	0	+	56820000	56845000	0,0,255
chr12	57495000	57520000	Class 5	0	+	57495000	57520000	255,0,0
chr12	57615000	57640000	Class 5	0	+	57615000	57640000	255,0,0
chr12	63165000	63190000	Class 1	0	+	63165000	63190000	0,0,0
chr12	69180000	69205000	Class 6	0	+	69180000	69205000	0,255,0
chr13	24550000	24575000	Class 1	0	+	24550000	24575000	0,0,0
chr13	28585000	28610000	Class 4	0	+	28585000	28610000	0,0,255
chr13	30700000	30740000	Class 4	0	+	30700000	30740000	0,0,255
chr13	30955000	30980000	Class 4	0	+	30955000	30980000	0,0,255
chr13	31000000	31025000	Class 6	0	+	31000000	31025000	0,255,0
chr13	31270000	31295000	Class 1	0	+	31270000	31295000	0,0,0
chr13	31345000	31385000	Class 1	0	+	31345000	31385000	0,0,0
chr13	33520000	33545000	Class 1	0	+	33520000	33545000	0,0,0
chr13	34105000	34130000	Class 6	0	+	34105000	34130000	0,255,0
chr13	40780000	40820000	Class 1	0	+	40780000	40820000	0,0,0
chr13	41020000	41045000	Class 1	0	+	41020000	41045000	0,0,0
chr13	41080000	41105000	Class 4	0	+	41080000	41105000	0,0,255
chr13	41215000	41285000	Class 4	0	+	41215000	41285000	0,0,255
chr13	41350000	41390000	Class 1	0	+	41350000	41390000	0,0,0
chr13	41800000	41825000	Class 1	0	+	41800000	41825000	0,0,0
chr13	42925000	42950000	Class 4	0	+	42925000	42950000	0,0,255
chr13	45880000	45950000	Class 4	0	+	45880000	45950000	0,0,255
chr13	46300000	46325000	Class 1	0	+	46300000	46325000	0,0,0
chr13	47095000	47120000	Class 4	0	+	47095000	47120000	0,0,255
chr13	47140000	47180000	Class 6	0	+	47140000	47180000	0,255,0
chr13	49105000	49130000	Class 4	0	+	49105000	49130000	0,0,255
chr13	50185000	50240000	Class 1	0	+	50185000	50240000	0,0,0
chr13	52375000	52415000	Class 4	0	+	52375000	52415000	0,0,255
chr13	95855000	95895000	Class 4	0	+	95855000	95895000	0,0,255
chr13	95930000	95970000	Class 4	0	+	95930000	95970000	0,0,255
chr13	99185000	99240000	Class 4	0	+	99185000	99240000	0,0,255
chr13	99845000	99870000	Class 4	0	+	99845000	99870000	0,0,255
chr13	99920000	99960000	Class 6	0	+	99920000	99960000	0,255,0
chr13	99995000	100035000	Class 6	0	+	99995000	100035000	0,255,0
chr13	100040000	100095000	Class 6	0	+	100040000	100095000	0,255,0
chr13	111170000	111210000	Class 1	0	+	111170000	111210000	0,0,0
chr13	111260000	111285000	Class 4	0	+	111260000	111285000	0,0,255
chr14	22985000	23070000	Class 3	0	+	22985000	23070000	240,205,10
chr14	24545000	24570000	Class 5	0	+	24545000	24570000	255,0,0
chr14	24665000	24690000	Class 5	0	+	24665000	24690000	255,0,0
chr14	24695000	24735000	Class 5	0	+	24695000	24735000	255,0,0
chr14	24785000	24810000	Class 1	0	+	24785000	24810000	0,0,0
chr14	24890000	24915000	Class 5	0	+	24890000	24915000	255,0,0
chr14	50495000	50535000	Class 6	0	+	50495000	50535000	0,255,0
chr14	62015000	62040000	Class 4	0	+	62015000	62040000	0,0,255
chr14	65675000	65700000	Class 6	0	+	65675000	65700000	0,255,0
chr14	65750000	65775000	Class 6	0	+	65750000	65775000	0,255,0
chr14	68735000	68790000	Class 3	0	+	68735000	68790000	240,205,10
chr14	69200000	69225000	Class 4	0	+	69200000	69225000	0,0,255
chr14	69800000	69825000	Class 4	0	+	69800000	69825000	0,0,255
chr14	72980000	73005000	Class 6	0	+	72980000	73005000	0,255,0
chr14	73100000	73125000	Class 1	0	+	73100000	73125000	0,0,0
chr14	75530000	75555000	Class 4	0	+	75530000	75555000	0,0,255
chr14	75905000	75930000	Class 1	0	+	75905000	75930000	0,0,0
chr14	76010000	76050000	Class 4	0	+	76010000	76050000	0,0,255
chr14	77405000	77430000	Class 3	0	+	77405000	77430000	240,205,10
chr14	91685000	91710000	Class 6	0	+	91685000	91710000	0,255,0
chr14	93035000	93075000	Class 6	0	+	93035000	93075000	0,255,0
chr14	93110000	93135000	Class 4	0	+	93110000	93135000	0,0,255
chr14	93155000	93180000	Class 1	0	+	93155000	93180000	0,0,0
chr14	93215000	93240000	Class 4	0	+	93215000	93240000	0,0,255
chr14	93440000	93465000	Class 1	0	+	93440000	93465000	0,0,0
chr14	93470000	93510000	Class 1	0	+	93470000	93510000	0,0,0
chr14	93530000	93555000	Class 4	0	+	93530000	93555000	0,0,255
chr14	93590000	93615000	Class 1	0	+	93590000	93615000	0,0,0
chr14	94400000	94440000	Class 6	0	+	94400000	94440000	0,255,0
chr14	94460000	94485000	Class 1	0	+	94460000	94485000	0,0,0
chr14	95780000	95805000	Class 4	0	+	95780000	95805000	0,0,255
chr14	95960000	95985000	Class 6	0	+	95960000	95985000	0,255,0
chr14	96110000	96135000	Class 4	0	+	96110000	96135000	0,0,255
chr14	102290000	102315000	Class 4	0	+	102290000	102315000	0,0,255
chr15	40335000	40360000	Class 6	0	+	40335000	40360000	0,255,0
chr15	40695000	40720000	Class 4	0	+	40695000	40720000	0,0,255
chr15	41085000	41110000	Class 4	0	+	41085000	41110000	0,0,255
chr15	41175000	41200000	Class 5	0	+	41175000	41200000	255,0,0
chr15	41235000	41260000	Class 1	0	+	41235000	41260000	0,0,0
chr15	41805000	41830000	Class 1	0	+	41805000	41830000	0,0,0
chr15	52430000	52470000	Class 1	0	+	52430000	52470000	0,0,0
chr15	59675000	59700000	Class 4	0	+	59675000	59700000	0,0,255
chr15	64175000	64200000	Class 6	0	+	64175000	64200000	0,255,0
chr15	64280000	64305000	Class 4	0	+	64280000	64305000	0,0,255
chr15	65000000	65055000	Class 1	0	+	65000000	65055000	0,0,0
chr15	65165000	65220000	Class 6	0	+	65165000	65220000	0,255,0
chr15	70415000	70440000	Class 1	0	+	70415000	70440000	0,0,0
chr15	74675000	74715000	Class 3	0	+	74675000	74715000	240,205,10
chr15	74735000	74760000	Class 4	0	+	74735000	74760000	0,0,255
chr15	74825000	74850000	Class 6	0	+	74825000	74850000	0,255,0
chr15	74870000	74895000	Class 4	0	+	74870000	74895000	0,0,255
chr15	75110000	75180000	Class 4	0	+	75110000	75180000	0,0,255
chr15	75620000	75660000	Class 1	0	+	75620000	75660000	0,0,0
chr15	77795000	77820000	Class 1	0	+	77795000	77820000	0,0,0
chr15	78395000	78435000	Class 1	0	+	78395000	78435000	0,0,0
chr15	90795000	90820000	Class 4	0	+	90795000	90820000	0,0,255
chr15	91425000	91465000	Class 5	0	+	91425000	91465000	255,0,0
chr15	91470000	91495000	Class 5	0	+	91470000	91495000	255,0,0
chr15	101625000	101650000	Class 1	0	+	101625000	101650000	0,0,0
chr15	101685000	101710000	Class 4	0	+	101685000	101710000	0,0,255
chr16	3165000	3190000	Class 5	0	+	3165000	3190000	255,0,0
chr16	3195000	3235000	Class 5	0	+	3195000	3235000	255,0,0
chr16	3540000	3565000	Class 4	0	+	3540000	3565000	0,0,255
chr16	10830000	10855000	Class 6	0	+	10830000	10855000	0,255,0
chr16	10920000	10945000	Class 4	0	+	10920000	10945000	0,0,255
chr16	11265000	11335000	Class 6	0	+	11265000	11335000	0,255,0
chr16	11385000	11425000	Class 3	0	+	11385000	11425000	240,205,10
chr16	11700000	11725000	Class 1	0	+	11700000	11725000	0,0,0
chr16	21565000	21590000	Class 2	0	+	21565000	21590000	255,0,255
chr16	22645000	22700000	Class 2	0	+	22645000	22700000	255,0,255
chr16	23380000	23405000	Class 1	0	+	23380000	23405000	0,0,0
chr16	27235000	27260000	Class 5	0	+	27235000	27260000	255,0,0
chr16	27370000	27395000	Class 6	0	+	27370000	27395000	0,255,0
chr16	27445000	27470000	Class 6	0	+	27445000	27470000	0,255,0
chr16	30360000	30385000	Class 5	0	+	30360000	30385000	255,0,0
chr16	31125000	31150000	Class 1	0	+	31125000	31150000	0,0,0
chr16	33380000	33420000	Class 1	0	+	33380000	33420000	0,0,0
chr16	46390000	46430000	Class 0	0	+	46390000	46430000	0,51,102
chr16	50290000	50315000	Class 4	0	+	50290000	50315000	0,0,255
chr16	56890000	56915000	Class 1	0	+	56890000	56915000	0,0,0
chr16	56980000	57005000	Class 5	0	+	56980000	57005000	255,0,0
chr16	57550000	57590000	Class 6	0	+	57550000	57590000	0,255,0
chr16	66970000	67010000	Class 1	0	+	66970000	67010000	0,0,0
chr16	67465000	67490000	Class 1	0	+	67465000	67490000	0,0,0
chr16	67840000	67880000	Class 5	0	+	67840000	67880000	255,0,0
chr16	67990000	68030000	Class 4	0	+	67990000	68030000	0,0,255
chr16	68065000	68090000	Class 1	0	+	68065000	68090000	0,0,0
chr16	68275000	68300000	Class 5	0	+	68275000	68300000	255,0,0
chr16	68410000	68435000	Class 1	0	+	68410000	68435000	0,0,0
chr16	84610000	84650000	Class 3	0	+	84610000	84650000	240,205,10
chr16	85570000	85595000	Class 5	0	+	85570000	85595000	255,0,0
chr16	85735000	85775000	Class 1	0	+	85735000	85775000	0,0,0
chr16	86050000	86075000	Class 1	0	+	86050000	86075000	0,0,0
chr17	18040000	18065000	Class 1	0	+	18040000	18065000	0,0,0
chr17	21230000	21255000	Class 2	0	+	21230000	21255000	255,0,255
chr17	29840000	29865000	Class 1	0	+	29840000	29865000	0,0,0
chr17	38755000	38780000	Class 3	0	+	38755000	38780000	240,205,10
chr17	40540000	40565000	Class 6	0	+	40540000	40565000	0,255,0
chr17	43330000	43385000	Class 1	0	+	43330000	43385000	0,0,0
chr17	44170000	44225000	Class 2	0	+	44170000	44225000	255,0,255
chr17	44245000	44270000	Class 2	0	+	44245000	44270000	255,0,255
chr17	44275000	44300000	Class 2	0	+	44275000	44300000	255,0,255
chr17	44335000	44360000	Class 4	0	+	44335000	44360000	0,0,255
chr17	47650000	47675000	Class 1	0	+	47650000	47675000	0,0,0
chr17	76165000	76190000	Class 5	0	+	76165000	76190000	255,0,0
chr17	76240000	76265000	Class 1	0	+	76240000	76265000	0,0,0
chr17	76405000	76445000	Class 1	0	+	76405000	76445000	0,0,0
chr18	3580000	3605000	Class 6	0	+	3580000	3605000	0,255,0
chr18	11110000	11150000	Class 4	0	+	11110000	11150000	0,0,255
chr18	13540000	13565000	Class 4	0	+	13540000	13565000	0,0,255
chr18	19260000	19285000	Class 4	0	+	19260000	19285000	0,0,255
chr18	20700000	20740000	Class 4	0	+	20700000	20740000	0,0,255
chr18	20790000	20830000	Class 6	0	+	20790000	20830000	0,255,0
chr18	20955000	20995000	Class 1	0	+	20955000	20995000	0,0,0
chr18	21420000	21445000	Class 1	0	+	21420000	21445000	0,0,0
chr18	29130000	29155000	Class 1	0	+	29130000	29155000	0,0,0
chr18	42375000	42415000	Class 4	0	+	42375000	42415000	0,0,255
chr18	42435000	42475000	Class 1	0	+	42435000	42475000	0,0,0
chr18	44235000	44260000	Class 1	0	+	44235000	44260000	0,0,0
chr18	46200000	46225000	Class 1	0	+	46200000	46225000	0,0,0
chr18	46290000	46330000	Class 6	0	+	46290000	46330000	0,255,0
chr18	46380000	46420000	Class 1	0	+	46380000	46420000	0,0,0
chr18	46530000	46555000	Class 1	0	+	46530000	46555000	0,0,0
chr18	47370000	47395000	Class 1	0	+	47370000	47395000	0,0,0
chr18	47775000	47800000	Class 4	0	+	47775000	47800000	0,0,255
chr18	56140000	56165000	Class 1	0	+	56140000	56165000	0,0,0
chr18	56335000	56375000	Class 4	0	+	56335000	56375000	0,0,255
chr18	56440000	56480000	Class 1	0	+	56440000	56480000	0,0,0
chr18	56725000	56750000	Class 1	0	+	56725000	56750000	0,0,0
chr18	57490000	57530000	Class 4	0	+	57490000	57530000	0,0,255
chr18	60790000	60815000	Class 6	0	+	60790000	60815000	0,255,0
chr18	60910000	60965000	Class 4	0	+	60910000	60965000	0,0,255
chr19	17210000	17235000	Class 1	0	+	17210000	17235000	0,0,0
chr19	35815000	35840000	Class 3	0	+	35815000	35840000	240,205,10
chr19	51375000	51400000	Class 4	0	+	51375000	51400000	0,0,255
chr2	8430000	8455000	Class 6	0	+	8430000	8455000	0,255,0
chr2	20040000	20080000	Class 1	0	+	20040000	20080000	0,0,0
chr2	20715000	20755000	Class 1	0	+	20715000	20755000	0,0,0
chr2	20760000	20800000	Class 4	0	+	20760000	20800000	0,0,255
chr2	20835000	20860000	Class 1	0	+	20835000	20860000	0,0,0
chr2	60580000	60605000	Class 4	0	+	60580000	60605000	0,0,255
chr2	61045000	61070000	Class 6	0	+	61045000	61070000	0,255,0
chr2	65140000	65180000	Class 3	0	+	65140000	65180000	240,205,10
chr2	74700000	74725000	Class 5	0	+	74700000	74725000	255,0,0
chr2	80745000	80770000	Class 6	0	+	80745000	80770000	0,255,0
chr2	85035000	85060000	Class 1	0	+	85035000	85060000	0,0,0
chr2	85095000	85120000	Class 4	0	+	85095000	85120000	0,0,255
chr2	85140000	85165000	Class 5	0	+	85140000	85165000	255,0,0
chr2	91770000	91840000	Class 2	0	+	91770000	91840000	255,0,255
chr2	113375000	113400000	Class 1	0	+	113375000	113400000	0,0,0
chr2	119975000	120000000	Class 1	0	+	119975000	120000000	0,0,0
chr2	120980000	121005000	Class 4	0	+	120980000	121005000	0,0,255
chr2	127400000	127425000	Class 4	0	+	127400000	127425000	0,0,255
chr2	136550000	136575000	Class 1	0	+	136550000	136575000	0,0,0
chr2	169335000	169360000	Class 6	0	+	169335000	169360000	0,255,0
chr2	197100000	197140000	Class 6	0	+	197100000	197140000	0,255,0
chr2	216165000	216190000	Class 4	0	+	216165000	216190000	0,0,255
chr2	219120000	219145000	Class 5	0	+	219120000	219145000	255,0,0
chr2	233970000	233995000	Class 1	0	+	233970000	233995000	0,0,0
chr20	25270000	25295000	Class 1	0	+	25270000	25295000	0,0,0
chr20	31105000	31145000	Class 4	0	+	31105000	31145000	0,0,255
chr20	31225000	31250000	Class 1	0	+	31225000	31250000	0,0,0
chr20	31885000	31910000	Class 1	0	+	31885000	31910000	0,0,0
chr20	35860000	35915000	Class 1	0	+	35860000	35915000	0,0,0
chr20	35935000	35990000	Class 4	0	+	35935000	35990000	0,0,255
chr20	36760000	36785000	Class 1	0	+	36760000	36785000	0,0,0
chr20	37525000	37550000	Class 1	0	+	37525000	37550000	0,0,0
chr20	44740000	44780000	Class 5	0	+	44740000	44780000	255,0,0
chr20	44980000	45005000	Class 4	0	+	44980000	45005000	0,0,255
chr20	45985000	46010000	Class 4	0	+	45985000	46010000	0,0,255
chr20	46015000	46040000	Class 1	0	+	46015000	46040000	0,0,0
chr20	47320000	47345000	Class 4	0	+	47320000	47345000	0,0,255
chr20	47410000	47435000	Class 1	0	+	47410000	47435000	0,0,0
chr20	47500000	47525000	Class 4	0	+	47500000	47525000	0,0,255
chr20	48220000	48245000	Class 5	0	+	48220000	48245000	255,0,0
chr20	55960000	55985000	Class 3	0	+	55960000	55985000	240,205,10
chr21	34570000	34610000	Class 6	0	+	34570000	34610000	0,255,0
chr21	34795000	34820000	Class 6	0	+	34795000	34820000	0,255,0
chr21	35245000	35270000	Class 1	0	+	35245000	35270000	0,0,0
chr21	37435000	37460000	Class 1	0	+	37435000	37460000	0,0,0
chr21	37510000	37550000	Class 4	0	+	37510000	37550000	0,0,255
chr21	37855000	37895000	Class 4	0	+	37855000	37895000	0,0,255
chr21	42730000	42770000	Class 4	0	+	42730000	42770000	0,0,255
chr21	43480000	43520000	Class 4	0	+	43480000	43520000	0,0,255
chr21	43555000	43580000	Class 1	0	+	43555000	43580000	0,0,0
chr21	43615000	43700000	Class 4	0	+	43615000	43700000	0,0,255
chr21	43780000	43805000	Class 1	0	+	43780000	43805000	0,0,0
chr21	43840000	43895000	Class 6	0	+	43840000	43895000	0,255,0
chr21	43945000	43970000	Class 6	0	+	43945000	43970000	0,255,0
chr21	44050000	44075000	Class 1	0	+	44050000	44075000	0,0,0
chr21	45220000	45275000	Class 1	0	+	45220000	45275000	0,0,0
chr21	45640000	45665000	Class 3	0	+	45640000	45665000	240,205,10
chr22	36625000	36650000	Class 4	0	+	36625000	36650000	0,0,255
chr22	41905000	41930000	Class 1	0	+	41905000	41930000	0,0,0
chr22	42805000	42830000	Class 1	0	+	42805000	42830000	0,0,0
chr3	50365000	50390000	Class 3	0	+	50365000	50390000	240,205,10
chr3	66435000	66460000	Class 4	0	+	66435000	66460000	0,0,255
chr3	72165000	72190000	Class 4	0	+	72165000	72190000	0,0,255
chr3	72705000	72745000	Class 1	0	+	72705000	72745000	0,0,0
chr3	73125000	73150000	Class 1	0	+	73125000	73150000	0,0,0
chr3	119335000	119375000	Class 6	0	+	119335000	119375000	0,255,0
chr3	129115000	129140000	Class 4	0	+	129115000	129140000	0,0,255
chr3	133165000	133190000	Class 6	0	+	133165000	133190000	0,255,0
chr3	159700000	159755000	Class 4	0	+	159700000	159755000	0,0,255
chr3	171045000	171070000	Class 6	0	+	171045000	171070000	0,255,0
chr3	172290000	172315000	Class 6	0	+	172290000	172315000	0,255,0
chr3	177030000	177055000	Class 1	0	+	177030000	177055000	0,0,0
chr3	177060000	177085000	Class 6	0	+	177060000	177085000	0,255,0
chr3	194865000	194890000	Class 6	0	+	194865000	194890000	0,255,0
chr3	195420000	195445000	Class 1	0	+	195420000	195445000	0,0,0
chr4	8190000	8215000	Class 5	0	+	8190000	8215000	255,0,0
chr4	8385000	8410000	Class 1	0	+	8385000	8410000	0,0,0
chr4	9995000	10035000	Class 5	0	+	9995000	10035000	255,0,0
chr4	26870000	26895000	Class 4	0	+	26870000	26895000	0,0,255
chr4	37985000	38010000	Class 1	0	+	37985000	38010000	0,0,0
chr4	40310000	40335000	Class 5	0	+	40310000	40335000	255,0,0
chr4	40895000	40920000	Class 1	0	+	40895000	40920000	0,0,0
chr4	42155000	42180000	Class 1	0	+	42155000	42180000	0,0,0
chr4	54555000	54580000	Class 6	0	+	54555000	54580000	0,255,0
chr4	56850000	56875000	Class 1	0	+	56850000	56875000	0,0,0
chr4	57615000	57640000	Class 1	0	+	57615000	57640000	0,0,0
chr4	78290000	78315000	Class 1	0	+	78290000	78315000	0,0,0
chr4	79520000	79545000	Class 4	0	+	79520000	79545000	0,0,255
chr4	79685000	79710000	Class 6	0	+	79685000	79710000	0,255,0
chr4	87815000	87855000	Class 1	0	+	87815000	87855000	0,0,0
chr4	99365000	99390000	Class 4	0	+	99365000	99390000	0,0,255
chr4	110345000	110370000	Class 4	0	+	110345000	110370000	0,0,255
chr4	129770000	129795000	Class 1	0	+	129770000	129795000	0,0,0
chr4	147125000	147165000	Class 1	0	+	147125000	147165000	0,0,0
chr4	154400000	154425000	Class 3	0	+	154400000	154425000	240,205,10
chr4	174335000	174375000	Class 1	0	+	174335000	174375000	0,0,0
chr4	185195000	185220000	Class 3	0	+	185195000	185220000	240,205,10
chr4	185315000	185340000	Class 4	0	+	185315000	185340000	0,0,255
chr4	185765000	185790000	Class 6	0	+	185765000	185790000	0,255,0
chr5	1105000	1130000	Class 1	0	+	1105000	1130000	0,0,0
chr5	6460000	6485000	Class 1	0	+	6460000	6485000	0,0,0
chr5	6640000	6665000	Class 1	0	+	6640000	6665000	0,0,0
chr5	10465000	10520000	Class 1	0	+	10465000	10520000	0,0,0
chr5	10570000	10610000	Class 4	0	+	10570000	10610000	0,0,255
chr5	10630000	10655000	Class 6	0	+	10630000	10655000	0,255,0
chr5	10660000	10685000	Class 1	0	+	10660000	10685000	0,0,0
chr5	14230000	14255000	Class 4	0	+	14230000	14255000	0,0,255
chr5	21475000	21500000	Class 1	0	+	21475000	21500000	0,0,0
chr5	32275000	32330000	Class 4	0	+	32275000	32330000	0,0,255
chr5	33835000	33860000	Class 6	0	+	33835000	33860000	0,255,0
chr5	42985000	43025000	Class 5	0	+	42985000	43025000	255,0,0
chr5	43135000	43160000	Class 1	0	+	43135000	43160000	0,0,0
chr5	43210000	43235000	Class 1	0	+	43210000	43235000	0,0,0
chr5	55370000	55395000	Class 6	0	+	55370000	55395000	0,255,0
chr5	67720000	67760000	Class 6	0	+	67720000	67760000	0,255,0
chr5	71595000	71620000	Class 6	0	+	71595000	71620000	0,255,0
chr5	77790000	77815000	Class 1	0	+	77790000	77815000	0,0,0
chr5	88505000	88530000	Class 4	0	+	88505000	88530000	0,0,255
chr5	95180000	95205000	Class 4	0	+	95180000	95205000	0,0,255
chr5	125930000	125955000	Class 4	0	+	125930000	125955000	0,0,255
chr5	126095000	126150000	Class 6	0	+	126095000	126150000	0,255,0
chr5	131810000	131835000	Class 3	0	+	131810000	131835000	240,205,10
chr5	133895000	133935000	Class 1	0	+	133895000	133935000	0,0,0
chr5	138725000	138750000	Class 3	0	+	138725000	138750000	240,205,10
chr5	140885000	140910000	Class 6	0	+	140885000	140910000	0,255,0
chr5	142595000	142620000	Class 3	0	+	142595000	142620000	240,205,10
chr5	149195000	149220000	Class 4	0	+	149195000	149220000	0,0,255
chr5	149480000	149505000	Class 1	0	+	149480000	149505000	0,0,0
chr5	149810000	149850000	Class 5	0	+	149810000	149850000	255,0,0
chr5	149915000	149940000	Class 1	0	+	149915000	149940000	0,0,0
chr5	150500000	150540000	Class 6	0	+	150500000	150540000	0,255,0
chr5	150575000	150600000	Class 3	0	+	150575000	150600000	240,205,10
chr5	150620000	150645000	Class 6	0	+	150620000	150645000	0,255,0
chr5	151115000	151140000	Class 5	0	+	151115000	151140000	255,0,0
chr5	154115000	154155000	Class 5	0	+	154115000	154155000	255,0,0
chr5	159590000	159615000	Class 1	0	+	159590000	159615000	0,0,0
chr5	159755000	159780000	Class 1	0	+	159755000	159780000	0,0,0
chr5	159860000	159900000	Class 3	0	+	159860000	159900000	240,205,10
chr5	172265000	172305000	Class 1	0	+	172265000	172305000	0,0,0
chr5	172340000	172380000	Class 1	0	+	172340000	172380000	0,0,0
chr5	176795000	176820000	Class 5	0	+	176795000	176820000	255,0,0
chr6	285000	325000	Class 0	0	+	285000	325000	0,51,102
chr6	6675000	6700000	Class 6	0	+	6675000	6700000	0,255,0
chr6	6795000	6820000	Class 6	0	+	6795000	6820000	0,255,0
chr6	11385000	11410000	Class 4	0	+	11385000	11410000	0,0,255
chr6	13335000	13360000	Class 6	0	+	13335000	13360000	0,255,0
chr6	13440000	13465000	Class 4	0	+	13440000	13465000	0,0,255
chr6	16320000	16345000	Class 4	0	+	16320000	16345000	0,0,255
chr6	16470000	16495000	Class 3	0	+	16470000	16495000	240,205,10
chr6	26370000	26395000	Class 4	0	+	26370000	26395000	0,0,255
chr6	29715000	29740000	Class 1	0	+	29715000	29740000	0,0,0
chr6	30495000	30520000	Class 6	0	+	30495000	30520000	0,255,0
chr6	30675000	30715000	Class 3	0	+	30675000	30715000	240,205,10
chr6	31545000	31585000	Class 5	0	+	31545000	31585000	255,0,0
chr6	31905000	31945000	Class 5	0	+	31905000	31945000	255,0,0
chr6	33150000	33175000	Class 5	0	+	33150000	33175000	255,0,0
chr6	34515000	34540000	Class 1	0	+	34515000	34540000	0,0,0
chr6	35415000	35440000	Class 5	0	+	35415000	35440000	255,0,0
chr6	35685000	35725000	Class 5	0	+	35685000	35725000	255,0,0
chr6	36270000	36295000	Class 1	0	+	36270000	36295000	0,0,0
chr6	36795000	36820000	Class 1	0	+	36795000	36820000	0,0,0
chr6	37050000	37090000	Class 1	0	+	37050000	37090000	0,0,0
chr6	37500000	37555000	Class 6	0	+	37500000	37555000	0,255,0
chr6	37680000	37705000	Class 1	0	+	37680000	37705000	0,0,0
chr6	37755000	37780000	Class 1	0	+	37755000	37780000	0,0,0
chr6	41715000	41740000	Class 1	0	+	41715000	41740000	0,0,0
chr6	43215000	43240000	Class 1	0	+	43215000	43240000	0,0,0
chr6	43620000	43645000	Class 1	0	+	43620000	43645000	0,0,0
chr6	44025000	44050000	Class 6	0	+	44025000	44050000	0,255,0
chr6	57450000	57505000	Class 2	0	+	57450000	57505000	255,0,255
chr6	88490000	88515000	Class 4	0	+	88490000	88515000	0,0,255
chr6	90080000	90120000	Class 6	0	+	90080000	90120000	0,255,0
chr6	105825000	105850000	Class 1	0	+	105825000	105850000	0,0,0
chr6	106230000	106255000	Class 1	0	+	106230000	106255000	0,0,0
chr6	106575000	106600000	Class 4	0	+	106575000	106600000	0,0,255
chr6	111240000	111280000	Class 1	0	+	111240000	111280000	0,0,0
chr6	112305000	112330000	Class 4	0	+	112305000	112330000	0,0,255
chr6	113940000	113965000	Class 3	0	+	113940000	113965000	240,205,10
chr6	126225000	126250000	Class 4	0	+	126225000	126250000	0,0,255
chr6	129990000	130015000	Class 6	0	+	129990000	130015000	0,255,0
chr6	137565000	137590000	Class 4	0	+	137565000	137590000	0,0,255
chr6	138060000	138100000	Class 4	0	+	138060000	138100000	0,0,255
chr6	138165000	138205000	Class 3	0	+	138165000	138205000	240,205,10
chr6	143820000	143845000	Class 4	0	+	143820000	143845000	0,0,255
chr6	149430000	149455000	Class 4	0	+	149430000	149455000	0,0,255
chr6	155550000	155575000	Class 1	0	+	155550000	155575000	0,0,0
chr6	157725000	157750000	Class 2	0	+	157725000	157750000	255,0,255
chr6	158175000	158200000	Class 6	0	+	158175000	158200000	0,255,0
chr6	159510000	159535000	Class 5	0	+	159510000	159535000	255,0,0
chr7	2440000	2465000	Class 4	0	+	2440000	2465000	0,0,255
chr7	2740000	2765000	Class 5	0	+	2740000	2765000	255,0,0
chr7	2875000	2915000	Class 4	0	+	2875000	2915000	0,0,255
chr7	3115000	3140000	Class 1	0	+	3115000	3140000	0,0,0
chr7	5260000	5285000	Class 6	0	+	5260000	5285000	0,255,0
chr7	5530000	5630000	Class 3	0	+	5530000	5630000	240,205,10
chr7	5650000	5675000	Class 1	0	+	5650000	5675000	0,0,0
chr7	26365000	26390000	Class 4	0	+	26365000	26390000	0,0,255
chr7	43870000	43895000	Class 4	0	+	43870000	43895000	0,0,255
chr7	43930000	43955000	Class 1	0	+	43930000	43955000	0,0,0
chr7	44275000	44300000	Class 1	0	+	44275000	44300000	0,0,0
chr7	44410000	44435000	Class 1	0	+	44410000	44435000	0,0,0
chr7	44605000	44660000	Class 5	0	+	44605000	44660000	255,0,0
chr7	44770000	44795000	Class 4	0	+	44770000	44795000	0,0,255
chr7	45025000	45050000	Class 5	0	+	45025000	45050000	255,0,0
chr7	55590000	55615000	Class 3	0	+	55590000	55615000	240,205,10
chr7	65990000	66015000	Class 1	0	+	65990000	66015000	0,0,0
chr7	66035000	66060000	Class 4	0	+	66035000	66060000	0,0,255
chr7	66095000	66120000	Class 4	0	+	66095000	66120000	0,0,255
chr7	66290000	66330000	Class 4	0	+	66290000	66330000	0,0,255
chr7	66380000	66405000	Class 4	0	+	66380000	66405000	0,0,255
chr7	69140000	69165000	Class 6	0	+	69140000	69165000	0,255,0
chr7	69215000	69240000	Class 4	0	+	69215000	69240000	0,0,255
chr7	73285000	73310000	Class 1	0	+	73285000	73310000	0,0,0
chr7	73435000	73460000	Class 1	0	+	73435000	73460000	0,0,0
chr7	73690000	73715000	Class 4	0	+	73690000	73715000	0,0,255
chr7	73720000	73745000	Class 1	0	+	73720000	73745000	0,0,0
chr7	73885000	73910000	Class 1	0	+	73885000	73910000	0,0,0
chr7	73975000	74015000	Class 1	0	+	73975000	74015000	0,0,0
chr7	98590000	98615000	Class 1	0	+	98590000	98615000	0,0,0
chr7	99715000	99740000	Class 5	0	+	99715000	99740000	255,0,0
chr7	99985000	100010000	Class 4	0	+	99985000	100010000	0,0,255
chr7	100210000	100235000	Class 1	0	+	100210000	100235000	0,0,0
chr7	100450000	100475000	Class 5	0	+	100450000	100475000	255,0,0
chr7	101350000	101390000	Class 1	0	+	101350000	101390000	0,0,0
chr7	101575000	101615000	Class 4	0	+	101575000	101615000	0,0,255
chr7	101680000	101705000	Class 1	0	+	101680000	101705000	0,0,0
chr7	101770000	101795000	Class 1	0	+	101770000	101795000	0,0,0
chr7	101845000	101885000	Class 1	0	+	101845000	101885000	0,0,0
chr7	101905000	101930000	Class 1	0	+	101905000	101930000	0,0,0
chr7	102025000	102050000	Class 5	0	+	102025000	102050000	255,0,0
chr7	102070000	102095000	Class 5	0	+	102070000	102095000	255,0,0
chr7	104530000	104570000	Class 4	0	+	104530000	104570000	0,0,255
chr7	104755000	104780000	Class 1	0	+	104755000	104780000	0,0,0
chr7	105430000	105455000	Class 4	0	+	105430000	105455000	0,0,255
chr7	105685000	105725000	Class 4	0	+	105685000	105725000	0,0,255
chr7	128500000	128525000	Class 5	0	+	128500000	128525000	255,0,0
chr7	128785000	128810000	Class 6	0	+	128785000	128810000	0,255,0
chr7	128845000	128870000	Class 5	0	+	128845000	128870000	255,0,0
chr7	129640000	129665000	Class 1	0	+	129640000	129665000	0,0,0
chr7	129985000	130010000	Class 1	0	+	129985000	130010000	0,0,0
chr7	130560000	130615000	Class 4	0	+	130560000	130615000	0,0,255
chr7	130905000	130930000	Class 4	0	+	130905000	130930000	0,0,255
chr7	134115000	134140000	Class 1	0	+	134115000	134140000	0,0,0
chr7	137610000	137635000	Class 4	0	+	137610000	137635000	0,0,255
chr7	137655000	137710000	Class 6	0	+	137655000	137710000	0,255,0
chr7	138765000	138805000	Class 4	0	+	138765000	138805000	0,0,255
chr7	139320000	139345000	Class 4	0	+	139320000	139345000	0,0,255
chr7	142115000	142155000	Class 1	0	+	142115000	142155000	0,0,0
chr7	142460000	142485000	Class 1	0	+	142460000	142485000	0,0,0
chr7	148655000	148695000	Class 4	0	+	148655000	148695000	0,0,255
chr7	150095000	150120000	Class 6	0	+	150095000	150120000	0,255,0
chr7	150125000	150150000	Class 6	0	+	150125000	150150000	0,255,0
chr8	6630000	6655000	Class 1	0	+	6630000	6655000	0,0,0
chr8	8125000	8150000	Class 6	0	+	8125000	8150000	0,255,0
chr8	8185000	8210000	Class 6	0	+	8185000	8210000	0,255,0
chr8	11350000	11375000	Class 3	0	+	11350000	11375000	240,205,10
chr8	11620000	11645000	Class 5	0	+	11620000	11645000	255,0,0
chr8	11695000	11720000	Class 1	0	+	11695000	11720000	0,0,0
chr8	11740000	11765000	Class 1	0	+	11740000	11765000	0,0,0
chr8	12420000	12445000	Class 1	0	+	12420000	12445000	0,0,0
chr8	21950000	21975000	Class 4	0	+	21950000	21975000	0,0,255
chr8	22040000	22065000	Class 1	0	+	22040000	22065000	0,0,0
chr8	22475000	22500000	Class 1	0	+	22475000	22500000	0,0,0
chr8	22520000	22545000	Class 4	0	+	22520000	22545000	0,0,255
chr8	22580000	22605000	Class 1	0	+	22580000	22605000	0,0,0
chr8	22835000	22875000	Class 4	0	+	22835000	22875000	0,0,255
chr8	23000000	23025000	Class 4	0	+	23000000	23025000	0,0,255
chr8	23330000	23355000	Class 1	0	+	23330000	23355000	0,0,0
chr8	27230000	27255000	Class 6	0	+	27230000	27255000	0,255,0
chr8	27440000	27465000	Class 1	0	+	27440000	27465000	0,0,0
chr8	27920000	27960000	Class 4	0	+	27920000	27960000	0,0,255
chr8	29210000	29235000	Class 4	0	+	29210000	29235000	0,0,255
chr8	29330000	29355000	Class 4	0	+	29330000	29355000	0,0,255
chr8	29585000	29610000	Class 4	0	+	29585000	29610000	0,0,255
chr8	37595000	37680000	Class 1	0	+	37595000	37680000	0,0,0
chr8	37730000	37755000	Class 6	0	+	37730000	37755000	0,255,0
chr8	37895000	37920000	Class 1	0	+	37895000	37920000	0,0,0
chr8	37940000	37965000	Class 4	0	+	37940000	37965000	0,0,255
chr8	38570000	38595000	Class 1	0	+	38570000	38595000	0,0,0
chr8	38645000	38670000	Class 6	0	+	38645000	38670000	0,255,0
chr8	38780000	38805000	Class 1	0	+	38780000	38805000	0,0,0
chr8	41375000	41415000	Class 1	0	+	41375000	41415000	0,0,0
chr8	41540000	41580000	Class 1	0	+	41540000	41580000	0,0,0
chr8	42035000	42075000	Class 1	0	+	42035000	42075000	0,0,0
chr8	42125000	42150000	Class 4	0	+	42125000	42150000	0,0,255
chr8	42890000	42915000	Class 4	0	+	42890000	42915000	0,0,255
chr8	48690000	48715000	Class 1	0	+	48690000	48715000	0,0,0
chr8	61965000	61990000	Class 1	0	+	61965000	61990000	0,0,0
chr8	66540000	66565000	Class 4	0	+	66540000	66565000	0,0,255
chr8	95970000	95995000	Class 4	0	+	95970000	95995000	0,0,255
chr8	96015000	96040000	Class 4	0	+	96015000	96040000	0,0,255
chr8	96090000	96130000	Class 6	0	+	96090000	96130000	0,255,0
chr8	101430000	101455000	Class 6	0	+	101430000	101455000	0,255,0
chr8	101490000	101530000	Class 3	0	+	101490000	101530000	240,205,10
chr8	102645000	102670000	Class 4	0	+	102645000	102670000	0,0,255
chr8	103230000	103270000	Class 6	0	+	103230000	103270000	0,255,0
chr8	103575000	103615000	Class 6	0	+	103575000	103615000	0,255,0
chr8	103740000	103765000	Class 1	0	+	103740000	103765000	0,0,0
chr8	118995000	119020000	Class 4	0	+	118995000	119020000	0,0,255
chr8	123930000	123955000	Class 1	0	+	123930000	123955000	0,0,0
chr8	124230000	124255000	Class 4	0	+	124230000	124255000	0,0,255
chr8	125610000	125665000	Class 4	0	+	125610000	125665000	0,0,255
chr8	126300000	126370000	Class 4	0	+	126300000	126370000	0,0,255
chr8	126405000	126490000	Class 1	0	+	126405000	126490000	0,0,0
chr8	126510000	126535000	Class 1	0	+	126510000	126535000	0,0,0
chr8	126645000	126670000	Class 6	0	+	126645000	126670000	0,255,0
chr8	128745000	128770000	Class 5	0	+	128745000	128770000	255,0,0
chr8	128805000	128845000	Class 1	0	+	128805000	128845000	0,0,0
chr8	128880000	128905000	Class 1	0	+	128880000	128905000	0,0,0
chr8	128925000	128950000	Class 1	0	+	128925000	128950000	0,0,0
chr8	128970000	128995000	Class 1	0	+	128970000	128995000	0,0,0
chr8	129030000	129055000	Class 1	0	+	129030000	129055000	0,0,0
chr8	129075000	129100000	Class 4	0	+	129075000	129100000	0,0,255
chr8	130980000	131005000	Class 4	0	+	130980000	131005000	0,0,255
chr8	131070000	131095000	Class 1	0	+	131070000	131095000	0,0,0
chr8	134490000	134530000	Class 6	0	+	134490000	134530000	0,255,0
chr8	134580000	134620000	Class 4	0	+	134580000	134620000	0,0,255
chr8	134670000	134695000	Class 4	0	+	134670000	134695000	0,0,255
chr8	141450000	141475000	Class 5	0	+	141450000	141475000	255,0,0
chr8	142020000	142060000	Class 1	0	+	142020000	142060000	0,0,0
chr8	142170000	142195000	Class 4	0	+	142170000	142195000	0,0,255
chr9	33205000	33230000	Class 4	0	+	33205000	33230000	0,0,255
chr9	34630000	34655000	Class 5	0	+	34630000	34655000	255,0,0
chr9	34975000	35000000	Class 5	0	+	34975000	35000000	255,0,0
chr9	35035000	35060000	Class 1	0	+	35035000	35060000	0,0,0
chr9	35605000	35630000	Class 4	0	+	35605000	35630000	0,0,255
chr9	35650000	35675000	Class 5	0	+	35650000	35675000	255,0,0
chr9	35710000	35765000	Class 5	0	+	35710000	35765000	255,0,0
chr9	36985000	37010000	Class 6	0	+	36985000	37010000	0,255,0
chr9	37405000	37430000	Class 3	0	+	37405000	37430000	240,205,10
chr9	37450000	37490000	Class 5	0	+	37450000	37490000	255,0,0
chr9	37495000	37535000	Class 1	0	+	37495000	37535000	0,0,0
chr9	92020000	92045000	Class 6	0	+	92020000	92045000	0,255,0
chr9	95410000	95435000	Class 4	0	+	95410000	95435000	0,0,255
chr9	95485000	95510000	Class 1	0	+	95485000	95510000	0,0,0
chr9	97870000	97895000	Class 1	0	+	97870000	97895000	0,0,0
chr9	100795000	100835000	Class 4	0	+	100795000	100835000	0,0,255
chr9	100855000	100895000	Class 4	0	+	100855000	100895000	0,0,255
chr9	101065000	101090000	Class 1	0	+	101065000	101090000	0,0,0
chr9	101920000	101945000	Class 4	0	+	101920000	101945000	0,0,255
chr9	112675000	112700000	Class 6	0	+	112675000	112700000	0,255,0
chr9	112720000	112745000	Class 6	0	+	112720000	112745000	0,255,0
chr9	112900000	112925000	Class 6	0	+	112900000	112925000	0,255,0
chr9	114760000	114800000	Class 3	0	+	114760000	114800000	240,205,10
chr9	114835000	114860000	Class 6	0	+	114835000	114860000	0,255,0
chr9	114910000	114935000	Class 1	0	+	114910000	114935000	0,0,0
chr9	116125000	116150000	Class 1	0	+	116125000	116150000	0,0,0
chr9	116245000	116300000	Class 4	0	+	116245000	116300000	0,0,255
chr9	116335000	116360000	Class 6	0	+	116335000	116360000	0,255,0
chr9	116380000	116405000	Class 1	0	+	116380000	116405000	0,0,0
chr9	117370000	117395000	Class 6	0	+	117370000	117395000	0,255,0
chr9	117415000	117440000	Class 1	0	+	117415000	117440000	0,0,0
chr9	123640000	123665000	Class 6	0	+	123640000	123665000	0,255,0
chr9	126085000	126125000	Class 6	0	+	126085000	126125000	0,255,0
chr9	126895000	126920000	Class 4	0	+	126895000	126920000	0,0,255
chr9	126955000	126995000	Class 6	0	+	126955000	126995000	0,255,0
chr9	127000000	127085000	Class 6	0	+	127000000	127085000	0,255,0
chr9	129850000	129890000	Class 1	0	+	129850000	129890000	0,0,0
chr9	129955000	129995000	Class 1	0	+	129955000	129995000	0,0,0
chr9	130195000	130265000	Class 4	0	+	130195000	130265000	0,0,255
chr9	130660000	130685000	Class 5	0	+	130660000	130685000	255,0,0
chr9	130690000	130715000	Class 5	0	+	130690000	130715000	255,0,0
chr9	130780000	130835000	Class 4	0	+	130780000	130835000	0,0,255
chr9	130855000	130880000	Class 1	0	+	130855000	130880000	0,0,0
chr9	131080000	131105000	Class 5	0	+	131080000	131105000	255,0,0
chr9	131575000	131600000	Class 5	0	+	131575000	131600000	255,0,0
chr9	132370000	132395000	Class 5	0	+	132370000	132395000	255,0,0
chr9	133955000	133980000	Class 1	0	+	133955000	133980000	0,0,0
chr9	134135000	134160000	Class 5	0	+	134135000	134160000	255,0,0
chr9	134570000	134625000	Class 6	0	+	134570000	134625000	0,255,0
chr9	136025000	136050000	Class 1	0	+	136025000	136050000	0,0,0
chrX	6995000	7020000	Class 4	0	+	6995000	7020000	0,0,255
chrX	12905000	12930000	Class 6	0	+	12905000	12930000	0,255,0
chrX	13025000	13050000	Class 6	0	+	13025000	13050000	0,255,0
chrX	18395000	18420000	Class 1	0	+	18395000	18420000	0,0,0
chrX	18890000	18915000	Class 1	0	+	18890000	18915000	0,0,0
chrX	19865000	19890000	Class 6	0	+	19865000	19890000	0,255,0
chrX	39755000	39780000	Class 1	0	+	39755000	39780000	0,0,0
chrX	40310000	40350000	Class 1	0	+	40310000	40350000	0,0,0
chrX	41105000	41130000	Class 1	0	+	41105000	41130000	0,0,0
chrX	47015000	47040000	Class 1	0	+	47015000	47040000	0,0,0
chrX	47060000	47085000	Class 4	0	+	47060000	47085000	0,0,255
chrX	47375000	47400000	Class 1	0	+	47375000	47400000	0,0,0
chrX	48560000	48600000	Class 1	0	+	48560000	48600000	0,0,0
chrX	48740000	48765000	Class 1	0	+	48740000	48765000	0,0,0
chrX	48800000	48825000	Class 4	0	+	48800000	48825000	0,0,255
chrX	53245000	53285000	Class 1	0	+	53245000	53285000	0,0,0
chrX	53455000	53480000	Class 1	0	+	53455000	53480000	0,0,0
chrX	53500000	53525000	Class 1	0	+	53500000	53525000	0,0,0
chrX	64740000	64765000	Class 1	0	+	64740000	64765000	0,0,0
chrX	64875000	64900000	Class 1	0	+	64875000	64900000	0,0,0
chrX	64935000	64960000	Class 1	0	+	64935000	64960000	0,0,0
chrX	70305000	70345000	Class 4	0	+	70305000	70345000	0,0,255
chrX	70380000	70420000	Class 4	0	+	70380000	70420000	0,0,255
chrX	118505000	118530000	Class 1	0	+	118505000	118530000	0,0,0
chrX	118790000	118815000	Class 1	0	+	118790000	118815000	0,0,0
chrX	118895000	118920000	Class 1	0	+	118895000	118920000	0,0,0
chrX	128865000	128905000	Class 1	0	+	128865000	128905000	0,0,0
chrX	130830000	130855000	Class 4	0	+	130830000	130855000	0,0,255
chrX	130860000	130930000	Class 6	0	+	130860000	130930000	0,255,0
chrX	149630000	149655000	Class 1	0	+	149630000	149655000	0,0,0
chrX	152090000	152115000	Class 1	0	+	152090000	152115000	0,0,0
chrX	152995000	153020000	Class 1	0	+	152995000	153020000	0,0,0
chrX	153220000	153245000	Class 5	0	+	153220000	153245000	255,0,0
chrX	153745000	153785000	Class 1	0	+	153745000	153785000	0,0,0
