# Supplementary material for: Highly interacting regions of the human genome are enriched with enhancers and bound by DNA repair proteins
Source: Sci Rep. 2019 Mar 14;9:4577. doi: 10.1038/s41598-019-40770-9 (PMC6418152; doi:10.1038/s41598-019-40770-9)
Supplement: Supplementary file 7 — Supplementary information SI-7 [file 41598_2019_40770_MOESM7_ESM.xlsx]

## Sheet: GE
The list of genes overlapping with HCRs and their transcription level
HCR regions coordinates (Chr:from-to)	Class	Number of genes overlapping with HCRs (HCR-genes)	Total rpkm per region	Average length of the genes overlapping with the region	Length of the shortest gene	Length of the longest gene	HiChp-genes details and coordinates (gene name | length | gene ID | strand | position in the chromosome; another gene details; etc.)
chr1:9225000-9250000	5	2	2.71932	15248.5	9885	20612	RP3-510D11.1|20612|ENSG00000228526|-1|chr1_9242066_9262678; RP3-510D11.2|9885|ENSG00000234546|+1|chr1_9242263_9252148;
chr1:11775000-11800000	1	2	7.12476	26423	18718	34128	DRAXIN|34128|ENSG00000162490|+1|chr1_11751786_11785914; AGTRAP|18718|ENSG00000177674|+1|chr1_11796141_11814859;
chr1:12255000-12280000	1	1	26.6657	42225	42225	42225	TNFRSF1B|42225|ENSG00000028137|+1|chr1_12227060_12269285;
chr1:16925000-16980000	2	4	20.6633	20713.2	338	51243	NBPF1|51243|ENSG00000219481|-1|chr1_16888814_16940057; RP5-1182A14.5|338|ENSG00000271732|+1|chr1_16943886_16944224; CROCCP2|26427|ENSG00000215908|-1|chr1_16944751_16971178; MST1P2|4845|ENSG00000186301|+1|chr1_16972069_16976914;
chr1:17030000-17055000	2	1	0.177764	32818	32818	32818	ESPNP|32818|ENSG00000268869|-1|chr1_17013834_17046652;
chr1:19220000-19245000	5	4	13.6415	38919.8	77	71848	RP13-279N23.2|71848|ENSG00000255275|-1|chr1_19175767_19247615; ALDH4A1|31349|ENSG00000159423|-1|chr1_19197926_19229275; MIR1290|77|ENSG00000221662|-1|chr1_19223565_19223642; IFFO2|52405|ENSG00000169991|-1|chr1_19230775_19283180;
chr1:19640000-19665000	1	2	6.05606	8614.5	255	16974	PQLC2|16974|ENSG00000040487|+1|chr1_19638820_19655794; RN7SL85P|255|ENSG00000265192|-1|chr1_19646299_19646554;
chr1:21545000-21585000	1	1	14.6219	128257	128257	128257	ECE1|128257|ENSG00000117298|-1|chr1_21543740_21671997;
chr1:25355000-25380000	3	1	0.304596	69413	69413	69413	RP4-799D16.1|69413|ENSG00000233755|-1|chr1_25370198_25439611;
chr1:25445000-25470000	1	1	0	401	401	401	RP4-781L3.1|401|ENSG00000233419|-1|chr1_25451544_25451945;
chr1:26600000-26625000	6	3	77.1955	27994.3	2340	44608	CEP85|44608|ENSG00000130695|+1|chr1_26560691_26605299; SH3BGRL3|2340|ENSG00000142669|+1|chr1_26605667_26608007; UBXN11|37035|ENSG00000158062|-1|chr1_26607819_26644854;
chr1:28190000-28215000	3	1	44.9132	14141	14141	14141	THEMIS2|14141|ENSG00000130775|+1|chr1_28199055_28213196;
chr1:28490000-28515000	6	1	70.0319	46770	46770	46770	PTAFR|46770|ENSG00000169403|-1|chr1_28473677_28520447;
chr1:28580000-28605000	4	1	7.48507	22964	22964	22964	SESN2|22964|ENSG00000130766|+1|chr1_28586038_28609002;
chr1:31215000-31255000	3	1	181.46	25351	25351	25351	LAPTM5|25351|ENSG00000162511|-1|chr1_31205316_31230667;
chr1:32520000-32545000	4	3	53.1839	33013	21183	47021	KHDRBS1|47021|ENSG00000121774|+1|chr1_32479430_32526451; RP11-277A4.4|21183|ENSG00000203325|-1|chr1_32517892_32539075; TMEM39B|30835|ENSG00000121775|+1|chr1_32537632_32568467;
chr1:33585000-33610000	5	1	0.128434	39426	39426	39426	ADC|39426|ENSG00000142920|+1|chr1_33546705_33586131;
chr1:40050000-40075000	1	0	0
chr1:42030000-42055000	1	1	3.56757	529560	529560	529560	HIVEP3|529560|ENSG00000127124|-1|chr1_41972036_42501596;
chr1:42105000-42130000	4	1	3.56757	529560	529560	529560	HIVEP3|529560|ENSG00000127124|-1|chr1_41972036_42501596;
chr1:42165000-42190000	1	1	3.56757	529560	529560	529560	HIVEP3|529560|ENSG00000127124|-1|chr1_41972036_42501596;
chr1:43890000-43915000	1	2	7.5084	31818	868	62768	SZT2|62768|ENSG00000198198|+1|chr1_43855553_43918321; SZT2-AS1|868|ENSG00000229372|-1|chr1_43913447_43914315;
chr1:47055000-47080000	4	2	32.0052	34300.5	9176	59425	MKNK1|59425|ENSG00000079277|-1|chr1_47023090_47082515; MOB3C|9176|ENSG00000142961|-1|chr1_47073387_47082563;
chr1:53835000-53860000	1	0	0
chr1:54660000-54685000	4	3	50.5006	42657.3	27700	58849	RP11-446E24.4|58849|ENSG00000256407|-1|chr1_54606897_54665746; CYB5RL|27700|ENSG00000215883|-1|chr1_54638009_54665709; MRPL37|41423|ENSG00000116221|+1|chr1_54649714_54691137;
chr1:66840000-66865000	6	1	5.68125	582062	582062	582062	PDE4B|582062|ENSG00000184588|+1|chr1_66258197_66840259;
chr1:110065000-110090000	5	2	0.803676	6232.5	3931	8534	GPR61|8534|ENSG00000156097|+1|chr1_110082494_110091028; RP5-1160K1.8|3931|ENSG00000254942|-1|chr1_110082528_110086459;
chr1:110950000-110975000	1	2	237.824	28117	6693	49541	LAMTOR5-AS1|49541|ENSG00000224699|+1|chr1_110925441_110974982; LAMTOR5|6693|ENSG00000134248|-1|chr1_110943871_110950564;
chr1:112255000-112280000	1	2	61.5406	124834	75194	174473	RAP1A|174473|ENSG00000116473|+1|chr1_112084840_112259313; FAM212B|75194|ENSG00000197852|-1|chr1_112223252_112298446;
chr1:144865000-144890000	2	4	11.5073	62734.5	65	240029	PDE4DIP|240029|ENSG00000178104|-1|chr1_144836157_145076186; RP4-791M13.4|7626|ENSG00000255148|+1|chr1_144858174_144865800; RP4-791M13.5|3218|ENSG00000254913|+1|chr1_144874945_144878163; AL138796.1|65|ENSG00000266739|+1|chr1_144877330_144877395;
chr1:144910000-144950000	2	2	11.3585	120054	78	240029	PDE4DIP|240029|ENSG00000178104|-1|chr1_144836157_145076186; RNU2-38P|78|ENSG00000222788|+1|chr1_144944672_144944750;
chr1:144985000-145085000	2	4	13.2396	60724.5	249	240029	PDE4DIP|240029|ENSG00000178104|-1|chr1_144836157_145076186; AL590452.1|2056|ENSG00000268172|+1|chr1_144989309_144991365; RP11-326G21.1|564|ENSG00000272755|+1|chr1_145018395_145018959; RN7SKP88|249|ENSG00000252656|+1|chr1_145044651_145044900;
chr1:153940000-153965000	5	6	3552.48	4396	1391	8613	SLC39A1|8613|ENSG00000143570|-1|chr1_153931575_153940188; CREB3L4|6829|ENSG00000143578|+1|chr1_153940010_153946839; JTB|3419|ENSG00000143543|-1|chr1_153946745_153950164; RP11-422P24.11|1417|ENSG00000272654|+1|chr1_153950219_153951636; RAB13|4707|ENSG00000143545|-1|chr1_153954127_153958834; RPS27|1391|ENSG00000177954|+1|chr1_153963235_153964626;
chr1:154780000-154805000	1	1	10.2613	172825	172825	172825	KCNN3|172825|ENSG00000143603|-1|chr1_154669931_154842756;
chr1:154915000-154940000	6	4	43.6658	7942.25	798	12097	PBXIP1|12047|ENSG00000163346|-1|chr1_154916552_154928599; PYGO2|6827|ENSG00000163348|-1|chr1_154929502_154936329; RP11-307C12.12|798|ENSG00000271380|+1|chr1_154934301_154935099; SHC1|12097|ENSG00000160691|-1|chr1_154934774_154946871;
chr1:155020000-155045000	5	5	14.6373	16397.4	5822	23790	DCST1|17106|ENSG00000163357|+1|chr1_155006300_155023406; ADAM15|12210|ENSG00000143537|+1|chr1_155023042_155035252; EFNA4|5822|ENSG00000243364|+1|chr1_155036207_155042029; EFNA3|23790|ENSG00000143590|+1|chr1_155036224_155060014; EFNA3|23059|ENSG00000251246|+1|chr1_155036224_155059283;
chr1:156460000-156485000	3	2	9.53103	19464	1827	37101	MEF2D|37101|ENSG00000116604|-1|chr1_156433519_156470620; RP11-284F21.8|1827|ENSG00000260460|+1|chr1_156479646_156481473;
chr1:156700000-156725000	3	4	239.686	21957	4287	50205	RRNAD1|8518|ENSG00000143303|+1|chr1_156698234_156706752; MRPL24|4287|ENSG00000143314|-1|chr1_156707095_156711382; HDGF|24818|ENSG00000143321|-1|chr1_156711899_156736717; PRCC|50205|ENSG00000143294|+1|chr1_156720402_156770607;
chr1:156910000-156935000	1	1	7.2051	110530	110530	110530	ARHGEF11|110530|ENSG00000132694|-1|chr1_156904632_157015162;
chr1:160525000-160550000	6	2	8.6385	36403	34385	38421	RP11-528G1.2|34385|ENSG00000234425|+1|chr1_160506863_160541248; CD84|38421|ENSG00000066294|-1|chr1_160510885_160549306;
chr1:160615000-160655000	6	4	476.728	21565.2	831	39195	SLAMF1|39195|ENSG00000117090|-1|chr1_160577890_160617085; SETP9|831|ENSG00000235101|+1|chr1_160639938_160640769; RP11-404F10.2|13130|ENSG00000228863|+1|chr1_160640568_160653698; CD48|33105|ENSG00000117091|-1|chr1_160648536_160681641;
chr1:160690000-160745000	6	1	98.112	15574	15574	15574	SLAMF7|15574|ENSG00000026751|+1|chr1_160709037_160724611;
chr1:165850000-165875000	1	2	61.1895	44445.5	4804	84087	UCK2|84087|ENSG00000143179|+1|chr1_165796768_165880855; RP11-525G13.2|4804|ENSG00000236364|-1|chr1_165865116_165869920;
chr1:167650000-167690000	4	1	30.9466	76156	76156	76156	RCSD1|76156|ENSG00000198771|+1|chr1_167599330_167675486;
chr1:175105000-175145000	4	2	17.4449	58110	36012	80208	TNN|80208|ENSG00000120332|+1|chr1_175036994_175117202; KIAA0040|36012|ENSG00000235750|-1|chr1_175126123_175162135;
chr1:180220000-180245000	1	3	37.4625	94701.3	6571	227574	LHX4|49959|ENSG00000121454|+1|chr1_180199421_180249380; RP5-1180C10.2|6571|ENSG00000230124|-1|chr1_180238788_180245359; ACBD6|227574|ENSG00000135847|-1|chr1_180244515_180472089;
chr1:180865000-180905000	1	2	0.363706	20487.5	2515	38460	RP11-46A10.2|2515|ENSG00000225857|+1|chr1_180875787_180878302; KIAA1614|38460|ENSG00000135835|+1|chr1_180882290_180920750;
chr1:181045000-181070000	3	2	39.2686	2064.5	1790	2339	IER5|2339|ENSG00000162783|+1|chr1_181057638_181059977; RP11-309G3.3|1790|ENSG00000272198|+1|chr1_181060245_181062035;
chr1:181090000-181145000	6	1	1.26557	7724	7724	7724	RP11-540K16.1|7724|ENSG00000237292|+1|chr1_181143620_181151344;
chr1:182560000-182585000	6	2	23.7399	3580	1375	5785	RGS16|5785|ENSG00000143333|-1|chr1_182567758_182573543; RP11-317P15.4|1375|ENSG00000261504|+1|chr1_182584389_182585764;
chr1:183235000-183260000	1	2	0.34966	85524	683	170365	NMNAT2|170365|ENSG00000157064|-1|chr1_183217372_183387737; RP11-548N1.1|683|ENSG00000233562|+1|chr1_183235737_183236420;
chr1:200845000-200870000	6	1	10.6366	24687	24687	24687	C1orf106|24687|ENSG00000163362|+1|chr1_200860176_200884863;
chr1:200950000-200975000	1	1	10.7927	54308	54308	54308	KIF21B|54308|ENSG00000116852|-1|chr1_200938520_200992828;
chr1:200980000-201020000	4	4	11.6407	35045	4843	73052	KIF21B|54308|ENSG00000116852|-1|chr1_200938520_200992828; RP11-168O16.1|4843|ENSG00000229191|+1|chr1_200993077_200997920; RP11-168O16.2|7977|ENSG00000234132|+1|chr1_201004224_201012201; CACNA1S|73052|ENSG00000081248|-1|chr1_201008642_201081694;
chr1:201355000-201380000	1	2	0.266267	25866.5	25369	26364	LAD1|26364|ENSG00000159166|-1|chr1_201342372_201368736; TNNI1|25369|ENSG00000159173|-1|chr1_201373625_201398994;
chr1:201430000-201485000	5	4	54.3274	14200.2	763	26367	RP11-134G8.8|763|ENSG00000224818|-1|chr1_201433511_201434274; PHLDA3|3745|ENSG00000174307|-1|chr1_201434620_201438365; CSRP1|25926|ENSG00000159176|-1|chr1_201452658_201478584; RP11-134G8.7|26367|ENSG00000224536|+1|chr1_201476369_201502736;
chr1:202105000-202130000	5	2	63.1379	12956	11337	14575	ARL8A|11337|ENSG00000143862|-1|chr1_202102532_202113869; PTPN7|14575|ENSG00000143851|-1|chr1_202116141_202130716;
chr1:202615000-202640000	1	1	0.0821217	119821	119821	119821	SYT2|119821|ENSG00000143858|-1|chr1_202559724_202679545;
chr1:204445000-204485000	6	1	13.932	72096	72096	72096	PIK3C2B|72096|ENSG00000133056|-1|chr1_204391756_204463852;
chr1:205225000-205265000	5	1	0.662622	45167	45167	45167	TMCC2|45167|ENSG00000133069|+1|chr1_205197304_205242471;
chr1:205285000-205310000	1	2	1.07388	20347	19696	20998	NUAK2|19696|ENSG00000163545|-1|chr1_205271187_205290883; KLHDC8A|20998|ENSG00000162873|-1|chr1_205305220_205326218;
chr1:205540000-205565000	1	2	13.5738	17069.5	106	34033	MFSD4|34033|ENSG00000174514|+1|chr1_205538013_205572046; RNU6-418P|106|ENSG00000206762|+1|chr1_205564169_205564275;
chr1:206820000-206860000	6	3	41.5885	32764.7	72	49339	DYRK3|48883|ENSG00000143479|+1|chr1_206808881_206857764; SNORD112|72|ENSG00000252853|+1|chr1_206855308_206855380; MAPKAPK2|49339|ENSG00000162889|+1|chr1_206858289_206907628;
chr1:206865000-206905000	4	2	59.3871	24885.5	432	49339	MAPKAPK2|49339|ENSG00000162889|+1|chr1_206858289_206907628; RP11-343H5.4|432|ENSG00000224114|-1|chr1_206869182_206869614;
chr1:206940000-206980000	6	2	2.70793	24500.5	4892	44109	IL10|4892|ENSG00000136634|-1|chr1_206940947_206945839; IL19|44109|ENSG00000142224|+1|chr1_206972215_207016324;
chr1:207090000-207160000	6	3	98.1584	16489.7	12660	18861	FAIM3|18861|ENSG00000162894|-1|chr1_207077731_207096592; PIGR|17948|ENSG00000162896|-1|chr1_207101863_207119811; FCAMR|12660|ENSG00000162897|-1|chr1_207131310_207143970;
chr1:211490000-211515000	5	1	22.5774	48331	48331	48331	TRAF5|48331|ENSG00000082512|+1|chr1_211499957_211548288;
chr1:211700000-211725000	1	0	0
chr1:213125000-213150000	6	1	14.1094	41517	41517	41517	VASH2|41517|ENSG00000143494|+1|chr1_213123862_213165379;
chr1:235015000-235040000	4	1	0.0921636	300	300	300	RN7SL668P|300|ENSG00000239690|+1|chr1_235039933_235040233;
chr1:235105000-235160000	3	2	5.87787	6938.5	1157	12720	RP11-443B7.1|12720|ENSG00000238005|-1|chr1_235093089_235105809; RP11-443B7.3|1157|ENSG00000258082|-1|chr1_235115394_235116551;
chr1:236095000-236120000	4	1	0	1252	1252	1252	RP5-940F7.2|1252|ENSG00000237845|-1|chr1_236105853_236107105;
chr10:3885000-3925000	6	0	0
chr10:11700000-11770000	4	1	1.02611	839	839	839	RP11-138I18.2|839|ENSG00000271046|+1|chr10_11721674_11722513;
chr10:12285000-12310000	6	3	113.775	19324.7	256	54624	CDC123|54624|ENSG00000151465|+1|chr10_12237964_12292588; RP11-186N15.3|3094|ENSG00000228302|-1|chr10_12286750_12289844; RN7SL232P|256|ENSG00000265824|+1|chr10_12303670_12303926;
chr10:13800000-13825000	6	1	20.3893	818435	818435	818435	FRMD4A|818435|ENSG00000151474|-1|chr10_13685706_14504141;
chr10:13845000-13870000	1	1	20.3893	818435	818435	818435	FRMD4A|818435|ENSG00000151474|-1|chr10_13685706_14504141;
chr10:14025000-14050000	4	2	20.5749	417072	15710	818435	FRMD4A|818435|ENSG00000151474|-1|chr10_13685706_14504141; RP11-142M10.2|15710|ENSG00000229751|+1|chr10_14033815_14049525;
chr10:22875000-22900000	4	1	55.0859	179706	179706	179706	PIP4K2A|179706|ENSG00000150867|-1|chr10_22823778_23003484;
chr10:22920000-22945000	4	1	55.0859	179706	179706	179706	PIP4K2A|179706|ENSG00000150867|-1|chr10_22823778_23003484;
chr10:25170000-25195000	4	1	10.0891	103997	103997	103997	PRTFDC1|103997|ENSG00000099256|-1|chr10_25137536_25241533;
chr10:31020000-31075000	4	0	0
chr10:70795000-70835000	6	0	0
chr10:71095000-71135000	1	2	84.0865	65992	86	131898	HK1|131898|ENSG00000156515|+1|chr10_71029740_71161638; AC016821.1|86|ENSG00000221774|-1|chr10_71123311_71123397;
chr10:71140000-71180000	1	2	17.6133	72431	12964	131898	HK1|131898|ENSG00000156515|+1|chr10_71029740_71161638; TACR2|12964|ENSG00000075073|-1|chr10_71163659_71176623;
chr10:71860000-71900000	1	3	16.4057	34296.7	8695	59484	H2AFY2|59484|ENSG00000099284|+1|chr10_71812552_71872036; AIFM2|34711|ENSG00000042286|-1|chr10_71857979_71892690; TYSND1|8695|ENSG00000156521|-1|chr10_71897737_71906432;
chr10:72910000-72935000	1	0	0
chr10:73060000-73085000	1	2	1.7666	67210.5	44127	90294	UNC5B|90294|ENSG00000107731|+1|chr10_72972327_73062621; SLC29A3|44127|ENSG00000198246|+1|chr10_73079015_73123142;
chr10:73450000-73505000	1	2	0.169747	222567	26123	419011	CDH23|419011|ENSG00000107736|+1|chr10_73156691_73575702; C10orf105|26123|ENSG00000214688|-1|chr10_73471458_73497581;
chr10:73570000-73595000	1	2	162.13	227041	35071	419011	CDH23|419011|ENSG00000107736|+1|chr10_73156691_73575702; PSAP|35071|ENSG00000197746|-1|chr10_73576055_73611126;
chr10:74005000-74030000	3	0	0
chr10:74065000-74120000	6	1	9.15929	22400	22400	22400	DNAJB12|22400|ENSG00000148719|-1|chr10_74092588_74114988;
chr10:76840000-76865000	1	3	8.45201	32600.3	477	82537	PPIAP13|477|ENSG00000237882|-1|chr10_76849006_76849483; DUSP13|14787|ENSG00000079393|-1|chr10_76854192_76868979; SAMD8|82537|ENSG00000156671|+1|chr10_76859344_76941881;
chr10:76945000-76970000	1	1	58.5127	21294	21294	21294	VDAC2|21294|ENSG00000165637|+1|chr10_76969912_76991206;
chr10:76990000-77015000	5	2	71.1902	11677.5	2061	21294	VDAC2|21294|ENSG00000165637|+1|chr10_76969912_76991206; COMTD1|2061|ENSG00000165644|-1|chr10_76993727_76995788;
chr10:79660000-79685000	1	2	4.94888	68050.5	272	135829	DLG5|135829|ENSG00000151208|-1|chr10_79550549_79686378; RN7SL284P|272|ENSG00000243446|-1|chr10_79672032_79672304;
chr10:79780000-79805000	5	2	1143.36	38724	23052	54396	POLR3A|54396|ENSG00000148606|-1|chr10_79734907_79789303; RPS24|23052|ENSG00000138326|+1|chr10_79793518_79816570;
chr10:80590000-80615000	1	0	0
chr10:80695000-80735000	1	1	0.0848659	124567	124567	124567	ZMIZ1-AS1|124567|ENSG00000224596|-1|chr10_80703085_80827652;
chr10:80845000-80885000	1	1	9.92606	247484	247484	247484	ZMIZ1|247484|ENSG00000108175|+1|chr10_80828792_81076276;
chr10:80965000-80990000	1	1	9.92606	247484	247484	247484	ZMIZ1|247484|ENSG00000108175|+1|chr10_80828792_81076276;
chr10:81025000-81050000	6	1	9.92606	247484	247484	247484	ZMIZ1|247484|ENSG00000108175|+1|chr10_80828792_81076276;
chr10:82195000-82235000	6	2	14.6638	40530.5	2104	78957	RP11-137H2.6|2104|ENSG00000271738|+1|chr10_82194765_82196869; TSPAN14|78957|ENSG00000108219|+1|chr10_82213922_82292879;
chr10:85915000-85940000	6	1	3.21574	11556	11556	11556	C10orf99|11556|ENSG00000188373|+1|chr10_85933494_85945050;
chr10:88135000-88160000	5	0	0
chr10:91090000-91115000	6	2	56.7289	107032	13077	200988	LIPA|200988|ENSG00000107798|-1|chr10_90973326_91174314; IFIT3|13077|ENSG00000119917|+1|chr10_91087651_91100728;
chr10:97585000-97610000	3	3	161.967	180923	40250	337032	ENTPD1|165487|ENSG00000138185|+1|chr10_97471536_97637023; ENTPD1-AS1|337032|ENSG00000226688|-1|chr10_97512963_97849995; RP11-429G19.3|40250|ENSG00000240527|+1|chr10_97593265_97633515;
chr10:98455000-98480000	6	1	93.3787	127202	127202	127202	PIK3AP1|127202|ENSG00000155629|-1|chr10_98353069_98480271;
chr10:99100000-99125000	1	2	7.43937	26730.5	8449	45012	RP11-452K12.4|8449|ENSG00000225850|+1|chr10_99094321_99102770; RRP12|45012|ENSG00000052749|-1|chr10_99116115_99161127;
chr10:99160000-99185000	5	4	11.605	17534	112	45012	RRP12|45012|ENSG00000052749|-1|chr10_99116115_99161127; RP11-452K12.7|18409|ENSG00000231970|+1|chr10_99160872_99179281; AL355490.1|6603|ENSG00000224474|-1|chr10_99179228_99185831; Y_RNA|112|ENSG00000200737|-1|chr10_99180952_99181064;
chr10:99205000-99230000	4	3	142.044	20515	9875	40470	EXOSC1|9875|ENSG00000171311|-1|chr10_99195899_99205774; ZDHHC16|11200|ENSG00000171307|+1|chr10_99205927_99217127; MMS19|40470|ENSG00000155229|-1|chr10_99218081_99258551;
chr10:100165000-100190000	1	2	60.306	31174	30729	31619	PYROXD2|31619|ENSG00000119943|-1|chr10_100143322_100174941; HPS1|30729|ENSG00000107521|-1|chr10_100175955_100206684;
chr10:102730000-102755000	4	5	53.5395	9330	99	18057	MRPL43|18057|ENSG00000055950|-1|chr10_102729215_102747272; SEMA4G|16353|ENSG00000095539|+1|chr10_102729275_102745628; MIR608|99|ENSG00000207551|+1|chr10_102734742_102734841; RP11-108L7.4|5107|ENSG00000236662|-1|chr10_102740264_102745371; C10orf2|7034|ENSG00000107815|+1|chr10_102747124_102754158;
chr10:104185000-104225000	4	5	55.6979	7627.2	72	15653	CUEDC2|9416|ENSG00000107874|-1|chr10_104183002_104192418; MIR146B|72|ENSG00000202569|+1|chr10_104196269_104196341; RP11-18I14.10|11289|ENSG00000269609|+1|chr10_104209574_104220863; C10orf95|1706|ENSG00000120055|-1|chr10_104209594_104211300; TMEM180|15653|ENSG00000138111|+1|chr10_104221149_104236802;
chr10:105235000-105275000	1	3	0.356921	47599.7	6436	98573	CALHM3|6436|ENSG00000183128|-1|chr10_105232561_105238997; RP11-225H22.5|37790|ENSG00000235470|-1|chr10_105239360_105277150; NEURL1|98573|ENSG00000107954|+1|chr10_105253736_105352309;
chr10:105460000-105485000	1	1	4.67873	267016	267016	267016	SH3PXD2A|267016|ENSG00000107957|-1|chr10_105348285_105615301;
chr10:112180000-112235000	1	3	0.385737	22706.3	144	67364	RP11-525A16.4|67364|ENSG00000273143|-1|chr10_112188598_112255962; AL355512.1|144|ENSG00000221359|+1|chr10_112193999_112194143; HMGB3P5|611|ENSG00000237642|+1|chr10_112210387_112210998;
chr10:112255000-112280000	3	2	32.1397	40535	13706	67364	RP11-525A16.4|67364|ENSG00000273143|-1|chr10_112188598_112255962; DUSP5|13706|ENSG00000138166|+1|chr10_112257596_112271302;
chr10:112300000-112325000	4	1	0	739	739	739	RPL7P35|739|ENSG00000233518|-1|chr10_112309873_112310612;
chr10:116140000-116165000	1	1	1.98092	109932	109932	109932	AFAP1L2|109932|ENSG00000169129|-1|chr10_116054583_116164515;
chr10:120970000-120995000	1	3	5.04796	83848.7	287	248030	GRK5|248030|ENSG00000198873|+1|chr10_120967101_121215131; GRK5-IT1|3229|ENSG00000228485|+1|chr10_120968043_120971272; RN7SL749P|287|ENSG00000242853|+1|chr10_120972369_120972656;
chr10:121120000-121145000	1	2	4.21624	124050	71	248030	GRK5|248030|ENSG00000198873|+1|chr10_120967101_121215131; MIR4681|71|ENSG00000265719|+1|chr10_121137484_121137555;
chr10:121240000-121280000	4	1	73.6877	42880	42880	42880	RGS10|42880|ENSG00000148908|-1|chr10_121259340_121302220;
chr10:121450000-121475000	6	0	0
chr10:126380000-126420000	4	3	6.31017	103405	10592	174647	RP11-12J10.3|174647|ENSG00000258539|-1|chr10_126305649_126480296; FAM53B|124977|ENSG00000189319|-1|chr10_126307861_126432838; FAM53B-AS1|10592|ENSG00000233334|+1|chr10_126392194_126402786;
chr11:6640000-6665000	4	5	45.9761	9534.2	871	34529	TPP1|6692|ENSG00000166340|-1|chr11_6634000_6640692; RP11-732A19.9|974|ENSG00000255680|+1|chr11_6640021_6640995; DCHS1|34529|ENSG00000166341|-1|chr11_6642556_6677085; RP11-732A19.5|871|ENSG00000255390|+1|chr11_6642682_6643553; RP11-732A19.6|4605|ENSG00000255410|+1|chr11_6651834_6656439;
chr11:35125000-35165000	6	3	80.8677	33011	124	93532	AL356215.1|124|ENSG00000269766|-1|chr11_35150091_35150215; RP4-607I7.1|5377|ENSG00000255521|-1|chr11_35154202_35159579; CD44|93532|ENSG00000026508|+1|chr11_35160417_35253949;
chr11:44590000-44630000	4	3	58.8297	19565.3	829	55936	CD82|55936|ENSG00000085117|+1|chr11_44585977_44641913; RP11-58K22.5|829|ENSG00000254693|-1|chr11_44626058_44626887; RP11-58K22.4|1931|ENSG00000255092|-1|chr11_44627720_44629651;
chr11:46360000-46385000	5	1	41.9237	47649	47649	47649	DGKZ|47649|ENSG00000149091|+1|chr11_46354455_46402104;
chr11:47425000-47450000	5	3	67.6641	14359.7	7673	26042	RP11-750H9.5|26042|ENSG00000255197|-1|chr11_47404699_47430741; SLC39A13|9364|ENSG00000165915|+1|chr11_47428683_47438047; PSMC3|7673|ENSG00000165916|-1|chr11_47440320_47447993;
chr11:60590000-60615000	5	3	28.4066	8418	6969	9275	RP11-804A23.2|6969|ENSG00000255959|-1|chr11_60603469_60610438; RP11-804A23.4|9275|ENSG00000256813|-1|chr11_60609279_60618554; CCDC86|9010|ENSG00000110104|+1|chr11_60609544_60618554;
chr11:62355000-62395000	5	8	166.791	12570	244	31928	MIR3654|31928|ENSG00000255508|-1|chr11_62327075_62359003; TUT1|17132|ENSG00000149016|-1|chr11_62342517_62359649; MTA2|8626|ENSG00000149480|-1|chr11_62360686_62369312; EML3|10547|ENSG00000149499|-1|chr11_62369690_62380237; RP11-831H9.3|244|ENSG00000254964|+1|chr11_62373633_62373877; ROM1|3398|ENSG00000149489|+1|chr11_62379194_62382592; B3GAT3|6879|ENSG00000149541|-1|chr11_62382768_62389647; GANAB|…
chr11:64680000-64705000	5	4	7.40367	18905	1417	34568	ATG2A|22715|ENSG00000110046|-1|chr11_64662007_64684722; PPP2R5B|16920|ENSG00000068971|+1|chr11_64685025_64701945; GPHA2|1417|ENSG00000149735|-1|chr11_64701943_64703360; C11orf85|34568|ENSG00000168070|-1|chr11_64704989_64739557;
chr11:64785000-64810000	4	5	42.7473	10535	1125	26388	ARL2|8071|ENSG00000213465|+1|chr11_64781585_64789656; RP11-399J13.3|26388|ENSG00000273003|+1|chr11_64781654_64808042; AP000436.4|1125|ENSG00000270775|-1|chr11_64792862_64793987; SNX15|13164|ENSG00000110025|+1|chr11_64794880_64808044; SAC3D1|3927|ENSG00000168061|+1|chr11_64808373_64812300;
chr11:64830000-64870000	5	4	113.413	12242.8	4175	22536	CDCA5|17864|ENSG00000146670|-1|chr11_64833772_64851636; ZFPL1|4175|ENSG00000162300|+1|chr11_64851695_64855870; TMEM262|4396|ENSG00000187066|-1|chr11_64852451_64856847; VPS51|22536|ENSG00000149823|+1|chr11_64856796_64879332;
chr11:65115000-65155000	5	5	60.3696	13127.4	2846	26926	DPF2|19495|ENSG00000133884|+1|chr11_65101225_65120720; TIGD3|2846|ENSG00000173825|+1|chr11_65122238_65125084; RP11-867O8.5|7861|ENSG00000255478|+1|chr11_65134909_65142770; SLC25A45|8509|ENSG00000162241|-1|chr11_65142663_65151172; FRMD8|26926|ENSG00000126391|+1|chr11_65154070_65180996;
chr11:65625000-65650000	3	4	517.856	15153.5	3932	39004	CFL1|39004|ENSG00000172757|-1|chr11_65590493_65629497; MUS81|10527|ENSG00000172732|+1|chr11_65624597_65635124; EFEMP2|7151|ENSG00000172638|-1|chr11_65633912_65641063; CTSW|3932|ENSG00000172543|+1|chr11_65647280_65651212;
chr11:66840000-66865000	1	0	0
chr11:67410000-67435000	5	3	10.7754	9656.67	1828	19038	ACY3|8104|ENSG00000132744|-1|chr11_67410026_67418130; AP003385.2|1828|ENSG00000227834|-1|chr11_67419047_67420875; ALDH3B2|19038|ENSG00000132746|-1|chr11_67429633_67448671;
chr11:68865000-68890000	1	1	0.0247855	5601	5601	5601	RP11-554A11.7|5601|ENSG00000260895|+1|chr11_68870961_68876562;
chr11:72120000-72145000	4	2	21.8205	71793	1363	142223	CLPB|142223|ENSG00000162129|-1|chr11_72003469_72145692; RP11-7N14.1|1363|ENSG00000256403|+1|chr11_72121760_72123123;
chr11:72390000-72415000	1	3	54.8366	40798.7	5133	108530	ARAP1|108530|ENSG00000186635|-1|chr11_72396114_72504644; ARAP1-AS1|8733|ENSG00000256007|+1|chr11_72396120_72404853; ARAP1-AS2|5133|ENSG00000245148|+1|chr11_72411519_72416652;
chr11:72450000-72475000	4	2	55.0521	73741	38952	108530	ARAP1|108530|ENSG00000186635|-1|chr11_72396114_72504644; STARD10|38952|ENSG00000214530|-1|chr11_72465774_72504726;
chr11:72480000-72520000	5	3	55.0521	49181.3	62	108530	ARAP1|108530|ENSG00000186635|-1|chr11_72396114_72504644; STARD10|38952|ENSG00000214530|-1|chr11_72465774_72504726; MIR4692|62|ENSG00000265064|+1|chr11_72494575_72494637;
chr11:72885000-72910000	5	1	2.80809	5002	5002	5002	RP11-800A3.3|5002|ENSG00000256568|+1|chr11_72887739_72892741;
chr11:72930000-72955000	1	2	0.0161959	10707	3360	18054	P2RY2|18054|ENSG00000175591|+1|chr11_72929343_72947397; RP11-800A3.4|3360|ENSG00000260401|+1|chr11_72950020_72953380;
chr11:72990000-73015000	1	1	0.0706726	34112	34112	34112	P2RY6|34112|ENSG00000171631|+1|chr11_72975550_73009662;
chr11:73080000-73120000	6	5	40.1796	57195.2	877	197702	ARHGEF17|60802|ENSG00000110237|+1|chr11_73019334_73080136; RELT|21210|ENSG00000054967|+1|chr11_73087309_73108519; RP11-809N8.2|877|ENSG00000256928|-1|chr11_73106604_73107481; FAM168A|197702|ENSG00000054965|-1|chr11_73111532_73309234; RP11-809N8.4|5385|ENSG00000256448|+1|chr11_73116342_73121727;
chr11:73335000-73375000	1	2	1.59552	8599.5	558	16641	AP000860.2|558|ENSG00000270323|+1|chr11_73351524_73352082; PLEKHB1|16641|ENSG00000021300|+1|chr11_73357223_73373864;
chr11:73725000-73750000	1	1	11.6514	158492	158492	158492	C2CD3|158492|ENSG00000168014|-1|chr11_73723763_73882255;
chr11:75030000-75055000	1	2	4.52767	43870.5	94	87647	ARRB1|87647|ENSG00000137486|-1|chr11_74975226_75062873; MIR326|94|ENSG00000199090|-1|chr11_75046136_75046230;
chr11:75150000-75220000	1	2	9.01705	46358.5	1454	91263	GDPD5|91263|ENSG00000158555|-1|chr11_75145685_75236948; RP11-939C17.4|1454|ENSG00000254460|-1|chr11_75217982_75219436;
chr11:75240000-75265000	1	0	0
chr11:75840000-75865000	4	2	19.1808	164222	416	328027	UVRAG|328027|ENSG00000198382|+1|chr11_75526212_75854239; CTD-2011F17.2|416|ENSG00000255421|-1|chr11_75848359_75848775;
chr11:75885000-75910000	1	2	0.0416957	14378.5	4346	24411	WNT11|24411|ENSG00000085741|-1|chr11_75897369_75921780; RP11-619A14.2|4346|ENSG00000254933|+1|chr11_75901769_75906115;
chr11:75930000-75955000	4	0	0
chr11:76365000-76405000	4	4	2.95632	12673	2543	28116	RP11-672A2.4|2543|ENSG00000254810|-1|chr11_76365213_76367756; AP001189.4|6810|ENSG00000236304|+1|chr11_76368100_76374910; LRRC32|13223|ENSG00000137507|-1|chr11_76368568_76381791; RP11-672A2.3|28116|ENSG00000254975|+1|chr11_76386123_76414239;
chr11:76875000-76900000	1	1	0.011375	86974	86974	86974	MYO7A|86974|ENSG00000137474|+1|chr11_76839310_76926284;
chr11:77880000-77905000	1	3	7.5107	26341.3	17573	35552	KCTD21-AS1|35552|ENSG00000246174|+1|chr11_77850817_77886369; KCTD21|17573|ENSG00000188997|-1|chr11_77882295_77899868; USP35|25899|ENSG00000118369|+1|chr11_77899858_77925757;
chr11:111310000-111335000	1	3	46.3076	37211	1443	103378	POU2AF1|103378|ENSG00000110777|-1|chr11_111222977_111326355; RP11-794P6.3|1443|ENSG00000255208|+1|chr11_111320593_111322036; RP11-794P6.2|6812|ENSG00000255093|+1|chr11_111322064_111328876;
chr11:115780000-115805000	3	1	0.0792951	10221	10221	10221	AP000797.4|10221|ENSG00000257067|+1|chr11_115803492_115813713;
chr11:117805000-117830000	6	0	0
chr11:117850000-117890000	6	2	14.7618	43077	15133	71021	IL10RA|15133|ENSG00000110324|+1|chr11_117857063_117872196; TMPRSS4-AS1|71021|ENSG00000255274|-1|chr11_117886487_117957508;
chr11:117910000-117965000	1	3	0.265839	38724.3	300	71021	TMPRSS4-AS1|71021|ENSG00000255274|-1|chr11_117886487_117957508; Metazoa_SRP|300|ENSG00000272075|+1|chr11_117937952_117938252; TMPRSS4|44852|ENSG00000137648|+1|chr11_117947753_117992605;
chr11:118990000-119015000	4	1	22.2462	14455	14455	14455	HINFP|14455|ENSG00000172273|+1|chr11_118992297_119006752;
chr11:119035000-119075000	1	3	5.75485	9782	4766	17448	NLRX1|17448|ENSG00000160703|+1|chr11_119037277_119054725; PDZD3|4766|ENSG00000172367|+1|chr11_119056166_119060932; CCDC153|7132|ENSG00000248712|-1|chr11_119060347_119067479;
chr11:119200000-119225000	1	5	12.2938	5404.8	1060	7731	RNF26|2786|ENSG00000173456|+1|chr11_119205237_119208023; RP11-334E6.10|1060|ENSG00000245385|-1|chr11_119206959_119208019; C1QTNF5|7731|ENSG00000223953|-1|chr11_119209652_119217383; MFRP|7716|ENSG00000259159|-1|chr11_119209652_119217368; MFRP|7731|ENSG00000235718|-1|chr11_119209652_119217383;
chr11:120070000-120140000	1	3	3.56299	39681	16173	83304	OAF|19566|ENSG00000184232|+1|chr11_120081475_120101041; POU2F3|83304|ENSG00000137709|+1|chr11_120107349_120190653; RP11-778O17.4|16173|ENSG00000259541|-1|chr11_120120468_120136641;
chr11:120685000-120710000	1	1	2.39933	477145	477145	477145	GRIK4|477145|ENSG00000149403|+1|chr11_120382468_120859613;
chr11:120790000-120815000	1	2	2.44004	238848	552	477145	GRIK4|477145|ENSG00000149403|+1|chr11_120382468_120859613; HMGB1P42|552|ENSG00000254735|-1|chr11_120806811_120807363;
chr11:126055000-126080000	1	2	28.9552	5005	416	9594	RPUSD4|9594|ENSG00000165526|-1|chr11_126071993_126081587; RP11-50B3.4|416|ENSG00000254694|-1|chr11_126078506_126078922;
chr11:128485000-128510000	6	3	0.00204515	21368	896	57269	RP11-264E20.2|896|ENSG00000270160|-1|chr11_128484235_128485131; RP11-264E20.1|5939|ENSG00000255465|-1|chr11_128485762_128491701; RP11-744N12.3|57269|ENSG00000245008|-1|chr11_128499548_128556817;
chr11:128590000-128630000	4	1	24.3967	126732	126732	126732	FLI1|126732|ENSG00000151702|+1|chr11_128556430_128683162;
chr12:660000-700000	1	5	23.5485	40788.8	59	103145	B4GALNT3|103145|ENSG00000139044|+1|chr12_569530_672675; NINJ2|99483|ENSG00000171840|-1|chr12_673462_772945; RP5-1154L15.2|621|ENSG00000256020|-1|chr12_695031_695652; RNU7-103P|59|ENSG00000238370|-1|chr12_698696_698755; RP5-1154L15.1|636|ENSG00000255825|+1|chr12_699799_700435;
chr12:6540000-6565000	3	4	85.7479	8649.5	354	14827	RP1-102E24.9|354|ENSG00000224906|+1|chr12_6547664_6548018; CD27-AS1|12566|ENSG00000215039|-1|chr12_6548167_6560733; CD27|6851|ENSG00000139193|+1|chr12_6554033_6560884; TAPBPL|14827|ENSG00000139192|+1|chr12_6560856_6575683;
chr12:6735000-6775000	4	4	30.5882	12168.5	8809	17612	LPAR5|17612|ENSG00000184574|-1|chr12_6728001_6745613; ACRBP|9385|ENSG00000111644|-1|chr12_6747241_6756626; ING4|12868|ENSG00000111653|-1|chr12_6759446_6772314; RP4-761J14.8|8809|ENSG00000219410|+1|chr12_6772426_6781235;
chr12:6855000-6880000	5	2	98.5261	12452.5	5434	19471	MLF2|19471|ENSG00000089693|-1|chr12_6857170_6876641; PTMS|5434|ENSG00000159335|+1|chr12_6874682_6880116;
chr12:7020000-7045000	5	3	97.943	22828	9952	40674	LRRC23|40674|ENSG00000010626|+1|chr12_6982733_7023407; ENO2|9952|ENSG00000111674|+1|chr12_7022909_7032861; ATN1|17858|ENSG00000111676|+1|chr12_7033626_7051484;
chr12:11690000-11745000	6	4	8.93186	14241.2	61	42339	RP11-434C1.2|14443|ENSG00000256237|-1|chr12_11694329_11708772; AC007450.1|122|ENSG00000221128|-1|chr12_11694857_11694979; RNU7-60P|61|ENSG00000251747|+1|chr12_11699413_11699474; RP11-434C1.1|42339|ENSG00000247157|+1|chr12_11700964_11743303;
chr12:11915000-11940000	3	1	20.5175	245548	245548	245548	ETV6|245548|ENSG00000139083|+1|chr12_11802788_12048336;
chr12:11960000-12000000	6	1	20.5175	245548	245548	245548	ETV6|245548|ENSG00000139083|+1|chr12_11802788_12048336;
chr12:12095000-12120000	1	0	0
chr12:12155000-12195000	6	0	0
chr12:12965000-12990000	4	2	116.463	60361.5	16665	104058	APOLD1|104058|ENSG00000178878|+1|chr12_12878851_12982909; DDX47|16665|ENSG00000213782|+1|chr12_12966250_12982915;
chr12:31445000-31470000	4	3	70.9749	15661.7	99	46474	FAM60A|46474|ENSG00000139146|-1|chr12_31433518_31479992; snoU13|99|ENSG00000238661|+1|chr12_31456651_31456750; RP11-627K11.3|412|ENSG00000256176|+1|chr12_31464551_31464963;
chr12:48105000-48145000	1	3	2.9974	29470	15833	36368	RP1-197B17.3|36209|ENSG00000257433|+1|chr12_48099868_48136077; ENDOU|15833|ENSG00000111405|-1|chr12_48103517_48119350; RAPGEF3|36368|ENSG00000079337|-1|chr12_48128455_48164823;
chr12:48240000-48280000	4	2	2.58994	60193.5	18876	101511	VDR|101511|ENSG00000111424|-1|chr12_48235320_48336831; RP11-89H19.1|18876|ENSG00000205537|+1|chr12_48276432_48295308;
chr12:48345000-48370000	1	2	146.804	18415	5309	31521	TMEM106C|5309|ENSG00000134291|+1|chr12_48357352_48362661; COL2A1|31521|ENSG00000139219|-1|chr12_48366748_48398269;
chr12:49170000-49195000	1	3	1.40048	8247.67	510	22845	ADCY6|22845|ENSG00000174233|-1|chr12_49159975_49182820; RP11-579D7.4|1388|ENSG00000257660|+1|chr12_49182930_49184318; RP11-579D7.8|510|ENSG00000271547|-1|chr12_49194359_49194869;
chr12:49440000-49465000	5	2	21.1682	23069.5	5340	40799	KMT2D|40799|ENSG00000167548|-1|chr12_49412758_49453557; RHEBL1|5340|ENSG00000167550|-1|chr12_49458468_49463808;
chr12:50025000-50080000	1	2	27.469	73336	70224	76448	PRPF40B|76448|ENSG00000110844|+1|chr12_49962001_50038449; FMNL3|70224|ENSG00000161791|-1|chr12_50031724_50101948;
chr12:50130000-50170000	4	2	443.349	28692.5	176	57209	TMBIM6|57209|ENSG00000139644|+1|chr12_50101508_50158717; LSM6P2|176|ENSG00000257730|+1|chr12_50164743_50164919;
chr12:50490000-50515000	5	4	153.784	21235.2	7500	53223	SMARCD1|15740|ENSG00000066117|+1|chr12_50478755_50494495; GPD1|7500|ENSG00000167588|+1|chr12_50497602_50505102; COX14|8478|ENSG00000178449|+1|chr12_50505762_50514240; RP4-605O3.4|53223|ENSG00000272368|+1|chr12_50505980_50559203;
chr12:51555000-51610000	1	3	27.9856	36781.3	106	79480	TFCP2|79480|ENSG00000135457|-1|chr12_51487446_51566926; RNU6-199P|106|ENSG00000199824|+1|chr12_51556684_51556790; POU6F1|30758|ENSG00000184271|-1|chr12_51580719_51611477;
chr12:51630000-51655000	4	2	158.897	29701	26332	33070	DAZAP2|33070|ENSG00000183283|+1|chr12_51632076_51665146; SMAGP|26332|ENSG00000170545|-1|chr12_51638342_51664674;
chr12:51720000-51760000	1	2	13.607	29928	18236	41620	CELA1|18236|ENSG00000139610|-1|chr12_51722227_51740463; GALNT6|41620|ENSG00000139629|-1|chr12_51745031_51786651;
chr12:52410000-52435000	5	1	4.37092	36675	36675	36675	NR4A1|36675|ENSG00000123358|+1|chr12_52416616_52453291;
chr12:52515000-52570000	1	1	0.00505219	23004	23004	23004	KRT80|23004|ENSG00000167767|-1|chr12_52562780_52585784;
chr12:53640000-53695000	4	5	574.335	8359.4	1649	25344	MFSD5|3154|ENSG00000182544|+1|chr12_53645035_53648189; ESPL1|25344|ENSG00000135476|+1|chr12_53662083_53687427; PFDN5|4159|ENSG00000123349|+1|chr12_53689075_53693234; RP11-680A11.5|1649|ENSG00000257605|-1|chr12_53692449_53694098; C12orf10|7491|ENSG00000139637|+1|chr12_53693470_53700961;
chr12:53805000-53830000	1	2	18.7427	21974.5	7679	36270	SP1|36270|ENSG00000185591|+1|chr12_53773960_53810230; AMHR2|7679|ENSG00000135409|+1|chr12_53817639_53825318;
chr12:54585000-54625000	5	1	41.3748	49162	49162	49162	CBX5|49162|ENSG00000094916|-1|chr12_54624724_54673886;
chr12:54750000-54790000	5	5	16.495	61125.2	2042	144027	RP11-753H16.3|144027|ENSG00000258137|+1|chr12_54747445_54891472; RP11-753H16.5|113193|ENSG00000258086|+1|chr12_54747576_54860769; GPR84|2042|ENSG00000139572|-1|chr12_54756229_54758271; ZNF385A|22165|ENSG00000161642|-1|chr12_54762917_54785082; ITGA5|24199|ENSG00000161638|-1|chr12_54789045_54813244;
chr12:56085000-56155000	5	10	473.293	20418.7	282	70271	ITGA7|31475|ENSG00000135424|-1|chr12_56078352_56109827; RP11-644F5.10|8667|ENSG00000258311|+1|chr12_56109820_56118487; BLOC1S1|4051|ENSG00000135441|+1|chr12_56109820_56113871; RDH5|4338|ENSG00000135437|+1|chr12_56114151_56118489; CD63|4384|ENSG00000135404|-1|chr12_56119107_56123491; RP11-644F5.11|1579|ENSG00000258056|+1|chr12_56122888_56124467; RP11-644F5.12|282|ENSG00000257384|-1|chr12_56126150_…
chr12:56205000-56230000	5	6	238.304	27237	3960	70271	SARNP|65293|ENSG00000205323|-1|chr12_56146247_56211540; RP11-762I7.5|70271|ENSG00000257390|-1|chr12_56151059_56221330; ORMDL2|3960|ENSG00000123353|+1|chr12_56211703_56215663; DNAJC14|9864|ENSG00000135392|-1|chr12_56214744_56224608; TMEM198B|6501|ENSG00000182796|+1|chr12_56223529_56230030; MMP19|7533|ENSG00000123342|-1|chr12_56229217_56236750;
chr12:56355000-56380000	5	5	83.3392	9451.8	603	20793	PMEL|19212|ENSG00000185664|-1|chr12_56347889_56367101; CDK2|6015|ENSG00000123374|+1|chr12_56360553_56366568; RP11-973D8.4|636|ENSG00000258554|-1|chr12_56360622_56361258; RAB5B|20793|ENSG00000111540|+1|chr12_56367697_56388490; RP11-603J24.7|603|ENSG00000237493|-1|chr12_56374216_56374819;
chr12:56505000-56545000	5	8	3735.79	8621.62	971	26421	PA2G4|9588|ENSG00000170515|+1|chr12_56498103_56507691; RP11-603J24.17|9291|ENSG00000257553|-1|chr12_56498398_56507689; RPL41|1357|ENSG00000229117|+1|chr12_56510370_56511727; ZC3H10|4335|ENSG00000135482|+1|chr12_56511943_56516278; ESYT1|26421|ENSG00000139641|+1|chr12_56512034_56538455; RP11-603J24.6|971|ENSG00000258345|-1|chr12_56512752_56513723; RP11-603J24.5|9586|ENSG00000258317|-1|chr12_5651381…
chr12:56580000-56605000	5	4	63.6265	18047.5	249	27925	RP11-977G19.5|27925|ENSG00000258199|-1|chr12_56556143_56584068; SMARCC2|26584|ENSG00000139613|-1|chr12_56556767_56583351; RN7SL770P|249|ENSG00000266023|+1|chr12_56588931_56589180; RNF41|17432|ENSG00000181852|-1|chr12_56598285_56615717;
chr12:56640000-56665000	4	3	15.3721	9001	2311	20584	ANKRD52|20584|ENSG00000139645|-1|chr12_56631591_56652175; COQ10A|4108|ENSG00000135469|+1|chr12_56660642_56664750; RP11-977G19.14|2311|ENSG00000258260|-1|chr12_56661577_56663888;
chr12:56685000-56710000	5	5	141.157	16115.4	581	30143	CS|28693|ENSG00000062485|-1|chr12_56665483_56694176; RP11-977G19.10|30143|ENSG00000144785|-1|chr12_56679700_56709843; RP11-977G19.11|14666|ENSG00000257303|+1|chr12_56693926_56708592; RP11-977G19.12|581|ENSG00000257740|+1|chr12_56702652_56703233; CNPY2|6494|ENSG00000257727|-1|chr12_56703626_56710120;
chr12:56790000-56815000	1	1	12.1618	32284	32284	32284	TIMELESS|32284|ENSG00000111602|-1|chr12_56810903_56843187;
chr12:56820000-56845000	4	2	12.3159	25974	19664	32284	TIMELESS|32284|ENSG00000111602|-1|chr12_56810903_56843187; MIP|19664|ENSG00000135517|-1|chr12_56843286_56862950;
chr12:57495000-57520000	5	2	96.2935	18415.5	100	36731	STAT6|36731|ENSG00000166888|-1|chr12_57489191_57525922; AC023237.1|100|ENSG00000263832|-1|chr12_57515445_57515545;
chr12:57615000-57640000	5	5	119.309	5787.4	123	9654	NXPH4|9654|ENSG00000182379|+1|chr12_57610578_57620232; Y_RNA|123|ENSG00000202067|+1|chr12_57621757_57621880; SHMT2|5608|ENSG00000182199|+1|chr12_57623110_57628718; NDUFA4L2|5812|ENSG00000185633|-1|chr12_57628686_57634498; STAC3|7740|ENSG00000185482|-1|chr12_57637236_57644976;
chr12:63165000-63190000	1	1	0.427851	291055	291055	291055	PPM1H|291055|ENSG00000111110|-1|chr12_63037762_63328817;
chr12:69180000-69205000	6	4	72.786	21741.5	468	47622	SLC35E3|47622|ENSG00000175782|+1|chr12_69139886_69187508; AC124890.1|1618|ENSG00000251695|+1|chr12_69186125_69187743; RP11-611O2.2|468|ENSG00000256678|-1|chr12_69198791_69199259; MDM2|37258|ENSG00000135679|+1|chr12_69201956_69239214;
chr13:24550000-24575000	1	3	5.41755	241272	55217	341330	RP11-307N16.6|341330|ENSG00000273167|+1|chr13_24553839_24895169; SPATA13|327268|ENSG00000182957|+1|chr13_24553944_24881212; RP11-309I15.1|55217|ENSG00000228741|+1|chr13_24553949_24609166;
chr13:28585000-28610000	4	1	0.0345077	97318	97318	97318	FLT3|97318|ENSG00000122025|-1|chr13_28577411_28674729;
chr13:30700000-30740000	4	2	0.029758	4127.5	520	7735	LINC00384|7735|ENSG00000232117|-1|chr13_30726023_30733758; LINC00385|520|ENSG00000232643|+1|chr13_30728203_30728723;
chr13:30955000-30980000	4	0	0
chr13:31000000-31025000	6	1	0.0677407	572	572	572	UBE2L5P|572|ENSG00000236444|+1|chr13_31002084_31002656;
chr13:31270000-31295000	1	0	0
chr13:31345000-31385000	1	1	0.0737913	7439	7439	7439	LINC00398|7439|ENSG00000237879|+1|chr13_31377343_31384782;
chr13:33520000-33545000	1	1	0	344	344	344	TOMM22P3|344|ENSG00000227604|-1|chr13_33528195_33528539;
chr13:34105000-34130000	6	1	0.00993148	321562	321562	321562	RP11-141M1.3|321562|ENSG00000230490|-1|chr13_33929343_34250905;
chr13:40780000-40820000	1	2	0.0570277	171	105	237	RPL17P51|237|ENSG00000271429|-1|chr13_40798762_40798999; RNY3P9|105|ENSG00000207458|+1|chr13_40800964_40801069;
chr13:41020000-41045000	1	1	0.0385821	30012	30012	30012	LINC00598|30012|ENSG00000215483|-1|chr13_41025131_41055143;
chr13:41080000-41105000	4	0	0
chr13:41215000-41285000	4	1	2.18871	110930	110930	110930	FOXO1|110930|ENSG00000150907|-1|chr13_41129804_41240734;
chr13:41350000-41390000	1	2	35.4692	10397	95	20699	SLC25A15|20699|ENSG00000102743|+1|chr13_41363548_41384247; MIR621|95|ENSG00000207652|+1|chr13_41384902_41384997;
chr13:41800000-41825000	1	1	22.3048	47237	47237	47237	MTRF1|47237|ENSG00000120662|-1|chr13_41790505_41837742;
chr13:42925000-42950000	4	1	0.00772241	419	419	419	FABP3P2|419|ENSG00000233259|-1|chr13_42943374_42943793;
chr13:45880000-45950000	4	6	1816.36	9553.67	129	50392	SNORA31|133|ENSG00000253051|-1|chr13_45910449_45910582; TPT1|4497|ENSG00000133112|-1|chr13_45911008_45915505; SNORA31|129|ENSG00000199477|-1|chr13_45911615_45911744; RP11-290D2.6|1144|ENSG00000273149|+1|chr13_45914174_45915318; TPT1-AS1|50392|ENSG00000170919|+1|chr13_45915480_45965872; RP11-290D2.3|1027|ENSG00000228886|+1|chr13_45924458_45925485;
chr13:46300000-46325000	1	0	0
chr13:47095000-47120000	4	0	0
chr13:47140000-47180000	6	1	15.0357	199872	199872	199872	LRCH1|199872|ENSG00000136141|+1|chr13_47127303_47327175;
chr13:49105000-49130000	4	1	8.66073	44274	44274	44274	RCBTB2|44274|ENSG00000136161|-1|chr13_49063095_49107369;
chr13:50185000-50240000	1	3	25.809	12219.7	334	30752	RP11-432M24.4|334|ENSG00000176882|+1|chr13_50194450_50194784; ARL11|5573|ENSG00000152213|+1|chr13_50202435_50208008; EBPL|30752|ENSG00000123179|-1|chr13_50234859_50265611;
chr13:52375000-52415000	4	2	6.41159	22543.5	8923	36164	DHRS12|36164|ENSG00000102796|-1|chr13_52342129_52378293; RP11-327P2.5|8923|ENSG00000231856|+1|chr13_52378433_52387356;
chr13:95855000-95895000	4	2	15.9944	140854	104	281604	ABCC4|281604|ENSG00000125257|-1|chr13_95672083_95953687; snoU13|104|ENSG00000238463|+1|chr13_95862598_95862702;
chr13:95930000-95970000	4	2	39.4112	140864	125	281604	ABCC4|281604|ENSG00000125257|-1|chr13_95672083_95953687; RNY3P8|125|ENSG00000223298|-1|chr13_95963084_95963209;
chr13:99185000-99240000	4	3	28.3998	43287.3	537	127739	STK24|127739|ENSG00000102572|-1|chr13_99102455_99230194; RP11-295B17.6|537|ENSG00000271437|+1|chr13_99205497_99206034; STK24-AS1|1586|ENSG00000224418|+1|chr13_99229498_99231084;
chr13:99845000-99870000	4	4	22.079	47669.2	298	185660	UBAC2-AS1|4333|ENSG00000228889|-1|chr13_99848631_99852964; UBAC2|185660|ENSG00000134882|+1|chr13_99853028_100038688; RN7SKP9|298|ENSG00000201793|+1|chr13_99857962_99858260; H2AFZP3|386|ENSG00000218502|-1|chr13_99867626_99868012;
chr13:99920000-99960000	6	2	203.449	99267.5	12875	185660	UBAC2|185660|ENSG00000134882|+1|chr13_99853028_100038688; GPR183|12875|ENSG00000169508|-1|chr13_99946784_99959659;
chr13:99995000-100035000	6	3	25.878	62090	97	185660	UBAC2|185660|ENSG00000134882|+1|chr13_99853028_100038688; MIR623|97|ENSG00000207719|+1|chr13_100008385_100008482; HMGB3P4|513|ENSG00000228808|+1|chr13_100024427_100024940;
chr13:100040000-100095000	6	1	0.2109	1281	1281	1281	CCR12P|1281|ENSG00000238241|-1|chr13_100060035_100061316;
chr13:111170000-111210000	1	1	10.0799	38663	38663	38663	RAB20|38663|ENSG00000139832|-1|chr13_111175417_111214080;
chr13:111260000-111285000	4	1	23.0804	24459	24459	24459	CARKD|24459|ENSG00000213995|+1|chr13_111267881_111292340;
chr14:22985000-23070000	3	33	486.358	1547.06	51	24370	TRAJ27|58|ENSG00000211862|+1|chr14_22985251_22985309; TRAJ26|59|ENSG00000211863|+1|chr14_22987424_22987483; TRAJ25|59|ENSG00000211864|+1|chr14_22987790_22987849; TRAJ24|62|ENSG00000211865|+1|chr14_22988947_22989009; TRAJ23|62|ENSG00000211866|+1|chr14_22989394_22989456; TRAJ22|62|ENSG00000211867|+1|chr14_22991016_22991078; TRAJ21|54|ENSG00000211868|+1|chr14_22992573_22992627; TRAJ20|56|ENSG0000021…
chr14:24545000-24570000	5	3	25.8632	19571.7	7263	34907	CPNE6|7263|ENSG00000100884|+1|chr14_24540046_24547309; NRL|34907|ENSG00000129535|-1|chr14_24549316_24584223; PCK2|16545|ENSG00000100889|+1|chr14_24563262_24579807;
chr14:24665000-24690000	5	8	384.106	12258.8	2133	24330	TM9SF1|24330|ENSG00000100926|-1|chr14_24658349_24682679; TM9SF1|24316|ENSG00000254692|-1|chr14_24658363_24682679; TSSK4|2665|ENSG00000139908|+1|chr14_24674903_24677568; CHMP4A|4286|ENSG00000254505|-1|chr14_24678789_24683075; AL136419.6|6341|ENSG00000260669|-1|chr14_24678852_24685193; MDP1|2133|ENSG00000213920|-1|chr14_24683143_24685276; NEDD8-MDP1|18397|ENSG00000255526|-1|chr14_24683161_24701558;…
chr14:24695000-24735000	5	6	433.048	10894.8	3031	18397	NEDD8-MDP1|18397|ENSG00000255526|-1|chr14_24683161_24701558; NEDD8|15602|ENSG00000129559|-1|chr14_24686058_24701660; GMPR2|6820|ENSG00000100938|+1|chr14_24701628_24708448; TINF2|3031|ENSG00000092330|-1|chr14_24708849_24711880; TGM1|15318|ENSG00000092295|-1|chr14_24718320_24733638; RABGGTA|6201|ENSG00000100949|-1|chr14_24734744_24740945;
chr14:24785000-24810000	1	4	15.4955	8106.5	4024	16744	LTB4R|6586|ENSG00000213903|+1|chr14_24780656_24787242; ADCY4|16744|ENSG00000129467|-1|chr14_24787555_24804299; RP11-934B9.3|5072|ENSG00000258973|-1|chr14_24801516_24806588; RIPK3|4024|ENSG00000129465|-1|chr14_24805227_24809251;
chr14:24890000-24915000	5	3	75.4306	6536.33	3139	12048	CBLN3|4422|ENSG00000139899|-1|chr14_24895738_24900160; KHNYN|12048|ENSG00000100441|+1|chr14_24898492_24910540; SDR39U1|3139|ENSG00000100445|-1|chr14_24908972_24912111;
chr14:50495000-50535000	6	5	4.69297	26635.6	712	50050	RP11-58E21.3|33916|ENSG00000258929|-1|chr14_50474031_50507947; RP11-58E21.5|50050|ENSG00000273065|-1|chr14_50505863_50555913; RP11-58E21.7|47532|ENSG00000273307|-1|chr14_50508361_50555893; PDLIM1P1|968|ENSG00000270788|+1|chr14_50517086_50518054; RP11-58E21.1|712|ENSG00000243038|+1|chr14_50519575_50520287;
chr14:62015000-62040000	4	4	66.3693	148687	14340	363417	PRKCH|363417|ENSG00000027075|+1|chr14_61654277_62017694; RP11-47I22.4|128836|ENSG00000258989|+1|chr14_61995846_62124682; RP11-47I22.2|14340|ENSG00000250548|-1|chr14_62023031_62037371; RP11-47I22.3|88156|ENSG00000232774|+1|chr14_62037258_62125414;
chr14:65675000-65700000	6	1	0.110077	9454	9454	9454	CTD-2509G16.2|9454|ENSG00000255002|-1|chr14_65679611_65689065;
chr14:65750000-65775000	6	1	4.37633	82310	82310	82310	CTD-2509G16.5|82310|ENSG00000258760|-1|chr14_65703198_65785508;
chr14:68735000-68790000	3	1	24.0822	910439	910439	910439	RAD51B|910439|ENSG00000182185|+1|chr14_68286496_69196935;
chr14:69200000-69225000	4	1	0	106	106	106	RNU6-921P|106|ENSG00000207089|-1|chr14_69202639_69202745;
chr14:69800000-69825000	4	1	0.110797	95189	95189	95189	GALNT16|95189|ENSG00000100626|+1|chr14_69725994_69821183;
chr14:72980000-73005000	6	1	7.35546	631498	631498	631498	RGS6|631498|ENSG00000182732|+1|chr14_72399156_73030654;
chr14:73100000-73125000	1	1	4.78196	274805	274805	274805	DPF3|274805|ENSG00000205683|-1|chr14_73086004_73360809;
chr14:75530000-75555000	4	3	56.8085	25246.7	14253	45225	ACYP1|16262|ENSG00000119640|-1|chr14_75519924_75536186; ZC2HC1C|14253|ENSG00000119703|+1|chr14_75530873_75545126; NEK9|45225|ENSG00000119638|-1|chr14_75548822_75594047;
chr14:75905000-75930000	1	1	5.0782	46395	46395	46395	JDP2|46395|ENSG00000140044|+1|chr14_75894419_75940814;
chr14:76010000-76050000	4	3	53.3605	37962.3	4700	84597	BATF|24590|ENSG00000156127|+1|chr14_75988768_76013358; AC007182.6|4700|ENSG00000224721|-1|chr14_76041231_76045931; FLVCR2|84597|ENSG00000119686|+1|chr14_76044960_76129557;
chr14:77405000-77430000	3	1	2.02844	6164	6164	6164	RP11-7F17.7|6164|ENSG00000258602|+1|chr14_77425981_77432145;
chr14:91685000-91710000	6	3	51.8307	65005	8323	165299	C14orf159|165299|ENSG00000133943|+1|chr14_91526677_91691976; GPR68|21393|ENSG00000119714|-1|chr14_91698876_91720269; CTD-2547L24.3|8323|ENSG00000258875|+1|chr14_91709103_91717426;
chr14:93035000-93075000	6	1	6.47824	175221	175221	175221	RIN3|175221|ENSG00000100599|+1|chr14_92980118_93155339;
chr14:93110000-93135000	4	1	6.47824	175221	175221	175221	RIN3|175221|ENSG00000100599|+1|chr14_92980118_93155339;
chr14:93155000-93180000	1	2	53.0336	110058	44895	175221	RIN3|175221|ENSG00000100599|+1|chr14_92980118_93155339; LGMN|44895|ENSG00000100600|-1|chr14_93170152_93215047;
chr14:93215000-93240000	4	1	46.5554	44895	44895	44895	LGMN|44895|ENSG00000100600|-1|chr14_93170152_93215047;
chr14:93440000-93465000	1	1	35.5792	179406	179406	179406	ITPK1|179406|ENSG00000100605|-1|chr14_93403259_93582665;
chr14:93470000-93510000	1	1	35.5792	179406	179406	179406	ITPK1|179406|ENSG00000100605|-1|chr14_93403259_93582665;
chr14:93530000-93555000	4	2	35.6561	92053	4700	179406	ITPK1|179406|ENSG00000100605|-1|chr14_93403259_93582665; ITPK1-AS1|4700|ENSG00000258730|+1|chr14_93533797_93538497;
chr14:93590000-93615000	1	1	0	399	399	399	RP11-371E8.2|399|ENSG00000258595|+1|chr14_93604411_93604810;
chr14:94400000-94440000	6	3	14.7634	15762.7	76	42638	ASB2|42638|ENSG00000100628|-1|chr14_94400499_94443137; RP11-131H24.4|4574|ENSG00000258987|+1|chr14_94405901_94410475; MIR4506|76|ENSG00000265768|-1|chr14_94414572_94414648;
chr14:94460000-94485000	1	1	0.086982	14424	14424	14424	LINC00521|14424|ENSG00000175699|+1|chr14_94463616_94478040;
chr14:95780000-95805000	4	2	9.80898	71943	5920	137966	CLMN|137966|ENSG00000165959|-1|chr14_95648277_95786243; RP11-725G5.2|5920|ENSG00000258630|+1|chr14_95795921_95801841;
chr14:95960000-95985000	6	1	0.834459	1775	1775	1775	RP11-1070N10.3|1775|ENSG00000258572|+1|chr14_95982473_95984248;
chr14:96110000-96135000	4	3	0.879478	19811	724	29374	RP11-1070N10.7|724|ENSG00000270038|+1|chr14_96110845_96111569; TCL6|29335|ENSG00000187621|+1|chr14_96116835_96146170; RP11-1070N10.6|29374|ENSG00000259084|+1|chr14_96129593_96158967;
chr14:102290000-102315000	4	3	108.426	57671.7	728	166191	PPP2R5C|166191|ENSG00000078304|+1|chr14_102228135_102394326; CTD-2017C7.1|6096|ENSG00000256705|-1|chr14_102299772_102305868; CTD-2017C7.3|728|ENSG00000259161|-1|chr14_102309731_102310459;
chr15:40335000-40360000	6	1	7.49979	27979	27979	27979	SRP14-AS1|27979|ENSG00000248508|+1|chr15_40331512_40359491;
chr15:40695000-40720000	4	1	22.582	30460	30460	30460	IVD|30460|ENSG00000128928|+1|chr15_40697686_40728146;
chr15:41085000-41110000	4	3	33.0232	20116	7483	39608	DNAJC17|39608|ENSG00000104129|-1|chr15_41060067_41099675; ZFYVE19|7483|ENSG00000166140|+1|chr15_41099284_41106767; PPP1R14D|13257|ENSG00000166143|-1|chr15_41107650_41120907;
chr15:41175000-41200000	5	2	5.6707	6038	2531	9545	VPS18|9545|ENSG00000104142|+1|chr15_41186628_41196173; RP11-540O11.1|2531|ENSG00000251161|+1|chr15_41199009_41201540;
chr15:41235000-41260000	1	2	2.52266	1841.5	133	3550	ISCA1P4|133|ENSG00000259405|-1|chr15_41240934_41241067; CHAC1|3550|ENSG00000128965|+1|chr15_41245160_41248710;
chr15:41805000-41830000	1	2	8.14689	18671	10249	27093	LTK|10249|ENSG00000062524|-1|chr15_41795836_41806085; RPAP1|27093|ENSG00000103932|-1|chr15_41809374_41836467;
chr15:52430000-52470000	1	3	7.17582	28745	101	70449	GNB5|70449|ENSG00000069966|-1|chr15_52413117_52483566; CTD-2184D3.7|15685|ENSG00000259709|+1|chr15_52416758_52432443; Y_RNA|101|ENSG00000206995|+1|chr15_52454948_52455049;
chr15:59675000-59700000	4	4	6.29661	38234.8	109	150856	FAM81A|150856|ENSG00000157470|+1|chr15_59664892_59815748; snoU13|109|ENSG00000238767|+1|chr15_59682407_59682516; RP11-356M20.2|783|ENSG00000259750|-1|chr15_59693420_59694203; RP11-356M20.1|1191|ENSG00000259674|-1|chr15_59699162_59700353;
chr15:64175000-64200000	6	1	4.22222	164997	164997	164997	DAPK2|164997|ENSG00000035664|-1|chr15_64199235_64364232;
chr15:64280000-64305000	4	1	4.22222	164997	164997	164997	DAPK2|164997|ENSG00000035664|-1|chr15_64199235_64364232;
chr15:65000000-65055000	1	3	0.0985696	18059	128	35695	AC100830.3|18354|ENSG00000259635|+1|chr15_64993447_65011801; RBPMS2|35695|ENSG00000166831|-1|chr15_65032091_65067786; MIR1272|128|ENSG00000221033|-1|chr15_65054586_65054714;
chr15:65165000-65220000	6	3	5.90138	45411.7	258	89036	AC069368.3|89036|ENSG00000249240|+1|chr15_65134082_65223118; RN7SL348P|258|ENSG00000264929|-1|chr15_65192180_65192438; ANKDD1A|46941|ENSG00000166839|+1|chr15_65204101_65251042;
chr15:70415000-70440000	1	0	0
chr15:74675000-74715000	3	1	47.5233	25178	25178	25178	SEMA7A|25178|ENSG00000138623|-1|chr15_74701630_74726808;
chr15:74735000-74760000	4	2	63.7703	17621	15205	20037	UBL7|15205|ENSG00000138629|-1|chr15_74738318_74753523; UBL7-AS1|20037|ENSG00000247240|+1|chr15_74753606_74773643;
chr15:74825000-74850000	6	1	13.323	56954	56954	56954	ARID3B|56954|ENSG00000179361|+1|chr15_74833518_74890472;
chr15:74870000-74895000	4	2	91.9214	49085	41216	56954	ARID3B|56954|ENSG00000179361|+1|chr15_74833518_74890472; CLK3|41216|ENSG00000179335|+1|chr15_74890841_74932057;
chr15:75110000-75180000	4	5	68.1876	14146.4	5253	29635	LMAN1L|13042|ENSG00000140506|+1|chr15_75105057_75118099; RP11-414J4.2|15572|ENSG00000261606|+1|chr15_75108564_75124136; CPLX3|5253|ENSG00000213578|+1|chr15_75118888_75124141; ULK3|7230|ENSG00000140474|-1|chr15_75128457_75135687; SCAMP2|29635|ENSG00000140497|-1|chr15_75136071_75165706;
chr15:75620000-75660000	1	5	99.4019	5556	74	12838	COMMD4|6036|ENSG00000140365|+1|chr15_75628232_75634268; NEIL1|8296|ENSG00000140398|+1|chr15_75639296_75647592; MIR631|74|ENSG00000207636|-1|chr15_75645952_75646026; RP11-817O13.6|536|ENSG00000260591|-1|chr15_75647551_75648087; MAN2C1|12838|ENSG00000140400|-1|chr15_75648133_75660971;
chr15:77795000-77820000	1	1	0.00815272	8570	8570	8570	RP11-307C19.1|8570|ENSG00000259362|+1|chr15_77817882_77826452;
chr15:78395000-78435000	1	4	164.138	24105	1930	40451	SH2D7|27101|ENSG00000183476|+1|chr15_78370150_78397251; CIB2|26938|ENSG00000136425|-1|chr15_78396948_78423886; IDH3A|40451|ENSG00000166411|+1|chr15_78423840_78464291; RP11-285A1.1|1930|ENSG00000260988|+1|chr15_78433585_78435515;
chr15:90795000-90820000	4	4	19.6594	12059	2575	22652	TTLL13|15437|ENSG00000213471|+1|chr15_90792762_90808199; RP11-697E2.6|22652|ENSG00000261147|+1|chr15_90792788_90815440; NGRN|7572|ENSG00000182768|+1|chr15_90808891_90816463; RP11-697E2.7|2575|ENSG00000228998|+1|chr15_90818266_90820841;
chr15:91425000-91465000	5	4	100.12	12070.2	968	20366	FURIN|14866|ENSG00000140564|+1|chr15_91411822_91426688; FES|12081|ENSG00000182511|+1|chr15_91426925_91439006; MAN2A2|20366|ENSG00000196547|+1|chr15_91445448_91465814; AC068831.15|968|ENSG00000259661|-1|chr15_91463448_91464416;
chr15:91470000-91495000	5	3	42.9238	9369.33	1651	23913	UNC45A|23913|ENSG00000140553|+1|chr15_91473410_91497323; HDDC3|1651|ENSG00000184508|-1|chr15_91474148_91475799; AC068831.3|2544|ENSG00000224441|-1|chr15_91475816_91478360;
chr15:101625000-101650000	1	1	1.77661	35334	35334	35334	RP11-505E24.2|35334|ENSG00000259755|-1|chr15_101590937_101626271;
chr15:101685000-101710000	4	1	0.0255314	2291	2291	2291	RP11-424I19.2|2291|ENSG00000259182|+1|chr15_101708735_101711026;
chr16:3165000-3190000	5	4	11.6752	11240.8	5138	18840	ZNF205-AS1|5138|ENSG00000263214|-1|chr16_3160461_3165599; ZNF205|7957|ENSG00000122386|+1|chr16_3162561_3170518; RP11-473M20.14|18840|ENSG00000263072|-1|chr16_3166043_3184883; ZNF213|13028|ENSG00000085644|+1|chr16_3179778_3192806;
chr16:3195000-3235000	5	3	1.06642	3092	747	5744	CASP16|5744|ENSG00000228146|+1|chr16_3194220_3199964; RP11-473M20.16|747|ENSG00000261889|-1|chr16_3206737_3207484; AJ003147.8|2785|ENSG00000262521|-1|chr16_3231233_3234018;
chr16:3540000-3565000	4	4	7.96676	24545	567	57493	LA16c-306E5.3|57493|ENSG00000263212|+1|chr16_3508071_3565564; C16orf90|1996|ENSG00000215131|-1|chr16_3543484_3545480; LA16c-306E5.1|567|ENSG00000240311|+1|chr16_3546201_3546768; CLUAP1|38124|ENSG00000103351|+1|chr16_3550924_3589048;
chr16:10830000-10855000	6	2	28.6468	41720	25565	57875	NUBP1|25565|ENSG00000103274|+1|chr16_10837643_10863208; TVP23A|57875|ENSG00000166676|-1|chr16_10854776_10912651;
chr16:10920000-10945000	4	1	0.178105	1160	1160	1160	RP11-876N24.1|1160|ENSG00000262488|-1|chr16_10934241_10935401;
chr16:11265000-11335000	6	2	11.1531	133020	28339	237701	CLEC16A|237701|ENSG00000038532|+1|chr16_11038345_11276046; RP11-396B14.2|28339|ENSG00000263033|+1|chr16_11290034_11318373;
chr16:11385000-11425000	3	4	16.8465	25611	87	102143	RMI2|102143|ENSG00000175643|+1|chr16_11343476_11445619; snoU13|103|ENSG00000238409|+1|chr16_11387067_11387170; MIR548H2|87|ENSG00000221801|-1|chr16_11400297_11400384; Y_RNA|111|ENSG00000199668|+1|chr16_11408924_11409035;
chr16:11700000-11725000	1	1	102.927	88384	88384	88384	LITAF|88384|ENSG00000189067|-1|chr16_11641853_11730237;
chr16:21565000-21590000	2	0	0
chr16:22645000-22700000	2	1	1.01092	289	289	289	RN7SL245P|289|ENSG00000265058|-1|chr16_22647776_22648065;
chr16:23380000-23405000	1	2	12.2379	83877.5	64687	103068	SCNN1B|103068|ENSG00000168447|+1|chr16_23289552_23392620; COG7|64687|ENSG00000168434|-1|chr16_23399814_23464501;
chr16:27235000-27260000	5	1	76.1665	43803	43803	43803	NSMCE1|43803|ENSG00000169189|-1|chr16_27236312_27280115;
chr16:27370000-27395000	6	1	29.2907	51110	51110	51110	IL4R|51110|ENSG00000077238|+1|chr16_27324989_27376099;
chr16:27445000-27470000	6	2	32.2046	27178	5724	48632	IL21R|48632|ENSG00000103522|+1|chr16_27413483_27462115; IL21R-AS1|5724|ENSG00000259954|-1|chr16_27458990_27464714;
chr16:30360000-30385000	5	4	35.663	6475	1086	13162	CD2BP2|4595|ENSG00000169217|-1|chr16_30362087_30366682; RP11-347C12.10|1086|ENSG00000260219|+1|chr16_30366762_30367848; TBC1D10B|13162|ENSG00000169221|-1|chr16_30368423_30381585; MYLPF|7057|ENSG00000180209|+1|chr16_30382255_30389312;
chr16:31125000-31150000	1	4	25.5319	5269.75	444	15639	KAT8|15639|ENSG00000103510|+1|chr16_31127075_31142714; RP11-196G11.4|669|ENSG00000262766|+1|chr16_31129399_31130068; RP11-388M20.2|444|ENSG00000261385|+1|chr16_31142754_31143198; PRSS8|4327|ENSG00000052344|-1|chr16_31142756_31147083;
chr16:33380000-33420000	1	2	4.14492	17367	129	34605	RP11-293B20.3|129|ENSG00000263277|+1|chr16_33379962_33380091; RP11-293B20.2|34605|ENSG00000259882|+1|chr16_33390406_33425011;
chr16:46390000-46430000	0	0	0
chr16:50290000-50315000	4	1	20.6841	71998	71998	71998	ADCY7|71998|ENSG00000121281|+1|chr16_50280048_50352046;
chr16:56890000-56915000	1	2	1.36976	25363	83	50643	MIR138-2|83|ENSG00000207649|+1|chr16_56892430_56892513; SLC12A3|50643|ENSG00000070915|+1|chr16_56899119_56949762;
chr16:56980000-57005000	5	2	2.76796	11045.5	96	21995	AC012181.1|96|ENSG00000263441|+1|chr16_56991177_56991273; CETP|21995|ENSG00000087237|+1|chr16_56995762_57017757;
chr16:57550000-57590000	6	2	8.81023	36840.5	24421	49260	CCDC102A|24421|ENSG00000135736|-1|chr16_57546090_57570511; GPR114|49260|ENSG00000159618|+1|chr16_57576333_57625593;
chr16:66970000-67010000	1	3	10.2177	15035.7	10652	20544	CES2|10652|ENSG00000172831|+1|chr16_66968347_66978999; RP11-361L15.4|20544|ENSG00000265408|+1|chr16_66976615_66997159; CES3|13911|ENSG00000172828|+1|chr16_66995140_67009051;
chr16:67465000-67490000	1	4	36.2624	13314.2	797	43223	HSD11B2|6901|ENSG00000176387|+1|chr16_67464555_67471456; RP11-297D21.2|797|ENSG00000261320|-1|chr16_67464570_67465367; AC009061.1|2336|ENSG00000203401|+1|chr16_67466595_67468931; ATP6V0D1|43223|ENSG00000159720|-1|chr16_67471917_67515140;
chr16:67840000-67880000	5	4	53.8338	32617.8	1884	83550	RANBP10|83550|ENSG00000141084|-1|chr16_67757005_67840555; TSNAXIP1|25383|ENSG00000102904|+1|chr16_67840668_67866051; CENPT|19654|ENSG00000102901|-1|chr16_67862060_67881714; THAP11|1884|ENSG00000168286|+1|chr16_67876213_67878097;
chr16:67990000-68030000	4	4	25.0313	34014.8	5166	91574	SLC12A4|26127|ENSG00000124067|-1|chr16_67977377_68003504; DPEP3|5166|ENSG00000141096|-1|chr16_68009566_68014732; DPEP2|13192|ENSG00000167261|-1|chr16_68021297_68034489; DUS2|91574|ENSG00000167264|+1|chr16_68021649_68113223;
chr16:68065000-68090000	1	2	12.8806	45839.5	105	91574	DUS2|91574|ENSG00000167264|+1|chr16_68021649_68113223; AC130462.1|105|ENSG00000221789|-1|chr16_68089682_68089787;
chr16:68275000-68300000	5	3	53.9626	19108	4281	37289	PLA2G15|15754|ENSG00000103066|+1|chr16_68279207_68294961; RP11-96D1.7|4281|ENSG00000260441|-1|chr16_68290065_68294346; SLC7A6|37289|ENSG00000103064|+1|chr16_68298433_68335722;
chr16:68410000-68435000	1	1	1.1401	90360	90360	90360	SMPD3|90360|ENSG00000103056|-1|chr16_68392231_68482591;
chr16:84610000-84650000	3	2	150.284	27458	2433	52483	COTL1|52483|ENSG00000103187|-1|chr16_84599200_84651683; RP11-61F12.1|2433|ENSG00000261471|+1|chr16_84627999_84630432;
chr16:85570000-85595000	5	0	0
chr16:85735000-85775000	1	1	2.31198	61045	61045	61045	C16orf74|61045|ENSG00000154102|-1|chr16_85723690_85784735;
chr16:86050000-86075000	1	0	0
chr17:18040000-18065000	1	2	0.786498	35599.5	103	71096	MYO15A|71096|ENSG00000091536|+1|chr17_18012020_18083116; snoU13|103|ENSG00000238691|+1|chr17_18049866_18049969;
chr17:21230000-21255000	2	0	0
chr17:29840000-29865000	1	3	8.9931	48992.3	88	146594	RAB11FIP4|146594|ENSG00000131242|+1|chr17_29718642_29865236; RN7SL45P|295|ENSG00000264862|+1|chr17_29845450_29845745; MIR4724|88|ENSG00000266459|+1|chr17_29861901_29861989;
chr17:38755000-38780000	3	0	0
chr17:40540000-40565000	6	3	35.1353	32130.3	82	75244	STAT3|75244|ENSG00000168610|-1|chr17_40465342_40540586; AC107993.1|82|ENSG00000221020|+1|chr17_40551027_40551109; PTRF|21065|ENSG00000177469|-1|chr17_40554470_40575535;
chr17:43330000-43385000	1	3	12.8002	27450	7719	53926	MAP3K14-AS1|20705|ENSG00000267278|+1|chr17_43325292_43345997; SPATA32|7719|ENSG00000184361|-1|chr17_43331760_43339479; MAP3K14|53926|ENSG00000006062|-1|chr17_43340488_43394414;
chr17:44170000-44225000	2	2	39.1358	97753	55	195451	KANSL1|195451|ENSG00000120071|-1|chr17_44107282_44302733; RNU7-101P|55|ENSG00000252698|+1|chr17_44204762_44204817;
chr17:44245000-44270000	2	1	39.1358	195451	195451	195451	KANSL1|195451|ENSG00000120071|-1|chr17_44107282_44302733;
chr17:44275000-44300000	2	2	49.6697	97776	101	195451	KANSL1|195451|ENSG00000120071|-1|chr17_44107282_44302733; Y_RNA|101|ENSG00000238723|-1|chr17_44292436_44292537;
chr17:44335000-44360000	4	3	24.9744	29897.3	1055	86980	RP11-259G18.3|1055|ENSG00000262539|-1|chr17_44336917_44337972; RP11-259G18.1|1657|ENSG00000261575|+1|chr17_44344403_44346060; ARL17B|86980|ENSG00000228696|-1|chr17_44352150_44439130;
chr17:47650000-47675000	1	3	0.18991	36497	7969	68407	RP5-1029K10.2|68407|ENSG00000249906|-1|chr17_47583019_47651426; RP5-1029K10.4|33115|ENSG00000250310|-1|chr17_47622209_47655324; NXPH3|7969|ENSG00000182575|+1|chr17_47653220_47661189;
chr17:76165000-76190000	5	3	266.428	12835.7	4969	20384	SYNGR2|4969|ENSG00000108639|+1|chr17_76164639_76169608; TK1|13154|ENSG00000167900|-1|chr17_76170160_76183314; AFMID|20384|ENSG00000183077|+1|chr17_76183398_76203782;
chr17:76240000-76265000	1	2	0.0406759	11533	5923	17143	THA1P|5923|ENSG00000267676|-1|chr17_76244574_76250497; RP11-219G17.4|17143|ENSG00000204277|-1|chr17_76257430_76274573;
chr17:76405000-76445000	1	3	23.8229	66865.7	425	153698	PGS1|46474|ENSG00000087157|+1|chr17_76374721_76421195; DNAH17|153698|ENSG00000187775|-1|chr17_76419778_76573476; AC061992.1|425|ENSG00000268965|+1|chr17_76422409_76422834;
chr18:3580000-3605000	6	4	23.4673	242462	585	959305	DLGAP1|959305|ENSG00000170579|-1|chr18_3496030_4455335; RP11-710M11.1|585|ENSG00000266373|+1|chr18_3580167_3580752; DLGAP1-AS1|4620|ENSG00000177337|+1|chr18_3593730_3598350; DLGAP1-AS2|5336|ENSG00000262001|+1|chr18_3602998_3608334;
chr18:11110000-11150000	4	1	21.4852	482107	482107	482107	PIEZO2|482107|ENSG00000154864|-1|chr18_10666480_11148587;
chr18:13540000-13565000	4	2	6.67157	219446	3636	435257	LDLRAD4|435257|ENSG00000168675|+1|chr18_13217497_13652754; RP11-53B2.4|3636|ENSG00000267503|-1|chr18_13561398_13565034;
chr18:19260000-19285000	4	4	44.1583	57232	87	166000	ABHD3|53908|ENSG00000158201|-1|chr18_19230858_19284766; RP11-13N13.6|8933|ENSG00000265656|+1|chr18_19253589_19262522; MIR320C1|87|ENSG00000221493|+1|chr18_19263471_19263558; MIB1|166000|ENSG00000101752|+1|chr18_19284918_19450918;
chr18:20700000-20740000	4	2	1211.11	62990	77	125903	CABLES1|125903|ENSG00000134508|+1|chr18_20714528_20840431; AC105247.1|77|ENSG00000222999|-1|chr18_20716399_20716476;
chr18:20790000-20830000	6	2	22.9151	183360	125903	240817	CABLES1|125903|ENSG00000134508|+1|chr18_20714528_20840431; TMEM241|240817|ENSG00000134490|-1|chr18_20777108_21017925;
chr18:20955000-20995000	1	1	9.04807	240817	240817	240817	TMEM241|240817|ENSG00000134490|-1|chr18_20777108_21017925;
chr18:21420000-21445000	1	1	2.39947	265623	265623	265623	LAMA3|265623|ENSG00000053747|+1|chr18_21269407_21535030;
chr18:29130000-29155000	1	1	0.306717	14765	14765	14765	RP11-75N4.2|14765|ENSG00000264859|-1|chr18_29122109_29136874;
chr18:42375000-42415000	4	1	7.56816	388337	388337	388337	SETBP1|388337|ENSG00000152217|+1|chr18_42260138_42648475;
chr18:42435000-42475000	1	1	7.56816	388337	388337	388337	SETBP1|388337|ENSG00000152217|+1|chr18_42260138_42648475;
chr18:44235000-44260000	1	2	0.0742475	130100	80139	180061	LOXHD1|180061|ENSG00000167210|-1|chr18_44056935_44236996; ST8SIA5|80139|ENSG00000101638|-1|chr18_44259081_44339220;
chr18:46200000-46225000	1	2	2.74601	169508	14844	324171	CTIF|324171|ENSG00000134030|+1|chr18_46065417_46389588; RP11-426J5.2|14844|ENSG00000267762|-1|chr18_46199946_46214790;
chr18:46290000-46330000	6	1	2.7354	324171	324171	324171	CTIF|324171|ENSG00000134030|+1|chr18_46065417_46389588;
chr18:46380000-46420000	1	1	2.7354	324171	324171	324171	CTIF|324171|ENSG00000134030|+1|chr18_46065417_46389588;
chr18:46530000-46555000	1	1	0.0352734	24771	24771	24771	RP11-15F12.1|24771|ENSG00000264269|+1|chr18_46550073_46574844;
chr18:47370000-47395000	1	2	2.65285	204658	37036	372280	SCARNA17|37036|ENSG00000267322|+1|chr18_47340393_47377429; MYO5B|372280|ENSG00000167306|-1|chr18_47349183_47721463;
chr18:47775000-47800000	4	2	75.4932	27110.5	14892	39329	CCDC11|39329|ENSG00000172361|-1|chr18_47753563_47792892; MBD1|14892|ENSG00000141644|-1|chr18_47793252_47808144;
chr18:56140000-56165000	1	1	8.55624	147710	147710	147710	ALPK2|147710|ENSG00000198796|-1|chr18_56148479_56296189;
chr18:56335000-56375000	4	4	43.8729	40516	1397	80117	RP11-126O1.5|1397|ENSG00000267226|-1|chr18_56337712_56339109; MALT1|78753|ENSG00000172175|+1|chr18_56338618_56417371; RP11-126O1.4|80117|ENSG00000267476|-1|chr18_56339845_56419962; MRPL37P1|1797|ENSG00000266946|+1|chr18_56357588_56359385;
chr18:56440000-56480000	1	2	0	207	106	308	RN7SL112P|308|ENSG00000265229|+1|chr18_56470253_56470561; RNU6-219P|106|ENSG00000201598|+1|chr18_56472500_56472606;
chr18:56725000-56750000	1	2	0.0873767	37830.5	3057	72604	OACYLP|72604|ENSG00000224367|+1|chr18_56663966_56736570; RP11-685A21.1|3057|ENSG00000267215|+1|chr18_56749156_56752213;
chr18:57490000-57530000	4	1	0.222052	4221	4221	4221	RP11-824M15.3|4221|ENSG00000267669|+1|chr18_57488272_57492493;
chr18:60790000-60815000	6	1	22.2164	196782	196782	196782	BCL2|196782|ENSG00000171791|-1|chr18_60790579_60987361;
chr18:60910000-60965000	4	1	22.2164	196782	196782	196782	BCL2|196782|ENSG00000171791|-1|chr18_60790579_60987361;
chr19:17210000-17235000	1	2	46.5759	71322	3889	138755	MYO9B|138755|ENSG00000099331|+1|chr19_17186591_17325346; CTD-2528A14.5|3889|ENSG00000269066|-1|chr19_17206228_17210117;
chr19:35815000-35840000	3	3	124.731	9761.67	114	28094	CD22|28094|ENSG00000012124|+1|chr19_35810164_35838258; U62631.5|1077|ENSG00000269553|+1|chr19_35821746_35822823; MIR5196|114|ENSG00000263397|+1|chr19_35836416_35836530;
chr19:51375000-51400000	4	3	2.31352	11263	488	18999	KLK2|18999|ENSG00000167751|+1|chr19_51364824_51383823; AC037199.1|488|ENSG00000267880|-1|chr19_51377552_51378040; KLKP1|14302|ENSG00000197588|-1|chr19_51385352_51399654;
chr2:8430000-8455000	6	1	5.24982	375850	375850	375850	LINC00299|375850|ENSG00000236790|-1|chr2_8147901_8523751;
chr2:20040000-20080000	1	1	0.55793	16187	16187	16187	LINC00954|16187|ENSG00000228784|+1|chr2_20068621_20084808;
chr2:20715000-20755000	1	0	0
chr2:20760000-20800000	4	3	3.8611	30950.7	438	90641	HS1BP3|90641|ENSG00000118960|-1|chr2_20760208_20850849; RP11-130L8.2|438|ENSG00000269976|-1|chr2_20786008_20786446; HS1BP3-IT1|1773|ENSG00000231948|-1|chr2_20790535_20792308;
chr2:20835000-20860000	1	1	3.76002	90641	90641	90641	HS1BP3|90641|ENSG00000118960|-1|chr2_20760208_20850849;
chr2:60580000-60605000	4	2	0.0707908	17290	2421	32159	AC007381.3|2421|ENSG00000228590|-1|chr2_60577730_60580151; AC007381.2|32159|ENSG00000223929|-1|chr2_60586351_60618510;
chr2:61045000-61070000	6	2	0.0588503	28222.5	263	56182	AC010733.4|56182|ENSG00000228414|-1|chr2_61052267_61108449; RN7SL632P|263|ENSG00000241524|-1|chr2_61058800_61059063;
chr2:65140000-65180000	3	0	0
chr2:74700000-74725000	5	4	79.9632	7599.5	1364	11813	MRPL53|1364|ENSG00000204822|-1|chr2_74699085_74700449; CCDC142|11422|ENSG00000135637|-1|chr2_74699113_74710535; TTC31|11813|ENSG00000115282|+1|chr2_74710200_74722013; LBX2|5799|ENSG00000179528|-1|chr2_74724644_74730443;
chr2:80745000-80770000	6	1	9.64538	1463548	1463548	1463548	CTNNA2|1463548|ENSG00000066032|+1|chr2_79412357_80875905;
chr2:85035000-85060000	1	2	3.60657	194246	85358	303134	DNAH6|303134|ENSG00000115423|+1|chr2_84743579_85046713; TRABD2A|85358|ENSG00000186854|-1|chr2_85048774_85134132;
chr2:85095000-85120000	4	2	3.22158	42841	324	85358	TRABD2A|85358|ENSG00000186854|-1|chr2_85048774_85134132; RPL12P18|324|ENSG00000213400|+1|chr2_85101820_85102144;
chr2:85140000-85165000	5	1	0.938386	879	879	879	AC022210.2|879|ENSG00000213399|+1|chr2_85142910_85143789;
chr2:91770000-91840000	2	2	9.82663	37361.5	31911	42812	AC116050.1|31911|ENSG00000233991|+1|chr2_91777536_91809447; AC027612.6|42812|ENSG00000143429|-1|chr2_91805186_91847998;
chr2:113375000-113400000	1	2	9.14883	2108	358	3858	AC079922.2|358|ENSG00000231747|-1|chr2_113379386_113379744; AC079922.3|3858|ENSG00000237753|-1|chr2_113399409_113403267;
chr2:119975000-120000000	1	1	3.42831	41844	41844	41844	STEAP3|41844|ENSG00000115107|+1|chr2_119981384_120023228;
chr2:120980000-121005000	4	2	21.007	28389.5	2130	54649	TMEM185B|2130|ENSG00000226479|-1|chr2_120978854_120980984; RALB|54649|ENSG00000144118|+1|chr2_120997640_121052289;
chr2:127400000-127425000	4	1	64.2694	40737	40737	40737	GYPC|40737|ENSG00000136732|+1|chr2_127413509_127454246;
chr2:136550000-136575000	1	2	0.0454887	24725	110	49340	LCT|49340|ENSG00000115850|-1|chr2_136545410_136594750; Y_RNA|110|ENSG00000200664|-1|chr2_136567739_136567849;
chr2:169335000-169360000	6	1	3.39195	319272	319272	319272	CERS6|319272|ENSG00000172292|+1|chr2_169312372_169631644;
chr2:197100000-197140000	6	2	6.25886	201751	4180	399322	HECW2|399322|ENSG00000138411|-1|chr2_197059094_197458416; AC020571.3|4180|ENSG00000229056|+1|chr2_197124748_197128928;
chr2:216165000-216190000	4	2	121.919	19022.5	98	37947	snoU13|98|ENSG00000238663|+1|chr2_216167489_216167587; ATIC|37947|ENSG00000138363|+1|chr2_216176540_216214487;
chr2:219120000-219145000	5	5	101.337	21466.6	2045	76401	RP11-378A13.1|2045|ENSG00000261338|+1|chr2_219120042_219122087; GPBAR1|4363|ENSG00000179921|+1|chr2_219124219_219128582; AAMP|6130|ENSG00000127837|-1|chr2_219128850_219134980; PNKD|76401|ENSG00000127838|+1|chr2_219135115_219211516; TMBIM1|18394|ENSG00000135926|-1|chr2_219138915_219157309;
chr2:233970000-233995000	1	1	54.1965	191872	191872	191872	INPP5D|191872|ENSG00000168918|+1|chr2_233924677_234116549;
chr20:25270000-25295000	1	2	20.8235	73092.5	49945	96240	PYGB|49945|ENSG00000100994|+1|chr20_25228705_25278650; ABHD12|96240|ENSG00000100997|-1|chr20_25275379_25371619;
chr20:31105000-31145000	4	1	8.96124	142014	142014	142014	C20orf112|142014|ENSG00000197183|-1|chr20_31030862_31172876;
chr20:31225000-31250000	1	1	0.00820593	42315	42315	42315	C20orf203|42315|ENSG00000198547|-1|chr20_31219428_31261743;
chr20:31885000-31910000	1	2	0.00204048	24749	13100	36398	BPIFB1|36398|ENSG00000125999|+1|chr20_31861286_31897684; BPIFB5P|13100|ENSG00000233146|+1|chr20_31904675_31917775;
chr20:35860000-35915000	1	2	168.968	36979	10749	63209	RPN2|63209|ENSG00000118705|+1|chr20_35806813_35870022; GHRH|10749|ENSG00000118702|-1|chr20_35879489_35890238;
chr20:35935000-35990000	4	2	48.4275	44493.5	27622	61365	MANBAL|27622|ENSG00000101363|+1|chr20_35918041_35945663; SRC|61365|ENSG00000197122|+1|chr20_35973088_36034453;
chr20:36760000-36785000	1	1	0.712012	38117	38117	38117	TGM2|38117|ENSG00000198959|-1|chr20_36756863_36794980;
chr20:37525000-37550000	1	1	40.0024	117319	117319	117319	PPP1R16B|117319|ENSG00000101445|+1|chr20_37434348_37551667;
chr20:44740000-44780000	5	1	78.835	11591	11591	11591	CD40|11591|ENSG00000101017|+1|chr20_44746911_44758502;
chr20:44980000-45005000	4	2	46.5929	40946	14876	67016	SLC35C2|14876|ENSG00000080189|-1|chr20_44978167_44993043; ELMO2|67016|ENSG00000062598|-1|chr20_44994688_45061704;
chr20:45985000-46010000	4	1	26.3515	147708	147708	147708	ZMYND8|147708|ENSG00000101040|-1|chr20_45837859_45985567;
chr20:46015000-46040000	1	1	5.09097	20398	20398	20398	RP1-148H17.1|20398|ENSG00000224565|-1|chr20_46020673_46041071;
chr20:47320000-47345000	4	1	18.123	203630	203630	203630	PREX1|203630|ENSG00000124126|-1|chr20_47240790_47444420;
chr20:47410000-47435000	1	1	18.123	203630	203630	203630	PREX1|203630|ENSG00000124126|-1|chr20_47240790_47444420;
chr20:47500000-47525000	4	0	0
chr20:48220000-48245000	5	0	0
chr20:55960000-55985000	3	2	33.549	13414	8902	17926	RP4-800J21.3|8902|ENSG00000218018|-1|chr20_55959216_55968118; RBM38|17926|ENSG00000132819|+1|chr20_55966463_55984389;
chr21:34570000-34610000	6	1	27.089	35774	35774	35774	IFNAR2|35774|ENSG00000159110|+1|chr21_34602206_34637980;
chr21:34795000-34820000	6	2	56.188	61989.5	47526	76453	IFNGR2|76453|ENSG00000159128|+1|chr21_34775202_34851655; TMEM50B|47526|ENSG00000142188|-1|chr21_34804792_34852318;
chr21:35245000-35270000	1	2	3.67462	292550	257459	327642	AP000304.12|327642|ENSG00000249209|-1|chr21_34956993_35284635; ITSN1|257459|ENSG00000205726|+1|chr21_35014706_35272165;
chr21:37435000-37460000	1	6	53.6183	19451.5	107	56998	SETD4|44848|ENSG00000185917|-1|chr21_37406839_37451687; AP000688.11|3976|ENSG00000236677|+1|chr21_37432730_37436706; RNU6-992P|107|ENSG00000200213|+1|chr21_37438843_37438950; AP000688.14|56998|ENSG00000230212|-1|chr21_37441940_37498938; CBR1|3225|ENSG00000159228|+1|chr21_37442239_37445464; AP000688.15|7555|ENSG00000236119|+1|chr21_37455157_37462712;
chr21:37510000-37550000	4	4	5.7375	43726.5	1210	137492	CBR3-AS1|24550|ENSG00000236830|-1|chr21_37504065_37528615; CBR3|11654|ENSG00000159231|+1|chr21_37507210_37518864; DOPEY2|137492|ENSG00000142197|+1|chr21_37529080_37666572; RPL3P1|1210|ENSG00000228149|-1|chr21_37541268_37542478;
chr21:37855000-37895000	4	4	4.79846	51486.5	1428	115948	AP000695.4|86677|ENSG00000233818|+1|chr21_37818029_37904706; CLDN14|115948|ENSG00000159261|-1|chr21_37832919_37948867; AP000695.1|1893|ENSG00000267976|+1|chr21_37858165_37860058; PSMD4P1|1428|ENSG00000223741|-1|chr21_37858281_37859709;
chr21:42730000-42770000	4	1	51.4542	47447	47447	47447	MX2|47447|ENSG00000183486|+1|chr21_42733870_42781317;
chr21:43480000-43520000	4	1	0.0365594	80495	80495	80495	UMODL1|80495|ENSG00000177398|+1|chr21_43483068_43563563;
chr21:43555000-43580000	1	1	0.0365594	80495	80495	80495	UMODL1|80495|ENSG00000177398|+1|chr21_43483068_43563563;
chr21:43615000-43700000	4	2	8.1944	48834	113	97555	ABCG1|97555|ENSG00000160179|+1|chr21_43619799_43717354; RNA5SP492|113|ENSG00000223262|+1|chr21_43641283_43641396;
chr21:43780000-43805000	1	2	0.725373	14634	4312	24956	TFF1|4312|ENSG00000160182|-1|chr21_43782391_43786703; TMPRSS3|24956|ENSG00000160183|-1|chr21_43791999_43816955;
chr21:43840000-43895000	6	2	0.574964	33825.5	23868	43783	UBASH3A|43783|ENSG00000160185|+1|chr21_43824008_43867791; RSPH1|23868|ENSG00000160188|-1|chr21_43892596_43916464;
chr21:43945000-43970000	6	1	13.8798	85432	85432	85432	SLC37A1|85432|ENSG00000160190|+1|chr21_43916118_44001550;
chr21:44050000-44075000	1	2	0.278499	62423	2973	121873	AP001626.2|2973|ENSG00000235023|-1|chr21_44068381_44071354; PDE9A|121873|ENSG00000160191|+1|chr21_44073746_44195619;
chr21:45220000-45275000	1	2	18.3442	11294.5	6809	15780	RRP1|15780|ENSG00000160214|+1|chr21_45209394_45225174; AP001053.11|6809|ENSG00000215458|-1|chr21_45225639_45232448;
chr21:45640000-45665000	3	1	10.8993	17975	17975	17975	ICOSLG|17975|ENSG00000160223|-1|chr21_45642874_45660849;
chr22:36625000-36650000	4	2	42.0605	14132	13744	14520	APOL2|13744|ENSG00000128335|-1|chr22_36622256_36636000; APOL1|14520|ENSG00000100342|+1|chr22_36649056_36663576;
chr22:41905000-41930000	1	2	49.2092	39333	18802	59864	ACO2|59864|ENSG00000100412|+1|chr22_41865129_41924993; POLR3H|18802|ENSG00000100413|-1|chr22_41921808_41940610;
chr22:42805000-42830000	1	1	0.574212	51985	51985	51985	NFAM1|51985|ENSG00000235568|-1|chr22_42776416_42828401;
chr3:50365000-50390000	3	7	94.2773	8329.43	3761	17031	TUSC2|8224|ENSG00000114383|-1|chr3_50357458_50365682; RASSF1|11192|ENSG00000068028|-1|chr3_50367219_50378411; ZMYND10-AS1|4591|ENSG00000235058|+1|chr3_50378537_50383128; ZMYND10|5742|ENSG00000004838|-1|chr3_50378541_50384283; NPRL2|3761|ENSG00000114388|-1|chr3_50384761_50388522; CYB561D2|7765|ENSG00000114395|+1|chr3_50388126_50395891; XXcos-LUCA11.5|17031|ENSG00000272104|+1|chr3_50388323_50405354;
chr3:66435000-66460000	4	2	45.4156	220860	122466	319255	SLC25A26|319255|ENSG00000144741|+1|chr3_66119285_66438540; LRIG1|122466|ENSG00000144749|-1|chr3_66429221_66551687;
chr3:72165000-72190000	4	1	20.6284	207265	207265	207265	LINC00877|207265|ENSG00000241163|-1|chr3_72084451_72291716;
chr3:72705000-72745000	1	1	0	106	106	106	RNA5SP136|106|ENSG00000222838|-1|chr3_72740856_72740962;
chr3:73125000-73150000	1	2	0	106	103	109	snoU13|103|ENSG00000238416|+1|chr3_73131138_73131241; RNU6-557P|109|ENSG00000252651|-1|chr3_73141299_73141408;
chr3:119335000-119375000	6	4	290.97	21100.2	624	31969	PLA1A|31969|ENSG00000144837|+1|chr3_119316689_119348658; RP11-190C22.1|624|ENSG00000242052|-1|chr3_119354373_119354997; POPDC2|28867|ENSG00000121577|-1|chr3_119355304_119384171; COX17|22941|ENSG00000138495|-1|chr3_119373360_119396301;
chr3:129115000-129140000	4	3	320.74	14733.7	138	27330	RPL32P3|16733|ENSG00000251474|-1|chr3_129101765_129118498; SNORA7B|138|ENSG00000207088|-1|chr3_129116053_129116191; EFCAB12|27330|ENSG00000172771|-1|chr3_129120164_129147494;
chr3:133165000-133190000	6	2	6.27174	50867	26507	75227	BFSP2|75227|ENSG00000170819|+1|chr3_133118839_133194066; BFSP2-AS1|26507|ENSG00000249993|-1|chr3_133148113_133174620;
chr3:159700000-159755000	4	3	2.28301	111522	7269	311897	IL12A-AS1|311897|ENSG00000244040|-1|chr3_159631189_159943086; IL12A|7269|ENSG00000168811|+1|chr3_159706537_159713806; LINC01100|15399|ENSG00000242107|+1|chr3_159733811_159749210;
chr3:171045000-171070000	6	1	21.9284	399069	399069	399069	TNIK|399069|ENSG00000154310|-1|chr3_170779128_171178197;
chr3:172290000-172315000	6	1	0.0136641	34719	34719	34719	RP11-408H1.3|34719|ENSG00000223387|-1|chr3_172278678_172313397;
chr3:177030000-177055000	1	1	0.0764233	28976	28976	28976	LINC00501|28976|ENSG00000203645|+1|chr3_177012230_177041206;
chr3:177060000-177085000	6	1	0.0220274	11538	11538	11538	RP11-706D8.3|11538|ENSG00000226782|-1|chr3_177055416_177066954;
chr3:194865000-194890000	6	3	11.1387	69360	273	202888	XXYLT1|202888|ENSG00000173950|-1|chr3_194789008_194991896; RN7SL36P|273|ENSG00000244314|-1|chr3_194867459_194867732; XXYLT1-AS2|4919|ENSG00000230266|+1|chr3_194868600_194873519;
chr3:195420000-195445000	1	2	36.7173	37792.5	96	75489	LINC00969|75489|ENSG00000242086|+1|chr3_195384933_195460422; MIR570|96|ENSG00000207650|+1|chr3_195426272_195426368;
chr4:8190000-8215000	5	1	22.4242	59731	59731	59731	SH3TC1|59731|ENSG00000125089|+1|chr4_8183799_8243530;
chr4:8385000-8410000	1	2	5.99269	37275	109	74441	ACOX3|74441|ENSG00000087008|-1|chr4_8368009_8442450; RNA5SP152|109|ENSG00000202054|+1|chr4_8394742_8394851;
chr4:9995000-10035000	5	2	4.90389	143513	3243	283783	SLC2A9|283783|ENSG00000109667|-1|chr4_9772777_10056560; RP11-448G15.1|3243|ENSG00000250413|+1|chr4_10008106_10011349;
chr4:26870000-26895000	4	2	20.5917	84245.5	788	167703	STIM2|167703|ENSG00000109689|+1|chr4_26859300_27027003; RP11-293A21.2|788|ENSG00000248340|-1|chr4_26875183_26875971;
chr4:37985000-38010000	1	3	30.0812	83039.3	321	248088	TBC1D1|248088|ENSG00000065882|+1|chr4_37892708_38140796; RP11-177C12.4|709|ENSG00000251332|-1|chr4_37997115_37997824; MRPS33P2|321|ENSG00000249649|-1|chr4_38008405_38008726;
chr4:40310000-40335000	5	1	0.311022	13934	13934	13934	AC195454.1|13934|ENSG00000249241|+1|chr4_40318502_40332436;
chr4:40895000-40920000	1	1	9.45763	406687	406687	406687	APBB2|406687|ENSG00000163697|-1|chr4_40812044_41218731;
chr4:42155000-42180000	1	0	0
chr4:54555000-54580000	6	3	29.6454	412560	77948	917629	FIP1L1|917629|ENSG00000145216|+1|chr4_54243810_55161439; LNX1|242104|ENSG00000072201|-1|chr4_54325468_54567572; RP11-317M11.1|77948|ENSG00000249341|+1|chr4_54525375_54603323;
chr4:56850000-56875000	1	1	6.28157	84492	84492	84492	CEP135|84492|ENSG00000174799|+1|chr4_56815037_56899529;
chr4:57615000-57640000	1	1	0.0741131	566	566	566	RP11-533F5.2|566|ENSG00000227040|-1|chr4_57627085_57627651;
chr4:78290000-78315000	1	1	15.8308	276238	276238	276238	CCNG2|276238|ENSG00000138764|+1|chr4_78078304_78354542;
chr4:79520000-79545000	4	1	4.37106	58924	58924	58924	ANXA3|58924|ENSG00000138772|+1|chr4_79472673_79531597;
chr4:79685000-79710000	6	3	23.3261	47533.3	251	140030	RP11-109G23.1|251|ENSG00000239793|+1|chr4_79689653_79689904; RP11-109G23.3|2319|ENSG00000260278|-1|chr4_79694808_79697127; BMP2K|140030|ENSG00000138756|+1|chr4_79697496_79837526;
chr4:87815000-87855000	1	2	6.90166	30773.5	1551	59996	C4orf36|59996|ENSG00000163633|-1|chr4_87797358_87857354; RP11-397E7.4|1551|ENSG00000251411|-1|chr4_87834419_87835970;
chr4:99365000-99390000	4	1	14.6605	182477	182477	182477	RAP1GDS1|182477|ENSG00000138698|+1|chr4_99182535_99365012;
chr4:110345000-110370000	4	2	15.2163	96733	86342	107124	SEC24B-AS1|86342|ENSG00000247950|-1|chr4_110268631_110354973; SEC24B|107124|ENSG00000138802|+1|chr4_110354928_110462052;
chr4:129770000-129795000	1	2	20.0035	147144	65600	228688	JADE1|65600|ENSG00000077684|+1|chr4_129730779_129796379; SCLT1|228688|ENSG00000151466|-1|chr4_129786076_130014764;
chr4:147125000-147165000	1	2	0.608593	3181	1863	4499	RP11-6L6.2|4499|ENSG00000250673|+1|chr4_147145709_147150208; RP11-6L6.7|1863|ENSG00000251010|+1|chr4_147162958_147164821;
chr4:154400000-154425000	3	1	36.7802	170365	170365	170365	KIAA0922|170365|ENSG00000121210|+1|chr4_154387498_154557863;
chr4:174335000-174375000	1	2	0.0851198	496.5	101	892	RPL5P11|892|ENSG00000242882|-1|chr4_174340396_174341288; RNU6-1096P|101|ENSG00000252898|-1|chr4_174367754_174367855;
chr4:185195000-185220000	3	1	0.111289	295	295	295	RN7SL28P|295|ENSG00000244512|+1|chr4_185200089_185200384;
chr4:185315000-185340000	4	1	53.6156	86867	86867	86867	IRF2|86867|ENSG00000168310|-1|chr4_185308867_185395734;
chr4:185765000-185790000	6	2	1.54779	5631.5	97	11166	RP11-701P16.5|11166|ENSG00000251230|-1|chr4_185765739_185776905; MIR3945|97|ENSG00000266698|-1|chr4_185772167_185772264;
chr5:1105000-1130000	1	1	4.22547	61651	61651	61651	SLC12A7|61651|ENSG00000113504|-1|chr5_1050499_1112150;
chr5:6460000-6485000	1	1	0.176547	46286	46286	46286	UBE2QL1|46286|ENSG00000215218|+1|chr5_6448736_6495022;
chr5:6640000-6665000	1	1	6.56352	36219	36219	36219	SRD5A1|36219|ENSG00000145545|+1|chr5_6633456_6669675;
chr5:10465000-10520000	1	6	0.263251	10142.8	322	30505	ROPN1L|30505|ENSG00000145491|+1|chr5_10441636_10472141; RP11-1C1.7|2938|ENSG00000246016|+1|chr5_10479483_10482421; RPL30P7|322|ENSG00000244361|+1|chr5_10488932_10489254; RP11-1C1.6|803|ENSG00000249166|-1|chr5_10493403_10494206; RP11-1C1.4|9201|ENSG00000249396|-1|chr5_10493639_10502840; RP11-1C1.5|17088|ENSG00000249160|-1|chr5_10505108_10522196;
chr5:10570000-10610000	4	1	6.16766	85866	85866	85866	ANKRD33B|85866|ENSG00000164236|+1|chr5_10564442_10650308;
chr5:10630000-10655000	6	3	24.2801	31058.7	3596	85866	ANKRD33B|85866|ENSG00000164236|+1|chr5_10564442_10650308; RP11-54F2.1|3714|ENSG00000251196|-1|chr5_10652323_10656037; RP11-215G15.5|3596|ENSG00000272016|+1|chr5_10654332_10657928;
chr5:10660000-10685000	1	2	22.8308	41330	618	82042	RP11-215G15.4|618|ENSG00000251548|-1|chr5_10664607_10665225; DAP|82042|ENSG00000112977|-1|chr5_10679342_10761384;
chr5:14230000-14255000	4	1	35.9707	388424	388424	388424	TRIO|388424|ENSG00000038382|+1|chr5_14143811_14532235;
chr5:21475000-21500000	1	3	30.6976	83531	370	247539	GUSBP1|247539|ENSG00000183666|+1|chr5_21341942_21589481; RP11-823P9.3|2684|ENSG00000233974|-1|chr5_21481436_21484120; AC138951.1|370|ENSG00000203563|+1|chr5_21493692_21494062;
chr5:32275000-32330000	4	2	341.812	43060.5	106	86015	MTMR12|86015|ENSG00000150712|-1|chr5_32227100_32313115; RNU6-378P|106|ENSG00000207052|+1|chr5_32309768_32309874;
chr5:33835000-33860000	6	1	18.1706	368657	368657	368657	ADAMTS12|368657|ENSG00000151388|-1|chr5_33523640_33892297;
chr5:42985000-43025000	5	3	3.68838	19877.7	810	53005	CTD-2201E18.5|810|ENSG00000271788|-1|chr5_43006835_43007645; CTD-2201E18.3|53005|ENSG00000177738|-1|chr5_43014516_43067521; CTD-2035E11.3|5818|ENSG00000251131|+1|chr5_43018531_43024349;
chr5:43135000-43160000	1	1	23.2428	126845	126845	126845	ZNF131|126845|ENSG00000172262|+1|chr5_43065278_43192123;
chr5:43210000-43235000	1	3	0.822262	30149	307	88779	NIM1K|88779|ENSG00000177453|+1|chr5_43192173_43280952; RP11-447H19.2|307|ENSG00000249888|-1|chr5_43225608_43225915; RP11-447H19.1|1361|ENSG00000247763|-1|chr5_43231914_43233275;
chr5:55370000-55395000	6	0	0
chr5:67720000-67760000	6	1	0.159165	4054	4054	4054	CTC-537E7.3|4054|ENSG00000248884|-1|chr5_67726254_67730308;
chr5:71595000-71620000	6	3	113.314	47128	289	101237	MRPS27|101237|ENSG00000113048|-1|chr5_71515236_71616473; RN7SL153P|289|ENSG00000244748|-1|chr5_71610226_71610515; PTCD2|39858|ENSG00000049883|+1|chr5_71616194_71656052;
chr5:77790000-77815000	1	1	7.91297	284806	284806	284806	LHFPL2|284806|ENSG00000145685|-1|chr5_77781038_78065844;
chr5:88505000-88530000	4	1	17.1037	583070	583070	583070	MEF2C-AS1|583070|ENSG00000248309|+1|chr5_88179145_88762215;
chr5:95180000-95205000	4	4	0.247545	9489.5	546	16778	AC008592.4|16778|ENSG00000251409|-1|chr5_95171647_95188425; AC008592.8|546|ENSG00000272021|+1|chr5_95185013_95185559; C5orf27|7901|ENSG00000236882|+1|chr5_95187936_95195837; AC008592.5|12733|ENSG00000250362|+1|chr5_95197490_95210223;
chr5:125930000-125955000	4	2	44.4198	40280.5	26984	53577	ALDH7A1|53577|ENSG00000164904|-1|chr5_125877533_125931110; PHAX|26984|ENSG00000164902|+1|chr5_125935960_125962944;
chr5:126095000-126150000	6	2	49.1901	42460	24523	60397	RP11-434D11.4|24523|ENSG00000251072|-1|chr5_126087655_126112178; LMNB1|60397|ENSG00000113368|+1|chr5_126112315_126172712;
chr5:131810000-131835000	3	2	50.857	37298.5	9189	65408	C5orf56|65408|ENSG00000197536|+1|chr5_131746328_131811736; IRF1|9189|ENSG00000125347|-1|chr5_131817301_131826490;
chr5:133895000-133935000	1	1	17.9391	58915	58915	58915	JADE2|58915|ENSG00000043143|+1|chr5_133860003_133918918;
chr5:138725000-138750000	3	4	89.0005	12319.2	2601	35901	MZB1|2601|ENSG00000170476|-1|chr5_138723169_138725770; PROB1|3250|ENSG00000228672|-1|chr5_138727635_138730885; SPATA24|7525|ENSG00000170469|-1|chr5_138732252_138739777; DNAJC18|35901|ENSG00000170464|-1|chr5_138744279_138780180;
chr5:140885000-140910000	6	22	41.2081	117267	23738	182294	PCDHGA1|182294|ENSG00000204956|+1|chr5_140710252_140892546; PCDHGA2|174007|ENSG00000081853|+1|chr5_140718539_140892546; PCDHGA3|168945|ENSG00000254245|+1|chr5_140723601_140892546; PCDHGB1|162718|ENSG00000254221|+1|chr5_140729828_140892546; PCDHGA4|157778|ENSG00000262576|+1|chr5_140734768_140892546; PCDHGB2|152843|ENSG00000253910|+1|chr5_140739703_140892546; PCDHGA5|148648|ENSG00000253485|+1|chr5_…
chr5:142595000-142620000	3	1	26.9765	458627	458627	458627	ARHGAP26|458627|ENSG00000145819|+1|chr5_142149949_142608576;
chr5:149195000-149220000	4	1	5.00634	124724	124724	124724	PPARGC1B|124724|ENSG00000155846|+1|chr5_149109861_149234585;
chr5:149480000-149505000	1	2	1.90433	51058	42035	60081	CSF1R|60081|ENSG00000182578|-1|chr5_149432854_149492935; PDGFRB|42035|ENSG00000113721|-1|chr5_149493400_149535435;
chr5:149810000-149850000	5	1	1044.71	6566	6566	6566	RPS14|6566|ENSG00000164587|-1|chr5_149822753_149829319;
chr5:149915000-149940000	1	2	10.1053	36245.5	99	72392	NDST1|72392|ENSG00000070614|+1|chr5_149865381_149937773; snoU13|99|ENSG00000239191|-1|chr5_149923152_149923251;
chr5:150500000-150540000	6	2	187.141	28763	356	57170	ANXA6|57170|ENSG00000197043|-1|chr5_150480273_150537443; CTB-17P3.4|356|ENSG00000254298|-1|chr5_150537667_150538023;
chr5:150575000-150600000	3	2	92.2254	50691.5	43093	58290	CCDC69|43093|ENSG00000198624|-1|chr5_150560613_150603706; GM2A|58290|ENSG00000196743|+1|chr5_150591711_150650001;
chr5:150620000-150645000	6	1	64.0832	58290	58290	58290	GM2A|58290|ENSG00000196743|+1|chr5_150591711_150650001;
chr5:151115000-151140000	5	2	205.257	21735.5	13255	30216	ATOX1|30216|ENSG00000177556|-1|chr5_151121877_151152093; CTB-113P19.3|13255|ENSG00000253921|+1|chr5_151133553_151146808;
chr5:154115000-154155000	5	1	39.3657	104705	104705	104705	LARP1|104705|ENSG00000155506|+1|chr5_154092462_154197167;
chr5:159590000-159615000	1	1	3.77748	51368	51368	51368	FABP6|51368|ENSG00000170231|+1|chr5_159614374_159665742;
chr5:159755000-159780000	1	2	0.109814	58317	22890	93744	CCNJL|93744|ENSG00000135083|-1|chr5_159678659_159772403; C1QTNF2|22890|ENSG00000145861|-1|chr5_159774758_159797648;
chr5:159860000-159900000	3	1	71.3473	19158	19158	19158	MIR146A|19158|ENSG00000253522|+1|chr5_159895275_159914433;
chr5:172265000-172305000	1	1	40.2979	118410	118410	118410	ERGIC1|118410|ENSG00000113719|+1|chr5_172261278_172379688;
chr5:172340000-172380000	1	1	40.2979	118410	118410	118410	ERGIC1|118410|ENSG00000113719|+1|chr5_172261278_172379688;
chr5:176795000-176820000	5	2	42.1259	17188.5	14764	19613	RGS14|14764|ENSG00000169220|+1|chr5_176784838_176799602; SLC34A1|19613|ENSG00000131183|+1|chr5_176806236_176825849;
chr6:285000-325000	0	1	92.2679	59725	59725	59725	DUSP22|59725|ENSG00000112679|+1|chr6_291630_351355;
chr6:6675000-6700000	6	2	0.133874	10791	3324	18258	RP1-80N2.3|3324|ENSG00000261211|-1|chr6_6680542_6683866; RP1-80N2.2|18258|ENSG00000226281|-1|chr6_6692977_6711235;
chr6:6795000-6820000	6	1	0.0126135	487	487	487	BTF3P7|487|ENSG00000219986|-1|chr6_6795148_6795635;
chr6:11385000-11410000	4	0	0
chr6:13335000-13360000	6	1	13.7962	129832	129832	129832	GFOD1|129832|ENSG00000145990|-1|chr6_13358062_13487894;
chr6:13440000-13465000	4	1	13.7962	129832	129832	129832	GFOD1|129832|ENSG00000145990|-1|chr6_13358062_13487894;
chr6:16320000-16345000	4	1	24.2918	462379	462379	462379	ATXN1|462379|ENSG00000124788|-1|chr6_16299343_16761722;
chr6:16470000-16495000	3	1	24.2918	462379	462379	462379	ATXN1|462379|ENSG00000124788|-1|chr6_16299343_16761722;
chr6:26370000-26395000	4	2	75.4405	12468.5	11778	13159	BTN3A2|13159|ENSG00000186470|+1|chr6_26365387_26378546; BTN2A2|11778|ENSG00000124508|+1|chr6_26383324_26395102;
chr6:29715000-29740000	1	7	18.8984	4400.86	101	22448	HLA-F-AS1|22448|ENSG00000214922|-1|chr6_29694378_29716826; MICE|7238|ENSG00000273340|-1|chr6_29709508_29716746; HCG9P5|224|ENSG00000227758|+1|chr6_29716066_29716290; Y_RNA|101|ENSG00000199290|+1|chr6_29718148_29718249; IFITM4P|419|ENSG00000235821|-1|chr6_29718506_29718925; XXbac-BPG170G13.32|242|ENSG00000272236|-1|chr6_29719742_29719984; XXbac-BPG170G13.31|134|ENSG00000270896|-1|chr6_29731035_297…
chr6:30495000-30520000	6	1	22.4407	15797	15797	15797	GNL1|15797|ENSG00000204590|-1|chr6_30509154_30524951;
chr6:30675000-30715000	3	8	1243.08	6418.5	110	18082	MDC1|18082|ENSG00000137337|-1|chr6_30667584_30685666; MDC1-AS1|10117|ENSG00000224328|+1|chr6_30670844_30680961; TUBB|5225|ENSG00000196230|+1|chr6_30687978_30693203; XXbac-BPG252P9.9|772|ENSG00000272540|-1|chr6_30690882_30691654; FLOT1|15024|ENSG00000137312|-1|chr6_30695486_30710510; Y_RNA|110|ENSG00000201988|-1|chr6_30704081_30704191; XXbac-BPG252P9.10|663|ENSG00000272273|+1|chr6_30710706_3071136…
chr6:31545000-31585000	5	6	154.119	2291.83	273	4090	TNF|2769|ENSG00000232810|+1|chr6_31543344_31546113; LTB|1997|ENSG00000227507|-1|chr6_31548302_31550299; LST1|2785|ENSG00000204482|+1|chr6_31553901_31556686; NCR3|4090|ENSG00000204475|-1|chr6_31556672_31560762; UQCRHP1|273|ENSG00000230622|-1|chr6_31578860_31579133; AIF1|1837|ENSG00000204472|+1|chr6_31582961_31584798;
chr6:31905000-31945000	5	8	74.4534	16079.2	101	47887	C2|47887|ENSG00000166278|+1|chr6_31865562_31913449; CFB|24386|ENSG00000243649|+1|chr6_31895475_31919861; CFB|24350|ENSG00000244255|+1|chr6_31895475_31919825; NELFE|7023|ENSG00000204356|-1|chr6_31919864_31926887; MIR1236|101|ENSG00000221267|-1|chr6_31924616_31924717; SKIV2L|10675|ENSG00000204351|+1|chr6_31926857_31937532; DXO|2482|ENSG00000204348|-1|chr6_31937587_31940069; STK19|11730|ENSG00000204…
chr6:33150000-33175000	5	5	180.186	8672	94	29818	COL11A2|29818|ENSG00000204248|-1|chr6_33130458_33160276; RXRB|7265|ENSG00000204231|-1|chr6_33161365_33168630; RNY4P10|94|ENSG00000202441|+1|chr6_33167378_33167472; SLC39A7|3994|ENSG00000112473|+1|chr6_33168222_33172216; HSD17B8|2189|ENSG00000204228|+1|chr6_33172419_33174608;
chr6:34515000-34540000	1	1	0.0256344	18531	18531	18531	SPDEF|18531|ENSG00000124664|-1|chr6_34505579_34524110;
chr6:35415000-35440000	5	3	915.971	7980.33	2377	14742	MKRNP2|6822|ENSG00000227154|+1|chr6_35410821_35417643; FANCE|14742|ENSG00000112039|+1|chr6_35420138_35434880; RPL10A|2377|ENSG00000198755|+1|chr6_35436185_35438562;
chr6:35685000-35725000	5	3	31.8906	56708.3	3080	154998	FKBP5|154998|ENSG00000096060|-1|chr6_35541362_35696360; RP3-510O8.4|3080|ENSG00000232909|-1|chr6_35701644_35704724; ARMC12|12047|ENSG00000157343|+1|chr6_35704809_35716856;
chr6:36270000-36295000	1	2	0.136725	43260	21128	65392	PNPLA1|65392|ENSG00000180316|+1|chr6_36210980_36276372; C6orf222|21128|ENSG00000189325|-1|chr6_36283534_36304662;
chr6:36795000-36820000	1	1	8.41634	99226	99226	99226	CPNE5|99226|ENSG00000124772|-1|chr6_36708552_36807778;
chr6:37050000-37090000	1	1	0.121677	494	494	494	RPL12P2|494|ENSG00000216412|+1|chr6_37059088_37059582;
chr6:37500000-37555000	6	4	1.83654	9441.75	57	28268	RP1-153P14.8|28268|ENSG00000204110|+1|chr6_37475124_37503392; RP1-153P14.3|3727|ENSG00000229559|-1|chr6_37511329_37515056; RP1-153P14.5|5715|ENSG00000227920|+1|chr6_37512921_37518636; MIR4462|57|ENSG00000263926|-1|chr6_37523141_37523198;
chr6:37680000-37705000	1	0	0
chr6:37755000-37780000	1	0	0
chr6:41715000-41740000	1	3	1.86034	11310.7	168	17398	PGC|17398|ENSG00000096088|-1|chr6_41704449_41721847; RP11-298J23.8|168|ENSG00000269387|-1|chr6_41732030_41732198; FRS3|16366|ENSG00000137218|-1|chr6_41737914_41754280;
chr6:43215000-43240000	1	1	0.120652	44579	44579	44579	TTBK1|44579|ENSG00000146216|+1|chr6_43211418_43255997;
chr6:43620000-43645000	1	2	76.5115	22020.5	16488	27553	RSPH9|27553|ENSG00000172426|+1|chr6_43612783_43640336; MRPS18A|16488|ENSG00000096080|-1|chr6_43639040_43655528;
chr6:44025000-44050000	6	2	2.04974	41484	4039	78929	RP5-1120P11.1|78929|ENSG00000237686|-1|chr6_43963460_44042389; RP5-1120P11.3|4039|ENSG00000231881|+1|chr6_44041650_44045689;
chr6:57450000-57505000	2	1	18.1857	333772	333772	333772	PRIM2|333772|ENSG00000146143|+1|chr6_57179603_57513375;
chr6:88490000-88515000	4	0	0
chr6:90080000-90120000	6	1	6.46787	47634	47634	47634	RRAGD|47634|ENSG00000025039|-1|chr6_90074355_90121989;
chr6:105825000-105850000	1	1	10.576	125519	125519	125519	PREP|125519|ENSG00000085377|-1|chr6_105725440_105850959;
chr6:106230000-106255000	1	0	0
chr6:106575000-106600000	4	0	0
chr6:111240000-111280000	1	2	56.0485	4935.5	541	9330	RP11-397G5.2|541|ENSG00000219329|+1|chr6_111244769_111245310; GTF3C6|9330|ENSG00000155115|+1|chr6_111279763_111289093;
chr6:112305000-112330000	4	0	0
chr6:113940000-113965000	3	1	10.9748	26539	26539	26539	RP11-367G18.1|26539|ENSG00000230943|-1|chr6_113944737_113971276;
chr6:126225000-126250000	4	1	26.4898	149959	149959	149959	NCOA7|149959|ENSG00000111912|+1|chr6_126102307_126252266;
chr6:129990000-130015000	6	1	22.1765	134093	134093	134093	ARHGAP18|134093|ENSG00000146376|-1|chr6_129897277_130031370;
chr6:137565000-137590000	4	0	0
chr6:138060000-138100000	4	1	3.36915	8813	8813	8813	RP11-356I2.1|8813|ENSG00000234956|-1|chr6_138051307_138060120;
chr6:138165000-138205000	3	2	123.839	30329	16098	44560	RP11-356I2.4|44560|ENSG00000237499|-1|chr6_138144810_138189370; TNFAIP3|16098|ENSG00000118503|+1|chr6_138188351_138204449;
chr6:143820000-143845000	4	2	11.3081	19613.5	16879	22348	RP1-20N2.6|22348|ENSG00000229036|+1|chr6_143806116_143828464; FUCA2|16879|ENSG00000001036|-1|chr6_143815948_143832827;
chr6:149430000-149455000	4	1	0.481555	663	663	663	RP11-365H23.1|663|ENSG00000219487|-1|chr6_149433145_149433808;
chr6:155550000-155575000	1	2	4.7417	214306	3585	425026	TIAM2|425026|ENSG00000146426|+1|chr6_155153831_155578857; RP11-477D19.2|3585|ENSG00000235381|-1|chr6_155574273_155577858;
chr6:157725000-157750000	2	2	5.47962	17364	513	34215	TMEM242|34215|ENSG00000215712|-1|chr6_157710418_157744633; RP5-933K21.3|513|ENSG00000271040|+1|chr6_157744996_157745509;
chr6:158175000-158200000	6	0	0
chr6:159510000-159535000	5	1	1.75407	8262	8262	8262	RP11-13P5.1|8262|ENSG00000224478|+1|chr6_159528823_159537085;
chr7:2440000-2465000	4	1	5.95965	31019	31019	31019	CHST12|31019|ENSG00000136213|+1|chr7_2443223_2474242;
chr7:2740000-2765000	5	1	0.829151	95978	95978	95978	AMZ1|95978|ENSG00000174945|+1|chr7_2719156_2815134;
chr7:2875000-2915000	4	2	17.658	58306.5	401	116212	GNA12|116212|ENSG00000146535|-1|chr7_2767746_2883958; AC006028.11|401|ENSG00000231357|+1|chr7_2875255_2875656;
chr7:3115000-3140000	1	1	0	3169	3169	3169	AC024028.1|3169|ENSG00000228334|-1|chr7_3122886_3126055;
chr7:5260000-5285000	6	1	35.2053	43638	43638	43638	WIPI2|43638|ENSG00000157954|+1|chr7_5229819_5273457;
chr7:5530000-5630000	3	6	2215.34	20017.2	83	82463	FBXL18|82463|ENSG00000155034|-1|chr7_5470966_5553429; MIR589|98|ENSG00000207973|-1|chr7_5535450_5535548; ACTB|36633|ENSG00000075624|-1|chr7_5566782_5603415; AC006483.1|83|ENSG00000263900|-1|chr7_5567734_5567817; CTB-161C1.1|514|ENSG00000272719|+1|chr7_5596362_5596876; AC006483.5|312|ENSG00000228974|+1|chr7_5600374_5600686;
chr7:5650000-5675000	1	1	16.0436	161692	161692	161692	RNF216|161692|ENSG00000011275|-1|chr7_5659678_5821370;
chr7:26365000-26390000	4	1	23.7996	82408	82408	82408	SNX10|82408|ENSG00000086300|+1|chr7_26331541_26413949;
chr7:43870000-43895000	4	0	0
chr7:43930000-43955000	1	2	9.02435	45274	40031	50517	URGCP-MRPS24|40031|ENSG00000270617|-1|chr7_43906157_43946188; URGCP|50517|ENSG00000106608|-1|chr7_43915493_43966010;
chr7:44275000-44300000	1	1	0.106378	117427	117427	117427	CAMK2B|117427|ENSG00000058404|-1|chr7_44256749_44374176;
chr7:44410000-44435000	1	1	43.774	111759	111759	111759	NUDCD3|111759|ENSG00000015676|-1|chr7_44418720_44530479;
chr7:44605000-44660000	5	4	104.765	29244	455	102494	DDX56|9634|ENSG00000136271|-1|chr7_44605016_44614650; TMED4|4393|ENSG00000158604|-1|chr7_44617493_44621886; RP11-52M17.1|455|ENSG00000271586|+1|chr7_44640631_44641086; OGDH|102494|ENSG00000105953|+1|chr7_44646171_44748665;
chr7:44770000-44795000	4	1	35.9987	21297	21297	21297	ZMIZ2|21297|ENSG00000122515|+1|chr7_44788180_44809477;
chr7:45025000-45050000	5	2	136.068	40466	3938	76994	SNHG15|3938|ENSG00000232956|-1|chr7_45022622_45026560; CCM2|76994|ENSG00000136280|+1|chr7_45039074_45116068;
chr7:55590000-55615000	3	1	64.9357	136932	136932	136932	VOPP1|136932|ENSG00000154978|-1|chr7_55503749_55640681;
chr7:65990000-66015000	1	3	8.50708	32236.7	16461	46739	GS1-124K5.10|33510|ENSG00000234500|+1|chr7_65976543_66010053; GS1-124K5.11|16461|ENSG00000229180|-1|chr7_65991075_66007536; GS1-124K5.12|46739|ENSG00000232559|-1|chr7_66010634_66057373;
chr7:66035000-66060000	4	1	7.39481	46739	46739	46739	GS1-124K5.12|46739|ENSG00000232559|-1|chr7_66010634_66057373;
chr7:66095000-66120000	4	2	11.5387	98947.5	15317	182578	KCTD7|182578|ENSG00000243335|+1|chr7_66093868_66276446; RP4-756H11.3|15317|ENSG00000226824|+1|chr7_66119525_66134842;
chr7:66290000-66330000	4	2	5.46482	22236.5	9640	34833	GTF2IRD1P1|34833|ENSG00000230583|-1|chr7_66274980_66309813; RP11-458F8.1|9640|ENSG00000232546|+1|chr7_66313483_66323123;
chr7:66380000-66405000	4	1	35.6406	37326	37326	37326	TMEM248|37326|ENSG00000106609|+1|chr7_66386212_66423538;
chr7:69140000-69165000	6	1	33.3781	1194149	1194149	1194149	AUTS2|1194149|ENSG00000158321|+1|chr7_69063905_70258054;
chr7:69215000-69240000	4	1	33.3781	1194149	1194149	1194149	AUTS2|1194149|ENSG00000158321|+1|chr7_69063905_70258054;
chr7:73285000-73310000	1	0	0
chr7:73435000-73460000	1	1	0.00288781	42118	42118	42118	ELN|42118|ENSG00000049540|+1|chr7_73442119_73484237;
chr7:73690000-73715000	4	1	7.6019	116468	116468	116468	CLIP2|116468|ENSG00000106665|+1|chr7_73703805_73820273;
chr7:73720000-73745000	1	1	7.6019	116468	116468	116468	CLIP2|116468|ENSG00000106665|+1|chr7_73703805_73820273;
chr7:73885000-73910000	1	2	0.99172	74461.5	112	148811	GTF2IRD1|148811|ENSG00000006704|+1|chr7_73868120_74016931; RNA5SP233|112|ENSG00000238391|-1|chr7_73901758_73901870;
chr7:73975000-74015000	1	2	0.99172	74444	77	148811	GTF2IRD1|148811|ENSG00000006704|+1|chr7_73868120_74016931; AC004851.1|77|ENSG00000252378|+1|chr7_73985677_73985754;
chr7:98590000-98615000	1	3	11.8336	57259	1392	135310	TRRAP|135310|ENSG00000196367|+1|chr7_98475556_98610866; AC004893.10|1392|ENSG00000238109|-1|chr7_98596161_98597553; AC004893.11|35075|ENSG00000242687|+1|chr7_98610788_98645863;
chr7:99715000-99740000	5	6	13.5396	7153.83	1053	12771	TAF6|12771|ENSG00000106290|-1|chr7_99704693_99717464; RP11-506M12.1|11925|ENSG00000242798|-1|chr7_99712837_99724762; CNPY4|5898|ENSG00000166997|+1|chr7_99717236_99723134; MBLAC1|1801|ENSG00000214309|+1|chr7_99724317_99726118; AC073842.19|9475|ENSG00000235077|+1|chr7_99728587_99738062; RPL7P60|1053|ENSG00000214142|-1|chr7_99737252_99738305;
chr7:99985000-100010000	4	2	21.1478	30366	28166	32566	PILRA|32566|ENSG00000085514|+1|chr7_99965153_99997719; ZCWPW1|28166|ENSG00000078487|-1|chr7_99998449_100026615;
chr7:100210000-100235000	1	2	3.20865	12822.5	3282	22363	MOSPD3|3282|ENSG00000106330|+1|chr7_100209725_100213007; TFR2|22363|ENSG00000106327|-1|chr7_100218039_100240402;
chr7:100450000-100475000	5	4	82.3167	18839.8	6316	40189	SLC12A9|40189|ENSG00000146828|+1|chr7_100424442_100464631; RP11-126L15.4|15302|ENSG00000236305|-1|chr7_100434936_100450238; TRIP6|6316|ENSG00000087077|+1|chr7_100464760_100471076; SRRT|13552|ENSG00000087087|+1|chr7_100472733_100486285;
chr7:101350000-101390000	1	0	0
chr7:101575000-101615000	4	2	12.6852	235034	1778	468290	CUX1|468290|ENSG00000257923|+1|chr7_101458959_101927249; CTB-181H17.1|1778|ENSG00000272219|+1|chr7_101603396_101605174;
chr7:101680000-101705000	1	1	12.5683	468290	468290	468290	CUX1|468290|ENSG00000257923|+1|chr7_101458959_101927249;
chr7:101770000-101795000	1	1	12.5683	468290	468290	468290	CUX1|468290|ENSG00000257923|+1|chr7_101458959_101927249;
chr7:101845000-101885000	1	2	12.5683	234188	85	468290	CUX1|468290|ENSG00000257923|+1|chr7_101458959_101927249; AC005088.1|85|ENSG00000264642|-1|chr7_101881601_101881686;
chr7:101905000-101930000	1	2	20.678	251032	33773	468290	CUX1|468290|ENSG00000257923|+1|chr7_101458959_101927249; SH2B2|33773|ENSG00000160999|+1|chr7_101928405_101962178;
chr7:102025000-102050000	5	2	26.2271	31458.5	113	62804	PRKRIP1|62804|ENSG00000128563|+1|chr7_102004319_102067123; MIR548O|113|ENSG00000221510|-1|chr7_102046189_102046302;
chr7:102070000-102095000	5	2	27.8153	15838.5	7962	23715	RP11-514P8.2|7962|ENSG00000239480|-1|chr7_102067265_102075227; ORAI2|23715|ENSG00000160991|+1|chr7_102073553_102097268;
chr7:104530000-104570000	4	3	6.0302	196416	280	579897	LHFPL3|579897|ENSG00000187416|+1|chr7_103969104_104549001; RN7SL8P|280|ENSG00000243352|+1|chr7_104552364_104552644; RP11-325F22.5|9070|ENSG00000225329|-1|chr7_104558007_104567077;
chr7:104755000-104780000	1	1	17.6045	288604	288604	288604	SRPK2|288604|ENSG00000135250|-1|chr7_104751151_105039755;
chr7:105430000-105455000	4	1	0.765197	271536	271536	271536	ATXN7L1|271536|ENSG00000146776|-1|chr7_105245514_105517050;
chr7:105685000-105725000	4	0	0
chr7:128500000-128525000	5	5	145.705	13458.4	1277	48268	RP11-309L24.2|12464|ENSG00000242902|-1|chr7_128490216_128502680; KCP|48268|ENSG00000135253|-1|chr7_128502505_128550773; ATP6V1F|3018|ENSG00000128524|+1|chr7_128502880_128505898; RP11-309L24.4|2265|ENSG00000239815|+1|chr7_128506633_128508898; RP11-309L24.9|1277|ENSG00000272899|+1|chr7_128510821_128512098;
chr7:128785000-128810000	6	3	77.3977	8518.67	112	23959	TSPAN33|23959|ENSG00000158457|+1|chr7_128784712_128808671; Y_RNA|112|ENSG00000200629|+1|chr7_128804690_128804802; RP11-286H14.6|1485|ENSG00000240685|+1|chr7_128808053_128809538;
chr7:128845000-128870000	5	3	9.82642	77877	3770	205188	SMO|24673|ENSG00000128602|+1|chr7_128828713_128853386; RP11-286H14.8|3770|ENSG00000243230|-1|chr7_128849616_128853386; AHCYL2|205188|ENSG00000158467|+1|chr7_128864864_129070052;
chr7:129640000-129665000	1	2	30.0626	53241	33165	73317	RP11-306G20.1|73317|ENSG00000244036|+1|chr7_129593074_129666391; ZC3HC1|33165|ENSG00000091732|-1|chr7_129658126_129691291;
chr7:129985000-130010000	1	1	0.317433	23941	23941	23941	CPA5|23941|ENSG00000158525|+1|chr7_129984630_130008571;
chr7:130560000-130615000	4	3	5.2717	37833.3	1997	74929	AC016831.7|74929|ENSG00000233559|+1|chr7_130538479_130613408; MIR29A|36574|ENSG00000226380|-1|chr7_130561495_130598069; RP11-138A9.1|1997|ENSG00000271204|-1|chr7_130614968_130616965;
chr7:130905000-130930000	4	2	21.7045	193472	405	386540	MKLN1|386540|ENSG00000128585|+1|chr7_130794855_131181395; AC009362.2|405|ENSG00000233287|+1|chr7_130927349_130927754;
chr7:134115000-134140000	1	2	117.933	16548.5	16163	16934	RP11-38M8.1|16163|ENSG00000273297|-1|chr7_134101042_134117205; AKR1B1|16934|ENSG00000085662|-1|chr7_134127102_134144036;
chr7:137610000-137635000	4	1	15.9254	127088	127088	127088	CREB3L2|127088|ENSG00000182158|-1|chr7_137559725_137686813;
chr7:137655000-137710000	6	3	15.9766	81543.7	1881	127088	CREB3L2|127088|ENSG00000182158|-1|chr7_137559725_137686813; AKR1D1|115662|ENSG00000122787|+1|chr7_137687070_137802732; AC009263.2|1881|ENSG00000234639|+1|chr7_137707204_137709085;
chr7:138765000-138805000	4	1	19.2347	66199	66199	66199	ZC3HAV1|66199|ENSG00000105939|-1|chr7_138728266_138794465;
chr7:139320000-139345000	4	1	6.74285	231261	231261	231261	HIPK2|231261|ENSG00000064393|-1|chr7_139246316_139477577;
chr7:142115000-142155000	1	6	0.0174468	479.167	428	537	TRBV7-7|501|ENSG00000253291|-1|chr7_142119820_142120321; TRBV6-8|428|ENSG00000253534|-1|chr7_142124137_142124565; TRBV5-6|506|ENSG00000211728|-1|chr7_142131412_142131918; TRBV7-6|537|ENSG00000211727|-1|chr7_142139278_142139815; TRBV6-7|432|ENSG00000253188|-1|chr7_142143652_142144084; TRBV5-5|471|ENSG00000211725|-1|chr7_142148928_142149399;
chr7:142460000-142485000	1	3	0.211409	3828.67	3530	4352	PRSS1|3604|ENSG00000204983|+1|chr7_142457319_142460923; PRSS3P1|3530|ENSG00000250591|+1|chr7_142468264_142471794; PRSS3P2|4352|ENSG00000250606|+1|chr7_142478064_142482416;
chr7:148655000-148695000	4	3	17810.2	102.667	95	112	RNY4|95|ENSG00000252316|+1|chr7_148660407_148660502; RNY3|101|ENSG00000202354|+1|chr7_148680847_148680948; RNY1|112|ENSG00000201098|-1|chr7_148684228_148684340;
chr7:150095000-150120000	6	1	10.4817	43679	43679	43679	ZNF775|43679|ENSG00000196456|+1|chr7_150065879_150109558;
chr7:150125000-150150000	6	2	35.3577	21624	14486	28762	LINC00996|14486|ENSG00000242258|+1|chr7_150130742_150145228; GIMAP8|28762|ENSG00000171115|+1|chr7_150147718_150176480;
chr8:6630000-6655000	1	0	0
chr8:8125000-8150000	6	0	0
chr8:8185000-8210000	6	1	2.58346	68750	68750	68750	SGK223|68750|ENSG00000182319|-1|chr8_8175258_8244008;
chr8:11350000-11375000	3	1	59.4704	70603	70603	70603	BLK|70603|ENSG00000136573|+1|chr8_11351510_11422113;
chr8:11620000-11645000	5	2	5.69257	9560	1413	17707	C8orf49|1413|ENSG00000255394|+1|chr8_11618896_11620309; NEIL2|17707|ENSG00000154328|+1|chr8_11627148_11644855;
chr8:11695000-11720000	1	3	262.229	23632.3	237	43736	FDFT1|43736|ENSG00000079459|+1|chr8_11653082_11696818; CTSB|26924|ENSG00000164733|-1|chr8_11700033_11726957; RP11-589N15.2|237|ENSG00000269899|-1|chr8_11703663_11703900;
chr8:11740000-11765000	1	1	0	1020	1020	1020	RP11-589N15.1|1020|ENSG00000255144|-1|chr8_11753359_11754379;
chr8:12420000-12445000	1	3	5.72657	567.667	147	780	RPS3AP34|780|ENSG00000242607|-1|chr8_12427859_12428639; AC068587.2|147|ENSG00000238460|+1|chr8_12435514_12435661; RP11-303G3.6|776|ENSG00000255122|+1|chr8_12437796_12438572;
chr8:21950000-21975000	4	4	22.7118	9669.75	1422	18969	FAM160B2|15739|ENSG00000158863|+1|chr8_21946670_21962409; AC091171.1|1422|ENSG00000256586|+1|chr8_21960468_21961890; NUDT18|2549|ENSG00000173566|-1|chr8_21964383_21966932; HR|18969|ENSG00000168453|-1|chr8_21971928_21990897;
chr8:22040000-22065000	1	1	0.86652	47590	47590	47590	BMP1|47590|ENSG00000168487|+1|chr8_22022249_22069839;
chr8:22475000-22500000	1	2	87.9799	32806	16882	48730	CCAR2|16882|ENSG00000158941|+1|chr8_22462145_22479027; BIN3|48730|ENSG00000147439|-1|chr8_22477931_22526661;
chr8:22520000-22545000	4	2	21.6431	26863	4996	48730	BIN3|48730|ENSG00000147439|-1|chr8_22477931_22526661; CTD-3247F14.2|4996|ENSG00000261026|-1|chr8_22536526_22541522;
chr8:22580000-22605000	1	2	13.3429	197605	108466	286744	RP11-459E5.1|108466|ENSG00000253125|+1|chr8_22547663_22656129; PEBP4|286744|ENSG00000134020|-1|chr8_22570769_22857513;
chr8:22835000-22875000	4	4	16.0662	88628.2	248	286744	PEBP4|286744|ENSG00000134020|-1|chr8_22570769_22857513; RN7SL303P|248|ENSG00000240116|+1|chr8_22835390_22835638; RP11-875O11.1|34739|ENSG00000245025|-1|chr8_22842109_22876848; RHOBTB2|32782|ENSG00000008853|+1|chr8_22844930_22877712;
chr8:23000000-23025000	4	1	11.0588	28442	28442	28442	TNFRSF10D|28442|ENSG00000173530|-1|chr8_22993101_23021543;
chr8:23330000-23355000	1	3	0.212362	9359	518	26370	CTC-756D1.2|26370|ENSG00000253390|+1|chr8_23316114_23342484; CTC-756D1.1|518|ENSG00000253483|-1|chr8_23340529_23341047; CTC-756D1.3|1189|ENSG00000253986|-1|chr8_23350522_23351711;
chr8:27230000-27255000	6	1	73.8405	147904	147904	147904	PTK2B|147904|ENSG00000120899|+1|chr8_27168999_27316903;
chr8:27440000-27465000	1	2	0.259066	23456.5	18114	28799	GULOP|28799|ENSG00000234770|+1|chr8_27417791_27446590; CLU|18114|ENSG00000120885|-1|chr8_27454434_27472548;
chr8:27920000-27960000	4	2	26.3363	81695	61907	101483	NUGGC|61907|ENSG00000189233|-1|chr8_27879481_27941388; ELP3|101483|ENSG00000134014|+1|chr8_27947190_28048673;
chr8:29210000-29235000	4	1	0.279612	750	750	750	RP4-676L2.1|750|ENSG00000260253|-1|chr8_29209937_29210687;
chr8:29330000-29355000	4	0	0
chr8:29585000-29610000	4	2	0.107242	62185	50183	74187	LINC00589|74187|ENSG00000251191|-1|chr8_29531438_29605625; AC145110.1|50183|ENSG00000253490|+1|chr8_29605825_29656008;
chr8:37595000-37680000	1	4	49.2013	25261.8	668	60705	ERLIN2|22502|ENSG00000147475|+1|chr8_37594117_37616619; RP11-863K10.4|668|ENSG00000233170|-1|chr8_37604854_37605522; PROSC|17172|ENSG00000147471|+1|chr8_37620111_37637283; GPR124|60705|ENSG00000020181|+1|chr8_37641709_37702414;
chr8:37730000-37755000	6	1	18.7159	40849	40849	40849	RAB11FIP1|40849|ENSG00000156675|-1|chr8_37716136_37756985;
chr8:37895000-37920000	1	1	23.8768	30024	30024	30024	EIF4EBP1|30024|ENSG00000187840|+1|chr8_37887859_37917883;
chr8:37940000-37965000	4	2	21.2222	19647	460	38834	KB-1836B5.4|460|ENSG00000272128|+1|chr8_37956989_37957449; ASH2L|38834|ENSG00000129691|+1|chr8_37962760_38001594;
chr8:38570000-38595000	1	1	69.174	124842	124842	124842	TACC1|124842|ENSG00000147526|+1|chr8_38585704_38710546;
chr8:38645000-38670000	6	2	69.3738	63747.5	2653	124842	TACC1|124842|ENSG00000147526|+1|chr8_38585704_38710546; RP11-723D22.2|2653|ENSG00000253586|+1|chr8_38657161_38659814;
chr8:38780000-38805000	1	1	45.5527	72675	72675	72675	PLEKHA2|72675|ENSG00000169499|+1|chr8_38758753_38831428;
chr8:41375000-41415000	1	3	52.1131	21572	4663	44213	GINS4|15840|ENSG00000147536|+1|chr8_41386725_41402565; RP11-360L9.4|44213|ENSG00000253133|-1|chr8_41391674_41435887; RP11-360L9.7|4663|ENSG00000253174|-1|chr8_41397900_41402563;
chr8:41540000-41580000	1	1	0.652786	243541	243541	243541	ANK1|243541|ENSG00000029534|-1|chr8_41510739_41754280;
chr8:42035000-42075000	1	1	0.762332	33006	33006	33006	PLAT|33006|ENSG00000104368|-1|chr8_42032236_42065242;
chr8:42125000-42150000	4	2	42.8353	49337.5	37522	61153	RP11-231D20.2|37522|ENSG00000253408|-1|chr8_42091193_42128715; IKBKB|61153|ENSG00000104365|+1|chr8_42128820_42189973;
chr8:42890000-42915000	4	2	47.3679	55252	51594	58910	RP11-598P20.5|58910|ENSG00000254673|+1|chr8_42873567_42932477; FNTA|51594|ENSG00000168522|+1|chr8_42889337_42940931;
chr8:48690000-48715000	1	1	55.4648	187074	187074	187074	PRKDC|187074|ENSG00000253729|-1|chr8_48685669_48872743;
chr8:61965000-61990000	1	1	4.5591	444487	444487	444487	CLVS1|444487|ENSG00000177182|+1|chr8_61969717_62414204;
chr8:66540000-66565000	4	2	39.9762	79137.5	31748	126527	ARMC1|31748|ENSG00000104442|-1|chr8_66514694_66546442; MTFR1|126527|ENSG00000066855|+1|chr8_66556969_66683496;
chr8:95970000-95995000	4	2	18.7838	110484	280	220688	NDUFAF6|220688|ENSG00000156170|+1|chr8_95907995_96128683; RP11-347C18.4|280|ENSG00000253528|-1|chr8_95986801_95987081;
chr8:96015000-96040000	4	1	18.4045	220688	220688	220688	NDUFAF6|220688|ENSG00000156170|+1|chr8_95907995_96128683;
chr8:96090000-96130000	6	2	19.478	118440	16192	220688	NDUFAF6|220688|ENSG00000156170|+1|chr8_95907995_96128683; RP11-320N21.2|16192|ENSG00000254248|-1|chr8_96083960_96100152;
chr8:101430000-101455000	6	1	0.59826	2163	2163	2163	KB-173C10.1|2163|ENSG00000253842|-1|chr8_101441062_101443225;
chr8:101490000-101530000	3	3	44.0014	25563.3	1185	50032	KB-1615E4.2|25473|ENSG00000253666|+1|chr8_101487903_101513376; KB-1615E4.3|1185|ENSG00000254364|+1|chr8_101504756_101505941; ANKRD46|50032|ENSG00000186106|-1|chr8_101521980_101572012;
chr8:102645000-102670000	4	1	0.0484211	177294	177294	177294	GRHL2|177294|ENSG00000083307|+1|chr8_102504660_102681954;
chr8:103230000-103270000	6	5	87.6177	42078.4	579	159829	RRM2B|34616|ENSG00000048392|-1|chr8_103216730_103251346; KB-431C1.4|13939|ENSG00000246263|+1|chr8_103251622_103265561; SUMO2P19|579|ENSG00000253328|-1|chr8_103254268_103254847; UBR5|159829|ENSG00000104517|-1|chr8_103265240_103425069; KB-431C1.5|1429|ENSG00000272037|+1|chr8_103268620_103270049;
chr8:103575000-103615000	6	0	0
chr8:103740000-103765000	1	1	0	84	84	84	AP003356.1|84|ENSG00000266799|-1|chr8_103745863_103745947;
chr8:118995000-119020000	4	1	5.2099	317363	317363	317363	EXT1|317363|ENSG00000182197|-1|chr8_118806729_119124092;
chr8:123930000-123955000	1	1	4.93638	193117	193117	193117	ZHX2|193117|ENSG00000178764|+1|chr8_123793633_123986750;
chr8:124230000-124255000	4	3	21.6454	20949.3	210	41196	C8orf76|21442|ENSG00000189376|-1|chr8_124232196_124253638; ZHX1-C8ORF76|41196|ENSG00000259305|-1|chr8_124238431_124279627; UBA52P5|210|ENSG00000243498|+1|chr8_124249092_124249302;
chr8:125610000-125665000	4	1	0.442304	177699	177699	177699	MTSS1|177699|ENSG00000170873|-1|chr8_125563031_125740730;
chr8:126300000-126370000	4	2	38.3533	139330	3220	275441	NSMCE2|275441|ENSG00000156831|+1|chr8_126103921_126379362; RP11-550A5.2|3220|ENSG00000254431|-1|chr8_126360438_126363658;
chr8:126405000-126490000	1	3	9.13989	27590.3	253	74434	TRIB1|8084|ENSG00000173334|+1|chr8_126442563_126450647; RN7SL590P|253|ENSG00000266452|+1|chr8_126456807_126457060; RP11-136O12.2|74434|ENSG00000253111|+1|chr8_126479181_126553615;
chr8:126510000-126535000	1	1	0	74434	74434	74434	RP11-136O12.2|74434|ENSG00000253111|+1|chr8_126479181_126553615;
chr8:126645000-126670000	6	0	0
chr8:128745000-128770000	5	2	44.5346	26809.5	5994	47625	CASC11|47625|ENSG00000249375|-1|chr8_128698588_128746213; MYC|5994|ENSG00000136997|+1|chr8_128747680_128753674;
chr8:128805000-128845000	1	1	88.9802	306720	306720	306720	PVT1|306720|ENSG00000249859|+1|chr8_128806779_129113499;
chr8:128880000-128905000	1	1	88.9802	306720	306720	306720	PVT1|306720|ENSG00000249859|+1|chr8_128806779_129113499;
chr8:128925000-128950000	1	1	88.9802	306720	306720	306720	PVT1|306720|ENSG00000249859|+1|chr8_128806779_129113499;
chr8:128970000-128995000	1	2	88.9802	153391	62	306720	PVT1|306720|ENSG00000249859|+1|chr8_128806779_129113499; MIR1205|62|ENSG00000221771|+1|chr8_128972879_128972941;
chr8:129030000-129055000	1	1	88.9802	306720	306720	306720	PVT1|306720|ENSG00000249859|+1|chr8_128806779_129113499;
chr8:129075000-129100000	4	1	88.9802	306720	306720	306720	PVT1|306720|ENSG00000249859|+1|chr8_128806779_129113499;
chr8:130980000-131005000	4	1	63.2615	177536	177536	177536	FAM49B|177536|ENSG00000153310|-1|chr8_130851839_131029375;
chr8:131070000-131095000	1	3	4.88218	130640	111	391553	ASAP1|391553|ENSG00000153317|-1|chr8_131064353_131455906; RNU6-1255P|111|ENSG00000200304|-1|chr8_131081787_131081898; AC131568.1|255|ENSG00000203377|+1|chr8_131085393_131085648;
chr8:134490000-134530000	6	1	22.6459	117092	117092	117092	ST3GAL1|117092|ENSG00000008513|-1|chr8_134467091_134584183;
chr8:134580000-134620000	4	2	24.356	58885	678	117092	ST3GAL1|117092|ENSG00000008513|-1|chr8_134467091_134584183; RP11-629O1.2|678|ENSG00000261220|+1|chr8_134585426_134586104;
chr8:134670000-134695000	4	0	0
chr8:141450000-141475000	5	1	2.96669	726092	726092	726092	TRAPPC9|726092|ENSG00000167632|-1|chr8_140742586_141468678;
chr8:142020000-142060000	1	0	0
chr8:142170000-142195000	4	1	77.207	78530	78530	78530	DENND3|78530|ENSG00000105339|+1|chr8_142127377_142205907;
chr9:33205000-33230000	4	1	0.0415182	30202	30202	30202	SPINK4|30202|ENSG00000122711|+1|chr9_33218363_33248565;
chr9:34630000-34655000	5	4	54.7872	9411.75	3087	12902	SIGMAR1|3087|ENSG00000147955|-1|chr9_34634719_34637806; GALT|12902|ENSG00000213930|+1|chr9_34638130_34651032; GALT|10468|ENSG00000258728|+1|chr9_34646642_34657110; IL11RA|11190|ENSG00000137070|+1|chr9_34650699_34661889;
chr9:34975000-35000000	5	2	2.29236	17158	9259	25057	KIAA1045|25057|ENSG00000122733|+1|chr9_34957484_34982541; DNAJB5|9259|ENSG00000137094|+1|chr9_34989638_34998897;
chr9:35035000-35060000	1	4	95.8828	5701.25	290	17185	C9orf131|4896|ENSG00000174038|+1|chr9_35041092_35045988; FLJ00273|434|ENSG00000269510|-1|chr9_35042390_35042824; RN7SL338P|290|ENSG00000241568|+1|chr9_35049268_35049558; VCP|17185|ENSG00000165280|-1|chr9_35056061_35073246;
chr9:35605000-35630000	4	3	11.0198	14004.3	65	37277	TESK1|4671|ENSG00000107140|+1|chr9_35605367_35610038; MIR4667|65|ENSG00000263892|+1|chr9_35608091_35608156; CD72|37277|ENSG00000137101|-1|chr9_35609530_35646807;
chr9:35650000-35675000	5	6	2473.03	4946.5	266	16991	SIT1|1645|ENSG00000137078|-1|chr9_35649292_35650937; RMRP|267|ENSG00000269900|-1|chr9_35657748_35658015; CCDC107|3207|ENSG00000159884|+1|chr9_35658301_35661508; ARHGEF39|16991|ENSG00000137135|-1|chr9_35658872_35675863; RN7SL22P|266|ENSG00000243136|+1|chr9_35671773_35672039; CA9|7303|ENSG00000107159|+1|chr9_35673853_35681156;
chr9:35710000-35765000	5	6	96.7936	11242.7	1228	35447	TLN1|35447|ENSG00000137076|-1|chr9_35696945_35732392; CREB3|4669|ENSG00000107175|+1|chr9_35732332_35737001; GBA2|13120|ENSG00000070610|-1|chr9_35736863_35749983; RGP1|9369|ENSG00000107185|+1|chr9_35749203_35758572; MSMP|3623|ENSG00000215183|-1|chr9_35752987_35756610; RP11-112J3.15|1228|ENSG00000228843|-1|chr9_35756709_35757937;
chr9:36985000-37010000	6	2	21.4339	103087	5343	200831	PAX5|200831|ENSG00000196092|-1|chr9_36833272_37034103; RP11-297B17.3|5343|ENSG00000250850|+1|chr9_37002694_37008037;
chr9:37405000-37430000	3	1	85.2596	14324	14324	14324	GRHPR|14324|ENSG00000137106|+1|chr9_37422663_37436987;
chr9:37450000-37490000	5	4	35.9641	11632.2	314	27285	ZBTB5|27285|ENSG00000168795|-1|chr9_37438111_37465396; RN7SL463P|314|ENSG00000264255|-1|chr9_37459392_37459706; RP11-405L18.2|1168|ENSG00000187988|+1|chr9_37477146_37478314; POLR1E|17762|ENSG00000137054|+1|chr9_37485932_37503694;
chr9:37495000-37535000	1	4	34.1296	44203.8	1149	79922	POLR1E|17762|ENSG00000137054|+1|chr9_37485932_37503694; RP11-613M10.6|1149|ENSG00000234160|+1|chr9_37509147_37510296; FBXO10|77982|ENSG00000147912|-1|chr9_37510889_37588871; RP11-613M10.8|79922|ENSG00000256966|-1|chr9_37512544_37592466;
chr9:92020000-92045000	6	1	52.1179	137343	137343	137343	SEMA4D|137343|ENSG00000187764|-1|chr9_91975702_92113045;
chr9:95410000-95435000	4	1	11.0283	57081	57081	57081	IPPK|57081|ENSG00000127080|-1|chr9_95375466_95432547;
chr9:95485000-95510000	1	1	5.85801	53449	53449	53449	BICD2|53449|ENSG00000185963|-1|chr9_95473645_95527094;
chr9:97870000-97895000	1	3	6.50316	73251.7	347	218655	FANCC|218655|ENSG00000158169|-1|chr9_97861336_98079991; RP11-80I15.4|753|ENSG00000229065|+1|chr9_97875990_97876743; RP11-80I15.1|347|ENSG00000223849|+1|chr9_97885803_97886150;
chr9:100795000-100835000	4	2	38.7721	38136.5	26336	49937	NANS|26336|ENSG00000095380|+1|chr9_100819021_100845357; TRIM14|49937|ENSG00000106785|-1|chr9_100831557_100881494;
chr9:100855000-100895000	4	2	21.496	60801	49937	71665	TRIM14|49937|ENSG00000106785|-1|chr9_100831557_100881494; CORO2A|71665|ENSG00000106789|-1|chr9_100883257_100954922;
chr9:101065000-101090000	1	1	0.0175218	421088	421088	421088	GABBR2|421088|ENSG00000136928|-1|chr9_101050391_101471479;
chr9:101920000-101945000	4	0	0
chr9:112675000-112700000	6	3	42.6365	364971	310687	392203	PALM2|310687|ENSG00000243444|+1|chr9_112403068_112713755; PALM2-AKAP2|392203|ENSG00000157654|+1|chr9_112542589_112934792; AKAP2|392023|ENSG00000241978|+1|chr9_112542769_112934792;
chr9:112720000-112745000	6	2	42.56	392113	392023	392203	PALM2-AKAP2|392203|ENSG00000157654|+1|chr9_112542589_112934792; AKAP2|392023|ENSG00000241978|+1|chr9_112542769_112934792;
chr9:112900000-112925000	6	2	42.56	392113	392023	392203	PALM2-AKAP2|392203|ENSG00000157654|+1|chr9_112542589_112934792; AKAP2|392023|ENSG00000241978|+1|chr9_112542769_112934792;
chr9:114760000-114800000	3	1	1.05486	5175	5175	5175	RP11-4O1.2|5175|ENSG00000259953|-1|chr9_114794835_114800010;
chr9:114835000-114860000	6	1	10.1857	134623	134623	134623	SUSD1|134623|ENSG00000106868|-1|chr9_114803065_114937688;
chr9:114910000-114935000	1	2	10.1857	67367	111	134623	SUSD1|134623|ENSG00000106868|-1|chr9_114803065_114937688; Y_RNA|111|ENSG00000200261|+1|chr9_114931566_114931677;
chr9:116125000-116150000	1	3	18.3766	13429.3	3580	21692	BSPRY|21692|ENSG00000119411|+1|chr9_116111821_116133513; HDHD3|3580|ENSG00000119431|-1|chr9_116135699_116139279; ALAD|15016|ENSG00000148218|-1|chr9_116148597_116163613;
chr9:116245000-116300000	4	1	46.995	153007	153007	153007	RGS3|153007|ENSG00000138835|+1|chr9_116207011_116360018;
chr9:116335000-116360000	6	2	47.0478	86418	19829	153007	RGS3|153007|ENSG00000138835|+1|chr9_116207011_116360018; RP11-168K11.2|19829|ENSG00000237073|-1|chr9_116332470_116352299;
chr9:116380000-116405000	1	1	0.00247581	3406	3406	3406	RP11-168K11.3|3406|ENSG00000233817|+1|chr9_116381508_116384914;
chr9:117370000-117395000	6	3	24.5793	11799	68	35216	C9orf91|35216|ENSG00000157693|+1|chr9_117373486_117408702; Y_RNA|113|ENSG00000201749|-1|chr9_117377735_117377848; AL160275.1|68|ENSG00000272241|+1|chr9_117378827_117378895;
chr9:117415000-117440000	1	2	0.0409148	5691.5	5313	6070	RP11-402G3.5|6070|ENSG00000230054|-1|chr9_117418584_117424654; RP11-402G3.3|5313|ENSG00000230601|-1|chr9_117428716_117434029;
chr9:123640000-123665000	6	1	56.814	26780	26780	26780	TRAF1|26780|ENSG00000056558|-1|chr9_123664671_123691451;
chr9:126085000-126125000	6	1	0.106434	24154	24154	24154	CRB2|24154|ENSG00000148204|+1|chr9_126118449_126142603;
chr9:126895000-126920000	4	0	0
chr9:126955000-126995000	6	0	0
chr9:127000000-127085000	6	3	65.8	33513.3	1906	95701	NEK6|95701|ENSG00000119408|+1|chr9_127019885_127115586; RP11-121A14.2|1906|ENSG00000235204|-1|chr9_127021529_127023435; RP11-121A14.3|2933|ENSG00000227200|+1|chr9_127025155_127028088;
chr9:129850000-129890000	1	2	4.00801	171972	35551	308392	RALGPS1|308392|ENSG00000136828|+1|chr9_129677053_129985445; ANGPTL2|35551|ENSG00000136859|-1|chr9_129849611_129885162;
chr9:129955000-129995000	1	3	6.59974	161886	7872	308392	RALGPS1|308392|ENSG00000136828|+1|chr9_129677053_129985445; RP13-225O21.2|7872|ENSG00000228487|-1|chr9_129976314_129984186; GARNL3|169395|ENSG00000136895|+1|chr9_129986544_130155939;
chr9:130195000-130265000	4	5	1087.82	15395.4	112	52015	ZNF79|20990|ENSG00000196152|+1|chr9_130186661_130207651; RPL12|3731|ENSG00000197958|-1|chr9_130209953_130213684; SNORA65|129|ENSG00000201302|-1|chr9_130210780_130210909; LRSAM1|52015|ENSG00000148356|+1|chr9_130213765_130265780; Y_RNA|112|ENSG00000200788|+1|chr9_130233154_130233266;
chr9:130660000-130685000	5	3	36.8231	13052.3	9152	20087	ST6GALNAC6|20087|ENSG00000160408|-1|chr9_130647600_130667687; ST6GALNAC4|9152|ENSG00000136840|-1|chr9_130670165_130679317; PIP5KL1|9918|ENSG00000167103|-1|chr9_130683158_130693076;
chr9:130690000-130715000	5	4	37.4321	14921.5	3385	39934	PIP5KL1|9918|ENSG00000167103|-1|chr9_130683158_130693076; RP11-203J24.8|6449|ENSG00000227218|+1|chr9_130696782_130703231; DPM2|3385|ENSG00000136908|-1|chr9_130697378_130700763; FAM102A|39934|ENSG00000167106|-1|chr9_130702858_130742792;
chr9:130780000-130835000	4	3	8.12871	22081.3	6973	41044	RP11-379C10.1|18227|ENSG00000230848|-1|chr9_130801414_130819641; NAIF1|6973|ENSG00000171169|-1|chr9_130823512_130830485; SLC25A25|41044|ENSG00000148339|+1|chr9_130830480_130871524;
chr9:130855000-130880000	1	4	13.9161	13209.8	744	41044	SLC25A25|41044|ENSG00000148339|+1|chr9_130830480_130871524; RP11-379C10.4|3488|ENSG00000230536|-1|chr9_130853248_130856736; RP11-395P17.11|744|ENSG00000269988|-1|chr9_130870860_130871604; RP11-395P17.3|7563|ENSG00000234771|-1|chr9_130873450_130881013;
chr9:131080000-131105000	5	4	106.82	11654	617	20824	TRUB2|13639|ENSG00000167112|-1|chr9_131071382_131085021; COQ4|11536|ENSG00000167113|+1|chr9_131084815_131096351; SLC27A4|20824|ENSG00000167114|+1|chr9_131102925_131123749; TMSB4XP4|617|ENSG00000223551|+1|chr9_131104432_131105049;
chr9:131575000-131600000	5	3	50.5156	21308.3	4203	49552	ENDOG|4203|ENSG00000167136|+1|chr9_131580753_131584956; C9orf114|10170|ENSG00000198917|-1|chr9_131581930_131592100; CCBL1|49552|ENSG00000171097|-1|chr9_131595221_131644773;
chr9:132370000-132395000	5	2	24.9285	17798.5	8551	27046	NTMT1|27046|ENSG00000148335|+1|chr9_132371163_132398209; C9orf50|8551|ENSG00000179058|-1|chr9_132374504_132383055;
chr9:133955000-133980000	1	2	0.0240974	56033.5	26676	85391	LAMC3|85391|ENSG00000050555|+1|chr9_133884469_133969860; AIF1L|26676|ENSG00000126878|+1|chr9_133971863_133998539;
chr9:134135000-134160000	5	1	12.137	18471	18471	18471	FAM78A|18471|ENSG00000126882|-1|chr9_134133463_134151934;
chr9:134570000-134625000	6	2	28.3645	81801	298	163304	RAPGEF1|163304|ENSG00000107263|-1|chr9_134452157_134615461; RN7SL328P|298|ENSG00000240853|-1|chr9_134600556_134600854;
chr9:136025000-136050000	1	2	37.6014	38593	10992	66194	RALGDS|66194|ENSG00000160271|-1|chr9_135973107_136039301; GBGT1|10992|ENSG00000148288|-1|chr9_136028340_136039332;
chrX:6995000-7020000	4	1	59.2339	99270	99270	99270	HDHD1|99270|ENSG00000130021|-1|chrX_6966961_7066231;
chrX:12905000-12930000	6	3	16.8121	15120.7	5516	23297	TLR7|23297|ENSG00000196664|+1|chrX_12885202_12908499; TLR8-AS1|5516|ENSG00000233338|-1|chrX_12920936_12926452; TLR8|16549|ENSG00000101916|+1|chrX_12924739_12941288;
chrX:13025000-13050000	6	0	0
chrX:18395000-18420000	1	1	0	101	101	101	Y_RNA|101|ENSG00000207025|-1|chrX_18414114_18414215;
chrX:18890000-18915000	1	2	26.9434	48249.5	4201	92298	PHKA2-AS1|4201|ENSG00000237836|+1|chrX_18908414_18912615; PHKA2|92298|ENSG00000044446|-1|chrX_18910418_19002716;
chrX:19865000-19890000	6	1	63.6541	353626	353626	353626	SH3KBP1|353626|ENSG00000147010|-1|chrX_19552093_19905719;
chrX:39755000-39780000	1	0	0
chrX:40310000-40350000	1	0	0
chrX:41105000-41130000	1	0	0
chrX:47015000-47040000	1	2	13.7911	21752.5	1561	41944	RBM10|41944|ENSG00000182872|+1|chrX_47004268_47046212; CTD-2522E6.4|1561|ENSG00000237351|-1|chrX_47016037_47017598;
chrX:47060000-47085000	4	3	140.584	12449.3	944	24267	UBA1|24267|ENSG00000130985|+1|chrX_47050260_47074527; INE1|944|ENSG00000224975|+1|chrX_47064320_47065264; CDK16|12137|ENSG00000102225|+1|chrX_47077259_47089396;
chrX:47375000-47400000	1	0	0
chrX:48560000-48600000	1	3	11.644	17260	106	38216	SUV39H1|13458|ENSG00000101945|+1|chrX_48553945_48567403; AF196970.3|38216|ENSG00000232828|-1|chrX_48557354_48595570; RNU6-1056P|106|ENSG00000206723|-1|chrX_48582860_48582966;
chrX:48740000-48765000	1	3	72.9781	6232.33	4696	8776	TIMM17B|4696|ENSG00000126768|-1|chrX_48750730_48755426; PQBP1|5225|ENSG00000102103|+1|chrX_48755195_48760420; SLC35A2|8776|ENSG00000102100|-1|chrX_48760459_48769235;
chrX:48800000-48825000	4	3	24.7433	15261	103	36343	OTUD5|36343|ENSG00000068308|-1|chrX_48779305_48815648; RNU6-722P|103|ENSG00000223309|-1|chrX_48816440_48816543; KCND1|9337|ENSG00000102057|-1|chrX_48818639_48827976;
chrX:53245000-53285000	1	2	44.5891	61282.5	34101	88464	KDM5C|34101|ENSG00000126012|-1|chrX_53220503_53254604; IQSEC2|88464|ENSG00000124313|-1|chrX_53262058_53350522;
chrX:53455000-53480000	1	3	88.9854	3947.67	309	8420	RIBC1|8420|ENSG00000158423|+1|chrX_53449639_53458059; HSD17B10|3114|ENSG00000072506|-1|chrX_53458206_53461320; RP3-339A18.6|309|ENSG00000233250|-1|chrX_53459670_53459979;
chrX:53500000-53525000	1	1	0	99	99	99	Z97054.1|99|ENSG00000263522|-1|chrX_53513659_53513758;
chrX:64740000-64765000	1	1	33.3696	22193	22193	22193	LAS1L|22193|ENSG00000001497|-1|chrX_64732462_64754655;
chrX:64875000-64900000	1	1	127.497	153534	153534	153534	MSN|153534|ENSG00000147065|+1|chrX_64808257_64961791;
chrX:64935000-64960000	1	1	127.497	153534	153534	153534	MSN|153534|ENSG00000147065|+1|chrX_64808257_64961791;
chrX:70305000-70345000	4	4	240.869	9709.5	2899	23897	FOXO4|7338|ENSG00000184481|+1|chrX_70316047_70323385; CXorf65|2899|ENSG00000204165|-1|chrX_70323739_70326638; IL2RG|4704|ENSG00000147168|-1|chrX_70327254_70331958; MED12|23897|ENSG00000184634|+1|chrX_70338406_70362303;
chrX:70380000-70420000	4	2	9.46838	20493	14616	26370	NLGN3|26370|ENSG00000196338|+1|chrX_70364681_70391051; RP5-1091N2.9|14616|ENSG00000228427|-1|chrX_70403409_70418025;
chrX:118505000-118530000	1	2	0.127116	18843	392	37294	RP5-1139I1.2|37294|ENSG00000226661|-1|chrX_118490264_118527558; MRPS17P9|392|ENSG00000227814|+1|chrX_118513675_118514067;
chrX:118790000-118815000	1	1	96.3096	77646	77646	77646	SEPT6|77646|ENSG00000125354|-1|chrX_118749687_118827333;
chrX:118895000-118920000	1	0	0
chrX:128865000-128905000	1	1	0.0904144	30564	30564	30564	XPNPEP2|30564|ENSG00000122121|+1|chrX_128872950_128903514;
chrX:130830000-130855000	4	1	3.31597	127993	127993	127993	RP11-453F18__B.1|127993|ENSG00000213468|-1|chrX_130836678_130964671;
chrX:130860000-130930000	6	2	4.55052	64251.5	510	127993	RP11-453F18__B.1|127993|ENSG00000213468|-1|chrX_130836678_130964671; RP11-512H23.2|510|ENSG00000241418|-1|chrX_130929685_130930195;
chrX:149630000-149655000	1	1	0.040464	152759	152759	152759	MAMLD1|152759|ENSG00000013619|+1|chrX_149529689_149682448;
chrX:152090000-152115000	1	1	0.51332	59038	59038	59038	ZNF185|59038|ENSG00000147394|+1|chrX_152082986_152142024;
chrX:152995000-153020000	1	2	1.7787	25373	19893	30853	ABCD1|19893|ENSG00000101986|+1|chrX_152990323_153010216; U52111.14|30853|ENSG00000232725|-1|chrX_153001080_153031933;
chrX:153220000-153245000	5	3	12.623	11961.3	762	24254	HCFC1|24254|ENSG00000172534|-1|chrX_153213004_153237258; HCFC1-AS1|762|ENSG00000235802|+1|chrX_153234776_153235538; TMEM187|10868|ENSG00000177854|+1|chrX_153237778_153248646;
chrX:153745000-153785000	1	3	34.0988	14780	791	27368	WI2-89031B12.1|791|ENSG00000261773|-1|chrX_153746164_153746955; G6PD|16181|ENSG00000160211|-1|chrX_153759606_153775787; IKBKG|27368|ENSG00000073009|+1|chrX_153769414_153796782;
Count	787
Total number of genes		1598
Average per HCR region		2.0305	81.817	86261.4	64277.2	113656

## Sheet: GE classes
The list of transcripts overlap the six classes of HCR. The transcript names, length, gene expression in (RPKM), strand and the coordinates in each HCR class are listed.
HCRs1							HCRs2							HCR3							HCR4							HCR5							HCR6
Gene	Length	RPKM	ID	Strand	Coordinates		Gene	Length	RPKM	ID	Strand	Coordinates		Gene	Length	RPKM	ID	Strand	Coordinates		Gene	Length	RPKM	ID	Strand	Coordinates		Gene	Length	RPKM	ID	Strand	Coordinates		Gene	Length	RPKM	ID	Strand	Coordinates
ABCD1	19893	1.53548	ENSG00000101986	1	chrX:152990323-153010216		AC027612.6	42812	9.82341	ENSG00000143429	-1	chr2:91805186-91847998		ABHD4	14119	16.2603	ENSG00000100439	1	chr14:23067146-23081265		ABCC4	281604	15.9944	ENSG00000125257	-1	chr13:95672083-95953687		AAMP	6130	30.9626	ENSG00000127837	-1	chr2:219128850-219134980		AC007450.1	122	0	ENSG00000221128	-1	chr12:11694857-11694979
ABHD12	96240	10.826	ENSG00000100997	-1	chr20:25275379-25371619		AC116050.1	31911	0.00321995	ENSG00000233991	1	chr2:91777536-91809447		AC006483.1	83	0	ENSG00000263900	-1	chr7:5567734-5567817		ABCG1	97555	8.1944	ENSG00000160179	1	chr21:43619799-43717354		AC012181.1	96	0	ENSG00000263441	1	chr16:56991177-56991273		AC009263.2	1881	0.0073743	ENSG00000234639	1	chr7:137707204-137709085
AC004851.1	77	0	ENSG00000252378	1	chr7:73985677-73985754		AL138796.1	65	0	ENSG00000266739	1	chr1:144877330-144877395		AC006483.5	312	0.0575503	ENSG00000228974	1	chr7:5600374-5600686		ABHD3	53908	14.3674	ENSG00000158201	-1	chr18:19230858-19284766		AC022210.2	879	0.938386	ENSG00000213399	1	chr2:85142910-85143789		AC010733.4	56182	0.0588503	ENSG00000228414	-1	chr2:61052267-61108449
AC004893.10	1392	0.142837	ENSG00000238109	-1	chr7:98596161-98597553		AL590452.1	2056	0.35971	ENSG00000268172	1	chr1:144989309-144991365		ACTB	36633	2183	ENSG00000075624	-1	chr7:5566782-5603415		AC006028.11	401	0.151131	ENSG00000231357	1	chr7:2875255-2875656		AC023237.1	100	0	ENSG00000263832	-1	chr12:57515445-57515545		AC020571.3	4180	0.179937	ENSG00000229056	1	chr2:197124748-197128928
AC004893.11	35075	0.9187	ENSG00000242687	1	chr7:98610788-98645863		CROCCP2	26427	12.6703	ENSG00000215908	-1	chr1:16944751-16971178		AE000662.92	2405	0.397723	ENSG00000259003	1	chr14:23025534-23027939		AC007182.6	4700	0.0150582	ENSG00000224721	-1	chr14:76041231-76045931		AC068831.15	968	15.6397	ENSG00000259661	-1	chr15:91463448-91464416		AC069368.3	89036	0.563506	ENSG00000249240	1	chr15:65134082-65223118
AC005088.1	85	0	ENSG00000264642	-1	chr7:101881601-101881686		ESPNP	32818	0.177764	ENSG00000268869	-1	chr1:17013834-17046652		AE000662.93	751	0.428518	ENSG00000259054	-1	chr14:23025205-23025956		AC007381.2	32159	0.0212851	ENSG00000223929	-1	chr2:60586351-60618510		AC068831.3	2544	0.0481819	ENSG00000224441	-1	chr15:91475816-91478360		AC107993.1	82	0	ENSG00000221020	1	chr17:40551027-40551109
AC009061.1	2336	0.0456897	ENSG00000203401	1	chr16:67466595-67468931		KANSL1	195451	39.1358	ENSG00000120071	-1	chr17:44107282-44302733		ANKRD46	50032	15.1034	ENSG00000186106	-1	chr8:101521980-101572012		AC007381.3	2421	0.0495057	ENSG00000228590	-1	chr2:60577730-60580151		AC073842.19	9475	0.132321	ENSG00000235077	1	chr7:99728587-99738062		AC124890.1	1618	0.162246	ENSG00000251695	1	chr12:69186125-69187743
AC016821.1	86	66.51	ENSG00000221774	-1	chr10:71123311-71123397		MST1P2	4845	4.09984	ENSG00000186301	1	chr1:16972069-16976914		AP000797.4	10221	0.0792951	ENSG00000257067	1	chr11:115803492-115813713		AC008592.4	16778	0.107901	ENSG00000251409	-1	chr5:95171647-95188425		AC195454.1	13934	0.311022	ENSG00000249241	1	chr4:40318502-40332436		ADAMTS12	368657	18.1706	ENSG00000151388	-1	chr5:33523640-33892297
AC024028.1	3169	0	ENSG00000228334	-1	chr7:3122886-3126055		NBPF1	51243	3.59424	ENSG00000219481	-1	chr1:16888814-16940057		ARHGAP26	458627	26.9765	ENSG00000145819	1	chr5:142149949-142608576		AC008592.5	12733	0.0146599	ENSG00000250362	1	chr5:95197490-95210223		ACY3	8104	10.6265	ENSG00000132744	-1	chr11:67410026-67418130		AKAP2	392023	42.5551	ENSG00000241978	1	chr9:112542769-112934792
AC061992.1	425	0.189909	ENSG00000268965	1	chr17:76422409-76422834		PDE4DIP	240029	11.3585	ENSG00000178104	-1	chr1:144836157-145076186		ATXN1	462379	24.2918	ENSG00000124788	-1	chr6:16299343-16761722		AC008592.8	546	0.0374699	ENSG00000272021	1	chr5:95185013-95185559		ADAM15	12210	8.55879	ENSG00000143537	1	chr1:155023042-155035252		AKR1D1	115662	0.043877	ENSG00000122787	1	chr7:137687070-137802732
AC068587.2	147	1.30573	ENSG00000238460	1	chr8:12435514-12435661		PRIM2	333772	18.1857	ENSG00000146143	1	chr6:57179603-57513375		BLK	70603	59.4704	ENSG00000136573	1	chr8:11351510-11422113		AC009362.2	405	0	ENSG00000233287	1	chr7:130927349-130927754		ADC	39426	0.128434	ENSG00000142920	1	chr1:33546705-33586131		AL160275.1	68	0	ENSG00000272241	1	chr9:117378827-117378895
AC079922.2	358	8.73495	ENSG00000231747	-1	chr2:113379386-113379744		RN7SKP88	249	0	ENSG00000252656	1	chr1:145044651-145044900		C5orf56	65408	22.3957	ENSG00000197536	1	chr5:131746328-131811736		AC016831.7	74929	0.802542	ENSG00000233559	1	chr7:130538479-130613408		AFMID	20384	60.8597	ENSG00000183077	1	chr17:76183398-76203782		AL356215.1	124	0	ENSG00000269766	-1	chr11:35150091-35150215
AC079922.3	3858	0.413882	ENSG00000237753	-1	chr2:113399409-113403267		RN7SL245P	289	1.01092	ENSG00000265058	-1	chr16:22647776-22648065		CCDC69	43093	28.1422	ENSG00000198624	-1	chr5:150560613-150603706		AC037199.1	488	0	ENSG00000267880	-1	chr19:51377552-51378040		AHCYL2	205188	7.8027	ENSG00000158467	1	chr7:128864864-129070052		ANKDD1A	46941	3.70951	ENSG00000166839	1	chr15:65204101-65251042
AC100830.3	18354	0.0543774	ENSG00000259635	1	chr15:64993447-65011801		RNU2-38P	78	0	ENSG00000222788	1	chr1:144944672-144944750		CD22	28094	110.293	ENSG00000012124	1	chr19:35810164-35838258		AC091171.1	1422	0.56615	ENSG00000256586	1	chr8:21960468-21961890		AIF1	1837	81.3159	ENSG00000204472	1	chr6:31582961-31584798		ANKRD33B	85866	6.16766	ENSG00000164236	1	chr5:10564442-10650308
AC130462.1	105	0	ENSG00000221789	-1	chr16:68089682-68089787		RNU7-101P	55	0	ENSG00000252698	1	chr17:44204762-44204817		CD27	6851	28.3047	ENSG00000139193	1	chr12:6554033-6560884		AC105247.1	77	1197.24	ENSG00000222999	-1	chr18:20716399-20716476		AJ003147.8	2785	0.0268053	ENSG00000262521	-1	chr16:3231233-3234018		ANXA6	57170	180.846	ENSG00000197043	-1	chr5:150480273-150537443
AC131568.1	255	0.0764939	ENSG00000203377	1	chr8:131085393-131085648		RP11-326G21.1	564	1.52134	ENSG00000272755	1	chr1:145018395-145018959		CD27-AS1	12566	25.9878	ENSG00000215039	-1	chr12:6548167-6560733		AC145110.1	50183	0.0924887	ENSG00000253490	1	chr8:29605825-29656008		AL136419.6	6341	1.23808	ENSG00000260669	-1	chr14:24678852-24685193		ARHGAP18	134093	22.1765	ENSG00000146376	-1	chr6:129897277-130031370
AC138951.1	370	3.97599	ENSG00000203563	1	chr5:21493692-21494062		RP4-791M13.4	7626	0.142811	ENSG00000255148	1	chr1:144858174-144865800		CFL1	39004	452.431	ENSG00000172757	-1	chr11:65590493-65629497		ACRBP	9385	0.967458	ENSG00000111644	-1	chr12:6747241-6756626		AL355490.1	6603	0.559561	ENSG00000224474	-1	chr10:99179228-99185831		ARHGEF17	60802	9.38985	ENSG00000110237	1	chr11:73019334-73080136
ACBD6	227574	30.3492	ENSG00000135847	-1	chr1:180244515-180472089		RP4-791M13.5	3218	0.00599521	ENSG00000254913	1	chr1:144874945-144878163		COTL1	52483	149.197	ENSG00000103187	-1	chr16:84599200-84651683		ACYP1	16262	34.7302	ENSG00000119640	-1	chr14:75519924-75536186		ALDH3B2	19038	0.00614714	ENSG00000132746	-1	chr11:67429633-67448671		ARID3B	56954	13.323	ENSG00000179361	1	chr15:74833518-74890472
ACO2	59864	35.1172	ENSG00000100412	1	chr22:41865129-41924993		RP5-1182A14.5	338	0.298943	ENSG00000271732	1	chr1:16943886-16944224		CTB-161C1.1	514	0.492663	ENSG00000272719	1	chr7:5596362-5596876		ADCY7	71998	20.6841	ENSG00000121281	1	chr16:50280048-50352046		ALDH4A1	31349	8.34229	ENSG00000159423	-1	chr1:19197926-19229275		ASB2	42638	14.603	ENSG00000100628	-1	chr14:94400499-94443137
ACOX3	74441	5.99269	ENSG00000087008	-1	chr4:8368009-8442450		RP5-933K21.3	513	0.0976585	ENSG00000271040	1	chr6:157744996-157745509		CTD-2555K7.4	3140	0.140863	ENSG00000228313	-1	chr14:23064715-23067855		ALDH7A1	53577	0.306171	ENSG00000164904	-1	chr5:125877533-125931110		AMZ1	95978	0.829151	ENSG00000174945	1	chr7:2719156-2815134		AUTS2	1194149	33.3781	ENSG00000158321	1	chr7:69063905-70258054
ADCY4	16744	0.53278	ENSG00000129467	-1	chr14:24787555-24804299		TMEM242	34215	5.38196	ENSG00000215712	-1	chr6:157710418-157744633		CTSW	3932	4.70556	ENSG00000172543	1	chr11:65647280-65651212		ANKRD33B	85866	6.16766	ENSG00000164236	1	chr5:10564442-10650308		AP003385.2	1828	0.142797	ENSG00000227834	-1	chr11:67419047-67420875		BCL2	196782	22.2164	ENSG00000171791	-1	chr18:60790579-60987361
ADCY6	22845	1.34967	ENSG00000174233	-1	chr12:49159975-49182820		Y_RNA	101	10.5339	ENSG00000238723	-1	chr17:44292436-44292537		CYB561D2	7765	11.8534	ENSG00000114395	1	chr3:50388126-50395891		ANKRD52	20584	7.76794	ENSG00000139645	-1	chr12:56631591-56652175		ARAP1	108530	36.481	ENSG00000186635	-1	chr11:72396114-72504644		BFSP2	75227	5.28497	ENSG00000170819	1	chr3:133118839-133194066
AF196970.3	38216	2.85609	ENSG00000232828	-1	chrX:48557354-48595570									DAD1	24370	309.275	ENSG00000129562	-1	chr14:23033805-23058175		ANXA3	58924	4.37106	ENSG00000138772	1	chr4:79472673-79531597		ARHGEF39	16991	7.89387	ENSG00000137135	-1	chr9:35658872-35675863		BFSP2-AS1	26507	0.986765	ENSG00000249993	-1	chr3:133148113-133174620
AFAP1L2	109932	1.98092	ENSG00000169129	-1	chr10:116054583-116164515									DNAJC18	35901	15.4766	ENSG00000170464	-1	chr5:138744279-138780180		AP000436.4	1125	0.0600492	ENSG00000270775	-1	chr11:64792862-64793987		ARL8A	11337	13.374	ENSG00000143862	-1	chr1:202102532-202113869		BMP2K	140030	22.9682	ENSG00000138756	1	chr4:79697496-79837526
AGTRAP	18718	7.10616	ENSG00000177674	1	chr1:11796141-11814859									DUSP5	13706	31.754	ENSG00000138166	1	chr10:112257596-112271302		AP000695.1	1893	0.0383836	ENSG00000267976	1	chr21:37858165-37860058		ARMC12	12047	1.37156	ENSG00000157343	1	chr6:35704809-35716856		BTF3P7	487	0.0126135	ENSG00000219986	-1	chr6:6795148-6795635
AIF1L	26676	0.0191962	ENSG00000126878	1	chr9:133971863-133998539									EFEMP2	7151	14.4861	ENSG00000172638	-1	chr11:65633912-65641063		AP000695.4	86677	0.600323	ENSG00000233818	1	chr21:37818029-37904706		ATG2A	22715	3.25073	ENSG00000110046	-1	chr11:64662007-64684722		C10orf99	11556	3.21574	ENSG00000188373	1	chr10:85933494-85945050
AIFM2	34711	9.62573	ENSG00000042286	-1	chr10:71857979-71892690									ENTPD1	165487	138.617	ENSG00000138185	1	chr10:97471536-97637023		AP001189.4	6810	0.145572	ENSG00000236304	1	chr11:76368100-76374910		ATN1	17858	7.0403	ENSG00000111676	1	chr12:7033626-7051484		C14orf159	165299	45.1268	ENSG00000133943	1	chr14:91526677-91691976
AKR1B1	16934	117.462	ENSG00000085662	-1	chr7:134127102-134144036									ENTPD1-AS1	337032	22.9343	ENSG00000226688	-1	chr10:97512963-97849995		APOL1	14520	22.5718	ENSG00000100342	1	chr22:36649056-36663576		ATOX1	30216	205.177	ENSG00000177556	-1	chr5:151121877-151152093		C1orf106	24687	10.6366	ENSG00000163362	1	chr1:200860176-200884863
AL355512.1	144	0	ENSG00000221359	1	chr10:112193999-112194143									ETV6	245548	20.5175	ENSG00000139083	1	chr12:11802788-12048336		APOL2	13744	19.4886	ENSG00000128335	-1	chr22:36622256-36636000		ATP6V1F	3018	142.254	ENSG00000128524	1	chr7:128502880-128505898		C9orf91	35216	21.4728	ENSG00000157693	1	chr9:117373486-117408702
ALAD	15016	8.19611	ENSG00000148218	-1	chr9:116148597-116163613									FBXL18	82463	2.33177	ENSG00000155034	-1	chr7:5470966-5553429		APOLD1	104058	2.44129	ENSG00000178878	1	chr12:12878851-12982909		B3GAT3	6879	15.9846	ENSG00000149541	-1	chr11:62382768-62389647		CABLES1	125903	13.867	ENSG00000134508	1	chr18:20714528-20840431
ALPK2	147710	8.55624	ENSG00000198796	-1	chr18:56148479-56296189									FLOT1	15024	59.4735	ENSG00000137312	-1	chr6:30695486-30710510		ARAP1	108530	36.481	ENSG00000186635	-1	chr11:72396114-72504644		BLOC1S1	4051	156.749	ENSG00000135441	1	chr12:56109820-56113871		CCDC102A	24421	2.89999	ENSG00000135736	-1	chr16:57546090-57570511
AMHR2	7679	0.0143021	ENSG00000135409	1	chr12:53817639-53825318									GM2A	58290	64.0832	ENSG00000196743	1	chr5:150591711-150650001		ARID3B	56954	13.323	ENSG00000179361	1	chr15:74833518-74890472		C11orf85	34568	0.0189766	ENSG00000168070	-1	chr11:64704989-64739557		CCR12P	1281	0.2109	ENSG00000238241	-1	chr13:100060035-100061316
ANGPTL2	35551	0.202846	ENSG00000136859	-1	chr9:129849611-129885162									GRHPR	14324	85.2596	ENSG00000137106	1	chr9:37422663-37436987		ARL17B	86980	24.1997	ENSG00000228696	-1	chr17:44352150-44439130		C2	47887	0.254475	ENSG00000166278	1	chr6:31865562-31913449		CD44	93532	80.6519	ENSG00000026508	1	chr11:35160417-35253949
ANK1	243541	0.652786	ENSG00000029534	-1	chr8:41510739-41754280									HDGF	24818	75.1037	ENSG00000143321	-1	chr1:156711899-156736717		ARL2	8071	31.2548	ENSG00000213465	1	chr11:64781585-64789656		C8orf49	1413	0.00194827	ENSG00000255394	1	chr8:11618896-11620309		CD48	33105	330.552	ENSG00000117091	-1	chr1:160648536-160681641
AP000304.12	327642	4.12e-44	ENSG00000249209	-1	chr21:34956993-35284635									ICOSLG	17975	10.8993	ENSG00000160223	-1	chr21:45642874-45660849		ARMC1	31748	31.7279	ENSG00000104442	-1	chr8:66514694-66546442		C9orf114	10170	32.3808	ENSG00000198917	-1	chr9:131581930-131592100		CD84	38421	8.52449	ENSG00000066294	-1	chr1:160510885-160549306
AP000688.11	3976	0.112119	ENSG00000236677	1	chr21:37432730-37436706									IER3	1355	43.0437	ENSG00000137331	-1	chr6:30710976-30712331		ASH2L	38834	20.9215	ENSG00000129691	1	chr8:37962760-38001594		C9orf50	8551	0.00725738	ENSG00000179058	-1	chr9:132374504-132383055		CDC123	54624	111.695	ENSG00000151465	1	chr10:12237964-12292588
AP000688.14	56998	0.018922	ENSG00000230212	-1	chr21:37441940-37498938									IER5	2339	37.2656	ENSG00000162783	1	chr1:181057638-181059977		ATIC	37947	121.919	ENSG00000138363	1	chr2:216176540-216214487		CA9	7303	2.08033	ENSG00000107159	1	chr9:35673853-35681156		CEP85	44608	15.5598	ENSG00000130695	1	chr1:26560691-26605299
AP000688.15	7555	0	ENSG00000236119	1	chr21:37455157-37462712									IRF1	9189	28.4613	ENSG00000125347	-1	chr5:131817301-131826490		ATXN1	462379	24.2918	ENSG00000124788	-1	chr6:16299343-16761722		CASC11	47625	0.0673384	ENSG00000249375	-1	chr8:128698588-128746213		CERS6	319272	3.39195	ENSG00000172292	1	chr2:169312372-169631644
AP000860.2	558	0	ENSG00000270323	1	chr11:73351524-73352082									KB-1615E4.2	25473	20.6944	ENSG00000253666	1	chr8:101487903-101513376		ATXN7L1	271536	0.765197	ENSG00000146776	-1	chr7:105245514-105517050		CASP16	5744	0.0734931	ENSG00000228146	1	chr16:3194220-3199964		CLEC16A	237701	10.7223	ENSG00000038532	1	chr16:11038345-11276046
AP001053.11	6809	0.399346	ENSG00000215458	-1	chr21:45225639-45232448									KB-1615E4.3	1185	8.20367	ENSG00000254364	1	chr8:101504756-101505941		AUTS2	1194149	33.3781	ENSG00000158321	1	chr7:69063905-70258054		CBLN3	4422	3.77897	ENSG00000139899	-1	chr14:24895738-24900160		COX17	22941	257.729	ENSG00000138495	-1	chr3:119373360-119396301
AP001626.2	2973	0.0140761	ENSG00000235023	-1	chr21:44068381-44071354									KIAA0922	170365	36.7802	ENSG00000121210	1	chr4:154387498-154557863		BATF	24590	51.7192	ENSG00000156127	1	chr14:75988768-76013358		CBX5	49162	41.3748	ENSG00000094916	-1	chr12:54624724-54673886		CRB2	24154	0.106434	ENSG00000148204	1	chr9:126118449-126142603
AP003356.1	84	0	ENSG00000266799	-1	chr8:103745863-103745947									LAPTM5	25351	181.46	ENSG00000162511	-1	chr1:31205316-31230667		BCL2	196782	22.2164	ENSG00000171791	-1	chr18:60790579-60987361		CCBL1	49552	12.9094	ENSG00000171097	-1	chr9:131595221-131644773		CREB3L2	127088	15.9254	ENSG00000182158	-1	chr7:137559725-137686813
APBB2	406687	9.45763	ENSG00000163697	-1	chr4:40812044-41218731									MDC1	18082	15.2078	ENSG00000137337	-1	chr6:30667584-30685666		BIN3	48730	21.591	ENSG00000147439	-1	chr8:22477931-22526661		CCDC107	3207	5.72036	ENSG00000159884	1	chr9:35658301-35661508		CTB-17P3.4	356	6.29548	ENSG00000254298	-1	chr5:150537667-150538023
ARAP1	108530	36.481	ENSG00000186635	-1	chr11:72396114-72504644									MDC1-AS1	10117	2.11804	ENSG00000224328	1	chr6:30670844-30680961		BTN2A2	11778	45.1048	ENSG00000124508	1	chr6:26383324-26395102		CCDC142	11422	4.68325	ENSG00000135637	-1	chr2:74699113-74710535		CTC-537E7.3	4054	0.159165	ENSG00000248884	-1	chr5:67726254-67730308
ARAP1-AS1	8733	16.9362	ENSG00000256007	1	chr11:72396120-72404853									MEF2D	37101	9.44612	ENSG00000116604	-1	chr1:156433519-156470620		BTN3A2	13159	30.3357	ENSG00000186470	1	chr6:26365387-26378546		CCDC86	9010	27.8993	ENSG00000110104	1	chr11:60609544-60618554		CTD-2509G16.2	9454	0.110077	ENSG00000255002	-1	chr14:65679611-65689065
ARAP1-AS2	5133	1.41943	ENSG00000245148	1	chr11:72411519-72416652									MIR146A	19158	71.3473	ENSG00000253522	1	chr5:159895275-159914433		C10orf2	7034	11.1859	ENSG00000107815	1	chr10:102747124-102754158		CCM2	76994	21.1299	ENSG00000136280	1	chr7:45039074-45116068		CTD-2509G16.5	82310	4.37633	ENSG00000258760	-1	chr14:65703198-65785508
ARHGEF11	110530	7.2051	ENSG00000132694	-1	chr1:156904632-157015162									MIR5196	114	4.02534	ENSG00000263397	1	chr19:35836416-35836530		C10orf95	1706	2.02841	ENSG00000120055	-1	chr10:104209594-104211300		CD2BP2	4595	23.8718	ENSG00000169217	-1	chr16:30362087-30366682		CTD-2547L24.3	8323	3.97189	ENSG00000258875	1	chr14:91709103-91717426
ARL11	5573	1.88248	ENSG00000152213	1	chr13:50202435-50208008									MIR548H2	87	0	ENSG00000221801	-1	chr16:11400297-11400384		C12orf10	7491	28.9065	ENSG00000139637	1	chr12:53693470-53700961		CD40	11591	78.835	ENSG00000101017	1	chr20:44746911-44758502		CTIF	324171	2.7354	ENSG00000134030	1	chr18:46065417-46389588
ARRB1	87647	4.52767	ENSG00000137486	-1	chr11:74975226-75062873									MIR589	98	29.4615	ENSG00000207973	-1	chr7:5535450-5535548		C16orf90	1996	0.0034138	ENSG00000215131	-1	chr16:3543484-3545480		CD63	4384	124.866	ENSG00000135404	-1	chr12:56119107-56123491		CTNNA2	1463548	9.64538	ENSG00000066032	1	chr2:79412357-80875905
ASAP1	391553	4.80569	ENSG00000153317	-1	chr8:131064353-131455906									MRPL24	4287	120.489	ENSG00000143314	-1	chr1:156707095-156711382		C20orf112	142014	8.96124	ENSG00000197183	-1	chr20:31030862-31172876		CDCA5	17864	31.6821	ENSG00000146670	-1	chr11:64833772-64851636		DAPK2	164997	4.22222	ENSG00000035664	-1	chr15:64199235-64364232
ATP6V0D1	43223	36.0019	ENSG00000159720	-1	chr16:67471917-67515140									MUS81	10527	46.2335	ENSG00000172732	1	chr11:65624597-65635124		C5orf27	7901	0.0875135	ENSG00000236882	1	chr5:95187936-95195837		CDK2	6015	44.0153	ENSG00000123374	1	chr12:56360553-56366568		DIAPH1	104039	37.7596	ENSG00000131504	-1	chr5:140894583-140998622
B4GALNT3	103145	0.385557	ENSG00000139044	1	chr12:569530-672675									MZB1	2601	65.228	ENSG00000170476	-1	chr5:138723169-138725770		C8orf76	21442	17.0196	ENSG00000189376	-1	chr8:124232196-124253638		CENPT	19654	30.36	ENSG00000102901	-1	chr16:67862060-67881714		DLGAP1	959305	18.8735	ENSG00000170579	-1	chr18:3496030-4455335
BICD2	53449	5.85801	ENSG00000185963	-1	chr9:95473645-95527094									NPRL2	3761	30.0204	ENSG00000114388	-1	chr3:50384761-50388522		CABLES1	125903	13.867	ENSG00000134508	1	chr18:20714528-20840431		CETP	21995	2.76796	ENSG00000087237	1	chr16:56995762-57017757		DLGAP1-AS1	4620	3.85395	ENSG00000177337	1	chr18:3593730-3598350
BIN3	48730	21.591	ENSG00000147439	-1	chr8:22477931-22526661									PRCC	50205	32.6224	ENSG00000143294	1	chr1:156720402-156770607		CACNA1S	73052	0.00692374	ENSG00000081248	-1	chr1:201008642-201081694		CFB	24386	0.733175	ENSG00000243649	1	chr6:31895475-31919861		DLGAP1-AS2	5336	0.245794	ENSG00000262001	1	chr18:3602998-3608334
BMP1	47590	0.86652	ENSG00000168487	1	chr8:22022249-22069839									PROB1	3250	2.25416	ENSG00000228672	-1	chr5:138727635-138730885		CARKD	24459	23.0804	ENSG00000213995	1	chr13:111267881-111292340		CHMP4A	4286	63.4566	ENSG00000254505	-1	chr14:24678789-24683075		DNAJB12	22400	9.15929	ENSG00000148719	-1	chr10:74092588-74114988
BPIFB1	36398	0.00204048	ENSG00000125999	1	chr20:31861286-31897684									RAD51B	910439	24.0822	ENSG00000182185	1	chr14:68286496-69196935		CBR3	11654	3.35318	ENSG00000159231	1	chr21:37507210-37518864		CNPY2	6494	47.7449	ENSG00000257727	-1	chr12:56703626-56710120		DYRK3	48883	4.7376	ENSG00000143479	1	chr1:206808881-206857764
BPIFB5P	13100	0	ENSG00000233146	1	chr20:31904675-31917775									RASSF1	11192	27.7082	ENSG00000068028	-1	chr3:50367219-50378411		CBR3-AS1	24550	0.535362	ENSG00000236830	-1	chr21:37504065-37528615		CNPY4	5898	5.19312	ENSG00000166997	1	chr7:99717236-99723134		ETV6	245548	20.5175	ENSG00000139083	1	chr12:11802788-12048336
BSPRY	21692	1.29948	ENSG00000119411	1	chr9:116111821-116133513									RBM38	17926	32.7209	ENSG00000132819	1	chr20:55966463-55984389		CCDC11	39329	0.154052	ENSG00000172361	-1	chr18:47753563-47792892		COL11A2	29818	0.748547	ENSG00000204248	-1	chr6:33130458-33160276		FAIM3	18861	96.5751	ENSG00000162894	-1	chr1:207077731-207096592
C10orf105	26123	0.0191246	ENSG00000214688	-1	chr10:73471458-73497581									RMI2	102143	16.8465	ENSG00000175643	1	chr16:11343476-11445619		CD72	37277	4.034	ENSG00000137101	-1	chr9:35609530-35646807		COMTD1	2061	12.6775	ENSG00000165644	-1	chr10:76993727-76995788		FAM168A	197702	9.96894	ENSG00000054965	-1	chr11:73111532-73309234
C16orf74	61045	2.31198	ENSG00000154102	-1	chr16:85723690-85784735									RN7SL28P	295	0.111289	ENSG00000244512	1	chr4:185200089-185200384		CD82	55936	56.0499	ENSG00000085117	1	chr11:44585977-44641913		COQ4	11536	22.3001	ENSG00000167113	1	chr9:131084815-131096351		FCAMR	12660	0.0653829	ENSG00000162897	-1	chr1:207131310-207143970
C1QTNF2	22890	0.00321129	ENSG00000145861	-1	chr5:159774758-159797648									RP1-102E24.9	354	0.275783	ENSG00000224906	1	chr12:6547664-6548018		CDK16	12137	40.833	ENSG00000102225	1	chrX:47077259-47089396		COX14	8478	117.98	ENSG00000178449	1	chr12:50505762-50514240		FIP1L1	917629	26.3268	ENSG00000145216	1	chr4:54243810-55161439
C1QTNF5	7731	0.0285738	ENSG00000223953	-1	chr11:119209652-119217383									RP11-284F21.8	1827	0.0849114	ENSG00000260460	1	chr1:156479646-156481473		CHST12	31019	5.95965	ENSG00000136213	1	chr7:2443223-2474242		CPNE6	7263	0.147322	ENSG00000100884	1	chr14:24540046-24547309		FRMD4A	818435	20.3893	ENSG00000151474	-1	chr10:13685706-14504141
C20orf203	42315	0.00820593	ENSG00000198547	-1	chr20:31219428-31261743									RP11-309G3.3	1790	2.003	ENSG00000272198	1	chr1:181060245-181062035		CLDN14	115948	4.08202	ENSG00000159261	-1	chr21:37832919-37948867		CREB3	4669	11.2437	ENSG00000107175	1	chr9:35732332-35737001		GFOD1	129832	13.7962	ENSG00000145990	-1	chr6:13358062-13487894
C2CD3	158492	11.6514	ENSG00000168014	-1	chr11:73723763-73882255									RP11-356I2.4	44560	6.08163	ENSG00000237499	-1	chr6:138144810-138189370		CLIP2	116468	7.6019	ENSG00000106665	1	chr7:73703805-73820273		CREB3L4	6829	11.2812	ENSG00000143578	1	chr1:153940010-153946839		GIMAP8	28762	4.06392	ENSG00000171115	1	chr7:150147718-150176480
C4orf36	59996	6.70078	ENSG00000163633	-1	chr4:87797358-87857354									RP11-367G18.1	26539	10.9748	ENSG00000230943	-1	chr6:113944737-113971276		CLK3	41216	78.5983	ENSG00000179335	1	chr15:74890841-74932057		CS	28693	80.663	ENSG00000062485	-1	chr12:56665483-56694176		GM2A	58290	64.0832	ENSG00000196743	1	chr5:150591711-150650001
C6orf222	21128	0.134021	ENSG00000189325	-1	chr6:36283534-36304662									RP11-429G19.3	40250	0.415874	ENSG00000240527	1	chr10:97593265-97633515		CLMN	137966	9.78011	ENSG00000165959	-1	chr14:95648277-95786243		CSRP1	25926	38.7045	ENSG00000159176	-1	chr1:201452658-201478584		GNL1	15797	22.4407	ENSG00000204590	-1	chr6:30509154-30524951
C9orf131	4896	0.418884	ENSG00000174038	1	chr9:35041092-35045988									RP11-443B7.1	12720	5.10978	ENSG00000238005	-1	chr1:235093089-235105809		CLPB	142223	21.8116	ENSG00000162129	-1	chr11:72003469-72145692		CTB-113P19.3	13255	0.0806719	ENSG00000253921	1	chr5:151133553-151146808		GPR114	49260	5.91023	ENSG00000159618	1	chr16:57576333-57625593
CALHM3	6436	0.2482	ENSG00000183128	-1	chr10:105232561-105238997									RP11-443B7.3	1157	0.768092	ENSG00000258082	-1	chr1:235115394-235116551		CLUAP1	38124	7.81625	ENSG00000103351	1	chr16:3550924-3589048		CTD-2035E11.3	5818	0.86164	ENSG00000251131	1	chr5:43018531-43024349		GPR183	12875	185.423	ENSG00000169508	-1	chr13:99946784-99959659
CAMK2B	117427	0.106378	ENSG00000058404	-1	chr7:44256749-44374176									RP11-4O1.2	5175	1.05486	ENSG00000259953	-1	chr9:114794835-114800010		COQ10A	4108	6.7079	ENSG00000135469	1	chr12:56660642-56664750		CTD-2201E18.3	53005	1.99915	ENSG00000177738	-1	chr5:43014516-43067521		GPR68	21393	2.73197	ENSG00000119714	-1	chr14:91698876-91720269
CBR1	3225	30.0696	ENSG00000159228	1	chr21:37442239-37445464									RP11-525A16.4	67364	0.385737	ENSG00000273143	-1	chr10:112188598-112255962		CORO2A	71665	1.68111	ENSG00000106789	-1	chr9:100883257-100954922		CTD-2201E18.5	810	0.827593	ENSG00000271788	-1	chr5:43006835-43007645		HECW2	399322	6.07893	ENSG00000138411	-1	chr2:197059094-197458416
CCAR2	16882	66.3889	ENSG00000158941	1	chr8:22462145-22479027									RP11-61F12.1	2433	1.08739	ENSG00000261471	1	chr16:84627999-84630432		CPLX3	5253	0.0172943	ENSG00000213578	1	chr15:75118888-75124141		DCST1	17106	0.0171825	ENSG00000163357	1	chr1:155006300-155023406		HMGB3P4	513	0.191256	ENSG00000228808	1	chr13:100024427-100024940
CCDC153	7132	0.120176	ENSG00000248712	-1	chr11:119060347-119067479									RP11-7F17.7	6164	2.02844	ENSG00000258602	1	chr14:77425981-77432145		CREB3L2	127088	15.9254	ENSG00000182158	-1	chr7:137559725-137686813		DDX56	9634	44.0212	ENSG00000136271	-1	chr7:44605016-44614650		IFIT3	13077	29.0668	ENSG00000119917	1	chr10:91087651-91100728
CCNG2	276238	15.8308	ENSG00000138764	1	chr4:78078304-78354542									RP4-799D16.1	69413	0.304596	ENSG00000233755	-1	chr1:25370198-25439611		CTB-181H17.1	1778	0.116949	ENSG00000272219	1	chr7:101603396-101605174		DGKZ	47649	41.9237	ENSG00000149091	1	chr11:46354455-46402104		IFNAR2	35774	27.089	ENSG00000159110	1	chr21:34602206-34637980
CCNJL	93744	0.106603	ENSG00000135083	-1	chr5:159678659-159772403									RP4-800J21.3	8902	0.828114	ENSG00000218018	-1	chr20:55959216-55968118		CTD-2011F17.2	416	0.404132	ENSG00000255421	-1	chr11:75848359-75848775		DNAJB5	9259	2.27419	ENSG00000137094	1	chr9:34989638-34998897		IFNGR2	76453	35.7671	ENSG00000159128	1	chr21:34775202-34851655
CDH23	419011	0.150622	ENSG00000107736	1	chr10:73156691-73575702									RRNAD1	8518	11.4717	ENSG00000143303	1	chr1:156698234-156706752		CTD-2017C7.1	6096	0.1801	ENSG00000256705	-1	chr14:102299772-102305868		DNAJC14	9864	14.3571	ENSG00000135392	-1	chr12:56214744-56224608		IL10	4892	2.27884	ENSG00000136634	-1	chr1:206940947-206945839
CELA1	18236	0.0252794	ENSG00000139610	-1	chr12:51722227-51740463									SEMA7A	25178	47.5233	ENSG00000138623	-1	chr15:74701630-74726808		CTD-2017C7.3	728	0.16205	ENSG00000259161	-1	chr14:102309731-102310459		DPF2	19495	23.0647	ENSG00000133884	1	chr11:65101225-65120720		IL10RA	15133	14.6366	ENSG00000110324	1	chr11:117857063-117872196
CEP135	84492	6.28157	ENSG00000174799	1	chr4:56815037-56899529									snoU13	103	0	ENSG00000238409	1	chr16:11387067-11387170		CTD-3247F14.2	4996	0.0520627	ENSG00000261026	-1	chr8:22536526-22541522		DPM2	3385	30.2913	ENSG00000136908	-1	chr9:130697378-130700763		IL19	44109	0.429085	ENSG00000142224	1	chr1:206972215-207016324
CES2	10652	9.13964	ENSG00000172831	1	chr16:66968347-66978999									SPATA24	7525	6.04174	ENSG00000170469	-1	chr5:138732252-138739777		CUEDC2	9416	31.3769	ENSG00000107874	-1	chr10:104183002-104192418		DXO	2482	14.2272	ENSG00000204348	-1	chr6:31937587-31940069		IL21R	48632	17.7539	ENSG00000103522	1	chr16:27413483-27462115
CES3	13911	1.06037	ENSG00000172828	1	chr16:66995140-67009051									TAPBPL	14827	31.1796	ENSG00000139192	1	chr12:6560856-6575683		CUX1	468290	12.5683	ENSG00000257923	1	chr7:101458959-101927249		EFNA3	23790	2.2037	ENSG00000143590	1	chr1:155036224-155060014		IL21R-AS1	5724	14.4507	ENSG00000259954	-1	chr16:27458990-27464714
CHAC1	3550	2.09724	ENSG00000128965	1	chr15:41245160-41248710									THEMIS2	14141	44.9132	ENSG00000130775	1	chr1:28199055-28213196		CXorf65	2899	7.98955	ENSG00000204165	-1	chrX:70323739-70326638		EFNA4	5822	3.85288	ENSG00000243364	1	chr1:155036207-155042029		IL4R	51110	29.2907	ENSG00000077238	1	chr16:27324989-27376099
CIB2	26938	3.55981	ENSG00000136425	-1	chr15:78396948-78423886									TNFAIP3	16098	117.758	ENSG00000118503	1	chr6:138188351-138204449		CYB5RL	27700	5.56543	ENSG00000215883	-1	chr1:54638009-54665709		EML3	10547	26.7721	ENSG00000149499	-1	chr11:62369690-62380237		KB-173C10.1	2163	0.59826	ENSG00000253842	-1	chr8:101441062-101443225
CLIP2	116468	7.6019	ENSG00000106665	1	chr7:73703805-73820273									TRAC	4650	159.855	ENSG00000229164	1	chr14:23016447-23021097		DAPK2	164997	4.22222	ENSG00000035664	-1	chr15:64199235-64364232		ENDOG	4203	5.22538	ENSG00000167136	1	chr9:131580753-131584956		KB-431C1.4	13939	4.24444	ENSG00000246263	1	chr8:103251622-103265561
CLU	18114	0.257032	ENSG00000120885	-1	chr8:27454434-27472548									TRAJ1	61	0	ENSG00000211888	1	chr14:23013981-23014042		DAZAP2	33070	154.876	ENSG00000183283	1	chr12:51632076-51665146		ENO2	9952	88.2885	ENSG00000111674	1	chr12:7022909-7032861		KB-431C1.5	1429	1.41873	ENSG00000272037	1	chr8:103268620-103270049
CLVS1	444487	4.5591	ENSG00000177182	1	chr8:61969717-62414204									TRAJ10	63	0	ENSG00000211879	1	chr14:23002445-23002508		DCHS1	34529	0.0839163	ENSG00000166341	-1	chr11:6642556-6677085		ESYT1	26421	43.2555	ENSG00000139641	1	chr12:56512034-56538455		LINC00299	375850	5.24982	ENSG00000236790	-1	chr2:8147901-8523751
COG7	64687	11.2986	ENSG00000168434	-1	chr16:23399814-23464501									TRAJ11	59	0	ENSG00000211878	1	chr14:23001452-23001511		DDX47	16665	114.022	ENSG00000213782	1	chr12:12966250-12982915		FAM102A	39934	6.18602	ENSG00000167106	-1	chr9:130702858-130742792		LINC00996	14486	31.2938	ENSG00000242258	1	chr7:150130742-150145228
COL2A1	31521	0.0824996	ENSG00000139219	-1	chr12:48366748-48398269									TRAJ12	59	0	ENSG00000211877	1	chr14:23000889-23000948		DENND3	78530	77.207	ENSG00000105339	1	chr8:142127377-142205907		FAM78A	18471	12.137	ENSG00000126882	-1	chr9:134133463-134151934		LIPA	200988	27.6621	ENSG00000107798	-1	chr10:90973326-91174314
COMMD4	6036	44.5565	ENSG00000140365	1	chr15:75628232-75634268									TRAJ13	62	0	ENSG00000211876	1	chr14:23000026-23000088		DHRS12	36164	5.87877	ENSG00000102796	-1	chr13:52342129-52378293		FANCE	14742	4.80725	ENSG00000112039	1	chr6:35420138-35434880		LMNB1	60397	49.1476	ENSG00000113368	1	chr5:126112315-126172712
CPA5	23941	0.317433	ENSG00000158525	1	chr7:129984630-130008571									TRAJ14	51	0	ENSG00000211875	1	chr14:22999278-22999329		DNAJC17	39608	11.5571	ENSG00000104129	-1	chr15:41060067-41099675		FES	12081	2.77794	ENSG00000182511	1	chr15:91426925-91439006		LNX1	242104	2.96163	ENSG00000072201	-1	chr4:54325468-54567572
CPNE5	99226	8.41634	ENSG00000124772	-1	chr6:36708552-36807778									TRAJ15	61	0	ENSG00000211874	1	chr14:22998580-22998641		DOPEY2	137492	1.73198	ENSG00000142197	1	chr21:37529080-37666572		FKBP5	154998	30.3793	ENSG00000096060	-1	chr6:35541362-35696360		LRCH1	199872	15.0357	ENSG00000136141	1	chr13:47127303-47327175
CSF1R	60081	1.13	ENSG00000182578	-1	chr5:149432854-149492935									TRAJ16	59	0	ENSG00000211873	1	chr14:22997487-22997546		DPEP2	13192	0.775732	ENSG00000167261	-1	chr16:68021297-68034489		FRMD8	26926	23.7698	ENSG00000126391	1	chr11:65154070-65180996		MAPKAPK2	49339	36.8509	ENSG00000162889	1	chr1:206858289-206907628
CTC-756D1.1	518	0.046393	ENSG00000253483	-1	chr8:23340529-23341047									TRAJ17	62	0	ENSG00000211872	1	chr14:22995812-22995874		DPEP3	5166	0.017137	ENSG00000141096	-1	chr16:68009566-68014732		FURIN	14866	6.29071	ENSG00000140564	1	chr15:91411822-91426688		MDM2	37258	67.7492	ENSG00000135679	1	chr12:69201956-69239214
CTC-756D1.2	26370	0.11186	ENSG00000253390	1	chr8:23316114-23342484									TRAJ18	65	0	ENSG00000211871	1	chr14:22994620-22994685		DUS2	91574	12.8806	ENSG00000167264	1	chr16:68021649-68113223		GALT	12902	31.9104	ENSG00000213930	1	chr9:34638130-34651032		MIR3945	97	0	ENSG00000266698	-1	chr4:185772167-185772264
CTC-756D1.3	1189	0.0541092	ENSG00000253986	-1	chr8:23350522-23351711									TRAJ19	59	0	ENSG00000211870	1	chr14:22994233-22994292		EFCAB12	27330	0.401045	ENSG00000172771	-1	chr3:129120164-129147494		GANAB	21806	59.7059	ENSG00000089597	-1	chr11:62392298-62414104		MIR4462	57	0	ENSG00000263926	-1	chr6:37523141-37523198
CTD-2184D3.7	15685	0.18585	ENSG00000259709	1	chr15:52416758-52432443									TRAJ2	65	0	ENSG00000211887	1	chr14:23013015-23013080		ELMO2	67016	22.0899	ENSG00000062598	-1	chr20:44994688-45061704		GBA2	13120	37.0761	ENSG00000070610	-1	chr9:35736863-35749983		MIR4506	76	0	ENSG00000265768	-1	chr14:94414572-94414648
CTD-2522E6.4	1561	0.462155	ENSG00000237351	-1	chrX:47016037-47017598									TRAJ20	56	0	ENSG00000211869	1	chr14:22993296-22993352		ELP3	101483	26.139	ENSG00000134014	1	chr8:27947190-28048673		GDF11	13847	4.02675	ENSG00000135414	1	chr12:56137064-56150911		MIR623	97	7.66041	ENSG00000207719	1	chr13:100008385-100008482
CTD-2528A14.5	3889	0.26127	ENSG00000269066	-1	chr19:17206228-17210117									TRAJ21	54	0	ENSG00000211868	1	chr14:22992573-22992627		ESPL1	25344	16.2548	ENSG00000135476	1	chr12:53662083-53687427		GMPR2	6820	60.6739	ENSG00000100938	1	chr14:24701628-24708448		MRPS27	101237	102.127	ENSG00000113048	-1	chr5:71515236-71616473
CTIF	324171	2.7354	ENSG00000134030	1	chr18:46065417-46389588									TRAJ22	62	0	ENSG00000211867	1	chr14:22991016-22991078		EXOSC1	9875	59.6382	ENSG00000171311	-1	chr10:99195899-99205774		GPBAR1	4363	0.142954	ENSG00000179921	1	chr2:219124219-219128582		NDUFAF6	220688	18.4045	ENSG00000156170	1	chr8:95907995-96128683
CTSB	26924	15.5937	ENSG00000164733	-1	chr8:11700033-11726957									TRAJ23	62	0	ENSG00000211866	1	chr14:22989394-22989456		EXT1	317363	5.2099	ENSG00000182197	-1	chr8:118806729-119124092		GPD1	7500	0.501482	ENSG00000167588	1	chr12:50497602-50505102		NEK6	95701	64.4705	ENSG00000119408	1	chr9:127019885-127115586
CUX1	468290	12.5683	ENSG00000257923	1	chr7:101458959-101927249									TRAJ24	62	0	ENSG00000211865	1	chr14:22988947-22989009		FABP3P2	419	0.00772241	ENSG00000233259	-1	chr13:42943374-42943793		GPHA2	1417	0.0400601	ENSG00000149735	-1	chr11:64701943-64703360		NUBP1	25565	24.9597	ENSG00000103274	1	chr16:10837643-10863208
DAP	82042	22.8114	ENSG00000112977	-1	chr5:10679342-10761384									TRAJ25	59	0	ENSG00000211864	1	chr14:22987790-22987849		FAM160B2	15739	16.2205	ENSG00000158863	1	chr8:21946670-21962409		GPR61	8534	0.733595	ENSG00000156097	1	chr1:110082494-110091028		PALM2	310687	0.0764809	ENSG00000243444	1	chr9:112403068-112713755
DLG5	135829	4.94888	ENSG00000151208	-1	chr10:79550549-79686378									TRAJ26	59	0	ENSG00000211863	1	chr14:22987424-22987483		FAM49B	177536	63.2615	ENSG00000153310	-1	chr8:130851839-131029375		GPR84	2042	2.55763	ENSG00000139572	-1	chr12:54756229-54758271		PALM2-AKAP2	392203	0.00490616	ENSG00000157654	1	chr9:112542589-112934792
DNAH17	153698	0.835905	ENSG00000187775	-1	chr17:76419778-76573476									TRAJ27	58	0	ENSG00000211862	1	chr14:22985251-22985309		FAM53B	124977	6.09321	ENSG00000189319	-1	chr10:126307861-126432838		HCFC1	24254	9.5658	ENSG00000172534	-1	chrX:153213004-153237258		PAX5	200831	21.0987	ENSG00000196092	-1	chr9:36833272-37034103
DNAH6	303134	0.415772	ENSG00000115423	1	chr2:84743579-85046713									TRAJ3	61	0	ENSG00000211886	1	chr14:23012122-23012183		FAM53B-AS1	10592	0.0616561	ENSG00000233334	1	chr10:126392194-126402786		HCFC1-AS1	762	0.417976	ENSG00000235802	1	chrX:153234776-153235538		PBXIP1	12047	11.0611	ENSG00000163346	-1	chr1:154916552-154928599
DPF3	274805	4.78196	ENSG00000205683	-1	chr14:73086004-73360809									TRAJ4	62	0	ENSG00000211885	1	chr14:23011142-23011204		FAM60A	46474	70.7969	ENSG00000139146	-1	chr12:31433518-31479992		HDDC3	1651	17.8845	ENSG00000184508	-1	chr15:91474148-91475799		PCDHGA1	182294	0.101911	ENSG00000204956	1	chr5:140710252-140892546
DRAXIN	34128	0.018598	ENSG00000162490	1	chr1:11751786-11785914									TRAJ5	59	0	ENSG00000211884	1	chr14:23009190-23009249		FAM81A	150856	5.40909	ENSG00000157470	1	chr15:59664892-59815748		HSD17B8	2189	16.3979	ENSG00000204228	1	chr6:33172419-33174608		PCDHGA10	99803	0.305758	ENSG00000253846	1	chr5:140792743-140892546
DUS2	91574	12.8806	ENSG00000167264	1	chr16:68021649-68113223									TRAJ6	61	0	ENSG00000211883	1	chr14:23008016-23008077		FLI1	126732	24.3967	ENSG00000151702	1	chr11:128556430-128683162		IFFO2	52405	5.29671	ENSG00000169991	-1	chr1:19230775-19283180		PCDHGA11	91073	0.50777	ENSG00000253873	1	chr5:140800762-140891835
DUSP13	14787	0.0379459	ENSG00000079393	-1	chr10:76854192-76868979									TRAJ7	58	0	ENSG00000211882	1	chr14:23006567-23006625		FLT3	97318	0.0345077	ENSG00000122025	-1	chr13:28577411-28674729		IL11RA	11190	6.64295	ENSG00000137070	1	chr9:34650699-34661889		PCDHGA12	82361	0.0959228	ENSG00000253159	1	chr5:140810185-140892546
EBPL	30752	23.9265	ENSG00000123179	-1	chr13:50234859-50265611									TRAJ8	59	0	ENSG00000211881	1	chr14:23005092-23005151		FLVCR2	84597	1.62627	ENSG00000119686	1	chr14:76044960-76129557		ITGA5	24199	11.1257	ENSG00000161638	-1	chr12:54789045-54813244		PCDHGA2	174007	0.0422029	ENSG00000081853	1	chr5:140718539-140892546
ECE1	128257	14.6219	ENSG00000117298	-1	chr1:21543740-21671997									TRAJ9	60	0	ENSG00000211880	1	chr14:23004502-23004562		FNTA	51594	46.3031	ENSG00000168522	1	chr8:42889337-42940931		ITGA7	31475	6.81222	ENSG00000135424	-1	chr12:56078352-56109827		PCDHGA3	168945	0.0186922	ENSG00000254245	1	chr5:140723601-140892546
EIF4EBP1	30024	23.8768	ENSG00000187840	1	chr8:37887859-37917883									TUBB	5225	578.704	ENSG00000196230	1	chr6:30687978-30693203		FOXO1	110930	2.18871	ENSG00000150907	-1	chr13:41129804-41240734		JTB	3419	84.8068	ENSG00000143543	-1	chr1:153946745-153950164		PCDHGA4	157778	0.0438802	ENSG00000262576	1	chr5:140734768-140892546
ELN	42118	0.00288781	ENSG00000049540	1	chr7:73442119-73484237									TUSC2	8224	23.7996	ENSG00000114383	-1	chr3:50357458-50365682		FOXO4	7338	2.25215	ENSG00000184481	1	chrX:70316047-70323385		KCP	48268	2.80214	ENSG00000135253	-1	chr7:128502505-128550773		PCDHGA5	148648	0.0920798	ENSG00000253485	1	chr5:140743898-140892546
ENDOU	15833	0.109751	ENSG00000111405	-1	chr12:48103517-48119350									U62631.5	1077	10.4118	ENSG00000269553	1	chr19:35821746-35822823		FRMD4A	818435	20.3893	ENSG00000151474	-1	chr10:13685706-14504141		KHNYN	12048	14.6344	ENSG00000100441	1	chr14:24898492-24910540		PCDHGA6	138895	0.192766	ENSG00000253731	1	chr5:140753651-140892546
ERGIC1	118410	40.2979	ENSG00000113719	1	chr5:172261278-172379688									VOPP1	136932	64.9357	ENSG00000154978	-1	chr7:55503749-55640681		FUCA2	16879	9.50771	ENSG00000001036	-1	chr6:143815948-143832827		KIAA1045	25057	0.0181667	ENSG00000122733	1	chr9:34957484-34982541		PCDHGA7	130079	0.02269	ENSG00000253537	1	chr5:140762467-140892546
ERLIN2	22502	12.7436	ENSG00000147475	1	chr8:37594117-37616619									XXbac-BPG252P9.10	663	1.02573	ENSG00000272273	1	chr6:30710706-30711369		GALNT16	95189	0.110797	ENSG00000100626	1	chr14:69725994-69821183		KMT2D	40799	8.10373	ENSG00000167548	-1	chr12:49412758-49453557		PCDHGA8	120165	0.00856712	ENSG00000253767	1	chr5:140772381-140892546
FABP6	51368	3.77748	ENSG00000170231	1	chr5:159614374-159665742									XXbac-BPG252P9.9	772	466.729	ENSG00000272540	-1	chr6:30690882-30691654		GFOD1	129832	13.7962	ENSG00000145990	-1	chr6:13358062-13487894		LARP1	104705	39.3657	ENSG00000155506	1	chr5:154092462-154197167		PCDHGA9	110026	0.0630472	ENSG00000261934	1	chr5:140782520-140892546
FAM212B	75194	0.881667	ENSG00000197852	-1	chr1:112223252-112298446									XXcos-LUCA11.5	17031	0.0169601	ENSG00000272104	1	chr3:50388323-50405354		GNA12	116212	17.5068	ENSG00000146535	-1	chr7:2767746-2883958		LBX2	5799	0.286018	ENSG00000179528	-1	chr2:74724644-74730443		PCDHGB1	162718	0.0392686	ENSG00000254221	1	chr5:140729828-140892546
FANCC	218655	5.98406	ENSG00000158169	-1	chr9:97861336-98079991									Y_RNA	111	0	ENSG00000199668	1	chr16:11408924-11409035		GRHL2	177294	0.0484211	ENSG00000083307	1	chr8:102504660-102681954		LRRC23	40674	2.61422	ENSG00000010626	1	chr12:6982733-7023407		PCDHGB2	152843	0.105068	ENSG00000253910	1	chr5:140739703-140892546
FBXO10	77982	3.92337	ENSG00000147912	-1	chr9:37510889-37588871									ZMYND10	5742	0.77523	ENSG00000004838	-1	chr3:50378541-50384283		GS1-124K5.12	46739	7.39481	ENSG00000232559	-1	chr7:66010634-66057373		LST1	2785	19.1649	ENSG00000204482	1	chr6:31553901-31556686		PCDHGB3	142715	0.16649	ENSG00000262209	1	chr5:140749831-140892546
FDFT1	43736	245.819	ENSG00000079459	1	chr8:11653082-11696818									ZMYND10-AS1	4591	0.103494	ENSG00000235058	1	chr3:50378537-50383128		GTF2IRD1P1	34833	5.25992	ENSG00000230583	-1	chr7:66274980-66309813		LTB	1997	10.7267	ENSG00000227507	-1	chr6:31548302-31550299		PCDHGB4	125094	0.0922533	ENSG00000253953	1	chr5:140767452-140892546
FLJ00273	434	0.232023	ENSG00000269510	-1	chr9:35042390-35042824																GYPC	40737	64.2694	ENSG00000136732	1	chr2:127413509-127454246		MAN2A2	20366	75.4121	ENSG00000196547	1	chr15:91445448-91465814		PCDHGB6	104776	0.0816807	ENSG00000253305	1	chr5:140787770-140892546
FMNL3	70224	23.1007	ENSG00000161791	-1	chr12:50031724-50101948																H2AFZP3	386	0.368659	ENSG00000218502	-1	chr13:99867626-99868012		MBLAC1	1801	0.991232	ENSG00000214309	1	chr7:99724317-99726118		PCDHGB7	95119	0.170862	ENSG00000254122	1	chr5:140797427-140892546
FRMD4A	818435	20.3893	ENSG00000151474	-1	chr10:13685706-14504141																HDHD1	99270	59.2339	ENSG00000130021	-1	chrX:6966961-7066231		MDP1	2133	21.1709	ENSG00000213920	-1	chr14:24683143-24685276		PCDHGC3	36962	1.08296	ENSG00000240184	1	chr5:140855580-140892542
FRS3	16366	1.84849	ENSG00000137218	-1	chr6:41737914-41754280																HINFP	14455	22.2462	ENSG00000172273	1	chr11:118992297-119006752		MIR1236	101	0	ENSG00000221267	-1	chr6:31924616-31924717		PCDHGC4	27805	0.13755	ENSG00000242419	1	chr5:140864741-140892546
G6PD	16181	14.0008	ENSG00000160211	-1	chrX:153759606-153775787																HIPK2	231261	6.74285	ENSG00000064393	-1	chr7:139246316-139477577		MIR1290	77	0	ENSG00000221662	-1	chr1:19223565-19223642		PCDHGC5	23738	0.0770966	ENSG00000240764	1	chr5:140868808-140892546
GABBR2	421088	0.0175218	ENSG00000136928	-1	chr9:101050391-101471479																HIVEP3	529560	3.56757	ENSG00000127124	-1	chr1:41972036-42501596		MIR3654	31928	4.06571	ENSG00000255508	-1	chr11:62327075-62359003		PDE4B	582062	5.68125	ENSG00000184588	1	chr1:66258197-66840259
GALNT6	41620	13.5818	ENSG00000139629	-1	chr12:51745031-51786651																HR	18969	0.0650215	ENSG00000168453	-1	chr8:21971928-21990897		MIR4692	62	0	ENSG00000265064	1	chr11:72494575-72494637		PDLIM1P1	968	0.0945614	ENSG00000270788	1	chr14:50517086-50518054
GARNL3	169395	2.75086	ENSG00000136895	1	chr9:129986544-130155939																HS1BP3	90641	3.76002	ENSG00000118960	-1	chr2:20760208-20850849		MIR548O	113	2.93088	ENSG00000221510	-1	chr7:102046189-102046302		PIGR	17948	1.5179	ENSG00000162896	-1	chr1:207101863-207119811
GBGT1	10992	0.908403	ENSG00000148288	-1	chr9:136028340-136039332																HS1BP3-IT1	1773	0.0320094	ENSG00000231948	-1	chr2:20790535-20792308		MKRNP2	6822	0	ENSG00000227154	1	chr6:35410821-35417643		PIK3AP1	127202	93.3787	ENSG00000155629	-1	chr10:98353069-98480271
GDPD5	91263	9.0104	ENSG00000158555	-1	chr11:75145685-75236948																IKBKB	61153	42.1455	ENSG00000104365	1	chr8:42128820-42189973		MLF2	19471	69.0081	ENSG00000089693	-1	chr12:6857170-6876641		PIK3C2B	72096	13.932	ENSG00000133056	-1	chr1:204391756-204463852
GHRH	10749	0.00994208	ENSG00000118702	-1	chr20:35879489-35890238																IL12A	7269	2.07283	ENSG00000168811	1	chr3:159706537-159713806		MMP19	7533	1.2283	ENSG00000123342	-1	chr12:56229217-56236750		PLA1A	31969	25.5981	ENSG00000144837	1	chr3:119316689-119348658
GINS4	15840	28.8581	ENSG00000147536	1	chr8:41386725-41402565																IL12A-AS1	311897	0.190571	ENSG00000244040	-1	chr3:159631189-159943086		MRPL53	1364	54.8575	ENSG00000204822	-1	chr2:74699085-74700449		POPDC2	28867	7.38859	ENSG00000121577	-1	chr3:119355304-119384171
GNB5	70449	6.98997	ENSG00000069966	-1	chr15:52413117-52483566																IL2RG	4704	217.664	ENSG00000147168	-1	chrX:70327254-70331958		MSMP	3623	3.3158	ENSG00000215183	-1	chr9:35752987-35756610		PTAFR	46770	70.0319	ENSG00000169403	-1	chr1:28473677-28520447
GPR124	60705	0.063507	ENSG00000020181	1	chr8:37641709-37702414																INE1	944	1.7912	ENSG00000224975	1	chrX:47064320-47065264		MTA2	8626	43.939	ENSG00000149480	-1	chr11:62360686-62369312		PTCD2	39858	11.0229	ENSG00000049883	1	chr5:71616194-71656052
GRIK4	477145	2.39933	ENSG00000149403	1	chr11:120382468-120859613																ING4	12868	25.6683	ENSG00000111653	-1	chr12:6759446-6772314		MYC	5994	44.4672	ENSG00000136997	1	chr8:128747680-128753674		PTK2B	147904	73.8405	ENSG00000120899	1	chr8:27168999-27316903
GRK5	248030	4.21624	ENSG00000198873	1	chr10:120967101-121215131																IPPK	57081	11.0283	ENSG00000127080	-1	chr9:95375466-95432547		MYLPF	7057	0.51857	ENSG00000180209	1	chr16:30382255-30389312		PTRF	21065	0.0699971	ENSG00000177469	-1	chr17:40554470-40575535
GRK5-IT1	3229	0.119201	ENSG00000228485	1	chr10:120968043-120971272																IRF2	86867	53.6156	ENSG00000168310	-1	chr4:185308867-185395734		NCR3	4090	18.6456	ENSG00000204475	-1	chr6:31556672-31560762		PYGO2	6827	12.8725	ENSG00000163348	-1	chr1:154929502-154936329
GS1-124K5.10	33510	0.00343818	ENSG00000234500	1	chr7:65976543-66010053																ITPK1	179406	35.5792	ENSG00000100605	-1	chr14:93403259-93582665		NDUFA4L2	5812	1.25192	ENSG00000185633	-1	chr12:57628686-57634498		RAB11FIP1	40849	18.7159	ENSG00000156675	-1	chr8:37716136-37756985
GS1-124K5.11	16461	1.10884	ENSG00000229180	-1	chr7:65991075-66007536																ITPK1-AS1	4700	0.0769112	ENSG00000258730	1	chr14:93533797-93538497		NEDD8	15602	282.055	ENSG00000129559	-1	chr14:24686058-24701660		RAPGEF1	163304	27.6408	ENSG00000107263	-1	chr9:134452157-134615461
GS1-124K5.12	46739	7.39481	ENSG00000232559	-1	chr7:66010634-66057373																IVD	30460	22.582	ENSG00000128928	1	chr15:40697686-40728146		NEDD8-MDP1	18397	3.02668	ENSG00000255526	-1	chr14:24683161-24701558		RELT	21210	10.9746	ENSG00000054967	1	chr11:73087309-73108519
GTF2IRD1	148811	0.99172	ENSG00000006704	1	chr7:73868120-74016931																KB-1836B5.4	460	0.300683	ENSG00000272128	1	chr8:37956989-37957449		NEIL2	17707	5.69062	ENSG00000154328	1	chr8:11627148-11644855		RGS16	5785	23.3121	ENSG00000143333	-1	chr1:182567758-182573543
GTF3C6	9330	56.0485	ENSG00000155115	1	chr6:111279763-111289093																KCND1	9337	1.26837	ENSG00000102057	-1	chrX:48818639-48827976		NELFE	7023	22.75	ENSG00000204356	-1	chr6:31919864-31926887		RGS3	153007	46.995	ENSG00000138835	1	chr9:116207011-116360018
GULOP	28799	0.00203372	ENSG00000234770	1	chr8:27417791-27446590																KCTD7	182578	10.8494	ENSG00000243335	1	chr7:66093868-66276446		NR4A1	36675	4.37092	ENSG00000123358	1	chr12:52416616-52453291		RGS6	631498	7.35546	ENSG00000182732	1	chr14:72399156-73030654
GUSBP1	247539	26.3433	ENSG00000183666	1	chr5:21341942-21589481																KHDRBS1	47021	44.4189	ENSG00000121774	1	chr1:32479430-32526451		NRL	34907	1.20156	ENSG00000129535	-1	chr14:24549316-24584223		RIN3	175221	6.47824	ENSG00000100599	1	chr14:92980118-93155339
H2AFY2	59484	0.126718	ENSG00000099284	1	chr10:71812552-71872036																KIAA0040	36012	17.3691	ENSG00000235750	-1	chr1:175126123-175162135		NSMCE1	43803	76.1665	ENSG00000169189	-1	chr16:27236312-27280115		RN7SL153P	289	0.163684	ENSG00000244748	-1	chr5:71610226-71610515
HCG9P5	224	4.96846	ENSG00000227758	1	chr6:29716066-29716290																KIF21B	54308	10.7927	ENSG00000116852	-1	chr1:200938520-200992828		NTMT1	27046	24.9212	ENSG00000148335	1	chr9:132371163-132398209		RN7SL232P	256	0.0108176	ENSG00000265824	1	chr10:12303670-12303926
HDHD3	3580	8.88106	ENSG00000119431	-1	chr9:116135699-116139279																KLK2	18999	0.997271	ENSG00000167751	1	chr19:51364824-51383823		NXPH4	9654	0.0699547	ENSG00000182379	1	chr12:57610578-57620232		RN7SL328P	298	0.723657	ENSG00000240853	-1	chr9:134600556-134600854
HIVEP3	529560	3.56757	ENSG00000127124	-1	chr1:41972036-42501596																KLKP1	14302	1.31625	ENSG00000197588	-1	chr19:51385352-51399654		OGDH	102494	23.1465	ENSG00000105953	1	chr7:44646171-44748665		RN7SL348P	258	1.62836	ENSG00000264929	-1	chr15:65192180-65192438
HK1	131898	17.5765	ENSG00000156515	1	chr10:71029740-71161638																LA16c-306E5.1	567	0.00366213	ENSG00000240311	1	chr16:3546201-3546768		ORAI2	23715	27.6577	ENSG00000160991	1	chr7:102073553-102097268		RN7SL36P	273	0.0553565	ENSG00000244314	-1	chr3:194867459-194867732
HLA-F-AS1	22448	4.66029	ENSG00000214922	-1	chr6:29694378-29716826																LA16c-306E5.3	57493	0.14343	ENSG00000263212	1	chr16:3508071-3565564		ORMDL2	3960	47.1613	ENSG00000123353	1	chr12:56211703-56215663		RN7SL632P	263	0	ENSG00000241524	-1	chr2:61058800-61059063
HMGB1P42	552	0.0407135	ENSG00000254735	-1	chr11:120806811-120807363																LDLRAD4	435257	6.61862	ENSG00000168675	1	chr18:13217497-13652754		PA2G4	9588	151.462	ENSG00000170515	1	chr12:56498103-56507691		RNU7-60P	61	0	ENSG00000251747	1	chr12:11699413-11699474
HMGB3P5	611	0	ENSG00000237642	1	chr10:112210387-112210998																LGMN	44895	46.5554	ENSG00000100600	-1	chr14:93170152-93215047		PCK2	16545	24.5143	ENSG00000100889	1	chr14:24563262-24579807		RP11-1070N10.3	1775	0.834459	ENSG00000258572	1	chr14:95982473-95984248
HPS1	30729	49.1618	ENSG00000107521	-1	chr10:100175955-100206684																LHFPL3	579897	0.0910611	ENSG00000187416	1	chr7:103969104-104549001		PHLDA3	3745	11.352	ENSG00000174307	-1	chr1:201434620-201438365		RP11-109G23.1	251	0.241743	ENSG00000239793	1	chr4:79689653-79689904
HS1BP3	90641	3.76002	ENSG00000118960	-1	chr2:20760208-20850849																LINC00384	7735	0.0225677	ENSG00000232117	-1	chr13:30726023-30733758		PIP5KL1	9918	0.655549	ENSG00000167103	-1	chr9:130683158-130693076		RP11-109G23.3	2319	0.11618	ENSG00000260278	-1	chr4:79694808-79697127
HSD11B2	6901	0.181535	ENSG00000176387	1	chr16:67464555-67471456																LINC00385	520	0.00719026	ENSG00000232643	1	chr13:30728203-30728723		PLA2G15	15754	3.08927	ENSG00000103066	1	chr16:68279207-68294961		RP11-121A14.2	1906	1.04578	ENSG00000235204	-1	chr9:127021529-127023435
HSD17B10	3114	86.9458	ENSG00000072506	-1	chrX:53458206-53461320																LINC00589	74187	0.0147533	ENSG00000251191	-1	chr8:29531438-29605625		PMEL	19212	1.17352	ENSG00000185664	-1	chr12:56347889-56367101		RP11-121A14.3	2933	0.28368	ENSG00000227200	1	chr9:127025155-127028088
IDH3A	40451	160.474	ENSG00000166411	1	chr15:78423840-78464291																LINC00877	207265	20.6284	ENSG00000241163	-1	chr3:72084451-72291716		PNKD	76401	51.4874	ENSG00000127838	1	chr2:219135115-219211516		RP11-131H24.4	4574	0.160398	ENSG00000258987	1	chr14:94405901-94410475
IFITM4P	419	0.773034	ENSG00000235821	-1	chr6:29718506-29718925																LINC01100	15399	0.0196078	ENSG00000242107	1	chr3:159733811-159749210		POLR1E	17762	25.3899	ENSG00000137054	1	chr9:37485932-37503694		RP11-137H2.6	2104	0.370734	ENSG00000271738	1	chr10:82194765-82196869
IKBKG	27368	20.0504	ENSG00000073009	1	chrX:153769414-153796782																LMAN1L	13042	0.0584215	ENSG00000140506	1	chr15:75105057-75118099		POLR3A	54396	8.40894	ENSG00000148606	-1	chr10:79734907-79789303		RP11-141M1.3	321562	0.00993148	ENSG00000230490	-1	chr13:33929343-34250905
INPP5D	191872	54.1965	ENSG00000168918	1	chr2:233924677-234116549																LPAR5	17612	3.39744	ENSG00000184574	-1	chr12:6728001-6745613		PPP2R5B	16920	4.09389	ENSG00000068971	1	chr11:64685025-64701945		RP11-168K11.2	19829	0.0528012	ENSG00000237073	-1	chr9:116332470-116352299
IQSEC2	88464	0.0188367	ENSG00000124313	-1	chrX:53262058-53350522																LRIG1	122466	8.89664	ENSG00000144749	-1	chr3:66429221-66551687		PRKRIP1	62804	23.2963	ENSG00000128563	1	chr7:102004319-102067123		RP11-186N15.3	3094	2.06929	ENSG00000228302	-1	chr10:12286750-12289844
ISCA1P4	133	0.425419	ENSG00000259405	-1	chr15:41240934-41241067																LRRC32	13223	2.80038	ENSG00000137507	-1	chr11:76368568-76381791		PSMC3	7673	60.2495	ENSG00000165916	-1	chr11:47440320-47447993		RP11-190C22.1	624	0.254691	ENSG00000242052	-1	chr3:119354373-119354997
ITPK1	179406	35.5792	ENSG00000100605	-1	chr14:93403259-93582665																LRSAM1	52015	7.37645	ENSG00000148356	1	chr9:130213765-130265780		PTMS	5434	29.5179	ENSG00000159335	1	chr12:6874682-6880116		RP11-215G15.5	3596	12.9047	ENSG00000272016	1	chr5:10654332-10657928
ITSN1	257459	3.67462	ENSG00000205726	1	chr21:35014706-35272165																LSM6P2	176	0	ENSG00000257730	1	chr12:50164743-50164919		PTPN7	14575	49.7638	ENSG00000143851	-1	chr1:202116141-202130716		RP11-264E20.1	5939	0	ENSG00000255465	-1	chr11:128485762-128491701
JADE1	65600	9.10123	ENSG00000077684	1	chr4:129730779-129796379																MALT1	78753	42.457	ENSG00000172175	1	chr18:56338618-56417371		RAB13	4707	6.76126	ENSG00000143545	-1	chr1:153954127-153958834		RP11-264E20.2	896	0.00204515	ENSG00000270160	-1	chr11:128484235-128485131
JADE2	58915	17.9391	ENSG00000043143	1	chr5:133860003-133918918																MANBAL	27622	18.836	ENSG00000101363	1	chr20:35918041-35945663		RAB5B	20793	30.4999	ENSG00000111540	1	chr12:56367697-56388490		RP11-286H14.6	1485	0.499112	ENSG00000240685	1	chr7:128808053-128809538
JDP2	46395	5.0782	ENSG00000140044	1	chr14:75894419-75940814																MAPKAPK2	49339	36.8509	ENSG00000162889	1	chr1:206858289-206907628		RABGGTA	6201	53.424	ENSG00000100949	-1	chr14:24734744-24740945		RP11-297B17.3	5343	0.335158	ENSG00000250850	1	chr9:37002694-37008037
KAT8	15639	23.755	ENSG00000103510	1	chr16:31127075-31142714																MBD1	14892	75.3391	ENSG00000141644	-1	chr18:47793252-47808144		RANBP10	83550	8.71473	ENSG00000141084	-1	chr16:67757005-67840555		RP11-307C12.12	798	0.44049	ENSG00000271380	1	chr1:154934301-154935099
KCNN3	172825	10.2613	ENSG00000143603	-1	chr1:154669931-154842756																MED12	23897	12.9633	ENSG00000184634	1	chrX:70338406-70362303		RDH5	4338	5.66198	ENSG00000135437	1	chr12:56114151-56118489		RP11-317M11.1	77948	0.357005	ENSG00000249341	1	chr4:54525375-54603323
KCTD21	17573	2.36498	ENSG00000188997	-1	chr11:77882295-77899868																MEF2C-AS1	583070	17.1037	ENSG00000248309	1	chr5:88179145-88762215		RGP1	9369	7.16181	ENSG00000107185	1	chr9:35749203-35758572		RP11-317P15.4	1375	0.427818	ENSG00000261504	1	chr1:182584389-182585764
KCTD21-AS1	35552	2.04761	ENSG00000246174	1	chr11:77850817-77886369																MFSD5	3154	11.1582	ENSG00000182544	1	chr12:53645035-53648189		RGS14	14764	42.0112	ENSG00000169220	1	chr5:176784838-176799602		RP11-320N21.2	16192	1.0735	ENSG00000254248	-1	chr8:96083960-96100152
KDM5C	34101	44.5703	ENSG00000126012	-1	chrX:53220503-53254604																MIB1	166000	8.2048	ENSG00000101752	1	chr18:19284918-19450918		RHEBL1	5340	13.0645	ENSG00000167550	-1	chr12:49458468-49463808		RP11-396B14.2	28339	0.430798	ENSG00000263033	1	chr16:11290034-11318373
KIAA1614	38460	0.349545	ENSG00000135835	1	chr1:180882290-180920750																MIP	19664	0.154095	ENSG00000135517	-1	chr12:56843286-56862950		RMRP	267	2434.64	ENSG00000269900	-1	chr9:35657748-35658015		RP11-404F10.2	13130	1.22347	ENSG00000228863	1	chr1:160640568-160653698
KIF21B	54308	10.7927	ENSG00000116852	-1	chr1:200938520-200992828																MIR146B	72	0	ENSG00000202569	1	chr10:104196269-104196341		RN7SL22P	266	0	ENSG00000243136	1	chr9:35671773-35672039		RP11-408H1.3	34719	0.0136641	ENSG00000223387	-1	chr3:172278678-172313397
KLHDC8A	20998	0.00787617	ENSG00000162873	-1	chr1:205305220-205326218																MIR29A	36574	1.54263	ENSG00000226380	-1	chr7:130561495-130598069		RN7SL463P	314	0.188179	ENSG00000264255	-1	chr9:37459392-37459706		RP11-434C1.1	42339	3.41495	ENSG00000247157	1	chr12:11700964-11743303
KRT80	23004	0.00505219	ENSG00000167767	-1	chr12:52562780-52585784																MIR320C1	87	21.2405	ENSG00000221493	1	chr18:19263471-19263558		RN7SL770P	249	0	ENSG00000266023	1	chr12:56588931-56589180		RP11-434C1.2	14443	5.51691	ENSG00000256237	-1	chr12:11694329-11708772
LAD1	26364	0.0465213	ENSG00000159166	-1	chr1:201342372-201368736																MIR4667	65	0	ENSG00000263892	1	chr9:35608091-35608156		RNF41	17432	26.477	ENSG00000181852	-1	chr12:56598285-56615717		RP11-434D11.4	24523	0.0424584	ENSG00000251072	-1	chr5:126087655-126112178
LAMA3	265623	2.39947	ENSG00000053747	1	chr18:21269407-21535030																MIR608	99	0	ENSG00000207551	1	chr10:102734742-102734841		RNY4P10	94	120.357	ENSG00000202441	1	chr6:33167378-33167472		RP11-453F18__B.1	127993	3.31597	ENSG00000213468	-1	chrX:130836678-130964671
LAMC3	85391	0.00490117	ENSG00000050555	1	chr9:133884469-133969860																MKLN1	386540	21.7045	ENSG00000128585	1	chr7:130794855-131181395		ROM1	3398	6.21215	ENSG00000149489	1	chr11:62379194-62382592		RP11-512H23.2	510	1.23455	ENSG00000241418	-1	chrX:130929685-130930195
LAMTOR5	6693	233.58	ENSG00000134248	-1	chr1:110943871-110950564																MKNK1	59425	23.4206	ENSG00000079277	-1	chr1:47023090-47082515		RP11-112J3.15	1228	2.08535	ENSG00000228843	-1	chr9:35756709-35757937		RP11-528G1.2	34385	0.114014	ENSG00000234425	1	chr1:160506863-160541248
LAMTOR5-AS1	49541	4.24332	ENSG00000224699	1	chr1:110925441-110974982																MMS19	40470	62.4308	ENSG00000155229	-1	chr10:99218081-99258551		RP11-126L15.4	15302	0.282555	ENSG00000236305	-1	chr7:100434936-100450238		RP1-153P14.3	3727	1.18727	ENSG00000229559	-1	chr6:37511329-37515056
LAS1L	22193	33.3696	ENSG00000001497	-1	chrX:64732462-64754655																MOB3C	9176	8.5846	ENSG00000142961	-1	chr1:47073387-47082563		RP11-134G8.7	26367	2.23981	ENSG00000224536	1	chr1:201476369-201502736		RP1-153P14.5	5715	0.362094	ENSG00000227920	1	chr6:37512921-37518636
LCT	49340	0.0454887	ENSG00000115850	-1	chr2:136545410-136594750																MRPL37	41423	44.8874	ENSG00000116221	1	chr1:54649714-54691137		RP11-134G8.8	763	2.03106	ENSG00000224818	-1	chr1:201433511-201434274		RP1-153P14.8	28268	0.287178	ENSG00000204110	1	chr6:37475124-37503392
LGMN	44895	46.5554	ENSG00000100600	-1	chr14:93170152-93215047																MRPL37P1	1797	0.593689	ENSG00000266946	1	chr18:56357588-56359385		RP11-13P5.1	8262	1.75407	ENSG00000224478	1	chr6:159528823-159537085		RP11-540K16.1	7724	1.26557	ENSG00000237292	1	chr1:181143620-181151344
LHFPL2	284806	7.91297	ENSG00000145685	-1	chr5:77781038-78065844																MRPL43	18057	40.1001	ENSG00000055950	-1	chr10:102729215-102747272		RP11-203J24.8	6449	0.299269	ENSG00000227218	1	chr9:130696782-130703231		RP11-54F2.1	3714	5.20768	ENSG00000251196	-1	chr5:10652323-10656037
LHX4	49959	1.08328	ENSG00000121454	1	chr1:180199421-180249380																MTFR1	126527	8.24825	ENSG00000066855	1	chr8:66556969-66683496		RP11-286H14.8	3770	0.137986	ENSG00000243230	-1	chr7:128849616-128853386		RP11-58E21.1	712	0.136278	ENSG00000243038	1	chr14:50519575-50520287
LINC00398	7439	0.0737913	ENSG00000237879	1	chr13:31377343-31384782																MTMR12	86015	9.0556	ENSG00000150712	-1	chr5:32227100-32313115		RP11-309L24.2	12464	0.00706436	ENSG00000242902	-1	chr7:128490216-128502680		RP11-58E21.3	33916	3.59413	ENSG00000258929	-1	chr14:50474031-50507947
LINC00501	28976	0.0764233	ENSG00000203645	1	chr3:177012230-177041206																MTSS1	177699	0.442304	ENSG00000170873	-1	chr8:125563031-125740730		RP11-309L24.4	2265	0.129177	ENSG00000239815	1	chr7:128506633-128508898		RP11-58E21.5	50050	0.608753	ENSG00000273065	-1	chr14:50505863-50555913
LINC00521	14424	0.086982	ENSG00000175699	1	chr14:94463616-94478040																MX2	47447	51.4542	ENSG00000183486	1	chr21:42733870-42781317		RP11-309L24.9	1277	0.512765	ENSG00000272899	1	chr7:128510821-128512098		RP11-58E21.7	47532	0.259246	ENSG00000273307	-1	chr14:50508361-50555893
LINC00598	30012	0.0385821	ENSG00000215483	-1	chr13:41025131-41055143																NAIF1	6973	4.32899	ENSG00000171169	-1	chr9:130823512-130830485		RP11-347C12.10	1086	1.00813	ENSG00000260219	1	chr16:30366762-30367848		RP11-611O2.2	468	0.0145646	ENSG00000256678	-1	chr12:69198791-69199259
LINC00954	16187	0.55793	ENSG00000228784	1	chr2:20068621-20084808																NANS	26336	18.9572	ENSG00000095380	1	chr9:100819021-100845357		RP11-378A13.1	2045	0.587211	ENSG00000261338	1	chr2:219120042-219122087		RP11-701P16.5	11166	1.54779	ENSG00000251230	-1	chr4:185765739-185776905
LINC00969	75489	28.4141	ENSG00000242086	1	chr3:195384933-195460422																NCOA7	149959	26.4898	ENSG00000111912	1	chr6:126102307-126252266		RP11-405L18.2	1168	0.00315465	ENSG00000187988	1	chr9:37477146-37478314		RP11-706D8.3	11538	0.0220274	ENSG00000226782	-1	chr3:177055416-177066954
LITAF	88384	102.927	ENSG00000189067	-1	chr16:11641853-11730237																NDUFAF6	220688	18.4045	ENSG00000156170	1	chr8:95907995-96128683		RP11-422P24.11	1417	2.19905	ENSG00000272654	1	chr1:153950219-153951636		RP11-710M11.1	585	0.494083	ENSG00000266373	1	chr18:3580167-3580752
LOXHD1	180061	0.00313224	ENSG00000167210	-1	chr18:44056935-44236996																NEK9	45225	21.1854	ENSG00000119638	-1	chr14:75548822-75594047		RP11-448G15.1	3243	3.56991	ENSG00000250413	1	chr4:10008106-10011349		RP11-723D22.2	2653	0.199837	ENSG00000253586	1	chr8:38657161-38659814
LTB4R	6586	9.14482	ENSG00000213903	1	chr14:24780656-24787242																NGRN	7572	17.4892	ENSG00000182768	1	chr15:90808891-90816463		RP11-452K12.7	18409	1.96381	ENSG00000231970	1	chr10:99160872-99179281		RP11-744N12.3	57269	0	ENSG00000245008	-1	chr11:128499548-128556817
LTK	10249	0.258653	ENSG00000062524	-1	chr15:41795836-41806085																NLGN3	26370	0.825204	ENSG00000196338	1	chrX:70364681-70391051		RP11-473M20.14	18840	9.71593	ENSG00000263072	-1	chr16:3166043-3184883		RP11-809N8.2	877	9.2934	ENSG00000256928	-1	chr11:73106604-73107481
MAMLD1	152759	0.040464	ENSG00000013619	1	chrX:149529689-149682448																NSMCE2	275441	38.2016	ENSG00000156831	1	chr8:126103921-126379362		RP11-473M20.16	747	0.966123	ENSG00000261889	-1	chr16:3206737-3207484		RP11-809N8.4	5385	0.55279	ENSG00000256448	1	chr11:73116342-73121727
MAN2C1	12838	53.2407	ENSG00000140400	-1	chr15:75648133-75660971																NUDT18	2549	5.86015	ENSG00000173566	-1	chr8:21964383-21966932		RP11-506M12.1	11925	0.409547	ENSG00000242798	-1	chr7:99712837-99724762		RP1-80N2.2	18258	0.00310756	ENSG00000226281	-1	chr6:6692977-6711235
MAP3K14	53926	7.61382	ENSG00000006062	-1	chr17:43340488-43394414																NUGGC	61907	0.197318	ENSG00000189233	-1	chr8:27879481-27941388		RP11-514P8.2	7962	0.157607	ENSG00000239480	-1	chr7:102067265-102075227		RP1-80N2.3	3324	0.130767	ENSG00000261211	-1	chr6:6680542-6683866
MAP3K14-AS1	20705	4.79855	ENSG00000267278	1	chr17:43325292-43345997																OTUD5	36343	23.475	ENSG00000068308	-1	chrX:48779305-48815648		RP11-52M17.1	455	0	ENSG00000271586	1	chr7:44640631-44641086		RP4-607I7.1	5377	0.215851	ENSG00000255521	-1	chr11:35154202-35159579
Metazoa_SRP	300	0	ENSG00000272075	1	chr11:117937952-117938252																PEBP4	286744	0.125258	ENSG00000134020	-1	chr8:22570769-22857513		RP11-540O11.1	2531	0.0610582	ENSG00000251161	1	chr15:41199009-41201540		RP5-1120P11.1	78929	1.54843	ENSG00000237686	-1	chr6:43963460-44042389
MFRP	7716	0.000526288	ENSG00000259159	-1	chr11:119209652-119217368																PFDN5	4159	516.312	ENSG00000123349	1	chr12:53689075-53693234		RP11-603J24.14	7424	0.0554907	ENSG00000257809	-1	chr12:56544580-56552004		RP5-1120P11.3	4039	0.501318	ENSG00000231881	1	chr6:44041650-44045689
MFSD4	34033	3.41203	ENSG00000174514	1	chr1:205538013-205572046																PHAX	26984	44.1137	ENSG00000164902	1	chr5:125935960-125962944		RP11-603J24.17	9291	21.944	ENSG00000257553	-1	chr12:56498398-56507689		RRAGD	47634	6.46787	ENSG00000025039	-1	chr6:90074355-90121989
MICE	7238	0.350731	ENSG00000273340	-1	chr6:29709508-29716746																PIEZO2	482107	21.4852	ENSG00000154864	-1	chr18:10666480-11148587		RP11-603J24.5	9586	2.63661	ENSG00000258317	-1	chr12:56513817-56523403		RRM2B	34616	14.3979	ENSG00000048392	-1	chr8:103216730-103251346
MIR1205	62	0	ENSG00000221771	1	chr8:128972879-128972941																PILRA	32566	18.9436	ENSG00000085514	1	chr7:99965153-99997719		RP11-603J24.6	971	0.325724	ENSG00000258345	-1	chr12:56512752-56513723		RSPH1	23868	0.31336	ENSG00000160188	-1	chr21:43892596-43916464
MIR1272	128	0	ENSG00000221033	-1	chr15:65054586-65054714																PIP4K2A	179706	55.0859	ENSG00000150867	-1	chr10:22823778-23003484		RP11-603J24.7	603	1.14165	ENSG00000237493	-1	chr12:56374216-56374819		SEMA4D	137343	52.1179	ENSG00000187764	-1	chr9:91975702-92113045
MIR138-2	83	0	ENSG00000207649	1	chr16:56892430-56892513																PPARGC1B	124724	5.00634	ENSG00000155846	1	chr5:149109861-149234585		RP11-644F5.10	8667	2.78543	ENSG00000258311	1	chr12:56109820-56118487		SETP9	831	0.812792	ENSG00000235101	1	chr1:160639938-160640769
MIR326	94	0	ENSG00000199090	-1	chr11:75046136-75046230																PPP1R14D	13257	0.0326689	ENSG00000166143	-1	chr15:41107650-41120907		RP11-644F5.11	1579	1.55148	ENSG00000258056	1	chr12:56122888-56124467		SGK223	68750	2.58346	ENSG00000182319	-1	chr8:8175258-8244008
MIR4681	71	0	ENSG00000265719	1	chr10:121137484-121137555																PPP2R5C	166191	108.084	ENSG00000078304	1	chr14:102228135-102394326		RP11-644F5.12	282	0.519675	ENSG00000257384	-1	chr12:56126150-56126432		SH3BGRL3	2340	49.1148	ENSG00000142669	1	chr1:26605667-26608007
MIR4724	88	0	ENSG00000266459	1	chr17:29861901-29861989																PREX1	203630	18.123	ENSG00000124126	-1	chr20:47240790-47444420		RP11-750H9.5	26042	0.0329854	ENSG00000255197	-1	chr11:47404699-47430741		SH3KBP1	353626	63.6541	ENSG00000147010	-1	chrX:19552093-19905719
MIR570	96	8.30326	ENSG00000207650	1	chr3:195426272-195426368																PRKCH	363417	57.5826	ENSG00000027075	1	chr14:61654277-62017694		RP11-753H16.3	144027	0.5263	ENSG00000258137	1	chr12:54747445-54891472		SHC1	12097	19.2917	ENSG00000160691	-1	chr1:154934774-154946871
MIR621	95	29.6395	ENSG00000207652	1	chr13:41384902-41384997																PRTFDC1	103997	10.0891	ENSG00000099256	-1	chr10:25137536-25241533		RP11-753H16.5	113193	0.0665822	ENSG00000258086	1	chr12:54747576-54860769		SLAMF1	39195	144.139	ENSG00000117090	-1	chr1:160577890-160617085
MIR631	74	0	ENSG00000207636	-1	chr15:75645952-75646026																PSMD4P1	1428	0.0777302	ENSG00000223741	-1	chr21:37858281-37859709		RP11-762I7.5	70271	3.29185	ENSG00000257390	-1	chr12:56151059-56221330		SLAMF7	15574	98.112	ENSG00000026751	1	chr1:160709037-160724611
MOSPD3	3282	2.48337	ENSG00000106330	1	chr7:100209725-100213007																PVT1	306720	88.9802	ENSG00000249859	1	chr8:128806779-129113499		RP11-800A3.3	5002	2.80809	ENSG00000256568	1	chr11:72887739-72892741		SLC35E3	47622	4.86004	ENSG00000175782	1	chr12:69139886-69187508
MRPS17P9	392	0.0703877	ENSG00000227814	1	chrX:118513675-118514067																RALB	54649	15.3046	ENSG00000144118	1	chr2:120997640-121052289		RP11-804A23.2	6969	0.0287884	ENSG00000255959	-1	chr11:60603469-60610438		SLC37A1	85432	13.8798	ENSG00000160190	1	chr21:43916118-44001550
MRPS18A	16488	76.2576	ENSG00000096080	-1	chr6:43639040-43655528																RAP1GDS1	182477	14.6605	ENSG00000138698	1	chr4:99182535-99365012		RP11-804A23.4	9275	0.478567	ENSG00000256813	-1	chr11:60609279-60618554		SNORD112	72	0	ENSG00000252853	1	chr1:206855308-206855380
MRPS33P2	321	0.0669726	ENSG00000249649	-1	chr4:38008405-38008726																RCBTB2	44274	8.66073	ENSG00000136161	-1	chr13:49063095-49107369		RP11-831H9.3	244	0	ENSG00000254964	1	chr11:62373633-62373877		SRP14-AS1	27979	7.49979	ENSG00000248508	1	chr15:40331512-40359491
MSN	153534	127.497	ENSG00000147065	1	chrX:64808257-64961791																RCSD1	76156	30.9466	ENSG00000198771	1	chr1:167599330-167675486		RP11-867O8.5	7861	0.243753	ENSG00000255478	1	chr11:65134909-65142770		ST3GAL1	117092	22.6459	ENSG00000008513	-1	chr8:134467091-134584183
MTRF1	47237	22.3048	ENSG00000120662	-1	chr13:41790505-41837742																RGS10	42880	73.6877	ENSG00000148908	-1	chr10:121259340-121302220		RP11-96D1.7	4281	0.261664	ENSG00000260441	-1	chr16:68290065-68294346		STAT3	75244	35.0653	ENSG00000168610	-1	chr17:40465342-40540586
MYO15A	71096	0.786498	ENSG00000091536	1	chr17:18012020-18083116																RGS3	153007	46.995	ENSG00000138835	1	chr9:116207011-116360018		RP11-973D8.4	636	6.50879	ENSG00000258554	-1	chr12:56360622-56361258		SUMO2P19	579	2.47731	ENSG00000253328	-1	chr8:103254268-103254847
MYO5B	372280	2.62373	ENSG00000167306	-1	chr18:47349183-47721463																RHOBTB2	32782	15.3331	ENSG00000008853	1	chr8:22844930-22877712		RP11-977G19.10	30143	8.60184	ENSG00000144785	-1	chr12:56679700-56709843		SUSD1	134623	10.1857	ENSG00000106868	-1	chr9:114803065-114937688
MYO7A	86974	0.011375	ENSG00000137474	1	chr11:76839310-76926284																RIN3	175221	6.47824	ENSG00000100599	1	chr14:92980118-93155339		RP11-977G19.11	14666	1.45144	ENSG00000257303	1	chr12:56693926-56708592		TACC1	124842	69.174	ENSG00000147526	1	chr8:38585704-38710546
MYO9B	138755	46.3146	ENSG00000099331	1	chr19:17186591-17325346																RN7SKP9	298	2.83284	ENSG00000201793	1	chr13:99857962-99858260		RP11-977G19.12	581	2.69561	ENSG00000257740	1	chr12:56702652-56703233		TLR7	23297	16.7898	ENSG00000196664	1	chrX:12885202-12908499
NDST1	72392	10.1053	ENSG00000070614	1	chr5:149865381-149937773																RN7SL303P	248	0.0165712	ENSG00000240116	1	chr8:22835390-22835638		RP11-977G19.5	27925	5.30849	ENSG00000258199	-1	chr12:56556143-56584068		TLR8	16549	0.00885965	ENSG00000101916	1	chrX:12924739-12941288
NEIL1	8296	1.34184	ENSG00000140398	1	chr15:75639296-75647592																RN7SL668P	300	0.0921636	ENSG00000239690	1	chr1:235039933-235040233		RP13-279N23.2	71848	0.00248196	ENSG00000255275	-1	chr1:19175767-19247615		TLR8-AS1	5516	0.0134854	ENSG00000233338	-1	chrX:12920936-12926452
NEURL1	98573	0.103064	ENSG00000107954	1	chr10:105253736-105352309																RN7SL8P	280	5.03029	ENSG00000243352	1	chr7:104552364-104552644		RP3-510D11.1	20612	1.17495	ENSG00000228526	-1	chr1:9242066-9262678		TMEM241	240817	9.04807	ENSG00000134490	-1	chr18:20777108-21017925
NFAM1	51985	0.574212	ENSG00000235568	-1	chr22:42776416-42828401																RNA5SP492	113	0	ENSG00000223262	1	chr21:43641283-43641396		RP3-510D11.2	9885	1.54437	ENSG00000234546	1	chr1:9242263-9252148		TMEM50B	47526	20.4208	ENSG00000142188	-1	chr21:34804792-34852318
NIM1K	88779	0.710234	ENSG00000177453	1	chr5:43192173-43280952																RNU6-378P	106	332.756	ENSG00000207052	1	chr5:32309768-32309874		RP3-510O8.4	3080	0.13977	ENSG00000232909	-1	chr6:35701644-35704724		TMPRSS4-AS1	71021	0.125195	ENSG00000255274	-1	chr11:117886487-117957508
NINJ2	99483	23.103	ENSG00000171840	-1	chr12:673462-772945																RNU6-722P	103	0	ENSG00000223309	-1	chrX:48816440-48816543		RP4-605O3.4	53223	3.6832	ENSG00000272368	1	chr12:50505980-50559203		TNIK	399069	21.9284	ENSG00000154310	-1	chr3:170779128-171178197
NLRX1	17448	5.62505	ENSG00000160703	1	chr11:119037277-119054725																RNU6-921P	106	0	ENSG00000207089	-1	chr14:69202639-69202745		RP5-1160K1.8	3931	0.0700819	ENSG00000254942	-1	chr1:110082528-110086459		TRAF1	26780	56.814	ENSG00000056558	-1	chr9:123664671-123691451
NMNAT2	170365	0.344832	ENSG00000157064	-1	chr1:183217372-183387737																RNY1	112	17429.6	ENSG00000201098	-1	chr7:148684228-148684340		RPL10A	2377	911.164	ENSG00000198755	1	chr6:35436185-35438562		TSPAN14	78957	14.293	ENSG00000108219	1	chr10:82213922-82292879
NUAK2	19696	1.066	ENSG00000163545	-1	chr1:205271187-205290883																RNY3	101	380.647	ENSG00000202354	1	chr7:148680847-148680948		RPL41	1357	3514.05	ENSG00000229117	1	chr12:56510370-56511727		TSPAN33	23959	47.0414	ENSG00000158457	1	chr7:128784712-128808671
NUDCD3	111759	43.774	ENSG00000015676	-1	chr7:44418720-44530479																RNY3P8	125	23.4168	ENSG00000223298	-1	chr13:95963084-95963209		RPL7P60	1053	0.00443605	ENSG00000214142	-1	chr7:99737252-99738305		TVP23A	57875	3.68711	ENSG00000166676	-1	chr16:10854776-10912651
NXPH3	7969	0.139527	ENSG00000182575	1	chr17:47653220-47661189																RNY4	95	0	ENSG00000252316	1	chr7:148660407-148660502		RPS14	6566	1044.71	ENSG00000164587	-1	chr5:149822753-149829319		UBAC2	185660	18.0264	ENSG00000134882	1	chr13:99853028-100038688
OACYLP	72604	0.0873767	ENSG00000224367	1	chr18:56663966-56736570																RP11-1070N10.6	29374	0.0405334	ENSG00000259084	1	chr14:96129593-96158967		RPS24	23052	1134.95	ENSG00000138326	1	chr10:79793518-79816570		UBASH3A	43783	0.261605	ENSG00000160185	1	chr21:43824008-43867791
OAF	19566	2.13346	ENSG00000184232	1	chr11:120081475-120101041																RP11-1070N10.7	724	0.00717775	ENSG00000270038	1	chr14:96110845-96111569		RPS27	1391	3413.3	ENSG00000177954	1	chr1:153963235-153964626		UBE2L5P	572	0.0677407	ENSG00000236444	1	chr13:31002084-31002656
P2RY2	18054	0.0127181	ENSG00000175591	1	chr11:72929343-72947397																RP11-108L7.4	5107	0.53295	ENSG00000236662	-1	chr10:102740264-102745371		RRP12	45012	7.32284	ENSG00000052749	-1	chr10:99116115-99161127		UBR5	159829	65.0794	ENSG00000104517	-1	chr8:103265240-103425069
P2RY6	34112	0.0706726	ENSG00000171631	1	chr11:72975550-73009662																RP11-126O1.4	80117	0.353301	ENSG00000267476	-1	chr18:56339845-56419962		RXRB	7265	21.7457	ENSG00000204231	-1	chr6:33161365-33168630		UBXN11	37035	12.5208	ENSG00000158062	-1	chr1:26607819-26644854
PDE9A	121873	0.264423	ENSG00000160191	1	chr21:44073746-44195619																RP11-126O1.5	1397	0.468958	ENSG00000267226	-1	chr18:56337712-56339109		SARNP	65293	167.029	ENSG00000205323	-1	chr12:56146247-56211540		VASH2	41517	14.1094	ENSG00000143494	1	chr1:213123862-213165379
PDGFRB	42035	0.774321	ENSG00000113721	-1	chr5:149493400-149535435																RP11-12J10.3	174647	0.155306	ENSG00000258539	-1	chr10:126305649-126480296		SDR39U1	3139	57.0173	ENSG00000100445	-1	chr14:24908972-24912111		WIPI2	43638	35.2053	ENSG00000157954	1	chr7:5229819-5273457
PDZD3	4766	0.0096202	ENSG00000172367	1	chr11:119056166-119060932																RP11-130L8.2	438	0.0690672	ENSG00000269976	-1	chr2:20786008-20786446		SH3TC1	59731	22.4242	ENSG00000125089	1	chr4:8183799-8243530		XXYLT1	202888	4.9926	ENSG00000173950	-1	chr3:194789008-194991896
PEBP4	286744	0.125258	ENSG00000134020	-1	chr8:22570769-22857513																RP11-138A9.1	1997	2.92653	ENSG00000271204	-1	chr7:130614968-130616965		SHMT2	5608	112.54	ENSG00000182199	1	chr12:57623110-57628718		XXYLT1-AS2	4919	6.09077	ENSG00000230266	1	chr3:194868600-194873519
PGC	17398	0.0118522	ENSG00000096088	-1	chr6:41704449-41721847																RP11-138I18.2	839	1.02611	ENSG00000271046	1	chr10:11721674-11722513		SIGMAR1	3087	16.2278	ENSG00000147955	-1	chr9:34634719-34637806		Y_RNA	113	3.10642	ENSG00000201749	-1	chr9:117377735-117377848
PGS1	46474	22.7971	ENSG00000087157	1	chr17:76374721-76421195																RP11-13N13.6	8933	0.34556	ENSG00000265656	1	chr18:19253589-19262522		SIT1	1645	22.69	ENSG00000137078	-1	chr9:35649292-35650937		ZMIZ1	247484	9.92606	ENSG00000108175	1	chr10:80828792-81076276
PHKA2	92298	24.4988	ENSG00000044446	-1	chrX:18910418-19002716																RP11-142M10.2	15710	0.185584	ENSG00000229751	1	chr10:14033815-14049525		SKIV2L	10675	24.6954	ENSG00000204351	1	chr6:31926857-31937532		ZNF775	43679	10.4817	ENSG00000196456	1	chr7:150065879-150109558
PHKA2-AS1	4201	2.4446	ENSG00000237836	1	chrX:18908414-18912615																RP11-168O16.1	4843	0.841098	ENSG00000229191	1	chr1:200993077-200997920		SLC12A9	40189	11.6702	ENSG00000146828	1	chr7:100424442-100464631
PLAT	33006	0.762332	ENSG00000104368	-1	chr8:42032236-42065242																RP11-168O16.2	7977	0	ENSG00000234132	1	chr1:201004224-201012201		SLC25A45	8509	13.0025	ENSG00000162241	-1	chr11:65142663-65151172
PLEKHA2	72675	45.5527	ENSG00000169499	1	chr8:38758753-38831428																RP11-18I14.10	11289	18.4171	ENSG00000269609	1	chr10:104209574-104220863		SLC27A4	20824	3.26592	ENSG00000167114	1	chr9:131102925-131123749
PLEKHB1	16641	1.59552	ENSG00000021300	1	chr11:73357223-73373864																RP11-231D20.2	37522	0.689787	ENSG00000253408	-1	chr8:42091193-42128715		SLC2A9	283783	1.33398	ENSG00000109667	-1	chr4:9772777-10056560
PNPLA1	65392	0.00270493	ENSG00000180316	1	chr6:36210980-36276372																RP11-259G18.1	1657	0.206374	ENSG00000261575	1	chr17:44344403-44346060		SLC34A1	19613	0.114646	ENSG00000131183	1	chr5:176806236-176825849
POLR1E	17762	25.3899	ENSG00000137054	1	chr9:37485932-37503694																RP11-259G18.3	1055	0.568269	ENSG00000262539	-1	chr17:44336917-44337972		SLC39A1	8613	34.1315	ENSG00000143570	-1	chr1:153931575-153940188
POLR3H	18802	14.092	ENSG00000100413	-1	chr22:41921808-41940610																RP11-277A4.4	21183	0.806637	ENSG00000203325	-1	chr1:32517892-32539075		SLC39A13	9364	7.38165	ENSG00000165915	1	chr11:47428683-47438047
POU2AF1	103378	46.3076	ENSG00000110777	-1	chr11:111222977-111326355																RP11-290D2.3	1027	0.340221	ENSG00000228886	1	chr13:45924458-45925485		SLC39A7	3994	20.9369	ENSG00000112473	1	chr6:33168222-33172216
POU2F3	83304	1.34516	ENSG00000137709	1	chr11:120107349-120190653																RP11-290D2.6	1144	246.301	ENSG00000273149	1	chr13:45914174-45915318		SLC7A6	37289	50.6116	ENSG00000103064	1	chr16:68298433-68335722
POU6F1	30758	1.91268	ENSG00000184271	-1	chr12:51580719-51611477																RP11-293A21.2	788	0.243185	ENSG00000248340	-1	chr4:26875183-26875971		SMARCC2	26584	31.841	ENSG00000139613	-1	chr12:56556767-56583351
PPIAP13	477	0.0281171	ENSG00000237882	-1	chr10:76849006-76849483																RP11-295B17.6	537	0.260247	ENSG00000271437	1	chr13:99205497-99206034		SMARCD1	15740	31.6196	ENSG00000066117	1	chr12:50478755-50494495
PPM1H	291055	0.427851	ENSG00000111110	-1	chr12:63037762-63328817																RP11-325F22.5	9070	0.908846	ENSG00000225329	-1	chr7:104558007-104567077		SMO	24673	1.88574	ENSG00000128602	1	chr7:128828713-128853386
PPP1R16B	117319	40.0024	ENSG00000101445	1	chr20:37434348-37551667																RP11-327P2.5	8923	0.532823	ENSG00000231856	1	chr13:52378433-52387356		SNHG15	3938	114.938	ENSG00000232956	-1	chr7:45022622-45026560
PQBP1	5225	37.8895	ENSG00000102103	1	chrX:48755195-48760420																RP11-343H5.4	432	22.5362	ENSG00000224114	-1	chr1:206869182-206869614		SRRT	13552	57.5511	ENSG00000087087	1	chr7:100472733-100486285
PQLC2	16974	6.05606	ENSG00000040487	1	chr1:19638820-19655794																RP11-347C18.4	280	0.379284	ENSG00000253528	-1	chr8:95986801-95987081		ST6GALNAC4	9152	19.4985	ENSG00000136840	-1	chr9:130670165-130679317
PREP	125519	10.576	ENSG00000085377	-1	chr6:105725440-105850959																RP11-356I2.1	8813	3.36915	ENSG00000234956	-1	chr6:138051307-138060120		ST6GALNAC6	20087	16.669	ENSG00000160408	-1	chr9:130647600-130667687
PREX1	203630	18.123	ENSG00000124126	-1	chr20:47240790-47444420																RP11-356M20.1	1191	0.841847	ENSG00000259674	-1	chr15:59699162-59700353		STAC3	7740	3.66691	ENSG00000185482	-1	chr12:57637236-57644976
PRKDC	187074	55.4648	ENSG00000253729	-1	chr8:48685669-48872743																RP11-356M20.2	783	0.0456736	ENSG00000259750	-1	chr15:59693420-59694203		STARD10	38952	18.5711	ENSG00000214530	-1	chr11:72465774-72504726
PROSC	17172	35.1351	ENSG00000147471	1	chr8:37620111-37637283																RP11-365H23.1	663	0.481555	ENSG00000219487	-1	chr6:149433145-149433808		STAT6	36731	96.2935	ENSG00000166888	-1	chr12:57489191-57525922
PRPF40B	76448	4.36832	ENSG00000110844	1	chr12:49962001-50038449																RP11-379C10.1	18227	0	ENSG00000230848	-1	chr9:130801414-130819641		STK19	11730	11.7931	ENSG00000204344	1	chr6:31938868-31950598
PRSS1	3604	0.156965	ENSG00000204983	1	chr7:142457319-142460923																RP11-399J13.3	26388	0.19982	ENSG00000273003	1	chr11:64781654-64808042		SYNGR2	4969	167.106	ENSG00000108639	1	chr17:76164639-76169608
PRSS3P1	3530	0.0113474	ENSG00000250591	1	chr7:142468264-142471794																RP11-414J4.2	15572	0.0200976	ENSG00000261606	1	chr15:75108564-75124136		TAF6	12771	6.80895	ENSG00000106290	-1	chr7:99704693-99717464
PRSS3P2	4352	0.0430965	ENSG00000250606	1	chr7:142478064-142482416																RP11-424I19.2	2291	0.0255314	ENSG00000259182	1	chr15:101708735-101711026		TBC1D10B	13162	10.2645	ENSG00000169221	-1	chr16:30368423-30381585
PRSS8	4327	0.0300387	ENSG00000052344	-1	chr16:31142756-31147083																RP11-446E24.4	58849	0.0478202	ENSG00000256407	-1	chr1:54606897-54665746		TGM1	15318	3.40493	ENSG00000092295	-1	chr14:24718320-24733638
PSAP	35071	161.979	ENSG00000197746	-1	chr10:73576055-73611126																RP11-453F18__B.1	127993	3.31597	ENSG00000213468	-1	chrX:130836678-130964671		THAP11	1884	14.4356	ENSG00000168286	1	chr16:67876213-67878097
PVT1	306720	88.9802	ENSG00000249859	1	chr8:128806779-129113499																RP11-458F8.1	9640	0.204905	ENSG00000232546	1	chr7:66313483-66323123		TIGD3	2846	0.288913	ENSG00000173825	1	chr11:65122238-65125084
PYGB	49945	9.99748	ENSG00000100994	1	chr20:25228705-25278650																RP11-47I22.2	14340	0.156056	ENSG00000250548	-1	chr14:62023031-62037371		TINF2	3031	30.4634	ENSG00000092330	-1	chr14:24708849-24711880
PYROXD2	31619	11.1442	ENSG00000119943	-1	chr10:100143322-100174941																RP11-47I22.3	88156	8.63061	ENSG00000232774	1	chr14:62037258-62125414		TK1	13154	38.4626	ENSG00000167900	-1	chr17:76170160-76183314
RAB11FIP4	146594	8.74935	ENSG00000131242	1	chr17:29718642-29865236																RP11-47I22.4	128836	9.25e-12	ENSG00000258989	1	chr14:61995846-62124682		TLN1	35447	35.9109	ENSG00000137076	-1	chr9:35696945-35732392
RAB20	38663	10.0799	ENSG00000139832	-1	chr13:111175417-111214080																RP11-53B2.4	3636	0.0529537	ENSG00000267503	-1	chr18:13561398-13565034		TM9SF1	24330	8.86827	ENSG00000100926	-1	chr14:24658349-24682679
RALGDS	66194	36.693	ENSG00000160271	-1	chr9:135973107-136039301																RP11-550A5.2	3220	0.151768	ENSG00000254431	-1	chr8:126360438-126363658		TMBIM1	18394	18.157	ENSG00000135926	-1	chr2:219138915-219157309
RALGPS1	308392	3.80516	ENSG00000136828	1	chr9:129677053-129985445																RP11-58K22.4	1931	0.358456	ENSG00000255092	-1	chr11:44627720-44629651		TMCC2	45167	0.662622	ENSG00000133069	1	chr1:205197304-205242471
RAP1A	174473	60.6589	ENSG00000116473	1	chr1:112084840-112259313																RP11-58K22.5	829	2.42139	ENSG00000254693	-1	chr11:44626058-44626887		TMED4	4393	37.5975	ENSG00000158604	-1	chr7:44617493-44621886
RAPGEF3	36368	0.535779	ENSG00000079337	-1	chr12:48128455-48164823																RP11-598P20.5	58910	1.06478	ENSG00000254673	1	chr8:42873567-42932477		TMEM187	10868	2.63921	ENSG00000177854	1	chrX:153237778-153248646
RBM10	41944	13.3289	ENSG00000182872	1	chrX:47004268-47046212																RP11-627K11.3	412	0.177968	ENSG00000256176	1	chr12:31464551-31464963		TMEM198B	6501	5.23573	ENSG00000182796	1	chr12:56223529-56230030
RBPMS2	35695	0.0441921	ENSG00000166831	-1	chr15:65032091-65067786																RP11-629O1.2	678	1.71005	ENSG00000261220	1	chr8:134585426-134586104		TMEM262	4396	2.74243	ENSG00000187066	-1	chr11:64852451-64856847
RIBC1	8420	0.443434	ENSG00000158423	1	chrX:53449639-53458059																RP11-672A2.3	28116	0	ENSG00000254975	1	chr11:76386123-76414239		TMSB4XP4	617	64.7082	ENSG00000223551	1	chr9:131104432-131105049
RIN3	175221	6.47824	ENSG00000100599	1	chr14:92980118-93155339																RP11-672A2.4	2543	0.0103673	ENSG00000254810	-1	chr11:76365213-76367756		TNF	2769	24.1606	ENSG00000232810	1	chr6:31543344-31546113
RIPK3	4024	5.73829	ENSG00000129465	-1	chr14:24805227-24809251																RP11-680A11.5	1649	1.7026	ENSG00000257605	-1	chr12:53692449-53694098		TRAF5	48331	22.5774	ENSG00000082512	1	chr1:211499957-211548288
RN7SL112P	308	0	ENSG00000265229	1	chr18:56470253-56470561																RP11-697E2.6	22652	0.149371	ENSG00000261147	1	chr15:90792788-90815440		TRAPPC9	726092	2.96669	ENSG00000167632	-1	chr8:140742586-141468678
RN7SL284P	272	0	ENSG00000243446	-1	chr10:79672032-79672304																RP11-697E2.7	2575	1.89719	ENSG00000228998	1	chr15:90818266-90820841		TRIP6	6316	12.8129	ENSG00000087077	1	chr7:100464760-100471076
RN7SL338P	290	0.741898	ENSG00000241568	1	chr9:35049268-35049558																RP11-725G5.2	5920	0.028872	ENSG00000258630	1	chr14:95795921-95801841		TRUB2	13639	16.5454	ENSG00000167112	-1	chr9:131071382-131085021
RN7SL45P	295	0.243744	ENSG00000264862	1	chr17:29845450-29845745																RP11-732A19.5	871	0.121301	ENSG00000255390	1	chr11:6642682-6643553		TSNAXIP1	25383	0.3235	ENSG00000102904	1	chr16:67840668-67866051
RN7SL590P	253	0.635864	ENSG00000266452	1	chr8:126456807-126457060																RP11-732A19.6	4605	0.0182209	ENSG00000255410	1	chr11:6651834-6656439		TSSK4	2665	1.45374	ENSG00000139908	1	chr14:24674903-24677568
RN7SL749P	287	0.712518	ENSG00000242853	1	chr10:120972369-120972656																RP11-732A19.9	974	0.0313579	ENSG00000255680	1	chr11:6640021-6640995		TTC31	11813	20.1365	ENSG00000115282	1	chr2:74710200-74722013
RN7SL85P	255	0	ENSG00000265192	-1	chr1:19646299-19646554																RP11-7N14.1	1363	0.00889285	ENSG00000256403	1	chr11:72121760-72123123		TUT1	17132	10.1117	ENSG00000149016	-1	chr11:62342517-62359649
RNA5SP136	106	0	ENSG00000222838	-1	chr3:72740856-72740962																RP11-824M15.3	4221	0.222052	ENSG00000267669	1	chr18:57488272-57492493		UNC45A	23913	24.9911	ENSG00000140553	1	chr15:91473410-91497323
RNA5SP152	109	0	ENSG00000202054	1	chr4:8394742-8394851																RP11-875O11.1	34739	0.591321	ENSG00000245025	-1	chr8:22842109-22876848		UQCRHP1	273	0.105256	ENSG00000230622	-1	chr6:31578860-31579133
RNA5SP233	112	0	ENSG00000238391	-1	chr7:73901758-73901870																RP11-876N24.1	1160	0.178105	ENSG00000262488	-1	chr16:10934241-10935401		VDAC2	21294	58.5127	ENSG00000165637	1	chr10:76969912-76991206
RNF216	161692	16.0436	ENSG00000011275	-1	chr7:5659678-5821370																RP11-89H19.1	18876	0.0982853	ENSG00000205537	1	chr12:48276432-48295308		VPS18	9545	5.60964	ENSG00000104142	1	chr15:41186628-41196173
RNF26	2786	7.84799	ENSG00000173456	1	chr11:119205237-119208023																RP11-977G19.14	2311	0.896242	ENSG00000258260	-1	chr12:56661577-56663888		VPS51	22536	69.2815	ENSG00000149823	1	chr11:64856796-64879332
RNU6-1056P	106	0	ENSG00000206723	-1	chrX:48582860-48582966																RP1-20N2.6	22348	1.80038	ENSG00000229036	1	chr6:143806116-143828464		Y_RNA	123	1.78099	ENSG00000202067	1	chr12:57621757-57621880
RNU6-1096P	101	0	ENSG00000252898	-1	chr4:174367754-174367855																RP4-676L2.1	750	0.279612	ENSG00000260253	-1	chr8:29209937-29210687		ZBTB5	27285	10.3828	ENSG00000168795	-1	chr9:37438111-37465396
RNU6-1255P	111	0	ENSG00000200304	-1	chr8:131081787-131081898																RP4-756H11.3	15317	0.689321	ENSG00000226824	1	chr7:66119525-66134842		ZC3H10	4335	2.06529	ENSG00000135482	1	chr12:56511943-56516278
RNU6-199P	106	15.046	ENSG00000199824	1	chr12:51556684-51556790																RP4-761J14.8	8809	0.555018	ENSG00000219410	1	chr12:6772426-6781235		ZFPL1	4175	9.70718	ENSG00000162300	1	chr11:64851695-64855870
RNU6-219P	106	0	ENSG00000201598	1	chr18:56472500-56472606																RP5-1091N2.9	14616	8.64317	ENSG00000228427	-1	chrX:70403409-70418025		ZNF205	7957	0.509077	ENSG00000122386	1	chr16:3162561-3170518
RNU6-418P	106	10.1617	ENSG00000206762	1	chr1:205564169-205564275																RP5-940F7.2	1252	0	ENSG00000237845	-1	chr1:236105853-236107105		ZNF205-AS1	5138	0.198042	ENSG00000263214	-1	chr16:3160461-3165599
RNU6-557P	109	0	ENSG00000252651	-1	chr3:73141299-73141408																RPL12	3731	1028.98	ENSG00000197958	-1	chr9:130209953-130213684		ZNF213	13028	1.25213	ENSG00000085644	1	chr16:3179778-3192806
RNU6-992P	107	0	ENSG00000200213	1	chr21:37438843-37438950																RPL12P18	324	0.030784	ENSG00000213400	1	chr2:85101820-85102144		ZNF385A	22165	2.21883	ENSG00000161642	-1	chr12:54762917-54785082
RNU7-103P	59	0	ENSG00000238370	-1	chr12:698696-698755																RPL32P3	16733	17.4292	ENSG00000251474	-1	chr3:129101765-129118498
RNY3P9	105	0	ENSG00000207458	1	chr13:40800964-40801069																RPL3P1	1210	0.116985	ENSG00000228149	-1	chr21:37541268-37542478
ROPN1L	30505	0.0525193	ENSG00000145491	1	chr5:10441636-10472141																RPL7P35	739	0	ENSG00000233518	-1	chr10:112309873-112310612
RP11-136O12.2	74434	0	ENSG00000253111	1	chr8:126479181-126553615																SAC3D1	3927	5.48593	ENSG00000168061	1	chr11:64808373-64812300
RP11-15F12.1	24771	0.0352734	ENSG00000264269	1	chr18:46550073-46574844																SCAMP2	29635	40.9103	ENSG00000140497	-1	chr15:75136071-75165706
RP11-168K11.3	3406	0.00247581	ENSG00000233817	1	chr9:116381508-116384914																SEC24B	107124	13.6376	ENSG00000138802	1	chr4:110354928-110462052
RP11-177C12.4	709	0.1539	ENSG00000251332	-1	chr4:37997115-37997824																SEC24B-AS1	86342	1.57877	ENSG00000247950	-1	chr4:110268631-110354973
RP11-196G11.4	669	1.74684	ENSG00000262766	1	chr16:31129399-31130068																SEMA4G	16353	1.72045	ENSG00000095539	1	chr10:102729275-102745628
RP11-1C1.4	9201	5.48e-10	ENSG00000249396	-1	chr5:10493639-10502840																SESN2	22964	7.48507	ENSG00000130766	1	chr1:28586038-28609002
RP11-1C1.5	17088	0	ENSG00000249160	-1	chr5:10505108-10522196																SETBP1	388337	7.56816	ENSG00000152217	1	chr18:42260138-42648475
RP11-1C1.6	803	0.088648	ENSG00000249166	-1	chr5:10493403-10494206																SLC12A4	26127	11.3578	ENSG00000124067	-1	chr16:67977377-68003504
RP11-1C1.7	2938	0.122083	ENSG00000246016	1	chr5:10479483-10482421																SLC25A25	41044	3.79973	ENSG00000148339	1	chr9:130830480-130871524
RP11-215G15.4	618	0.0193834	ENSG00000251548	-1	chr5:10664607-10665225																SLC25A26	319255	36.5189	ENSG00000144741	1	chr3:66119285-66438540
RP11-219G17.4	17143	0.0393066	ENSG00000204277	-1	chr17:76257430-76274573																SLC35C2	14876	24.503	ENSG00000080189	-1	chr20:44978167-44993043
RP11-225H22.5	37790	0.00565741	ENSG00000235470	-1	chr10:105239360-105277150																SMAGP	26332	4.02129	ENSG00000170545	-1	chr12:51638342-51664674
RP11-285A1.1	1930	0.0763976	ENSG00000260988	1	chr15:78433585-78435515																SNORA31	133	873.236	ENSG00000253051	-1	chr13:45910449-45910582
RP11-293B20.2	34605	2.01834	ENSG00000259882	1	chr16:33390406-33425011																SNORA65	129	46.0814	ENSG00000201302	-1	chr9:130210780-130210909
RP11-293B20.3	129	2.12658	ENSG00000263277	1	chr16:33379962-33380091																SNORA7B	138	302.91	ENSG00000207088	-1	chr3:129116053-129116191
RP11-297D21.2	797	0.0332814	ENSG00000261320	-1	chr16:67464570-67465367																snoU13	109	0	ENSG00000238767	1	chr15:59682407-59682516
RP11-298J23.8	168	0	ENSG00000269387	-1	chr6:41732030-41732198																SNX10	82408	23.7996	ENSG00000086300	1	chr7:26331541-26413949
RP11-303G3.6	776	3.95097	ENSG00000255122	1	chr8:12437796-12438572																SNX15	13164	5.74668	ENSG00000110025	1	chr11:64794880-64808044
RP11-306G20.1	73317	0.0560426	ENSG00000244036	1	chr7:129593074-129666391																SPINK4	30202	0.0415182	ENSG00000122711	1	chr9:33218363-33248565
RP11-307C19.1	8570	0.00815272	ENSG00000259362	1	chr15:77817882-77826452																SRC	61365	29.5916	ENSG00000197122	1	chr20:35973088-36034453
RP11-307N16.6	341330	0.00709667	ENSG00000273167	1	chr13:24553839-24895169																ST3GAL1	117092	22.6459	ENSG00000008513	-1	chr8:134467091-134584183
RP11-309I15.1	55217	0.0240219	ENSG00000228741	1	chr13:24553949-24609166																STARD10	38952	18.5711	ENSG00000214530	-1	chr11:72465774-72504726
RP11-334E6.10	1060	4.41638	ENSG00000245385	-1	chr11:119206959-119208019																STIM2	167703	20.3486	ENSG00000109689	1	chr4:26859300-27027003
RP11-360L9.4	44213	0.302735	ENSG00000253133	-1	chr8:41391674-41435887																STK24	127739	27.8103	ENSG00000102572	-1	chr13:99102455-99230194
RP11-360L9.7	4663	22.9522	ENSG00000253174	-1	chr8:41397900-41402563																STK24-AS1	1586	0.329254	ENSG00000224418	1	chr13:99229498-99231084
RP11-361L15.4	20544	0.0177035	ENSG00000265408	1	chr16:66976615-66997159																TCL6	29335	0.831767	ENSG00000187621	1	chr14:96116835-96146170
RP11-371E8.2	399	0	ENSG00000258595	1	chr14:93604411-93604810																TESK1	4671	6.98582	ENSG00000107140	1	chr9:35605367-35610038
RP11-379C10.4	3488	0.114006	ENSG00000230536	-1	chr9:130853248-130856736																TIMELESS	32284	12.1618	ENSG00000111602	-1	chr12:56810903-56843187
RP11-388M20.2	444	0	ENSG00000261385	1	chr16:31142754-31143198																TMBIM6	57209	443.349	ENSG00000139644	1	chr12:50101508-50158717
RP11-38M8.1	16163	0.470431	ENSG00000273297	-1	chr7:134101042-134117205																TMEM180	15653	3.87553	ENSG00000138111	1	chr10:104221149-104236802
RP11-395P17.11	744	3.56941	ENSG00000269988	-1	chr9:130870860-130871604																TMEM185B	2130	5.70236	ENSG00000226479	-1	chr2:120978854-120980984
RP11-395P17.3	7563	6.43297	ENSG00000234771	-1	chr9:130873450-130881013																TMEM248	37326	35.6406	ENSG00000106609	1	chr7:66386212-66423538
RP11-397E7.4	1551	0.20088	ENSG00000251411	-1	chr4:87834419-87835970																TMEM39B	30835	7.95837	ENSG00000121775	1	chr1:32537632-32568467
RP11-397G5.2	541	0	ENSG00000219329	1	chr6:111244769-111245310																TNFRSF10D	28442	11.0588	ENSG00000173530	-1	chr8:22993101-23021543
RP11-402G3.3	5313	0	ENSG00000230601	-1	chr9:117428716-117434029																TNN	80208	0.0758601	ENSG00000120332	1	chr1:175036994-175117202
RP11-402G3.5	6070	0.0409148	ENSG00000230054	-1	chr9:117418584-117424654																TPP1	6692	45.7213	ENSG00000166340	-1	chr11:6634000-6640692
RP11-426J5.2	14844	0.0106075	ENSG00000267762	-1	chr18:46199946-46214790																TPT1	4497	629.066	ENSG00000133112	-1	chr13:45911008-45915505
RP11-432M24.4	334	0	ENSG00000176882	1	chr13:50194450-50194784																TPT1-AS1	50392	8.29871	ENSG00000170919	1	chr13:45915480-45965872
RP11-447H19.1	1361	0.0320232	ENSG00000247763	-1	chr5:43231914-43233275																TRABD2A	85358	3.1908	ENSG00000186854	-1	chr2:85048774-85134132
RP11-447H19.2	307	0.0800046	ENSG00000249888	-1	chr5:43225608-43225915																TRIM14	49937	19.8149	ENSG00000106785	-1	chr9:100831557-100881494
RP11-452K12.4	8449	0.116526	ENSG00000225850	1	chr10:99094321-99102770																TRIO	388424	35.9707	ENSG00000038382	1	chr5:14143811-14532235
RP11-459E5.1	108466	13.2177	ENSG00000253125	1	chr8:22547663-22656129																TTLL13	15437	0.123653	ENSG00000213471	1	chr15:90792762-90808199
RP11-46A10.2	2515	0.014161	ENSG00000225857	1	chr1:180875787-180878302																UBA1	24267	97.9596	ENSG00000130985	1	chrX:47050260-47074527
RP11-477D19.2	3585	0.778295	ENSG00000235381	-1	chr6:155574273-155577858																UBA52P5	210	2.16192	ENSG00000243498	1	chr8:124249092-124249302
RP1-148H17.1	20398	5.09097	ENSG00000224565	-1	chr20:46020673-46041071																UBAC2	185660	18.0264	ENSG00000134882	1	chr13:99853028-100038688
RP11-505E24.2	35334	1.77661	ENSG00000259755	-1	chr15:101590937-101626271																UBAC2-AS1	4333	0.851156	ENSG00000228889	-1	chr13:99848631-99852964
RP11-50B3.4	416	1.6068	ENSG00000254694	-1	chr11:126078506-126078922																UBL7	15205	47.9567	ENSG00000138629	-1	chr15:74738318-74753523
RP11-525A16.4	67364	0.385737	ENSG00000273143	-1	chr10:112188598-112255962																UBL7-AS1	20037	15.8136	ENSG00000247240	1	chr15:74753606-74773643
RP11-525G13.2	4804	0.916261	ENSG00000236364	-1	chr1:165865116-165869920																ULK3	7230	27.1814	ENSG00000140474	-1	chr15:75128457-75135687
RP11-533F5.2	566	0.0741131	ENSG00000227040	-1	chr4:57627085-57627651																UMODL1	80495	0.0365594	ENSG00000177398	1	chr21:43483068-43563563
RP11-548N1.1	683	0.00482743	ENSG00000233562	1	chr1:183235737-183236420																UVRAG	328027	18.7766	ENSG00000198382	1	chr11:75526212-75854239
RP11-554A11.7	5601	0.0247855	ENSG00000260895	1	chr11:68870961-68876562																VDR	101511	2.49166	ENSG00000111424	-1	chr12:48235320-48336831
RP11-579D7.4	1388	0.0394572	ENSG00000257660	1	chr12:49182930-49184318																Y_RNA	112	0	ENSG00000200788	1	chr9:130233154-130233266
RP11-579D7.8	510	0.0113528	ENSG00000271547	-1	chr12:49194359-49194869																ZC2HC1C	14253	0.892888	ENSG00000119703	1	chr14:75530873-75545126
RP11-589N15.1	1020	0	ENSG00000255144	-1	chr8:11753359-11754379																ZC3HAV1	66199	19.2347	ENSG00000105939	-1	chr7:138728266-138794465
RP11-589N15.2	237	0.816846	ENSG00000269899	-1	chr8:11703663-11703900																ZCWPW1	28166	2.20423	ENSG00000078487	-1	chr7:99998449-100026615
RP11-613M10.6	1149	2.49296	ENSG00000234160	1	chr9:37509147-37510296																ZDHHC16	11200	19.9752	ENSG00000171307	1	chr10:99205927-99217127
RP11-613M10.8	79922	2.32332	ENSG00000256966	-1	chr9:37512544-37592466																ZFYVE19	7483	21.4335	ENSG00000166140	1	chr15:41099284-41106767
RP11-619A14.2	4346	0.00331442	ENSG00000254933	1	chr11:75901769-75906115																ZHX1-C8ORF76	41196	2.46395	ENSG00000259305	-1	chr8:124238431-124279627
RP11-685A21.1	3057	0	ENSG00000267215	1	chr18:56749156-56752213																ZMIZ2	21297	35.9987	ENSG00000122515	1	chr7:44788180-44809477
RP11-6L6.2	4499	0.587443	ENSG00000250673	1	chr4:147145709-147150208																ZMYND8	147708	26.3515	ENSG00000101040	-1	chr20:45837859-45985567
RP11-6L6.7	1863	0.0211497	ENSG00000251010	1	chr4:147162958-147164821																ZNF79	20990	5.37863	ENSG00000196152	1	chr9:130186661-130207651
RP11-75N4.2	14765	0.306717	ENSG00000264859	-1	chr18:29122109-29136874
RP11-778O17.4	16173	0.0843727	ENSG00000259541	-1	chr11:120120468-120136641
RP11-794P6.2	6812	0	ENSG00000255093	1	chr11:111322064-111328876
RP11-794P6.3	1443	0	ENSG00000255208	1	chr11:111320593-111322036
RP11-800A3.4	3360	0.00347787	ENSG00000260401	1	chr11:72950020-72953380
RP11-80I15.1	347	0.164499	ENSG00000223849	1	chr9:97885803-97886150
RP11-80I15.4	753	0.354595	ENSG00000229065	1	chr9:97875990-97876743
RP11-817O13.6	536	0.262948	ENSG00000260591	-1	chr15:75647551-75648087
RP11-823P9.3	2684	0.378307	ENSG00000233974	-1	chr5:21481436-21484120
RP11-863K10.4	668	1.25916	ENSG00000233170	-1	chr8:37604854-37605522
RP11-934B9.3	5072	0.079658	ENSG00000258973	-1	chr14:24801516-24806588
RP11-939C17.4	1454	0.00665089	ENSG00000254460	-1	chr11:75217982-75219436
RP1-197B17.3	36209	2.35187	ENSG00000257433	1	chr12:48099868-48136077
RP13-225O21.2	7872	0.043718	ENSG00000228487	-1	chr9:129976314-129984186
RP3-339A18.6	309	1.59615	ENSG00000233250	-1	chrX:53459670-53459979
RP4-781L3.1	401	0	ENSG00000233419	-1	chr1:25451544-25451945
RP5-1029K10.2	68407	0.00186128	ENSG00000249906	-1	chr17:47583019-47651426
RP5-1029K10.4	33115	0.048522	ENSG00000250310	-1	chr17:47622209-47655324
RP5-1139I1.2	37294	0.0567282	ENSG00000226661	-1	chrX:118490264-118527558
RP5-1154L15.1	636	0.0534214	ENSG00000255825	1	chr12:699799-700435
RP5-1154L15.2	621	0.00652215	ENSG00000256020	-1	chr12:695031-695652
RP5-1180C10.2	6571	6.03001	ENSG00000230124	-1	chr1:180238788-180245359
RPAP1	27093	7.88823	ENSG00000103932	-1	chr15:41809374-41836467
RPL12P2	494	0.121677	ENSG00000216412	1	chr6:37059088-37059582
RPL17P51	237	0.0570277	ENSG00000271429	-1	chr13:40798762-40798999
RPL30P7	322	0	ENSG00000244361	1	chr5:10488932-10489254
RPL5P11	892	0.0851198	ENSG00000242882	-1	chr4:174340396-174341288
RPN2	63209	168.958	ENSG00000118705	1	chr20:35806813-35870022
RPS3AP34	780	0.469874	ENSG00000242607	-1	chr8:12427859-12428639
RPUSD4	9594	27.3484	ENSG00000165526	-1	chr11:126071993-126081587
RRP1	15780	17.9448	ENSG00000160214	1	chr21:45209394-45225174
RRP12	45012	7.32284	ENSG00000052749	-1	chr10:99116115-99161127
RSPH9	27553	0.25388	ENSG00000172426	1	chr6:43612783-43640336
SAMD8	82537	8.38595	ENSG00000156671	1	chr10:76859344-76941881
SCARNA17	37036	0.029117	ENSG00000267322	1	chr18:47340393-47377429
SCLT1	228688	10.9023	ENSG00000151466	-1	chr4:129786076-130014764
SCNN1B	103068	0.939257	ENSG00000168447	1	chr16:23289552-23392620
SEPT6	77646	96.3096	ENSG00000125354	-1	chrX:118749687-118827333
SETBP1	388337	7.56816	ENSG00000152217	1	chr18:42260138-42648475
SETD4	44848	23.4177	ENSG00000185917	-1	chr21:37406839-37451687
SH2B2	33773	8.10968	ENSG00000160999	1	chr7:101928405-101962178
SH2D7	27101	0.0271835	ENSG00000183476	1	chr15:78370150-78397251
SH3PXD2A	267016	4.67873	ENSG00000107957	-1	chr10:105348285-105615301
SLC12A3	50643	1.36976	ENSG00000070915	1	chr16:56899119-56949762
SLC12A7	61651	4.22547	ENSG00000113504	-1	chr5:1050499-1112150
SLC25A15	20699	5.82966	ENSG00000102743	1	chr13:41363548-41384247
SLC25A25	41044	3.79973	ENSG00000148339	1	chr9:130830480-130871524
SLC29A3	44127	1.76061	ENSG00000198246	1	chr10:73079015-73123142
SLC35A2	8776	8.50716	ENSG00000102100	-1	chrX:48760459-48769235
SMPD3	90360	1.1401	ENSG00000103056	-1	chr16:68392231-68482591
snoU13	99	0	ENSG00000239191	-1	chr5:149923152-149923251
SP1	36270	18.7284	ENSG00000185591	1	chr12:53773960-53810230
SPATA13	327268	5.38643	ENSG00000182957	1	chr13:24553944-24881212
SPATA32	7719	0.387873	ENSG00000184361	-1	chr17:43331760-43339479
SPDEF	18531	0.0256344	ENSG00000124664	-1	chr6:34505579-34524110
SRD5A1	36219	6.56352	ENSG00000145545	1	chr5:6633456-6669675
SRPK2	288604	17.6045	ENSG00000135250	-1	chr7:104751151-105039755
ST8SIA5	80139	0.0711153	ENSG00000101638	-1	chr18:44259081-44339220
STEAP3	41844	3.42831	ENSG00000115107	1	chr2:119981384-120023228
SUSD1	134623	10.1857	ENSG00000106868	-1	chr9:114803065-114937688
SUV39H1	13458	8.78791	ENSG00000101945	1	chrX:48553945-48567403
SYT2	119821	0.0821217	ENSG00000143858	-1	chr1:202559724-202679545
SZT2	62768	6.05517	ENSG00000198198	1	chr1:43855553-43918321
SZT2-AS1	868	1.45322	ENSG00000229372	-1	chr1:43913447-43914315
TACC1	124842	69.174	ENSG00000147526	1	chr8:38585704-38710546
TACR2	12964	0.036773	ENSG00000075073	-1	chr10:71163659-71176623
TBC1D1	248088	29.8603	ENSG00000065882	1	chr4:37892708-38140796
TFCP2	79480	11.027	ENSG00000135457	-1	chr12:51487446-51566926
TFF1	4312	0.0511899	ENSG00000160182	-1	chr21:43782391-43786703
TFR2	22363	0.725273	ENSG00000106327	-1	chr7:100218039-100240402
TGM2	38117	0.712012	ENSG00000198959	-1	chr20:36756863-36794980
THA1P	5923	0.00136932	ENSG00000267676	-1	chr17:76244574-76250497
TIAM2	425026	3.9634	ENSG00000146426	1	chr6:155153831-155578857
TIMELESS	32284	12.1618	ENSG00000111602	-1	chr12:56810903-56843187
TIMM17B	4696	26.5814	ENSG00000126768	-1	chrX:48750730-48755426
TMEM106C	5309	146.721	ENSG00000134291	1	chr12:48357352-48362661
TMEM241	240817	9.04807	ENSG00000134490	-1	chr18:20777108-21017925
TMPRSS3	24956	0.674183	ENSG00000160183	-1	chr21:43791999-43816955
TMPRSS4	44852	0.140645	ENSG00000137648	1	chr11:117947753-117992605
TMPRSS4-AS1	71021	0.125195	ENSG00000255274	-1	chr11:117886487-117957508
TNFRSF1B	42225	26.6657	ENSG00000028137	1	chr1:12227060-12269285
TNNI1	25369	0.219745	ENSG00000159173	-1	chr1:201373625-201398994
TOMM22P3	344	0	ENSG00000227604	-1	chr13:33528195-33528539
TRABD2A	85358	3.1908	ENSG00000186854	-1	chr2:85048774-85134132
TRBV5-5	471	0	ENSG00000211725	-1	chr7:142148928-142149399
TRBV5-6	506	0	ENSG00000211728	-1	chr7:142131412-142131918
TRBV6-7	432	0	ENSG00000253188	-1	chr7:142143652-142144084
TRBV6-8	428	0.00462597	ENSG00000253534	-1	chr7:142124137-142124565
TRBV7-6	537	0.0128208	ENSG00000211727	-1	chr7:142139278-142139815
TRBV7-7	501	0	ENSG00000253291	-1	chr7:142119820-142120321
TRIB1	8084	8.50402	ENSG00000173334	1	chr8:126442563-126450647
TRRAP	135310	10.7721	ENSG00000196367	1	chr7:98475556-98610866
TTBK1	44579	0.120652	ENSG00000146216	1	chr6:43211418-43255997
TYSND1	8695	6.65322	ENSG00000156521	-1	chr10:71897737-71906432
U52111.14	30853	0.243225	ENSG00000232725	-1	chrX:153001080-153031933
UBE2QL1	46286	0.176547	ENSG00000215218	1	chr5:6448736-6495022
UCK2	84087	60.2732	ENSG00000143179	1	chr1:165796768-165880855
UMODL1	80495	0.0365594	ENSG00000177398	1	chr21:43483068-43563563
UNC5B	90294	0.00598967	ENSG00000107731	1	chr10:72972327-73062621
URGCP	50517	8.7871	ENSG00000106608	-1	chr7:43915493-43966010
URGCP-MRPS24	40031	0.237246	ENSG00000270617	-1	chr7:43906157-43946188
USP35	25899	3.0981	ENSG00000118369	1	chr11:77899858-77925757
VCP	17185	94.49	ENSG00000165280	-1	chr9:35056061-35073246
VDAC2	21294	58.5127	ENSG00000165637	1	chr10:76969912-76991206
WI2-89031B12.1	791	0.0476138	ENSG00000261773	-1	chrX:153746164-153746955
WNT11	24411	0.0383813	ENSG00000085741	-1	chr11:75897369-75921780
XPNPEP2	30564	0.0904144	ENSG00000122121	1	chrX:128872950-128903514
XXbac-BPG170G13.31	134	2.188	ENSG00000270896	-1	chr6:29731035-29731169
XXbac-BPG170G13.32	242	0.252167	ENSG00000272236	-1	chr6:29719742-29719984
Y_RNA	101	0	ENSG00000206995	1	chr15:52454948-52455049
Z97054.1	99	0	ENSG00000263522	-1	chrX:53513659-53513758
ZC3HC1	33165	30.0065	ENSG00000091732	-1	chr7:129658126-129691291
ZHX2	193117	4.93638	ENSG00000178764	1	chr8:123793633-123986750
ZMIZ1	247484	9.92606	ENSG00000108175	1	chr10:80828792-81076276
ZMIZ1-AS1	124567	0.0848659	ENSG00000224596	-1	chr10:80703085-80827652
ZNF131	126845	23.2428	ENSG00000172262	1	chr5:43065278-43192123
ZNF185	59038	0.51332	ENSG00000147394	1	chrX:152082986-152142024

## Sheet: GE statistics
The final statistics of the transcript length and expression in each HCR class, and the genomics refers to the expected genomic values
	HCR1	HCR2	HCR3	HCR4	HCR5	HCR6	Genomics
Average gene expression	10.3719	5.38191	54.5605	77.316	61.1399	16.7648	19.1827
	HCR1	HCR2	HCR3	HCR4	HCR5	HCR6	Genomics
Average transcript length	58423	45848.9	37053.9	65339	20825.6	93572.6	30073.5
Average transcript length	HCR1	HCR2	HCR3	HCR4	HCR5	HCR6	Genomics
Short	2501.48	1538.23	2001.25	2898.4	4416.52	2376.06	1814.46
Intermediate	42417	36571	31277.6	39834.3	27489.3	41726.3	36028.1
Long	231758	256417	332106	240177	215890	276328	244362
Very-long	410556	333772	542119	481285	726092	584615	538490
Average expression (RPKM)	HCR1	HCR2	HCR3	HCR4	HCR5	HCR6	Genomics
Short	5.40484	1.39009	24.5867	180.579	88.8848	2.54353	21.0194
Intermediate	12.7412	5.27514	107.811	20.9495	30.623	25.2968	17.4981
Long	15.3428	22.8933	41.7757	18.5751	15.7854	18.5761	10.0432
Very-long	9.12634	18.1857	24.5712	22.8887	2.96669	15.8614	6.23484
Number of transcripts	HCR1	HCR2	HCR3	HCR4	HCR5	HCR6	Genomics	Expected (per 25-Mb bins)
Short	185	13	69	131	161	72	36653	296.357
Intermediate	220	6	41	166	133	106	16179	130.815
Long	80	3	9	71	9	66	4384	35.4468
Very-long	19	1	4	18	1	18	945	7.64079
Total	485	22	119	368	303	244	57216
% of transcripts to total	HCR1	HCR2	HCR3	HCR4	HCR5	HCR6	Genomics
Short	38.1443	59.0909	57.9832	35.5978	53.1353	29.5082	64.0608
Intermediate	45.3608	27.2727	34.4538	45.1087	43.8944	43.4426	28.2771
Long	16.4948	13.6364	7.56303	19.2935	2.9703	27.0492	7.66219
Very-long	3.91753	4.54545	3.36134	4.8913	0.330033	7.37705	1.65164
Fold change (genomics)	HCR1	HCR2	HCR3	HCR4	HCR5	HCR6	Genomics
Short	0.59544	0.92242	0.905128	0.555689	0.829452	0.460628	1
Intermediate	1.60416	0.964483	1.21844	1.59524	1.5523	1.53632	1
Long	2.15276	1.77969	0.987058	2.51801	0.387656	3.53021	1
Very-long	2.37191	2.75209	2.03516	2.96149	0.199822	4.46651	1

## Sheet: enhancers
The list of typical- and super-enhancers overlapping with HCRs and their locations
HCR region coordinates (Chr:from-to)	Class	Number of typical-enhancers overlap with HCRs	Typical-enhancer coordinates	Number of super-enhancers overlap with HCRs	Super-enhancer coordinates
chr1:9225000-9250000	5	2	chr1_9222325_9225580; chr1_9239661_9243437;	0
chr1:11775000-11800000	1	0		0
chr1:12255000-12280000	1	0		0
chr1:16925000-16980000	2	1	chr1_16969995_16972230;	0
chr1:17030000-17055000	2	0		0
chr1:19220000-19245000	5	0		0
chr1:19640000-19665000	1	1	chr1_19641394_19642520;	0
chr1:21545000-21585000	1	0		0
chr1:25355000-25380000	3	0		1	chr1_25345104_25364232;
chr1:25445000-25470000	1	0		0
chr1:26600000-26625000	6	1	chr1_26612745_26617591;	0
chr1:28190000-28215000	3	1	chr1_28189467_28219837;	0
chr1:28490000-28515000	6	1	chr1_28495311_28500770;	0
chr1:28580000-28605000	4	0		0
chr1:31215000-31255000	3	0		1	chr1_31203097_31239752;
chr1:32520000-32545000	4	0		0
chr1:33585000-33610000	5	1	chr1_33585447_33594596;	0
chr1:40050000-40075000	1	1	chr1_40062752_40072285;	0
chr1:42030000-42055000	1	0		0
chr1:42105000-42130000	4	0		0
chr1:42165000-42190000	1	2	chr1_42132396_42165559; chr1_42186233_42218967;	0
chr1:43890000-43915000	1	0		0
chr1:47055000-47080000	4	0		0
chr1:53835000-53860000	1	0		0
chr1:54660000-54685000	4	0		0
chr1:66840000-66865000	6	1	chr1_66835712_66868799;	0
chr1:110065000-110090000	5	1	chr1_110089038_110091974;	0
chr1:110950000-110975000	1	0		0
chr1:112255000-112280000	1	0		0
chr1:144865000-144890000	2	0		0
chr1:144910000-144950000	2	1	chr1_144906900_144910520;	0
chr1:144985000-145085000	2	0		0
chr1:153940000-153965000	5	0		0
chr1:154780000-154805000	1	1	chr1_154778961_154780442;	0
chr1:154915000-154940000	6	1	chr1_154907967_154924615;	0
chr1:155020000-155045000	5	0		0
chr1:156460000-156485000	3	0		1	chr1_156450528_156478880;
chr1:156700000-156725000	3	1	chr1_156717047_156721574;	0
chr1:156910000-156935000	1	0		0
chr1:160525000-160550000	6	1	chr1_160508534_160549856;	0
chr1:160615000-160655000	6	0		1	chr1_160591029_160656104;
chr1:160690000-160745000	6	0		1	chr1_160673705_160760985;
chr1:165850000-165875000	1	1	chr1_165840037_165855045;	0
chr1:167650000-167690000	4	1	chr1_167675643_167692542;	1	chr1_167585938_167651126;
chr1:175105000-175145000	4	1	chr1_175110410_175112532;	0
chr1:180220000-180245000	1	0		0
chr1:180865000-180905000	1	0		0
chr1:181045000-181070000	3	1	chr1_181056118_181070368;	0
chr1:181090000-181145000	6	2	chr1_181096842_181105811; chr1_181118597_181122591;	0
chr1:182560000-182585000	6	1	chr1_182577996_182602618;	0
chr1:183235000-183260000	1	0		0
chr1:200845000-200870000	6	1	chr1_200856580_200858457;	0
chr1:200950000-200975000	1	0		0
chr1:200980000-201020000	4	1	chr1_200987416_200996060;	0
chr1:201355000-201380000	1	0		0
chr1:201430000-201485000	5	1	chr1_201451546_201453170;	0
chr1:202105000-202130000	5	1	chr1_202128048_202132357;	0
chr1:202615000-202640000	1	0		0
chr1:204445000-204485000	6	1	chr1_204449451_204500334;	0
chr1:205225000-205265000	5	1	chr1_205255064_205256593;	0
chr1:205285000-205310000	1	0		0
chr1:205540000-205565000	1	1	chr1_205561703_205570131;	0
chr1:206820000-206860000	6	1	chr1_206851725_206860760;	0
chr1:206865000-206905000	4	1	chr1_206889051_206893984;	0
chr1:206940000-206980000	6	1	chr1_206941893_206991094;	0
chr1:207090000-207160000	6	1	chr1_207127804_207141555;	1	chr1_207090819_207105649;
chr1:211490000-211515000	5	1	chr1_211499327_211510264;	0
chr1:211700000-211725000	1	1	chr1_211691709_211701361;	0
chr1:213125000-213150000	6	1	chr1_213125169_213155970;	0
chr1:235015000-235040000	4	1	chr1_235016942_235018202;	0
chr1:235105000-235160000	3	0		2	chr1_235060770_235124367; chr1_235140175_235185851;
chr1:236095000-236120000	4	1	chr1_236115878_236118134;	0
chr10:3885000-3925000	6	2	chr10_3892652_3895698; chr10_3915014_3930780;	0
chr10:11700000-11770000	4	1	chr10_11704489_11760962;	0
chr10:12285000-12310000	6	2	chr10_12282987_12286673; chr10_12305106_12308175;	0
chr10:13800000-13825000	6	1	chr10_13818626_13830023;	1	chr10_13783273_13804786;
chr10:13845000-13870000	1	0		0
chr10:14025000-14050000	4	1	chr10_14047741_14067155;	0
chr10:22875000-22900000	4	0		1	chr10_22887128_22939454;
chr10:22920000-22945000	4	0		1	chr10_22887128_22939454;
chr10:25170000-25195000	4	1	chr10_25176072_25191796;	0
chr10:31020000-31075000	4	2	chr10_31025025_31040968; chr10_31072081_31072926;	0
chr10:70795000-70835000	6	1	chr10_70803159_70826720;	0
chr10:71095000-71135000	1	0		0
chr10:71140000-71180000	1	0		0
chr10:71860000-71900000	1	2	chr10_71867205_71868627; chr10_71885505_71886505;	0
chr10:72910000-72935000	1	0		0
chr10:73060000-73085000	1	0		0
chr10:73450000-73505000	1	2	chr10_73453255_73454852; chr10_73485753_73489250;	0
chr10:73570000-73595000	1	0		0
chr10:74005000-74030000	3	0		1	chr10_74006672_74059479;
chr10:74065000-74120000	6	1	chr10_74077994_74096457;	0
chr10:76840000-76865000	1	0		0
chr10:76945000-76970000	1	0		0
chr10:76990000-77015000	5	0		0
chr10:79660000-79685000	1	0		0
chr10:79780000-79805000	5	0		0
chr10:80590000-80615000	1	0		0
chr10:80695000-80735000	1	0		0
chr10:80845000-80885000	1	0		0
chr10:80965000-80990000	1	0		0
chr10:81025000-81050000	6	2	chr10_81025224_81027753; chr10_81042530_81047632;	0
chr10:82195000-82235000	6	1	chr10_82215774_82234406;	0
chr10:85915000-85940000	6	1	chr10_85926528_85934013;	0
chr10:88135000-88160000	5	1	chr10_88149069_88174311;	0
chr10:91090000-91115000	6	1	chr10_91089717_91128071;	0
chr10:97585000-97610000	3	0		1	chr10_97576762_97602303;
chr10:98455000-98480000	6	1	chr10_98454461_98480405;	0
chr10:99100000-99125000	1	0		0
chr10:99160000-99185000	5	1	chr10_99182653_99188789;	0
chr10:99205000-99230000	4	0		0
chr10:100165000-100190000	1	1	chr10_100162928_100165384;	0
chr10:102730000-102755000	4	0		0
chr10:104185000-104225000	4	0		0
chr10:105235000-105275000	1	0		0
chr10:105460000-105485000	1	0		0
chr10:112180000-112235000	1	2	chr10_112147212_112186972; chr10_112224335_112225059;	0
chr10:112255000-112280000	3	1	chr10_112257859_112264965;	0
chr10:112300000-112325000	4	0		0
chr10:116140000-116165000	1	1	chr10_116147999_116158002;	0
chr10:120970000-120995000	1	1	chr10_120965109_120972940;	0
chr10:121120000-121145000	1	1	chr10_121128239_121129911;	0
chr10:121240000-121280000	4	2	chr10_121261083_121261915; chr10_121275410_121279097;	0
chr10:121450000-121475000	6	1	chr10_121460279_121469505;	0
chr10:126380000-126420000	4	2	chr10_126376865_126389552; chr10_126406238_126438530;	0
chr11:6640000-6665000	4	0		0
chr11:35125000-35165000	6	2	chr11_35147282_35150172; chr11_35164891_35167616;	0
chr11:44590000-44630000	4	2	chr11_44580429_44600786; chr11_44617210_44635624;	0
chr11:46360000-46385000	5	0		0
chr11:47425000-47450000	5	0		0
chr11:60590000-60615000	5	0		0
chr11:62355000-62395000	5	1	chr11_62366059_62369508;	0
chr11:64680000-64705000	5	0		0
chr11:64785000-64810000	4	0		0
chr11:64830000-64870000	5	1	chr11_64834759_64847522;	0
chr11:65115000-65155000	5	2	chr11_65129678_65130866; chr11_65151970_65153131;	0
chr11:65625000-65650000	3	1	chr11_65623780_65629495;	0
chr11:66840000-66865000	1	0		0
chr11:67410000-67435000	5	1	chr11_67413478_67425747;	0
chr11:68865000-68890000	1	0		0
chr11:72120000-72145000	4	1	chr11_72122829_72131140;	0
chr11:72390000-72415000	1	0		0
chr11:72450000-72475000	4	2	chr11_72447402_72456305; chr11_72474344_72475558;	0
chr11:72480000-72520000	5	1	chr11_72498005_72499538;	0
chr11:72885000-72910000	5	1	chr11_72899831_72900868;	0
chr11:72930000-72955000	1	0		0
chr11:72990000-73015000	1	1	chr11_72999796_73001012;	0
chr11:73080000-73120000	6	1	chr11_73090756_73099991;	0
chr11:73335000-73375000	1	0		0
chr11:73725000-73750000	1	1	chr11_73722258_73732365;	0
chr11:75030000-75055000	1	1	chr11_75051004_75057148;	0
chr11:75150000-75220000	1	0		0
chr11:75240000-75265000	1	0		0
chr11:75840000-75865000	4	1	chr11_75863817_75864756;	0
chr11:75885000-75910000	1	0		0
chr11:75930000-75955000	4	1	chr11_75945034_75946542;	0
chr11:76365000-76405000	4	1	chr11_76383869_76384907;	0
chr11:76875000-76900000	1	0		0
chr11:77880000-77905000	1	0		0
chr11:111310000-111335000	1	0		0
chr11:115780000-115805000	3	1	chr11_115783117_115802333;	0
chr11:117805000-117830000	6	1	chr11_117814798_117815769;	0
chr11:117850000-117890000	6	1	chr11_117867932_117883353;	0
chr11:117910000-117965000	1	0		0
chr11:118990000-119015000	4	0		0
chr11:119035000-119075000	1	0		0
chr11:119200000-119225000	1	0		0
chr11:120070000-120140000	1	0		0
chr11:120685000-120710000	1	0		0
chr11:120790000-120815000	1	0		0
chr11:126055000-126080000	1	1	chr11_126058331_126059794;	0
chr11:128485000-128510000	6	1	chr11_128479177_128500184;	0
chr11:128590000-128630000	4	2	chr11_128585751_128607433; chr11_128626689_128629073;	0
chr12:660000-700000	1	0		0
chr12:6540000-6565000	3	3	chr12_6538652_6541261; chr12_6541602_6544064; chr12_6550683_6557853;	0
chr12:6735000-6775000	4	1	chr12_6739806_6754089;	0
chr12:6855000-6880000	5	2	chr12_6854519_6855907; chr12_6872877_6873805;	0
chr12:7020000-7045000	5	1	chr12_7031197_7032452;	0
chr12:11690000-11745000	6	0		1	chr12_11697180_11734342;
chr12:11915000-11940000	3	0		1	chr12_11856366_11937315;
chr12:11960000-12000000	6	0		1	chr12_11959618_11993364;
chr12:12095000-12120000	1	0		0
chr12:12155000-12195000	6	1	chr12_12159715_12187586;	0
chr12:12965000-12990000	4	1	chr12_12960397_12975990;	0
chr12:31445000-31470000	4	2	chr12_31450366_31454489; chr12_31469436_31479219;	0
chr12:48105000-48145000	1	0		0
chr12:48240000-48280000	4	1	chr12_48276517_48277519;	0
chr12:48345000-48370000	1	0		0
chr12:49170000-49195000	1	0		0
chr12:49440000-49465000	5	1	chr12_49451511_49455471;	0
chr12:50025000-50080000	1	1	chr12_50054802_50068490;	0
chr12:50130000-50170000	4	1	chr12_50142882_50157824;	0
chr12:50490000-50515000	5	1	chr12_50503536_50505489;	0
chr12:51555000-51610000	1	1	chr12_51579812_51583451;	0
chr12:51630000-51655000	4	0		0
chr12:51720000-51760000	1	2	chr12_51714484_51721566; chr12_51750662_51763985;	0
chr12:52410000-52435000	5	0		0
chr12:52515000-52570000	1	0		0
chr12:53640000-53695000	4	0		0
chr12:53805000-53830000	1	0		0
chr12:54585000-54625000	5	0		0
chr12:54750000-54790000	5	1	chr12_54751854_54754098;	0
chr12:56085000-56155000	5	2	chr12_56109677_56112472; chr12_56131710_56132849;	0
chr12:56205000-56230000	5	1	chr12_56220977_56223308;	0
chr12:56355000-56380000	5	1	chr12_56365115_56377114;	0
chr12:56505000-56545000	5	3	chr12_56509229_56513013; chr12_56519482_56521750; chr12_56521910_56524015;	0
chr12:56580000-56605000	5	0		0
chr12:56640000-56665000	4	0		0
chr12:56685000-56710000	5	1	chr12_56690213_56691101;	0
chr12:56790000-56815000	1	0		0
chr12:56820000-56845000	4	0		0
chr12:57495000-57520000	5	1	chr12_57503189_57506450;	0
chr12:57615000-57640000	5	0		0
chr12:63165000-63190000	1	0		0
chr12:69180000-69205000	6	2	chr12_69180821_69181983; chr12_69200382_69203997;	0
chr13:24550000-24575000	1	0		0
chr13:28585000-28610000	4	0		0
chr13:30700000-30740000	4	1	chr13_30719618_30721604;	0
chr13:30955000-30980000	4	1	chr13_30968587_30970119;	0
chr13:31000000-31025000	6	1	chr13_31004554_31020760;	0
chr13:31270000-31295000	1	0		0
chr13:31345000-31385000	1	0		0
chr13:33520000-33545000	1	0		0
chr13:34105000-34130000	6	1	chr13_34110591_34129296;	0
chr13:40780000-40820000	1	1	chr13_40780282_40781805;	0
chr13:41020000-41045000	1	1	chr13_41019143_41020428;	0
chr13:41080000-41105000	4	1	chr13_41091006_41093249;	0
chr13:41215000-41285000	4	1	chr13_41225874_41239979;	0
chr13:41350000-41390000	1	0		0
chr13:41800000-41825000	1	0		0
chr13:42925000-42950000	4	1	chr13_42928107_42929581;	1	chr13_42942268_42988856;
chr13:45880000-45950000	4	0		0
chr13:46300000-46325000	1	0		0
chr13:47095000-47120000	4	0		0
chr13:47140000-47180000	6	0		1	chr13_47126628_47214326;
chr13:49105000-49130000	4	1	chr13_49101620_49108142;	0
chr13:50185000-50240000	1	0		0
chr13:52375000-52415000	4	0		0
chr13:95855000-95895000	4	2	chr13_95859760_95861188; chr13_95874061_95915634;	0
chr13:95930000-95970000	4	2	chr13_95931883_95935160; chr13_95951208_95952291;	0
chr13:99185000-99240000	4	2	chr13_99194405_99196265; chr13_99218252_99229134;	0
chr13:99845000-99870000	4	0		0
chr13:99920000-99960000	6	0		1	chr13_99923692_99985270;
chr13:99995000-100035000	6	1	chr13_99999598_100040563;	0
chr13:100040000-100095000	6	2	chr13_99999598_100040563; chr13_100072746_100087522;	0
chr13:111170000-111210000	1	0		0
chr13:111260000-111285000	4	1	chr13_111259981_111264650;	0
chr14:22985000-23070000	3	0		1	chr14_22916695_23039397;
chr14:24545000-24570000	5	1	chr14_24563260_24578780;	0
chr14:24665000-24690000	5	1	chr14_24663804_24667029;	0
chr14:24695000-24735000	5	1	chr14_24715557_24716962;	0
chr14:24785000-24810000	1	0		0
chr14:24890000-24915000	5	1	chr14_24898436_24901167;	0
chr14:50495000-50535000	6	2	chr14_50504233_50512764; chr14_50527079_50532937;	0
chr14:62015000-62040000	4	1	chr14_62019071_62020484;	0
chr14:65675000-65700000	6	2	chr14_65622774_65675890; chr14_65691351_65708695;	0
chr14:65750000-65775000	6	0		1	chr14_65748395_65789539;
chr14:68735000-68790000	3	0		1	chr14_68714552_68809686;
chr14:69200000-69225000	4	0		0
chr14:69800000-69825000	4	1	chr14_69819819_69822993;	0
chr14:72980000-73005000	6	1	chr14_72984448_72988607;	0
chr14:73100000-73125000	1	0		0
chr14:75530000-75555000	4	0		0
chr14:75905000-75930000	1	1	chr14_75919907_75921382;	0
chr14:76010000-76050000	4	1	chr14_76004338_76015857;	0
chr14:77405000-77430000	3	1	chr14_77412926_77429643;	0
chr14:91685000-91710000	6	1	chr14_91693140_91717433;	0
chr14:93035000-93075000	6	1	chr14_93034358_93049644;	0
chr14:93110000-93135000	4	1	chr14_93116775_93126626;	0
chr14:93155000-93180000	1	1	chr14_93170248_93170876;	0
chr14:93215000-93240000	4	1	chr14_93234771_93242103;	0
chr14:93440000-93465000	1	0		0
chr14:93470000-93510000	1	2	chr14_93479227_93479892; chr14_93499332_93501271;	0
chr14:93530000-93555000	4	1	chr14_93526213_93554087;	0
chr14:93590000-93615000	1	0		0
chr14:94400000-94440000	6	1	chr14_94421297_94445952;	0
chr14:94460000-94485000	1	0		0
chr14:95780000-95805000	4	1	chr14_95793170_95795181;	0
chr14:95960000-95985000	6	1	chr14_95960626_95987131;	0
chr14:96110000-96135000	4	1	chr14_96118180_96135719;	0
chr14:102290000-102315000	4	1	chr14_102279550_102326228;	0
chr15:40335000-40360000	6	1	chr15_40336824_40358292;	0
chr15:40695000-40720000	4	0		0
chr15:41085000-41110000	4	0		0
chr15:41175000-41200000	5	0		0
chr15:41235000-41260000	1	0		0
chr15:41805000-41830000	1	0		0
chr15:52430000-52470000	1	0		0
chr15:59675000-59700000	4	1	chr15_59690986_59705899;	0
chr15:64175000-64200000	6	1	chr15_64171872_64189988;	0
chr15:64280000-64305000	4	2	chr15_64261748_64285567; chr15_64300948_64303626;	0
chr15:65000000-65055000	1	0		0
chr15:65165000-65220000	6	1	chr15_65164561_65188814;	0
chr15:70415000-70440000	1	1	chr15_70432986_70434000;	0
chr15:74675000-74715000	3	1	chr15_74712081_74727120;	1	chr15_74674902_74697596;
chr15:74735000-74760000	4	1	chr15_74745887_74756293;	0
chr15:74825000-74850000	6	1	chr15_74833505_74839477;	0
chr15:74870000-74895000	4	1	chr15_74890772_74891561;	0
chr15:75110000-75180000	4	1	chr15_75148816_75166144;	0
chr15:75620000-75660000	1	0		0
chr15:77795000-77820000	1	0		0
chr15:78395000-78435000	1	1	chr15_78395554_78396991;	0
chr15:90795000-90820000	4	0		0
chr15:91425000-91465000	5	1	chr15_91439020_91447375;	0
chr15:91470000-91495000	5	1	chr15_91466711_91476180;	0
chr15:101625000-101650000	1	0		0
chr15:101685000-101710000	4	0		0
chr16:3165000-3190000	5	1	chr16_3174335_3179767;	0
chr16:3195000-3235000	5	1	chr16_3199618_3209629;	0
chr16:3540000-3565000	4	0		0
chr16:10830000-10855000	6	1	chr16_10830721_10832944;	0
chr16:10920000-10945000	4	0		0
chr16:11265000-11335000	6	3	chr16_11268843_11277885; chr16_11294763_11301711; chr16_11317282_11327771;	0
chr16:11385000-11425000	3	2	chr16_11390396_11406245; chr16_11419572_11424057;	0
chr16:11700000-11725000	1	0		0
chr16:21565000-21590000	2	0		0
chr16:22645000-22700000	2	0		0
chr16:23380000-23405000	1	0		0
chr16:27235000-27260000	5	1	chr16_27247795_27249868;	0
chr16:27370000-27395000	6	0		1	chr16_27378002_27421621;
chr16:27445000-27470000	6	1	chr16_27461366_27462526;	0
chr16:30360000-30385000	5	0		0
chr16:31125000-31150000	1	0		0
chr16:33380000-33420000	1	0		0
chr16:46390000-46430000	0	0		0
chr16:50290000-50315000	4	1	chr16_50297707_50318745;	0
chr16:56890000-56915000	1	0		0
chr16:56980000-57005000	5	0		0
chr16:57550000-57590000	6	1	chr16_57570063_57579503;	0
chr16:66970000-67010000	1	1	chr16_66981571_66982443;	0
chr16:67465000-67490000	1	0		0
chr16:67840000-67880000	5	1	chr16_67866854_67868148;	0
chr16:67990000-68030000	4	2	chr16_68000537_68003553; chr16_68018077_68028671;	0
chr16:68065000-68090000	1	1	chr16_68071336_68074728;	0
chr16:68275000-68300000	5	1	chr16_68291156_68292422;	0
chr16:68410000-68435000	1	0		0
chr16:84610000-84650000	3	0		1	chr16_84610319_84651662;
chr16:85570000-85595000	5	1	chr16_85586669_85606424;	0
chr16:85735000-85775000	1	0		0
chr16:86050000-86075000	1	0		0
chr17:18040000-18065000	1	0		0
chr17:21230000-21255000	2	0		0
chr17:29840000-29865000	1	0		0
chr17:38755000-38780000	3	1	chr17_38753577_38772648;	0
chr17:40540000-40565000	6	1	chr17_40526535_40546395;	0
chr17:43330000-43385000	1	0		1	chr17_43370933_43411619;
chr17:44170000-44225000	2	3	chr17_44177874_44179691; chr17_44196835_44200452; chr17_44215087_44235393;	0
chr17:44245000-44270000	2	1	chr17_44255439_44273515;	0
chr17:44275000-44300000	2	0		0
chr17:44335000-44360000	4	0		0
chr17:47650000-47675000	1	0		0
chr17:76165000-76190000	5	1	chr17_76166921_76171070;	0
chr17:76240000-76265000	1	0		0
chr17:76405000-76445000	1	0		0
chr18:3580000-3605000	6	1	chr18_3585930_3606337;	0
chr18:11110000-11150000	4	1	chr18_11146477_11151010;	0
chr18:13540000-13565000	4	1	chr18_13561632_13588648;	0
chr18:19260000-19285000	4	1	chr18_19264395_19267064;	0
chr18:20700000-20740000	4	1	chr18_20715850_20717743;	0
chr18:20790000-20830000	6	1	chr18_20804810_20823197;	0
chr18:20955000-20995000	1	0		0
chr18:21420000-21445000	1	0		0
chr18:29130000-29155000	1	0		0
chr18:42375000-42415000	4	1	chr18_42366354_42380831;	0
chr18:42435000-42475000	1	0		0
chr18:44235000-44260000	1	0		0
chr18:46200000-46225000	1	0		0
chr18:46290000-46330000	6	2	chr18_46310331_46312946; chr18_46326159_46361913;	0
chr18:46380000-46420000	1	1	chr18_46393931_46396464;	0
chr18:46530000-46555000	1	0		0
chr18:47370000-47395000	1	0		0
chr18:47775000-47800000	4	1	chr18_47793518_47795658;	0
chr18:56140000-56165000	1	0		0
chr18:56335000-56375000	4	1	chr18_56340983_56356289;	0
chr18:56440000-56480000	1	1	chr18_56474260_56475013;	0
chr18:56725000-56750000	1	0		0
chr18:57490000-57530000	4	1	chr18_57501179_57515835;	1	chr18_57529372_57596009;
chr18:60790000-60815000	6	0		1	chr18_60804034_60831482;
chr18:60910000-60965000	4	2	chr18_60920865_60934721; chr18_60951100_60990576;	0
chr19:17210000-17235000	1	0		1	chr19_17183766_17247405;
chr19:35815000-35840000	3	1	chr19_35813926_35839790;	0
chr19:51375000-51400000	4	1	chr19_51394283_51394944;	0
chr2:8430000-8455000	6	1	chr2_8441524_8454388;	0
chr2:20040000-20080000	1	0		0
chr2:20715000-20755000	1	1	chr2_20724546_20725598;	0
chr2:20760000-20800000	4	2	chr2_20775656_20779522; chr2_20794556_20796332;	0
chr2:20835000-20860000	1	0		0
chr2:60580000-60605000	4	1	chr2_60577827_60591656;	0
chr2:61045000-61070000	6	1	chr2_61060885_61069033;	0
chr2:65140000-65180000	3	0		1	chr2_65131585_65175379;
chr2:74700000-74725000	5	0		0
chr2:80745000-80770000	6	1	chr2_80751442_80758763;	0
chr2:85035000-85060000	1	1	chr2_85043840_85044587;	0
chr2:85095000-85120000	4	0		1	chr2_85115427_85174534;
chr2:85140000-85165000	5	0		1	chr2_85115427_85174534;
chr2:91770000-91840000	2	0		0
chr2:113375000-113400000	1	0		0
chr2:119975000-120000000	1	0		0
chr2:120980000-121005000	4	1	chr2_120988071_120991578;	0
chr2:127400000-127425000	4	1	chr2_127413049_127423143;	0
chr2:136550000-136575000	1	0		0
chr2:169335000-169360000	6	1	chr2_169345370_169353224;	0
chr2:197100000-197140000	6	2	chr2_197098103_197107403; chr2_197127062_197134364;	0
chr2:216165000-216190000	4	0		0
chr2:219120000-219145000	5	0		0
chr2:233970000-233995000	1	1	chr2_233988692_233990448;	0
chr20:25270000-25295000	1	1	chr20_25276865_25300968;	0
chr20:31105000-31145000	4	1	chr20_31123065_31124259;	0
chr20:31225000-31250000	1	0		0
chr20:31885000-31910000	1	0		0
chr20:35860000-35915000	1	1	chr20_35898227_35946055;	0
chr20:35935000-35990000	4	2	chr20_35898227_35946055; chr20_35963964_36013846;	0
chr20:36760000-36785000	1	0		0
chr20:37525000-37550000	1	0		0
chr20:44740000-44780000	5	1	chr20_44736495_44750637;	0
chr20:44980000-45005000	4	1	chr20_44978169_44988938;	0
chr20:45985000-46010000	4	1	chr20_45976587_45989852;	0
chr20:46015000-46040000	1	2	chr20_46020276_46022038; chr20_46038572_46046342;	0
chr20:47320000-47345000	4	1	chr20_47328225_47340500;	0
chr20:47410000-47435000	1	1	chr20_47434566_47449312;	0
chr20:47500000-47525000	4	1	chr20_47505299_47506370;	0
chr20:48220000-48245000	5	1	chr20_48236294_48248396;	0
chr20:55960000-55985000	3	1	chr20_55964181_55976683;	0
chr21:34570000-34610000	6	1	chr21_34576892_34617470;	0
chr21:34795000-34820000	6	1	chr21_34803971_34817724;	0
chr21:35245000-35270000	1	0		0
chr21:37435000-37460000	1	0		0
chr21:37510000-37550000	4	0		0
chr21:37855000-37895000	4	1	chr21_37876571_37892699;	0
chr21:42730000-42770000	4	1	chr21_42738131_42743348;	0
chr21:43480000-43520000	4	1	chr21_43480954_43484966;	0
chr21:43555000-43580000	1	0		0
chr21:43615000-43700000	4	1	chr21_43652625_43654891;	0
chr21:43780000-43805000	1	0		0
chr21:43840000-43895000	6	3	chr21_43833719_43846770; chr21_43859582_43861788; chr21_43880217_43886467;	0
chr21:43945000-43970000	6	1	chr21_43934016_43956387;	0
chr21:44050000-44075000	1	0		0
chr21:45220000-45275000	1	2	chr21_45223832_45227259; chr21_45262262_45262990;	0
chr21:45640000-45665000	3	2	chr21_45615531_45641505; chr21_45660789_45668185;	0
chr22:36625000-36650000	4	1	chr22_36633556_36655602;	0
chr22:41905000-41930000	1	0		0
chr22:42805000-42830000	1	1	chr22_42814841_42816329;	0
chr3:50365000-50390000	3	1	chr3_50373055_50378578;	0
chr3:66435000-66460000	4	1	chr3_66435951_66438269;	0
chr3:72165000-72190000	4	0		0
chr3:72705000-72745000	1	0		0
chr3:73125000-73150000	1	0		0
chr3:119335000-119375000	6	1	chr3_119345677_119358957;	0
chr3:129115000-129140000	4	0		0
chr3:133165000-133190000	6	2	chr3_133160015_133169846; chr3_133185263_133211101;	0
chr3:159700000-159755000	4	2	chr3_159726806_159731171; chr3_159744452_159746821;	0
chr3:171045000-171070000	6	0		1	chr3_170951491_171070287;
chr3:172290000-172315000	6	1	chr3_172297914_172314369;	0
chr3:177030000-177055000	1	1	chr3_177054732_177057202;	0
chr3:177060000-177085000	6	1	chr3_177075075_177079185;	0
chr3:194865000-194890000	6	1	chr3_194848337_194876329;	0
chr3:195420000-195445000	1	0		0
chr4:8190000-8215000	5	1	chr4_8200714_8204688;	0
chr4:8385000-8410000	1	0		0
chr4:9995000-10035000	5	1	chr4_9989488_10010530;	0
chr4:26870000-26895000	4	1	chr4_26885216_26888857;	0
chr4:37985000-38010000	1	0		0
chr4:40310000-40335000	5	1	chr4_40303086_40319859;	0
chr4:40895000-40920000	1	0		0
chr4:42155000-42180000	1	0		0
chr4:54555000-54580000	6	1	chr4_54567409_54572684;	0
chr4:56850000-56875000	1	0		0
chr4:57615000-57640000	1	1	chr4_57622967_57625227;	0
chr4:78290000-78315000	1	0		0
chr4:79520000-79545000	4	1	chr4_79534365_79535879;	0
chr4:79685000-79710000	6	1	chr4_79695414_79697455;	0
chr4:87815000-87855000	1	0		0
chr4:99365000-99390000	4	1	chr4_99367099_99369207;	0
chr4:110345000-110370000	4	1	chr4_110359474_110360689;	0
chr4:129770000-129795000	1	1	chr4_129781057_129784984;	0
chr4:147125000-147165000	1	0		0
chr4:154400000-154425000	3	0		1	chr4_154387457_154420559;
chr4:174335000-174375000	1	0		0
chr4:185195000-185220000	3	0		1	chr4_185184158_185211028;
chr4:185315000-185340000	4	1	chr4_185302376_185344322;	0
chr4:185765000-185790000	6	1	chr4_185775391_185781427;	0
chr5:1105000-1130000	1	0		0
chr5:6460000-6485000	1	1	chr5_6480381_6485136;	0
chr5:6640000-6665000	1	1	chr5_6659926_6661630;	0
chr5:10465000-10520000	1	1	chr5_10505148_10505981;	0
chr5:10570000-10610000	4	1	chr5_10562276_10612497;	0
chr5:10630000-10655000	6	1	chr5_10626939_10637731;	0
chr5:10660000-10685000	1	1	chr5_10683692_10686553;	0
chr5:14230000-14255000	4	1	chr5_14250290_14259016;	0
chr5:21475000-21500000	1	0		0
chr5:32275000-32330000	4	1	chr5_32277630_32282006;	0
chr5:33835000-33860000	6	1	chr5_33840267_33858814;	0
chr5:42985000-43025000	5	1	chr5_42991258_43021087;	0
chr5:43135000-43160000	1	0		0
chr5:43210000-43235000	1	0		0
chr5:55370000-55395000	6	1	chr5_55373816_55392107;	0
chr5:67720000-67760000	6	1	chr5_67729161_67743618;	0
chr5:71595000-71620000	6	1	chr5_71587901_71605049;	0
chr5:77790000-77815000	1	1	chr5_77793286_77794281;	0
chr5:88505000-88530000	4	1	chr5_88523530_88529850;	0
chr5:95180000-95205000	4	1	chr5_95204049_95207267;	0
chr5:125930000-125955000	4	0		0
chr5:126095000-126150000	6	1	chr5_126083123_126129392;	0
chr5:131810000-131835000	3	1	chr5_131823119_131833727;	0
chr5:133895000-133935000	1	1	chr5_133930578_133941564;	0
chr5:138725000-138750000	3	2	chr5_138719914_138736059; chr5_138749337_138750676;	0
chr5:140885000-140910000	6	2	chr5_140886019_140894910; chr5_140908841_140909646;	0
chr5:142595000-142620000	3	0		1	chr5_142584149_142611833;
chr5:149195000-149220000	4	1	chr5_149210397_149211483;	0
chr5:149480000-149505000	1	0		0
chr5:149810000-149850000	5	1	chr5_149827050_149841876;	0
chr5:149915000-149940000	1	1	chr5_149936061_149937329;	0
chr5:150500000-150540000	6	0		1	chr5_150438135_150540068;
chr5:150575000-150600000	3	1	chr5_150575303_150576390;	1	chr5_150589791_150638618;
chr5:150620000-150645000	6	0		1	chr5_150589791_150638618;
chr5:151115000-151140000	5	1	chr5_151124196_151138145;	0
chr5:154115000-154155000	5	1	chr5_154133286_154165305;	0
chr5:159590000-159615000	1	0		0
chr5:159755000-159780000	1	0		0
chr5:159860000-159900000	3	0		1	chr5_159865596_159905010;
chr5:172265000-172305000	1	1	chr5_172261372_172278069;	0
chr5:172340000-172380000	1	0		0
chr5:176795000-176820000	5	2	chr5_176784217_176797052; chr5_176815622_176817881;	0
chr6:285000-325000	0	0		1	chr6_286199_358188;
chr6:6675000-6700000	6	1	chr6_6683945_6686420;	0
chr6:6795000-6820000	6	2	chr6_6798146_6801289; chr6_6816406_6817027;	0
chr6:11385000-11410000	4	1	chr6_11346091_11387677;	0
chr6:13335000-13360000	6	2	chr6_13337988_13339172; chr6_13354676_13358387;	0
chr6:13440000-13465000	4	1	chr6_13453680_13456593;	0
chr6:16320000-16345000	4	1	chr6_16320036_16321087;	0
chr6:16470000-16495000	3	0		1	chr6_16469966_16513264;
chr6:26370000-26395000	4	0		0
chr6:29715000-29740000	1	1	chr6_29719506_29721248;	0
chr6:30495000-30520000	6	1	chr6_30475228_30498608;	0
chr6:30675000-30715000	3	2	chr6_30679234_30689997; chr6_30702754_30706851;	0
chr6:31545000-31585000	5	2	chr6_31538556_31545769; chr6_31547338_31550221;	0
chr6:31905000-31945000	5	0		0
chr6:33150000-33175000	5	1	chr6_33150886_33151760;	0
chr6:34515000-34540000	1	0		0
chr6:35415000-35440000	5	0		0
chr6:35685000-35725000	5	1	chr6_35686015_35700815;	0
chr6:36270000-36295000	1	0		0
chr6:36795000-36820000	1	0		0
chr6:37050000-37090000	1	0		0
chr6:37500000-37555000	6	0		1	chr6_37514956_37534295;
chr6:37680000-37705000	1	0		0
chr6:37755000-37780000	1	0		0
chr6:41715000-41740000	1	0		0
chr6:43215000-43240000	1	0		0
chr6:43620000-43645000	1	1	chr6_43635384_43636859;	0
chr6:44025000-44050000	6	1	chr6_44040097_44042468;	0
chr6:57450000-57505000	2	0		0
chr6:88490000-88515000	4	1	chr6_88505507_88517891;	0
chr6:90080000-90120000	6	2	chr6_90053693_90083237; chr6_90096588_90103696;	0
chr6:105825000-105850000	1	0		0
chr6:106230000-106255000	1	0		0
chr6:106575000-106600000	4	2	chr6_106548960_106575017; chr6_106588370_106594000;	0
chr6:111240000-111280000	1	0		0
chr6:112305000-112330000	4	1	chr6_112310245_112315254;	0
chr6:113940000-113965000	3	0		1	chr6_113946248_113976052;
chr6:126225000-126250000	4	1	chr6_126230911_126242080;	0
chr6:129990000-130015000	6	0		1	chr6_129966209_130031772;
chr6:137565000-137590000	4	1	chr6_137582297_137583706;	0
chr6:138060000-138100000	4	1	chr6_138066217_138091702;	0
chr6:138165000-138205000	3	1	chr6_138188260_138196654;	0
chr6:143820000-143845000	4	0		0
chr6:149430000-149455000	4	1	chr6_149431875_149434608;	0
chr6:155550000-155575000	1	0		0
chr6:157725000-157750000	2	0		0
chr6:158175000-158200000	6	1	chr6_158184307_158186388;	0
chr6:159510000-159535000	5	1	chr6_159527740_159528998;	0
chr7:2440000-2465000	4	1	chr7_2443275_2447517;	0
chr7:2740000-2765000	5	1	chr7_2749314_2756111;	0
chr7:2875000-2915000	4	1	chr7_2902660_2904368;	0
chr7:3115000-3140000	1	1	chr7_3134108_3135393;	0
chr7:5260000-5285000	6	1	chr7_5257076_5275797;	0
chr7:5530000-5630000	3	2	chr7_5565592_5598979; chr7_5623235_5636759;	0
chr7:5650000-5675000	1	0		0
chr7:26365000-26390000	4	1	chr7_26369055_26388708;	0
chr7:43870000-43895000	4	1	chr7_43873704_43874576;	0
chr7:43930000-43955000	1	0		0
chr7:44275000-44300000	1	1	chr7_44296624_44298009;	0
chr7:44410000-44435000	1	0		0
chr7:44605000-44660000	5	1	chr7_44656729_44680315;	0
chr7:44770000-44795000	4	1	chr7_44788112_44792494;	0
chr7:45025000-45050000	5	4	chr7_45022680_45027031; chr7_45033689_45036545; chr7_45039801_45041911; chr7_45046419_45047481;	0
chr7:55590000-55615000	3	0		1	chr7_55575762_55640184;
chr7:65990000-66015000	1	0		0
chr7:66035000-66060000	4	1	chr7_66056166_66057219;	0
chr7:66095000-66120000	4	2	chr7_66099991_66101618; chr7_66118446_66120570;	0
chr7:66290000-66330000	4	0		0
chr7:66380000-66405000	4	0		0
chr7:69140000-69165000	6	2	chr7_69139621_69143346; chr7_69160684_69162308;	0
chr7:69215000-69240000	4	0		0
chr7:73285000-73310000	1	0		0
chr7:73435000-73460000	1	0		0
chr7:73690000-73715000	4	1	chr7_73670546_73708210;	0
chr7:73720000-73745000	1	1	chr7_73720740_73721901;	0
chr7:73885000-73910000	1	0		0
chr7:73975000-74015000	1	1	chr7_74001456_74002685;	0
chr7:98590000-98615000	1	1	chr7_98593638_98604180;	0
chr7:99715000-99740000	5	0		0
chr7:99985000-100010000	4	1	chr7_99993649_99995252;	0
chr7:100210000-100235000	1	0		0
chr7:100450000-100475000	5	0		0
chr7:101350000-101390000	1	1	chr7_101383988_101390401;	0
chr7:101575000-101615000	4	1	chr7_101596207_101597932;	0
chr7:101680000-101705000	1	1	chr7_101691200_101706239;	0
chr7:101770000-101795000	1	0		0
chr7:101845000-101885000	1	1	chr7_101854387_101856240;	0
chr7:101905000-101930000	1	1	chr7_101922270_101951805;	0
chr7:102025000-102050000	5	0		1	chr7_102047983_102086421;
chr7:102070000-102095000	5	0		1	chr7_102047983_102086421;
chr7:104530000-104570000	4	1	chr7_104518676_104539242;	0
chr7:104755000-104780000	1	0		0
chr7:105430000-105455000	4	1	chr7_105448731_105449696;	0
chr7:105685000-105725000	4	1	chr7_105697312_105713418;	0
chr7:128500000-128525000	5	1	chr7_128523665_128524615;	0
chr7:128785000-128810000	6	2	chr7_128760428_128788668; chr7_128802153_128810474;	0
chr7:128845000-128870000	5	0		0
chr7:129640000-129665000	1	1	chr7_129649656_129650862;	0
chr7:129985000-130010000	1	2	chr7_129990175_129991820; chr7_130004571_130006216;	0
chr7:130560000-130615000	4	1	chr7_130584314_130601432;	0
chr7:130905000-130930000	4	1	chr7_130903087_130917475;	0
chr7:134115000-134140000	1	0		0
chr7:137610000-137635000	4	1	chr7_137617282_137621535;	0
chr7:137655000-137710000	6	2	chr7_137664467_137686992; chr7_137707877_137713332;	0
chr7:138765000-138805000	4	1	chr7_138779059_138804536;	0
chr7:139320000-139345000	4	1	chr7_139332154_139334616;	0
chr7:142115000-142155000	1	0		0
chr7:142460000-142485000	1	0		0
chr7:148655000-148695000	4	0		0
chr7:150095000-150120000	6	0		0
chr7:150125000-150150000	6	1	chr7_150129789_150134125;	0
chr8:6630000-6655000	1	1	chr8_6635302_6636733;	0
chr8:8125000-8150000	6	1	chr8_8136176_8143119;	0
chr8:8185000-8210000	6	0		1	chr8_8181586_8243982;
chr8:11350000-11375000	3	0		1	chr8_11336753_11367161;
chr8:11620000-11645000	5	0		0
chr8:11695000-11720000	1	0		0
chr8:11740000-11765000	1	1	chr8_11754036_11756257;	0
chr8:12420000-12445000	1	0		0
chr8:21950000-21975000	4	0		0
chr8:22040000-22065000	1	0		0
chr8:22475000-22500000	1	0		0
chr8:22520000-22545000	4	0		0
chr8:22580000-22605000	1	0		0
chr8:22835000-22875000	4	1	chr8_22830773_22841199;	0
chr8:23000000-23025000	4	0		0
chr8:23330000-23355000	1	0		0
chr8:27230000-27255000	6	0		1	chr8_27206367_27263300;
chr8:27440000-27465000	1	0		0
chr8:27920000-27960000	4	1	chr8_27935472_27936875;	0
chr8:29210000-29235000	4	1	chr8_29223595_29225429;	0
chr8:29330000-29355000	4	1	chr8_29346950_29358200;	0
chr8:29585000-29610000	4	1	chr8_29595047_29596147;	0
chr8:37595000-37680000	1	1	chr8_37593825_37596354;	0
chr8:37730000-37755000	6	1	chr8_37731391_37761606;	0
chr8:37895000-37920000	1	0		0
chr8:37940000-37965000	4	0		0
chr8:38570000-38595000	1	0		0
chr8:38645000-38670000	6	1	chr8_38625538_38665915;	0
chr8:38780000-38805000	1	1	chr8_38793026_38796443;	0
chr8:41375000-41415000	1	0		0
chr8:41540000-41580000	1	1	chr8_41570561_41574674;	0
chr8:42035000-42075000	1	1	chr8_42010564_42041391;	0
chr8:42125000-42150000	4	1	chr8_42148986_42151885;	0
chr8:42890000-42915000	4	0		0
chr8:48690000-48715000	1	0		0
chr8:61965000-61990000	1	0		0
chr8:66540000-66565000	4	0		0
chr8:95970000-95995000	4	2	chr8_95971968_95976690; chr8_95990749_95991501;	0
chr8:96015000-96040000	4	0		0
chr8:96090000-96130000	6	2	chr8_96101935_96113888; chr8_96126398_96130156;	0
chr8:101430000-101455000	6	0		1	chr8_101440387_101490498;
chr8:101490000-101530000	3	0		2	chr8_101440387_101490498; chr8_101503517_101555821;
chr8:102645000-102670000	4	0		0
chr8:103230000-103270000	6	1	chr8_103243242_103252964;	0
chr8:103575000-103615000	6	2	chr8_103566111_103581067; chr8_103594554_103598506;	0
chr8:103740000-103765000	1	0		0
chr8:118995000-119020000	4	1	chr8_119010489_119011314;	0
chr8:123930000-123955000	1	1	chr8_123930472_123932388;	0
chr8:124230000-124255000	4	0		0
chr8:125610000-125665000	4	1	chr8_125616399_125625897;	0
chr8:126300000-126370000	4	2	chr8_126296236_126322705; chr8_126345916_126355591;	0
chr8:126405000-126490000	1	1	chr8_126442291_126445277;	0
chr8:126510000-126535000	1	0		0
chr8:126645000-126670000	6	1	chr8_126647934_126650865;	0
chr8:128745000-128770000	5	0		0
chr8:128805000-128845000	1	1	chr8_128806489_128810477;	0
chr8:128880000-128905000	1	0		0
chr8:128925000-128950000	1	1	chr8_128928507_128929898;	0
chr8:128970000-128995000	1	1	chr8_128985358_129010098;	0
chr8:129030000-129055000	1	0		0
chr8:129075000-129100000	4	1	chr8_129095645_129109158;	0
chr8:130980000-131005000	4	2	chr8_130983293_130985458; chr8_131000648_131001866;	0
chr8:131070000-131095000	1	0		0
chr8:134490000-134530000	6	1	chr8_134509953_134514507;	0
chr8:134580000-134620000	4	0		0
chr8:134670000-134695000	4	1	chr8_134693075_134707314;	0
chr8:141450000-141475000	5	1	chr8_141473822_141475558;	0
chr8:142020000-142060000	1	0		0
chr8:142170000-142195000	4	1	chr8_142191951_142193303;	0
chr9:33205000-33230000	4	1	chr9_33226311_33227210;	0
chr9:34630000-34655000	5	0		0
chr9:34975000-35000000	5	1	chr9_34991842_34994826;	0
chr9:35035000-35060000	1	0		0
chr9:35605000-35630000	4	0		0
chr9:35650000-35675000	5	1	chr9_35645618_35651607;	0
chr9:35710000-35765000	5	2	chr9_35726866_35732497; chr9_35756441_35758373;	0
chr9:36985000-37010000	6	0		1	chr9_36991219_37038054;
chr9:37405000-37430000	3	0		1	chr9_37368553_37413063;
chr9:37450000-37490000	5	1	chr9_37456061_37467576;	0
chr9:37495000-37535000	1	1	chr9_37530950_37532197;	0
chr9:92020000-92045000	6	1	chr9_92014891_92058483;	0
chr9:95410000-95435000	4	0		0
chr9:95485000-95510000	1	1	chr9_95502950_95503849;	0
chr9:97870000-97895000	1	0		0
chr9:100795000-100835000	4	1	chr9_100796806_100809969;	0
chr9:100855000-100895000	4	1	chr9_100859364_100872332;	0
chr9:101065000-101090000	1	0		0
chr9:101920000-101945000	4	1	chr9_101942402_101962936;	0
chr9:112675000-112700000	6	1	chr9_112655227_112682736;	0
chr9:112720000-112745000	6	1	chr9_112712422_112738384;	0
chr9:112900000-112925000	6	1	chr9_112888147_112914121;	0
chr9:114760000-114800000	3	0		1	chr9_114731301_114801474;
chr9:114835000-114860000	6	1	chr9_114822862_114841077;	0
chr9:114910000-114935000	1	0		0
chr9:116125000-116150000	1	0		0
chr9:116245000-116300000	4	1	chr9_116274030_116286450;	0
chr9:116335000-116360000	6	1	chr9_116337552_116345855;	0
chr9:116380000-116405000	1	0		0
chr9:117370000-117395000	6	1	chr9_117353184_117382523;	0
chr9:117415000-117440000	1	0		0
chr9:123640000-123665000	6	1	chr9_123652738_123660012;	0
chr9:126085000-126125000	6	2	chr9_126083603_126085972; chr9_126099862_126107493;	0
chr9:126895000-126920000	4	1	chr9_126898925_126901953;	0
chr9:126955000-126995000	6	1	chr9_126958598_126982064;	0
chr9:127000000-127085000	6	2	chr9_127000586_127030640; chr9_127047097_127056477;	0
chr9:129850000-129890000	1	0		0
chr9:129955000-129995000	1	0		0
chr9:130195000-130265000	4	0		0
chr9:130660000-130685000	5	1	chr9_130665483_130679353;	0
chr9:130690000-130715000	5	0		0
chr9:130780000-130835000	4	2	chr9_130787921_130794591; chr9_130833052_130845066;	0
chr9:130855000-130880000	1	1	chr9_130877855_130878805;	0
chr9:131080000-131105000	5	0		0
chr9:131575000-131600000	5	0		0
chr9:132370000-132395000	5	0		0
chr9:133955000-133980000	1	0		0
chr9:134135000-134160000	5	1	chr9_134127201_134152431;	0
chr9:134570000-134625000	6	0		1	chr9_134576117_134615252;
chr9:136025000-136050000	1	0		0
chrX:6995000-7020000	4	0		0
chrX:12905000-12930000	6	1	chrX_12907453_12912371;	0
chrX:13025000-13050000	6	0		1	chrX_12964687_13049121;
chrX:18395000-18420000	1	0		0
chrX:18890000-18915000	1	1	chrX_18903135_18905461;	0
chrX:19865000-19890000	6	0		1	chrX_19851003_19909155;
chrX:39755000-39780000	1	0		0
chrX:40310000-40350000	1	0		0
chrX:41105000-41130000	1	0		0
chrX:47015000-47040000	1	0		0
chrX:47060000-47085000	4	0		0
chrX:47375000-47400000	1	0		0
chrX:48560000-48600000	1	1	chrX_48595795_48596524;	0
chrX:48740000-48765000	1	0		0
chrX:48800000-48825000	4	0		0
chrX:53245000-53285000	1	0		0
chrX:53455000-53480000	1	0		0
chrX:53500000-53525000	1	0		0
chrX:64740000-64765000	1	0		0
chrX:64875000-64900000	1	1	chrX_64887361_64891930;	0
chrX:64935000-64960000	1	1	chrX_64941426_64944742;	0
chrX:70305000-70345000	4	1	chrX_70322491_70324579;	0
chrX:70380000-70420000	4	1	chrX_70400957_70418441;	0
chrX:118505000-118530000	1	0		0
chrX:118790000-118815000	1	1	chrX_118799226_118826700;	0
chrX:118895000-118920000	1	1	chrX_118909266_118910295;	0
chrX:128865000-128905000	1	1	chrX_128902457_128920874;	0
chrX:130830000-130855000	4	1	chrX_130838371_130839195;	0
chrX:130860000-130930000	6	1	chrX_130862294_130963426;	0
chrX:149630000-149655000	1	0		0
chrX:152090000-152115000	1	0		0
chrX:152995000-153020000	1	0		0
chrX:153220000-153245000	5	1	chrX_153235988_153240415;	0
chrX:153745000-153785000	1	1	chrX_153755050_153755834;	0
Count	787
Total number of enhancers		507		61

## Sheet: DSB
The list of aphidicolin-induced DSBs (aDSBs) and neocarzinostatin-induced DSBs (nDSBs) overlapping with HCRs and their locations
HCR region coordinates (Chr:from-to)	Class	Number of aDSB overlap with HCR	The aDSB locations	Number of nDSB overlap with HCR	The nDSB locations
chr1:9225000-9250000	5	1	chr1_9210904_9262043;	1	chr1_9204326_9246533;
chr1:11775000-11800000	1	0		0
chr1:12255000-12280000	1	0		0
chr1:16925000-16980000	2	1	chr1_16875973_16950485;	1	chr1_16885524_16947143;
chr1:17030000-17055000	2	0		1	chr1_16998521_17046061;
chr1:19220000-19245000	5	0		1	chr1_19241234_19280854;
chr1:19640000-19665000	1	0		0
chr1:21545000-21585000	1	0		0
chr1:25355000-25380000	3	0		0
chr1:25445000-25470000	1	0		1	chr1_25418272_25459936;
chr1:26600000-26625000	6	0		0
chr1:28190000-28215000	3	0		0
chr1:28490000-28515000	6	0		0
chr1:28580000-28605000	4	1	chr1_28533348_28588050;	0
chr1:31215000-31255000	3	1	chr1_31220458_31270859;	1	chr1_31235669_31277123;
chr1:32520000-32545000	4	0		0
chr1:33585000-33610000	5	0		0
chr1:40050000-40075000	1	0		1	chr1_40056148_40099236;
chr1:42030000-42055000	1	0		0
chr1:42105000-42130000	4	0		0
chr1:42165000-42190000	1	0		0
chr1:43890000-43915000	1	0		0
chr1:47055000-47080000	4	0		1	chr1_47044989_47085954;
chr1:53835000-53860000	1	0		0
chr1:54660000-54685000	4	0		0
chr1:66840000-66865000	6	0		0
chr1:110065000-110090000	5	0		0
chr1:110950000-110975000	1	1	chr1_110957022_111007276;	1	chr1_110921229_110963193;
chr1:112255000-112280000	1	0		0
chr1:144865000-144890000	2	0		0
chr1:144910000-144950000	2	0		0
chr1:144985000-145085000	2	0		0
chr1:153940000-153965000	5	0		0
chr1:154780000-154805000	1	0		0
chr1:154915000-154940000	6	0		0
chr1:155020000-155045000	5	0		0
chr1:156460000-156485000	3	0		0
chr1:156700000-156725000	3	0		1	chr1_156713009_156756612;
chr1:156910000-156935000	1	0		0
chr1:160525000-160550000	6	0		0
chr1:160615000-160655000	6	0		0
chr1:160690000-160745000	6	1	chr1_160735524_160789454;	1	chr1_160726265_160771019;
chr1:165850000-165875000	1	0		0
chr1:167650000-167690000	4	0		0
chr1:175105000-175145000	4	0		1	chr1_175083089_175123286;
chr1:180220000-180245000	1	0		0
chr1:180865000-180905000	1	0		0
chr1:181045000-181070000	3	0		1	chr1_181031280_181073185;
chr1:181090000-181145000	6	0		0
chr1:182560000-182585000	6	0		0
chr1:183235000-183260000	1	0		0
chr1:200845000-200870000	6	0		0
chr1:200950000-200975000	1	0		0
chr1:200980000-201020000	4	0		1	chr1_201013359_201053349;
chr1:201355000-201380000	1	0		0
chr1:201430000-201485000	5	0		1	chr1_201461754_201503432;
chr1:202105000-202130000	5	0		0
chr1:202615000-202640000	1	0		0
chr1:204445000-204485000	6	0		1	chr1_204451423_204493382;
chr1:205225000-205265000	5	0		0
chr1:205285000-205310000	1	1	chr1_205308892_205360205;	1	chr1_205308892_205350348;
chr1:205540000-205565000	1	0		0
chr1:206820000-206860000	6	0		0
chr1:206865000-206905000	4	0		0
chr1:206940000-206980000	6	0		0
chr1:207090000-207160000	6	0		0
chr1:211490000-211515000	5	1	chr1_211501183_211551292;	1	chr1_211507432_211548292;
chr1:211700000-211725000	1	0		0
chr1:213125000-213150000	6	0		0
chr1:235015000-235040000	4	0		1	chr1_235001689_235042148;
chr1:235105000-235160000	3	0		0
chr1:236095000-236120000	4	0		0
chr10:3885000-3925000	6	0		0
chr10:11700000-11770000	4	1	chr10_11681597_11733574;	1	chr10_11688249_11730423;
chr10:12285000-12310000	6	0		1	chr10_12295455_12343697;
chr10:13800000-13825000	6	0		0
chr10:13845000-13870000	1	1	chr10_13834554_13885914;	0
chr10:14025000-14050000	4	0		0
chr10:22875000-22900000	4	0		0
chr10:22920000-22945000	4	0		0
chr10:25170000-25195000	4	0		0
chr10:31020000-31075000	4	1	chr10_31058526_31107580;	1	chr10_31058526_31098489;
chr10:70795000-70835000	6	0		0
chr10:71095000-71135000	1	0		0
chr10:71140000-71180000	1	0		0
chr10:71860000-71900000	1	0		2	chr10_71832982_71874630; chr10_71874631_71914628;
chr10:72910000-72935000	1	0		0
chr10:73060000-73085000	1	0		0
chr10:73450000-73505000	1	0		2	chr10_73460151_73499671; chr10_73499672_73539521;
chr10:73570000-73595000	1	0		0
chr10:74005000-74030000	3	0		0
chr10:74065000-74120000	6	0		0
chr10:76840000-76865000	1	0		0
chr10:76945000-76970000	1	0		0
chr10:76990000-77015000	5	0		0
chr10:79660000-79685000	1	1	chr10_79610468_79660544;	1	chr10_79632258_79673465;
chr10:79780000-79805000	5	0		1	chr10_79803675_79845995;
chr10:80590000-80615000	1	1	chr10_80570153_80619089;	1	chr10_80576154_80615992;
chr10:80695000-80735000	1	0		0
chr10:80845000-80885000	1	0		0
chr10:80965000-80990000	1	0		1	chr10_80971745_81011321;
chr10:81025000-81050000	6	0		0
chr10:82195000-82235000	6	1	chr10_82185687_82235551;	1	chr10_82163628_82204884;
chr10:85915000-85940000	6	0		0
chr10:88135000-88160000	5	0		0
chr10:91090000-91115000	6	2	chr10_91051299_91104481; chr10_91104482_91156282;	1	chr10_91060483_91104481;
chr10:97585000-97610000	3	0		0
chr10:98455000-98480000	6	0		0
chr10:99100000-99125000	1	0		1	chr10_99107273_99150041;
chr10:99160000-99185000	5	0		0
chr10:99205000-99230000	4	0		1	chr10_99196039_99238026;
chr10:100165000-100190000	1	0		1	chr10_100149461_100189348;
chr10:102730000-102755000	4	0		0
chr10:104185000-104225000	4	0		0
chr10:105235000-105275000	1	0		0
chr10:105460000-105485000	1	0		1	chr10_105455898_105496071;
chr10:112180000-112235000	1	0		0
chr10:112255000-112280000	3	0		1	chr10_112251726_112292305;
chr10:112300000-112325000	4	0		0
chr10:116140000-116165000	1	1	chr10_116159174_116210099;	0
chr10:120970000-120995000	1	0		1	chr10_120945155_120987451;
chr10:121120000-121145000	1	0		1	chr10_121112429_121152731;
chr10:121240000-121280000	4	0		0
chr10:121450000-121475000	6	0		1	chr10_121446131_121490064;
chr10:126380000-126420000	4	0		1	chr10_126357494_126397047;
chr11:6640000-6665000	4	0		0
chr11:35125000-35165000	6	0		1	chr11_35164942_35204626;
chr11:44590000-44630000	4	0		0
chr11:46360000-46385000	5	0		1	chr11_46383886_46425794;
chr11:47425000-47450000	5	0		1	chr11_47412711_47455506;
chr11:60590000-60615000	5	0		1	chr11_60605914_60646311;
chr11:62355000-62395000	5	1	chr11_62383816_62438537;	1	chr11_62387429_62431954;
chr11:64680000-64705000	5	0		0
chr11:64785000-64810000	4	0		0
chr11:64830000-64870000	5	0		1	chr11_64865118_64906171;
chr11:65115000-65155000	5	0		1	chr11_65079082_65122858;
chr11:65625000-65650000	3	0		0
chr11:66840000-66865000	1	1	chr11_66848927_66905063;	1	chr11_66834681_66881727;
chr11:67410000-67435000	5	0		1	chr11_67434534_67482674;
chr11:68865000-68890000	1	0		0
chr11:72120000-72145000	4	0		0
chr11:72390000-72415000	1	0		0
chr11:72450000-72475000	4	0		0
chr11:72480000-72520000	5	0		0
chr11:72885000-72910000	5	0		0
chr11:72930000-72955000	1	0		0
chr11:72990000-73015000	1	0		0
chr11:73080000-73120000	6	0		0
chr11:73335000-73375000	1	0		0
chr11:73725000-73750000	1	0		0
chr11:75030000-75055000	1	1	chr11_75049351_75103122;	0
chr11:75150000-75220000	1	0		0
chr11:75240000-75265000	1	0		0
chr11:75840000-75865000	4	0		0
chr11:75885000-75910000	1	0		0
chr11:75930000-75955000	4	0		0
chr11:76365000-76405000	4	1	chr11_76322773_76372562;	0
chr11:76875000-76900000	1	0		0
chr11:77880000-77905000	1	0		0
chr11:111310000-111335000	1	0		0
chr11:115780000-115805000	3	0		0
chr11:117805000-117830000	6	0		0
chr11:117850000-117890000	6	0		0
chr11:117910000-117965000	1	1	chr11_117953928_118003845;	2	chr11_117922682_117963250; chr11_117963251_118003845;
chr11:118990000-119015000	4	0		0
chr11:119035000-119075000	1	0		1	chr11_119027521_119069424;
chr11:119200000-119225000	1	0		0
chr11:120070000-120140000	1	0		0
chr11:120685000-120710000	1	0		1	chr11_120650968_120691447;
chr11:120790000-120815000	1	0		0
chr11:126055000-126080000	1	0		0
chr11:128485000-128510000	6	0		0
chr11:128590000-128630000	4	0		0
chr12:660000-700000	1	0		0
chr12:6540000-6565000	3	0		0
chr12:6735000-6775000	4	0		1	chr12_6739876_6782373;
chr12:6855000-6880000	5	0		1	chr12_6825596_6869653;
chr12:7020000-7045000	5	0		0
chr12:11690000-11745000	6	0		0
chr12:11915000-11940000	3	0		1	chr12_11880720_11920155;
chr12:11960000-12000000	6	0		0
chr12:12095000-12120000	1	0		0
chr12:12155000-12195000	6	0		0
chr12:12965000-12990000	4	0		0
chr12:31445000-31470000	4	0		0
chr12:48105000-48145000	1	0		0
chr12:48240000-48280000	4	0		0
chr12:48345000-48370000	1	0		0
chr12:49170000-49195000	1	0		1	chr12_49157683_49200298;
chr12:49440000-49465000	5	0		0
chr12:50025000-50080000	1	0		0
chr12:50130000-50170000	4	0		1	chr12_50146183_50189098;
chr12:50490000-50515000	5	0		0
chr12:51555000-51610000	1	0		0
chr12:51630000-51655000	4	0		0
chr12:51720000-51760000	1	0		0
chr12:52410000-52435000	5	0		2	chr12_52379690_52421176; chr12_52421177_52462053;
chr12:52515000-52570000	1	0		0
chr12:53640000-53695000	4	0		0
chr12:53805000-53830000	1	0		1	chr12_53802364_53847761;
chr12:54585000-54625000	5	0		0
chr12:54750000-54790000	5	0		0
chr12:56085000-56155000	5	0		0
chr12:56205000-56230000	5	0		0
chr12:56355000-56380000	5	0		0
chr12:56505000-56545000	5	0		0
chr12:56580000-56605000	5	0		0
chr12:56640000-56665000	4	0		0
chr12:56685000-56710000	5	0		0
chr12:56790000-56815000	1	1	chr12_56754307_56809940;	1	chr12_56747944_56792295;
chr12:56820000-56845000	4	0		0
chr12:57495000-57520000	5	0		0
chr12:57615000-57640000	5	0		1	chr12_57580463_57619693;
chr12:63165000-63190000	1	0		1	chr12_63126200_63166958;
chr12:69180000-69205000	6	0		0
chr13:24550000-24575000	1	0		1	chr13_24543146_24583806;
chr13:28585000-28610000	4	0		1	chr13_28567435_28609622;
chr13:30700000-30740000	4	0		1	chr13_30721708_30761813;
chr13:30955000-30980000	4	0		1	chr13_30933615_30975339;
chr13:31000000-31025000	6	0		0
chr13:31270000-31295000	1	0		0
chr13:31345000-31385000	1	0		0
chr13:33520000-33545000	1	0		1	chr13_33495244_33535682;
chr13:34105000-34130000	6	0		0
chr13:40780000-40820000	1	0		0
chr13:41020000-41045000	1	0		0
chr13:41080000-41105000	4	0		0
chr13:41215000-41285000	4	0		1	chr13_41268301_41320675;
chr13:41350000-41390000	1	1	chr13_41301992_41359371;	1	chr13_41362780_41409936;
chr13:41800000-41825000	1	0		0
chr13:42925000-42950000	4	0		0
chr13:45880000-45950000	4	0		0
chr13:46300000-46325000	1	0		1	chr13_46296436_46338128;
chr13:47095000-47120000	4	0		0
chr13:47140000-47180000	6	0		0
chr13:49105000-49130000	4	0		0
chr13:50185000-50240000	1	0		1	chr13_50229305_50271441;
chr13:52375000-52415000	4	1	chr13_52376397_52424915;	2	chr13_52364190_52403821; chr13_52403822_52443331;
chr13:95855000-95895000	4	0		0
chr13:95930000-95970000	4	0		0
chr13:99185000-99240000	4	0		2	chr13_99170643_99211355; chr13_99211356_99252690;
chr13:99845000-99870000	4	0		0
chr13:99920000-99960000	6	0		0
chr13:99995000-100035000	6	0		1	chr13_99997402_100037217;
chr13:100040000-100095000	6	0		0
chr13:111170000-111210000	1	1	chr13_111128287_111179089;	1	chr13_111205191_111246827;
chr13:111260000-111285000	4	0		0
chr14:22985000-23070000	3	2	chr14_22960022_23009412; chr14_23009413_23060246;	2	chr14_22978828_23018741; chr14_23060247_23105741;
chr14:24545000-24570000	5	0		0
chr14:24665000-24690000	5	0		0
chr14:24695000-24735000	5	0		0
chr14:24785000-24810000	1	0		0
chr14:24890000-24915000	5	0		0
chr14:50495000-50535000	6	0		1	chr14_50455568_50496598;
chr14:62015000-62040000	4	0		0
chr14:65675000-65700000	6	0		0
chr14:65750000-65775000	6	0		1	chr14_65731852_65774497;
chr14:68735000-68790000	3	0		1	chr14_68738383_68778990;
chr14:69200000-69225000	4	0		1	chr14_69184166_69224403;
chr14:69800000-69825000	4	0		1	chr14_69797240_69837118;
chr14:72980000-73005000	6	0		0
chr14:73100000-73125000	1	0		1	chr14_73124213_73163832;
chr14:75530000-75555000	4	0		1	chr14_75521654_75563930;
chr14:75905000-75930000	1	0		0
chr14:76010000-76050000	4	1	chr14_75980501_76030327;	0
chr14:77405000-77430000	3	0		0
chr14:91685000-91710000	6	0		0
chr14:93035000-93075000	6	0		1	chr14_93007803_93048683;
chr14:93110000-93135000	4	0		2	chr14_93089564_93131542; chr14_93131543_93172797;
chr14:93155000-93180000	1	0		1	chr14_93131543_93172797;
chr14:93215000-93240000	4	0		1	chr14_93215245_93256951;
chr14:93440000-93465000	1	0		0
chr14:93470000-93510000	1	0		1	chr14_93468297_93508034;
chr14:93530000-93555000	4	0		0
chr14:93590000-93615000	1	1	chr14_93603635_93658696;	1	chr14_93589902_93634807;
chr14:94400000-94440000	6	1	chr14_94415958_94464610;	0
chr14:94460000-94485000	1	1	chr14_94415958_94464610;	0
chr14:95780000-95805000	4	0		0
chr14:95960000-95985000	6	0		1	chr14_95955931_95996443;
chr14:96110000-96135000	4	0		0
chr14:102290000-102315000	4	0		1	chr14_102312046_102353336;
chr15:40335000-40360000	6	0		0
chr15:40695000-40720000	4	1	chr15_40686043_40737811;	2	chr15_40656813_40699627; chr15_40699628_40741173;
chr15:41085000-41110000	4	0		0
chr15:41175000-41200000	5	0		0
chr15:41235000-41260000	1	0		1	chr15_41216648_41257340;
chr15:41805000-41830000	1	0		0
chr15:52430000-52470000	1	1	chr15_52400227_52450914;	1	chr15_52425613_52467657;
chr15:59675000-59700000	4	0		0
chr15:64175000-64200000	6	1	chr15_64198717_64249299;	0
chr15:64280000-64305000	4	0		0
chr15:65000000-65055000	1	0		0
chr15:65165000-65220000	6	0		1	chr15_65151190_65193896;
chr15:70415000-70440000	1	0		0
chr15:74675000-74715000	3	0		1	chr15_74706661_74746539;
chr15:74735000-74760000	4	0		1	chr15_74706661_74746539;
chr15:74825000-74850000	6	1	chr15_74822627_74874821;	1	chr15_74790788_74835734;
chr15:74870000-74895000	4	1	chr15_74822627_74874821;	0
chr15:75110000-75180000	4	0		1	chr15_75131423_75175068;
chr15:75620000-75660000	1	0		1	chr15_75606370_75651351;
chr15:77795000-77820000	1	0		0
chr15:78395000-78435000	1	0		1	chr15_78428614_78470286;
chr15:90795000-90820000	4	0		0
chr15:91425000-91465000	5	0		0
chr15:91470000-91495000	5	0		0
chr15:101625000-101650000	1	0		0
chr15:101685000-101710000	4	0		0
chr16:3165000-3190000	5	0		0
chr16:3195000-3235000	5	0		0
chr16:3540000-3565000	4	0		0
chr16:10830000-10855000	6	0		1	chr16_10824446_10866199;
chr16:10920000-10945000	4	0		0
chr16:11265000-11335000	6	0		0
chr16:11385000-11425000	3	0		0
chr16:11700000-11725000	1	0		0
chr16:21565000-21590000	2	0		1	chr16_21483107_21579414;
chr16:22645000-22700000	2	0		0
chr16:23380000-23405000	1	0		0
chr16:27235000-27260000	5	0		1	chr16_27257133_27300099;
chr16:27370000-27395000	6	0		1	chr16_27341911_27383220;
chr16:27445000-27470000	6	0		0
chr16:30360000-30385000	5	0		1	chr16_30366088_30409151;
chr16:31125000-31150000	1	0		0
chr16:33380000-33420000	1	0		1	chr16_33377589_33424209;
chr16:46390000-46430000	0	0		0
chr16:50290000-50315000	4	0		0
chr16:56890000-56915000	1	0		1	chr16_56855451_56896152;
chr16:56980000-57005000	5	0		0
chr16:57550000-57590000	6	0		0
chr16:66970000-67010000	1	0		0
chr16:67465000-67490000	1	0		0
chr16:67840000-67880000	5	0		1	chr16_67847225_67891550;
chr16:67990000-68030000	4	0		0
chr16:68065000-68090000	1	0		0
chr16:68275000-68300000	5	0		0
chr16:68410000-68435000	1	0		0
chr16:84610000-84650000	3	0		0
chr16:85570000-85595000	5	0		0
chr16:85735000-85775000	1	0		0
chr16:86050000-86075000	1	0		0
chr17:18040000-18065000	1	0		1	chr17_18057469_18098385;
chr17:21230000-21255000	2	1	chr17_21218758_21268412;	1	chr17_21240709_21280465;
chr17:29840000-29865000	1	0		0
chr17:38755000-38780000	3	0		0
chr17:40540000-40565000	6	0		0
chr17:43330000-43385000	1	1	chr17_43362940_43414378;	1	chr17_43355805_43397792;
chr17:44170000-44225000	2	0		0
chr17:44245000-44270000	2	0		0
chr17:44275000-44300000	2	0		0
chr17:44335000-44360000	4	0		1	chr17_44313153_44360926;
chr17:47650000-47675000	1	0		0
chr17:76165000-76190000	5	0		0
chr17:76240000-76265000	1	0		0
chr17:76405000-76445000	1	0		0
chr18:3580000-3605000	6	0		0
chr18:11110000-11150000	4	0		0
chr18:13540000-13565000	4	0		0
chr18:19260000-19285000	4	0		1	chr18_19273737_19319188;
chr18:20700000-20740000	4	0		1	chr18_20704015_20746341;
chr18:20790000-20830000	6	0		1	chr18_20828488_20871722;
chr18:20955000-20995000	1	0		1	chr18_20956867_20999153;
chr18:21420000-21445000	1	0		0
chr18:29130000-29155000	1	0		0
chr18:42375000-42415000	4	0		1	chr18_42414250_42453597;
chr18:42435000-42475000	1	0		1	chr18_42414250_42453597;
chr18:44235000-44260000	1	0		0
chr18:46200000-46225000	1	1	chr18_46212074_46260515;	1	chr18_46199829_46239293;
chr18:46290000-46330000	6	0		0
chr18:46380000-46420000	1	0		1	chr18_46357839_46397656;
chr18:46530000-46555000	1	0		0
chr18:47370000-47395000	1	0		1	chr18_47371437_47411019;
chr18:47775000-47800000	4	0		0
chr18:56140000-56165000	1	0		0
chr18:56335000-56375000	4	0		0
chr18:56440000-56480000	1	1	chr18_56428602_56482026;	1	chr18_56419113_56461520;
chr18:56725000-56750000	1	0		0
chr18:57490000-57530000	4	0		0
chr18:60790000-60815000	6	0		0
chr18:60910000-60965000	4	0		0
chr19:17210000-17235000	1	0		0
chr19:35815000-35840000	3	0		0
chr19:51375000-51400000	4	0		0
chr2:8430000-8455000	6	1	chr2_8435924_8484313;	1	chr2_8441974_8481263;
chr2:20040000-20080000	1	0		1	chr2_20020079_20061544;
chr2:20715000-20755000	1	1	chr2_20696873_20747107;	1	chr2_20678172_20718979;
chr2:20760000-20800000	4	0		1	chr2_20799619_20839299;
chr2:20835000-20860000	1	0		2	chr2_20799619_20839299; chr2_20839300_20878711;
chr2:60580000-60605000	4	0		1	chr2_60592143_60632521;
chr2:61045000-61070000	6	0		0
chr2:65140000-65180000	3	0		0
chr2:74700000-74725000	5	0		0
chr2:80745000-80770000	6	0		0
chr2:85035000-85060000	1	0		0
chr2:85095000-85120000	4	0		0
chr2:85140000-85165000	5	0		0
chr2:91770000-91840000	2	1	chr2_91770240_91821498;	1	chr2_91783514_91824997;
chr2:113375000-113400000	1	0		0
chr2:119975000-120000000	1	1	chr2_119933282_119982898;	1	chr2_119970786_120010224;
chr2:120980000-121005000	4	0		0
chr2:127400000-127425000	4	0		0
chr2:136550000-136575000	1	0		0
chr2:169335000-169360000	6	0		1	chr2_169350457_169390282;
chr2:197100000-197140000	6	0		1	chr2_197118813_197159706;
chr2:216165000-216190000	4	0		0
chr2:219120000-219145000	5	0		0
chr2:233970000-233995000	1	1	chr2_233961161_234062531;	2	chr2_233941742_233983857; chr2_233983858_234075149;
chr20:25270000-25295000	1	0		0
chr20:31105000-31145000	4	0		1	chr20_31089791_31130308;
chr20:31225000-31250000	1	0		0
chr20:31885000-31910000	1	0		0
chr20:35860000-35915000	1	0		0
chr20:35935000-35990000	4	0		0
chr20:36760000-36785000	1	0		0
chr20:37525000-37550000	1	0		0
chr20:44740000-44780000	5	0		1	chr20_44742630_44783297;
chr20:44980000-45005000	4	0		0
chr20:45985000-46010000	4	0		0
chr20:46015000-46040000	1	0		0
chr20:47320000-47345000	4	0		0
chr20:47410000-47435000	1	0		0
chr20:47500000-47525000	4	0		0
chr20:48220000-48245000	5	0		0
chr20:55960000-55985000	3	0		0
chr21:34570000-34610000	6	0		0
chr21:34795000-34820000	6	0		0
chr21:35245000-35270000	1	0		0
chr21:37435000-37460000	1	0		0
chr21:37510000-37550000	4	1	chr21_37547121_37602195;	1	chr21_37527491_37570829;
chr21:37855000-37895000	4	0		0
chr21:42730000-42770000	4	0		1	chr21_42749407_42790800;
chr21:43480000-43520000	4	0		0
chr21:43555000-43580000	1	0		0
chr21:43615000-43700000	4	1	chr21_43613274_43663097;	1	chr21_43616440_43656850;
chr21:43780000-43805000	1	1	chr21_43762375_43811601;	1	chr21_43777746_43817630;
chr21:43840000-43895000	6	0		0
chr21:43945000-43970000	6	0		0
chr21:44050000-44075000	1	0		1	chr21_44061759_44101299;
chr21:45220000-45275000	1	0		0
chr21:45640000-45665000	3	0		0
chr22:36625000-36650000	4	0		0
chr22:41905000-41930000	1	0		0
chr22:42805000-42830000	1	0		0
chr3:50365000-50390000	3	1	chr3_50355414_50405002;	1	chr3_50370748_50411002;
chr3:66435000-66460000	4	1	chr3_66430434_66479770;	1	chr3_66436541_66476763;
chr3:72165000-72190000	4	0		0
chr3:72705000-72745000	1	0		1	chr3_72701288_72741869;
chr3:73125000-73150000	1	1	chr3_73146212_73196939;	1	chr3_73122998_73165361;
chr3:119335000-119375000	6	0		0
chr3:129115000-129140000	4	1	chr3_129109742_129160741;	1	chr3_129117319_129157741;
chr3:133165000-133190000	6	0		0
chr3:159700000-159755000	4	1	chr3_159706062_159758333;	2	chr3_159699912_159741937; chr3_159741938_159785051;
chr3:171045000-171070000	6	0		0
chr3:172290000-172315000	6	0		0
chr3:177030000-177055000	1	0		1	chr3_177014902_177059102;
chr3:177060000-177085000	6	0		0
chr3:194865000-194890000	6	0		2	chr3_194828722_194868556; chr3_194868557_194908677;
chr3:195420000-195445000	1	0		1	chr3_195424262_195472007;
chr4:8190000-8215000	5	0		0
chr4:8385000-8410000	1	0		1	chr4_8364998_8405331;
chr4:9995000-10035000	5	1	chr4_10008715_10057724;	1	chr4_9981123_10020823;
chr4:26870000-26895000	4	0		0
chr4:37985000-38010000	1	0		0
chr4:40310000-40335000	5	0		0
chr4:40895000-40920000	1	0		1	chr4_40903165_40944163;
chr4:42155000-42180000	1	0		0
chr4:54555000-54580000	6	0		0
chr4:56850000-56875000	1	0		0
chr4:57615000-57640000	1	1	chr4_57586654_57638621;	2	chr4_57573305_57619028; chr4_57619029_57661623;
chr4:78290000-78315000	1	0		0
chr4:79520000-79545000	4	0		0
chr4:79685000-79710000	6	0		0
chr4:87815000-87855000	1	0		0
chr4:99365000-99390000	4	1	chr4_99388074_99438040;	1	chr4_99348736_99391074;
chr4:110345000-110370000	4	0		0
chr4:129770000-129795000	1	0		0
chr4:147125000-147165000	1	0		1	chr4_147134309_147174560;
chr4:154400000-154425000	3	0		0
chr4:174335000-174375000	1	0		0
chr4:185195000-185220000	3	0		0
chr4:185315000-185340000	4	0		1	chr4_185332642_185372665;
chr4:185765000-185790000	6	0		0
chr5:1105000-1130000	1	0		0
chr5:6460000-6485000	1	0		0
chr5:6640000-6665000	1	0		0
chr5:10465000-10520000	1	1	chr5_10456101_10506174;	0
chr5:10570000-10610000	4	1	chr5_10608379_10658837;	1	chr5_10608379_10649760;
chr5:10630000-10655000	6	1	chr5_10608379_10658837;	2	chr5_10608379_10649760; chr5_10649761_10689301;
chr5:10660000-10685000	1	1	chr5_10658838_10707316;	1	chr5_10649761_10689301;
chr5:14230000-14255000	4	0		0
chr5:21475000-21500000	1	0		0
chr5:32275000-32330000	4	0		0
chr5:33835000-33860000	6	0		0
chr5:42985000-43025000	5	0		0
chr5:43135000-43160000	1	2	chr5_43095235_43148225; chr5_43148226_43202050;	0
chr5:43210000-43235000	1	0		0
chr5:55370000-55395000	6	1	chr5_55347838_55400909;	1	chr5_55351051_55394744;
chr5:67720000-67760000	6	0		2	chr5_67701733_67741270; chr5_67741271_67780708;
chr5:71595000-71620000	6	0		0
chr5:77790000-77815000	1	0		1	chr5_77793114_77833070;
chr5:88505000-88530000	4	0		0
chr5:95180000-95205000	4	0		1	chr5_95144163_95186163;
chr5:125930000-125955000	4	0		0
chr5:126095000-126150000	6	0		0
chr5:131810000-131835000	3	0		2	chr5_131771425_131811441; chr5_131811442_131857716;
chr5:133895000-133935000	1	0		1	chr5_133865134_133907364;
chr5:138725000-138750000	3	1	chr5_138729343_138780864;	2	chr5_138707508_138748804; chr5_138748805_138840828;
chr5:140885000-140910000	6	0		0
chr5:142595000-142620000	3	1	chr5_142587676_142636978;	1	chr5_142562409_142603004;
chr5:149195000-149220000	4	0		0
chr5:149480000-149505000	1	0		0
chr5:149810000-149850000	5	0		1	chr5_149836427_149880166;
chr5:149915000-149940000	1	0		0
chr5:150500000-150540000	6	0		1	chr5_150501339_150541100;
chr5:150575000-150600000	3	0		0
chr5:150620000-150645000	6	0		1	chr5_150623918_150664842;
chr5:151115000-151140000	5	0		0
chr5:154115000-154155000	5	1	chr5_154075226_154128675;	1	chr5_154095259_154138040;
chr5:159590000-159615000	1	0		0
chr5:159755000-159780000	1	0		0
chr5:159860000-159900000	3	0		0
chr5:172265000-172305000	1	1	chr5_172286941_172337132;	2	chr5_172239671_172280900; chr5_172280901_172321490;
chr5:172340000-172380000	1	0		0
chr5:176795000-176820000	5	0		0
chr6:285000-325000	0	0		1	chr6_305954_346249;
chr6:6675000-6700000	6	0		1	chr6_6655667_6698236;
chr6:6795000-6820000	6	0		0
chr6:11385000-11410000	4	0		0
chr6:13335000-13360000	6	0		0
chr6:13440000-13465000	4	1	chr6_13445119_13495113;	0
chr6:16320000-16345000	4	0		1	chr6_16318581_16359976;
chr6:16470000-16495000	3	0		0
chr6:26370000-26395000	4	1	chr6_26357618_26409987;	1	chr6_26364157_26406917;
chr6:29715000-29740000	1	0		0
chr6:30495000-30520000	6	0		0
chr6:30675000-30715000	3	0		0
chr6:31545000-31585000	5	0		0
chr6:31905000-31945000	5	0		0
chr6:33150000-33175000	5	0		0
chr6:34515000-34540000	1	0		0
chr6:35415000-35440000	5	0		1	chr6_35413785_35455825;
chr6:35685000-35725000	5	0		0
chr6:36270000-36295000	1	0		0
chr6:36795000-36820000	1	0		0
chr6:37050000-37090000	1	1	chr6_37079953_37135741;	1	chr6_37049915_37094065;
chr6:37500000-37555000	6	0		0
chr6:37680000-37705000	1	2	chr6_37645448_37694509; chr6_37694510_37746736;	0
chr6:37755000-37780000	1	0		0
chr6:41715000-41740000	1	0		0
chr6:43215000-43240000	1	0		0
chr6:43620000-43645000	1	0		2	chr6_43586557_43630626; chr6_43630627_43671880;
chr6:44025000-44050000	6	0		0
chr6:57450000-57505000	2	0		0
chr6:88490000-88515000	4	0		0
chr6:90080000-90120000	6	0		0
chr6:105825000-105850000	1	0		0
chr6:106230000-106255000	1	1	chr6_106245686_106296646;	1	chr6_106230544_106269764;
chr6:106575000-106600000	4	0		0
chr6:111240000-111280000	1	0		0
chr6:112305000-112330000	4	0		0
chr6:113940000-113965000	3	0		0
chr6:126225000-126250000	4	0		0
chr6:129990000-130015000	6	0		0
chr6:137565000-137590000	4	0		0
chr6:138060000-138100000	4	0		1	chr6_138070876_138110821;
chr6:138165000-138205000	3	0		0
chr6:143820000-143845000	4	0		0
chr6:149430000-149455000	4	0		1	chr6_149433723_149473950;
chr6:155550000-155575000	1	0		0
chr6:157725000-157750000	2	0		1	chr6_157719199_157761016;
chr6:158175000-158200000	6	0		0
chr6:159510000-159535000	5	0		1	chr6_159519868_159559609;
chr7:2440000-2465000	4	0		2	chr7_2397587_2441856; chr7_2441857_2485388;
chr7:2740000-2765000	5	0		0
chr7:2875000-2915000	4	0		1	chr7_2905887_2947884;
chr7:3115000-3140000	1	0		1	chr7_3113140_3154522;
chr7:5260000-5285000	6	0		2	chr7_5231199_5272455; chr7_5272456_5322098;
chr7:5530000-5630000	3	0		2	chr7_5543363_5589272; chr7_5589273_5634503;
chr7:5650000-5675000	1	0		1	chr7_5634504_5676714;
chr7:26365000-26390000	4	0		0
chr7:43870000-43895000	4	0		1	chr7_43830188_43873836;
chr7:43930000-43955000	1	0		0
chr7:44275000-44300000	1	0		0
chr7:44410000-44435000	1	0		0
chr7:44605000-44660000	5	0		1	chr7_44619816_44663047;
chr7:44770000-44795000	4	0		1	chr7_44747747_44792236;
chr7:45025000-45050000	5	0		1	chr7_45011952_45054013;
chr7:55590000-55615000	3	0		1	chr7_55609853_55653708;
chr7:65990000-66015000	1	1	chr7_65965283_66020292;	1	chr7_65978895_66023412;
chr7:66035000-66060000	4	0		0
chr7:66095000-66120000	4	0		1	chr7_66113270_66158743;
chr7:66290000-66330000	4	0		0
chr7:66380000-66405000	4	0		1	chr7_66374133_66417478;
chr7:69140000-69165000	6	0		0
chr7:69215000-69240000	4	0		0
chr7:73285000-73310000	1	0		0
chr7:73435000-73460000	1	0		0
chr7:73690000-73715000	4	0		0
chr7:73720000-73745000	1	0		1	chr7_73717034_73762075;
chr7:73885000-73910000	1	0		0
chr7:73975000-74015000	1	0		1	chr7_73939270_73984281;
chr7:98590000-98615000	1	0		0
chr7:99715000-99740000	5	0		1	chr7_99700699_99745231;
chr7:99985000-100010000	4	0		0
chr7:100210000-100235000	1	0		0
chr7:100450000-100475000	5	0		0
chr7:101350000-101390000	1	0		0
chr7:101575000-101615000	4	0		0
chr7:101680000-101705000	1	0		1	chr7_101668236_101711236;
chr7:101770000-101795000	1	0		1	chr7_101753066_101795792;
chr7:101845000-101885000	1	0		2	chr7_101837582_101879463; chr7_101879464_101922443;
chr7:101905000-101930000	1	0		2	chr7_101879464_101922443; chr7_101922444_101964320;
chr7:102025000-102050000	5	0		1	chr7_101964321_102036460;
chr7:102070000-102095000	5	0		1	chr7_102079059_102197500;
chr7:104530000-104570000	4	0		0
chr7:104755000-104780000	1	0		0
chr7:105430000-105455000	4	0		0
chr7:105685000-105725000	4	0		0
chr7:128500000-128525000	5	0		0
chr7:128785000-128810000	6	0		0
chr7:128845000-128870000	5	0		0
chr7:129640000-129665000	1	2	chr7_129592150_129649370; chr7_129649371_129704331;	1	chr7_129638646_129683832;
chr7:129985000-130010000	1	0		0
chr7:130560000-130615000	4	0		0
chr7:130905000-130930000	4	0		0
chr7:134115000-134140000	1	1	chr7_134105123_134154557;	1	chr7_134102123_134142322;
chr7:137610000-137635000	4	1	chr7_137610231_137660300;	0
chr7:137655000-137710000	6	1	chr7_137610231_137660300;	0
chr7:138765000-138805000	4	0		1	chr7_138797627_138841167;
chr7:139320000-139345000	4	0		0
chr7:142115000-142155000	1	0		0
chr7:142460000-142485000	1	0		0
chr7:148655000-148695000	4	0		0
chr7:150095000-150120000	6	0		0
chr7:150125000-150150000	6	0		1	chr7_150146166_150187411;
chr8:6630000-6655000	1	0		1	chr8_6597340_6637101;
chr8:8125000-8150000	6	0		0
chr8:8185000-8210000	6	0		0
chr8:11350000-11375000	3	0		0
chr8:11620000-11645000	5	0		0
chr8:11695000-11720000	1	0		0
chr8:11740000-11765000	1	0		1	chr8_11748072_11794340;
chr8:12420000-12445000	1	1	chr8_12419220_12513506;	1	chr8_12402590_12481031;
chr8:21950000-21975000	4	0		0
chr8:22040000-22065000	1	0		0
chr8:22475000-22500000	1	0		0
chr8:22520000-22545000	4	0		0
chr8:22580000-22605000	1	0		0
chr8:22835000-22875000	4	1	chr8_22859698_22910544;	1	chr8_22859698_22900664;
chr8:23000000-23025000	4	0		0
chr8:23330000-23355000	1	0		0
chr8:27230000-27255000	6	0		0
chr8:27440000-27465000	1	1	chr8_27425975_27475354;	1	chr8_27435115_27475354;
chr8:27920000-27960000	4	0		0
chr8:29210000-29235000	4	0		0
chr8:29330000-29355000	4	0		0
chr8:29585000-29610000	4	0		0
chr8:37595000-37680000	1	0		0
chr8:37730000-37755000	6	0		1	chr8_37703736_37746892;
chr8:37895000-37920000	1	0		1	chr8_37877810_37921848;
chr8:37940000-37965000	4	0		1	chr8_37921849_37965955;
chr8:38570000-38595000	1	0		0
chr8:38645000-38670000	6	0		0
chr8:38780000-38805000	1	0		0
chr8:41375000-41415000	1	0		0
chr8:41540000-41580000	1	1	chr8_41540547_41589756;	1	chr8_41552865_41593016;
chr8:42035000-42075000	1	2	chr8_41995463_42045677; chr8_42045678_42096660;	2	chr8_42004690_42045677; chr8_42045678_42087085;
chr8:42125000-42150000	4	0		1	chr8_42087086_42130262;
chr8:42890000-42915000	4	0		1	chr8_42867152_42911815;
chr8:48690000-48715000	1	0		1	chr8_48693263_48735800;
chr8:61965000-61990000	1	0		0
chr8:66540000-66565000	4	0		0
chr8:95970000-95995000	4	0		0
chr8:96015000-96040000	4	0		0
chr8:96090000-96130000	6	0		0
chr8:101430000-101455000	6	0		1	chr8_101411230_101455971;
chr8:101490000-101530000	3	0		0
chr8:102645000-102670000	4	1	chr8_102629150_102678448;	0
chr8:103230000-103270000	6	0		0
chr8:103575000-103615000	6	0		0
chr8:103740000-103765000	1	1	chr8_103761501_103812207;	0
chr8:118995000-119020000	4	0		0
chr8:123930000-123955000	1	1	chr8_123918022_123968020;	1	chr8_123909022_123949267;
chr8:124230000-124255000	4	0		0
chr8:125610000-125665000	4	0		0
chr8:126300000-126370000	4	0		1	chr8_126346211_126389681;
chr8:126405000-126490000	1	0		0
chr8:126510000-126535000	1	0		0
chr8:126645000-126670000	6	0		0
chr8:128745000-128770000	5	0		0
chr8:128805000-128845000	1	0		1	chr8_128796087_128838043;
chr8:128880000-128905000	1	0		0
chr8:128925000-128950000	1	0		0
chr8:128970000-128995000	1	0		0
chr8:129030000-129055000	1	1	chr8_129016003_129065274;	0
chr8:129075000-129100000	4	0		0
chr8:130980000-131005000	4	1	chr8_130950671_131003196;	1	chr8_130990160_131031971;
chr8:131070000-131095000	1	0		2	chr8_131031972_131075078; chr8_131075079_131116454;
chr8:134490000-134530000	6	1	chr8_134519412_134569721;	1	chr8_134460519_134500560;
chr8:134580000-134620000	4	1	chr8_134619637_134670059;	1	chr8_134541624_134582176;
chr8:134670000-134695000	4	1	chr8_134619637_134670059;	0
chr8:141450000-141475000	5	0		0
chr8:142020000-142060000	1	0		1	chr8_142000880_142042660;
chr8:142170000-142195000	4	0		0
chr9:33205000-33230000	4	0		0
chr9:34630000-34655000	5	0		0
chr9:34975000-35000000	5	0		0
chr9:35035000-35060000	1	1	chr9_35033204_35085010;	0
chr9:35605000-35630000	4	0		0
chr9:35650000-35675000	5	0		0
chr9:35710000-35765000	5	0		1	chr9_35730291_35770200;
chr9:36985000-37010000	6	0		0
chr9:37405000-37430000	3	0		0
chr9:37450000-37490000	5	0		0
chr9:37495000-37535000	1	0		0
chr9:92020000-92045000	6	0		1	chr9_92023729_92063376;
chr9:95410000-95435000	4	0		0
chr9:95485000-95510000	1	0		0
chr9:97870000-97895000	1	0		0
chr9:100795000-100835000	4	0		0
chr9:100855000-100895000	4	0		0
chr9:101065000-101090000	1	0		0
chr9:101920000-101945000	4	0		0
chr9:112675000-112700000	6	0		1	chr9_112643121_112683710;
chr9:112720000-112745000	6	0		0
chr9:112900000-112925000	6	0		0
chr9:114760000-114800000	3	0		2	chr9_114744791_114787065; chr9_114787066_114827838;
chr9:114835000-114860000	6	0		0
chr9:114910000-114935000	1	0		0
chr9:116125000-116150000	1	0		0
chr9:116245000-116300000	4	0		0
chr9:116335000-116360000	6	0		1	chr9_116357219_116397527;
chr9:116380000-116405000	1	0		2	chr9_116357219_116397527; chr9_116397528_116438101;
chr9:117370000-117395000	6	0		1	chr9_117327247_117370588;
chr9:117415000-117440000	1	0		0
chr9:123640000-123665000	6	0		0
chr9:126085000-126125000	6	0		0
chr9:126895000-126920000	4	0		0
chr9:126955000-126995000	6	0		0
chr9:127000000-127085000	6	0		0
chr9:129850000-129890000	1	0		0
chr9:129955000-129995000	1	0		0
chr9:130195000-130265000	4	1	chr9_130167814_130220168;	1	chr9_130167814_130210571;
chr9:130660000-130685000	5	0		1	chr9_130634845_130677326;
chr9:130690000-130715000	5	0		0
chr9:130780000-130835000	4	0		1	chr9_130805714_130851290;
chr9:130855000-130880000	1	0		1	chr9_130851291_130892895;
chr9:131080000-131105000	5	0		1	chr9_131065547_131109360;
chr9:131575000-131600000	5	0		1	chr9_131595474_131642824;
chr9:132370000-132395000	5	0		0
chr9:133955000-133980000	1	0		0
chr9:134135000-134160000	5	0		0
chr9:134570000-134625000	6	1	chr9_134526848_134577546;	0
chr9:136025000-136050000	1	1	chr9_136006289_136057653;	0
chrX:6995000-7020000	4	0		0
chrX:12905000-12930000	6	0		0
chrX:13025000-13050000	6	0		0
chrX:18395000-18420000	1	0		0
chrX:18890000-18915000	1	1	chrX_18899175_18949130;	0
chrX:19865000-19890000	6	0		1	chrX_19855376_19897575;
chrX:39755000-39780000	1	0		0
chrX:40310000-40350000	1	1	chrX_40318553_40368684;	1	chrX_40321556_40362270;
chrX:41105000-41130000	1	0		0
chrX:47015000-47040000	1	0		0
chrX:47060000-47085000	4	0		0
chrX:47375000-47400000	1	0		1	chrX_47337357_47380260;
chrX:48560000-48600000	1	0		0
chrX:48740000-48765000	1	1	chrX_48694189_48755187;	1	chrX_48711589_48761581;
chrX:48800000-48825000	4	0		0
chrX:53245000-53285000	1	0		0
chrX:53455000-53480000	1	1	chrX_53453515_53507285;	1	chrX_53469152_53513710;
chrX:53500000-53525000	1	1	chrX_53453515_53507285;	1	chrX_53469152_53513710;
chrX:64740000-64765000	1	0		0
chrX:64875000-64900000	1	0		0
chrX:64935000-64960000	1	0		1	chrX_64902949_64945109;
chrX:70305000-70345000	4	0		0
chrX:70380000-70420000	4	0		0
chrX:118505000-118530000	1	0		0
chrX:118790000-118815000	1	1	chrX_118799037_118852723;	1	chrX_118809254_118852723;
chrX:118895000-118920000	1	0		1	chrX_118852724_118897989;
chrX:128865000-128905000	1	0		0
chrX:130830000-130855000	4	0		0
chrX:130860000-130930000	6	0		0
chrX:149630000-149655000	1	0		0
chrX:152090000-152115000	1	1	chrX_152045650_152094182;	1	chrX_152063773_152103182;
chrX:152995000-153020000	1	0		0
chrX:153220000-153245000	5	0		0
chrX:153745000-153785000	1	0		1	chrX_153714579_153758390;
Count	787
Total number of DSBs		105		286

## Sheet: FIRE
The overlaps between HCRs and FIRE regions
HCR region coordinates (Chr:from-to)	Class	Number of FIRE overlap with HCR	FIRE coordiantes
chr1:9225000-9250000	5	0
chr1:11775000-11800000	1	0
chr1:12255000-12280000	1	0
chr1:16925000-16980000	2	0
chr1:17030000-17055000	2	0
chr1:19220000-19245000	5	0
chr1:19640000-19665000	1	0
chr1:21545000-21585000	1	0
chr1:25355000-25380000	3	0
chr1:25445000-25470000	1	0
chr1:26600000-26625000	6	0
chr1:28190000-28215000	3	0
chr1:28490000-28515000	6	0
chr1:28580000-28605000	4	1	chr1_28560000_28600000;
chr1:31215000-31255000	3	0
chr1:32520000-32545000	4	0
chr1:33585000-33610000	5	0
chr1:40050000-40075000	1	1	chr1_40040000_40080000;
chr1:42030000-42055000	1	0
chr1:42105000-42130000	4	0
chr1:42165000-42190000	1	0
chr1:43890000-43915000	1	0
chr1:47055000-47080000	4	0
chr1:53835000-53860000	1	0
chr1:54660000-54685000	4	0
chr1:66840000-66865000	6	0
chr1:110065000-110090000	5	0
chr1:110950000-110975000	1	0
chr1:112255000-112280000	1	0
chr1:144865000-144890000	2	0
chr1:144910000-144950000	2	0
chr1:144985000-145085000	2	0
chr1:153940000-153965000	5	1	chr1_153920000_153960000;
chr1:154780000-154805000	1	0
chr1:154915000-154940000	6	0
chr1:155020000-155045000	5	0
chr1:156460000-156485000	3	0
chr1:156700000-156725000	3	0
chr1:156910000-156935000	1	0
chr1:160525000-160550000	6	0
chr1:160615000-160655000	6	0
chr1:160690000-160745000	6	0
chr1:165850000-165875000	1	0
chr1:167650000-167690000	4	0
chr1:175105000-175145000	4	0
chr1:180220000-180245000	1	0
chr1:180865000-180905000	1	0
chr1:181045000-181070000	3	0
chr1:181090000-181145000	6	0
chr1:182560000-182585000	6	0
chr1:183235000-183260000	1	0
chr1:200845000-200870000	6	0
chr1:200950000-200975000	1	0
chr1:200980000-201020000	4	0
chr1:201355000-201380000	1	0
chr1:201430000-201485000	5	0
chr1:202105000-202130000	5	0
chr1:202615000-202640000	1	0
chr1:204445000-204485000	6	0
chr1:205225000-205265000	5	0
chr1:205285000-205310000	1	0
chr1:205540000-205565000	1	0
chr1:206820000-206860000	6	0
chr1:206865000-206905000	4	0
chr1:206940000-206980000	6	0
chr1:207090000-207160000	6	0
chr1:211490000-211515000	5	0
chr1:211700000-211725000	1	0
chr1:213125000-213150000	6	0
chr1:235015000-235040000	4	0
chr1:235105000-235160000	3	1	chr1_235160000_235200000;
chr1:236095000-236120000	4	1	chr1_236080000_236120000;
chr10:3885000-3925000	6	0
chr10:11700000-11770000	4	2	chr10_11720000_11760000; chr10_11760000_11800000;
chr10:12285000-12310000	6	0
chr10:13800000-13825000	6	0
chr10:13845000-13870000	1	0
chr10:14025000-14050000	4	0
chr10:22875000-22900000	4	0
chr10:22920000-22945000	4	0
chr10:25170000-25195000	4	0
chr10:31020000-31075000	4	0
chr10:70795000-70835000	6	1	chr10_70760000_70800000;
chr10:71095000-71135000	1	0
chr10:71140000-71180000	1	0
chr10:71860000-71900000	1	0
chr10:72910000-72935000	1	0
chr10:73060000-73085000	1	0
chr10:73450000-73505000	1	0
chr10:73570000-73595000	1	0
chr10:74005000-74030000	3	0
chr10:74065000-74120000	6	0
chr10:76840000-76865000	1	0
chr10:76945000-76970000	1	0
chr10:76990000-77015000	5	0
chr10:79660000-79685000	1	0
chr10:79780000-79805000	5	0
chr10:80590000-80615000	1	0
chr10:80695000-80735000	1	0
chr10:80845000-80885000	1	0
chr10:80965000-80990000	1	0
chr10:81025000-81050000	6	0
chr10:82195000-82235000	6	0
chr10:85915000-85940000	6	0
chr10:88135000-88160000	5	0
chr10:91090000-91115000	6	0
chr10:97585000-97610000	3	0
chr10:98455000-98480000	6	1	chr10_98480000_98520000;
chr10:99100000-99125000	1	0
chr10:99160000-99185000	5	0
chr10:99205000-99230000	4	0
chr10:100165000-100190000	1	0
chr10:102730000-102755000	4	0
chr10:104185000-104225000	4	0
chr10:105235000-105275000	1	0
chr10:105460000-105485000	1	0
chr10:112180000-112235000	1	0
chr10:112255000-112280000	3	0
chr10:112300000-112325000	4	0
chr10:116140000-116165000	1	0
chr10:120970000-120995000	1	0
chr10:121120000-121145000	1	0
chr10:121240000-121280000	4	0
chr10:121450000-121475000	6	0
chr10:126380000-126420000	4	0
chr11:6640000-6665000	4	0
chr11:35125000-35165000	6	0
chr11:44590000-44630000	4	0
chr11:46360000-46385000	5	0
chr11:47425000-47450000	5	0
chr11:60590000-60615000	5	0
chr11:62355000-62395000	5	0
chr11:64680000-64705000	5	0
chr11:64785000-64810000	4	0
chr11:64830000-64870000	5	0
chr11:65115000-65155000	5	0
chr11:65625000-65650000	3	1	chr11_65600000_65640000;
chr11:66840000-66865000	1	0
chr11:67410000-67435000	5	0
chr11:68865000-68890000	1	0
chr11:72120000-72145000	4	0
chr11:72390000-72415000	1	0
chr11:72450000-72475000	4	0
chr11:72480000-72520000	5	0
chr11:72885000-72910000	5	0
chr11:72930000-72955000	1	0
chr11:72990000-73015000	1	0
chr11:73080000-73120000	6	0
chr11:73335000-73375000	1	0
chr11:73725000-73750000	1	0
chr11:75030000-75055000	1	0
chr11:75150000-75220000	1	0
chr11:75240000-75265000	1	0
chr11:75840000-75865000	4	0
chr11:75885000-75910000	1	0
chr11:75930000-75955000	4	0
chr11:76365000-76405000	4	0
chr11:76875000-76900000	1	0
chr11:77880000-77905000	1	0
chr11:111310000-111335000	1	0
chr11:115780000-115805000	3	0
chr11:117805000-117830000	6	0
chr11:117850000-117890000	6	0
chr11:117910000-117965000	1	0
chr11:118990000-119015000	4	0
chr11:119035000-119075000	1	0
chr11:119200000-119225000	1	0
chr11:120070000-120140000	1	0
chr11:120685000-120710000	1	0
chr11:120790000-120815000	1	0
chr11:126055000-126080000	1	0
chr11:128485000-128510000	6	0
chr11:128590000-128630000	4	0
chr12:660000-700000	1	0
chr12:6540000-6565000	3	1	chr12_6560000_6600000;
chr12:6735000-6775000	4	0
chr12:6855000-6880000	5	2	chr12_6840000_6880000; chr12_6880000_6920000;
chr12:7020000-7045000	5	1	chr12_7040000_7080000;
chr12:11690000-11745000	6	1	chr12_11720000_11760000;
chr12:11915000-11940000	3	0
chr12:11960000-12000000	6	0
chr12:12095000-12120000	1	0
chr12:12155000-12195000	6	1	chr12_12160000_12200000;
chr12:12965000-12990000	4	0
chr12:31445000-31470000	4	0
chr12:48105000-48145000	1	0
chr12:48240000-48280000	4	0
chr12:48345000-48370000	1	0
chr12:49170000-49195000	1	0
chr12:49440000-49465000	5	0
chr12:50025000-50080000	1	1	chr12_50000000_50040000;
chr12:50130000-50170000	4	0
chr12:50490000-50515000	5	0
chr12:51555000-51610000	1	0
chr12:51630000-51655000	4	0
chr12:51720000-51760000	1	0
chr12:52410000-52435000	5	0
chr12:52515000-52570000	1	0
chr12:53640000-53695000	4	0
chr12:53805000-53830000	1	0
chr12:54585000-54625000	5	0
chr12:54750000-54790000	5	0
chr12:56085000-56155000	5	0
chr12:56205000-56230000	5	0
chr12:56355000-56380000	5	0
chr12:56505000-56545000	5	0
chr12:56580000-56605000	5	0
chr12:56640000-56665000	4	0
chr12:56685000-56710000	5	0
chr12:56790000-56815000	1	0
chr12:56820000-56845000	4	0
chr12:57495000-57520000	5	0
chr12:57615000-57640000	5	0
chr12:63165000-63190000	1	0
chr12:69180000-69205000	6	0
chr13:24550000-24575000	1	0
chr13:28585000-28610000	4	0
chr13:30700000-30740000	4	0
chr13:30955000-30980000	4	0
chr13:31000000-31025000	6	0
chr13:31270000-31295000	1	1	chr13_31240000_31280000;
chr13:31345000-31385000	1	0
chr13:33520000-33545000	1	0
chr13:34105000-34130000	6	0
chr13:40780000-40820000	1	0
chr13:41020000-41045000	1	0
chr13:41080000-41105000	4	0
chr13:41215000-41285000	4	0
chr13:41350000-41390000	1	1	chr13_41320000_41360000;
chr13:41800000-41825000	1	0
chr13:42925000-42950000	4	1	chr13_42920000_42960000;
chr13:45880000-45950000	4	0
chr13:46300000-46325000	1	0
chr13:47095000-47120000	4	0
chr13:47140000-47180000	6	0
chr13:49105000-49130000	4	0
chr13:50185000-50240000	1	0
chr13:52375000-52415000	4	0
chr13:95855000-95895000	4	0
chr13:95930000-95970000	4	0
chr13:99185000-99240000	4	0
chr13:99845000-99870000	4	0
chr13:99920000-99960000	6	1	chr13_99960000_100000000;
chr13:99995000-100035000	6	1	chr13_99960000_100000000;
chr13:100040000-100095000	6	1	chr13_100040000_100080000;
chr13:111170000-111210000	1	0
chr13:111260000-111285000	4	0
chr14:22985000-23070000	3	1	chr14_23040000_23080000;
chr14:24545000-24570000	5	1	chr14_24560000_24600000;
chr14:24665000-24690000	5	1	chr14_24640000_24680000;
chr14:24695000-24735000	5	0
chr14:24785000-24810000	1	0
chr14:24890000-24915000	5	0
chr14:50495000-50535000	6	1	chr14_50520000_50560000;
chr14:62015000-62040000	4	0
chr14:65675000-65700000	6	1	chr14_65640000_65680000;
chr14:65750000-65775000	6	1	chr14_65760000_65800000;
chr14:68735000-68790000	3	0
chr14:69200000-69225000	4	0
chr14:69800000-69825000	4	0
chr14:72980000-73005000	6	0
chr14:73100000-73125000	1	0
chr14:75530000-75555000	4	0
chr14:75905000-75930000	1	0
chr14:76010000-76050000	4	1	chr14_76040000_76080000;
chr14:77405000-77430000	3	0
chr14:91685000-91710000	6	0
chr14:93035000-93075000	6	1	chr14_93040000_93080000;
chr14:93110000-93135000	4	2	chr14_93080000_93120000; chr14_93120000_93160000;
chr14:93155000-93180000	1	1	chr14_93120000_93160000;
chr14:93215000-93240000	4	1	chr14_93200000_93240000;
chr14:93440000-93465000	1	0
chr14:93470000-93510000	1	0
chr14:93530000-93555000	4	0
chr14:93590000-93615000	1	0
chr14:94400000-94440000	6	0
chr14:94460000-94485000	1	0
chr14:95780000-95805000	4	0
chr14:95960000-95985000	6	0
chr14:96110000-96135000	4	0
chr14:102290000-102315000	4	0
chr15:40335000-40360000	6	0
chr15:40695000-40720000	4	0
chr15:41085000-41110000	4	0
chr15:41175000-41200000	5	0
chr15:41235000-41260000	1	0
chr15:41805000-41830000	1	0
chr15:52430000-52470000	1	0
chr15:59675000-59700000	4	1	chr15_59680000_59720000;
chr15:64175000-64200000	6	0
chr15:64280000-64305000	4	0
chr15:65000000-65055000	1	0
chr15:65165000-65220000	6	0
chr15:70415000-70440000	1	0
chr15:74675000-74715000	3	1	chr15_74640000_74680000;
chr15:74735000-74760000	4	0
chr15:74825000-74850000	6	1	chr15_74840000_74880000;
chr15:74870000-74895000	4	1	chr15_74840000_74880000;
chr15:75110000-75180000	4	2	chr15_75080000_75120000; chr15_75160000_75200000;
chr15:75620000-75660000	1	0
chr15:77795000-77820000	1	0
chr15:78395000-78435000	1	0
chr15:90795000-90820000	4	1	chr15_90800000_90840000;
chr15:91425000-91465000	5	0
chr15:91470000-91495000	5	0
chr15:101625000-101650000	1	0
chr15:101685000-101710000	4	0
chr16:3165000-3190000	5	0
chr16:3195000-3235000	5	0
chr16:3540000-3565000	4	0
chr16:10830000-10855000	6	1	chr16_10800000_10840000;
chr16:10920000-10945000	4	0
chr16:11265000-11335000	6	1	chr16_11320000_11360000;
chr16:11385000-11425000	3	0
chr16:11700000-11725000	1	0
chr16:21565000-21590000	2	0
chr16:22645000-22700000	2	0
chr16:23380000-23405000	1	0
chr16:27235000-27260000	5	0
chr16:27370000-27395000	6	1	chr16_27360000_27400000;
chr16:27445000-27470000	6	1	chr16_27440000_27480000;
chr16:30360000-30385000	5	0
chr16:31125000-31150000	1	0
chr16:33380000-33420000	1	0
chr16:46390000-46430000	0	0
chr16:50290000-50315000	4	0
chr16:56890000-56915000	1	0
chr16:56980000-57005000	5	0
chr16:57550000-57590000	6	0
chr16:66970000-67010000	1	0
chr16:67465000-67490000	1	0
chr16:67840000-67880000	5	0
chr16:67990000-68030000	4	0
chr16:68065000-68090000	1	0
chr16:68275000-68300000	5	0
chr16:68410000-68435000	1	0
chr16:84610000-84650000	3	1	chr16_84640000_84680000;
chr16:85570000-85595000	5	0
chr16:85735000-85775000	1	0
chr16:86050000-86075000	1	0
chr17:18040000-18065000	1	0
chr17:21230000-21255000	2	0
chr17:29840000-29865000	1	0
chr17:38755000-38780000	3	0
chr17:40540000-40565000	6	0
chr17:43330000-43385000	1	0
chr17:44170000-44225000	2	0
chr17:44245000-44270000	2	0
chr17:44275000-44300000	2	1	chr17_44280000_44320000;
chr17:44335000-44360000	4	0
chr17:47650000-47675000	1	0
chr17:76165000-76190000	5	0
chr17:76240000-76265000	1	1	chr17_76240000_76280000;
chr17:76405000-76445000	1	0
chr18:3580000-3605000	6	0
chr18:11110000-11150000	4	2	chr18_11080000_11120000; chr18_11120000_11160000;
chr18:13540000-13565000	4	0
chr18:19260000-19285000	4	0
chr18:20700000-20740000	4	0
chr18:20790000-20830000	6	0
chr18:20955000-20995000	1	0
chr18:21420000-21445000	1	0
chr18:29130000-29155000	1	0
chr18:42375000-42415000	4	0
chr18:42435000-42475000	1	0
chr18:44235000-44260000	1	0
chr18:46200000-46225000	1	0
chr18:46290000-46330000	6	0
chr18:46380000-46420000	1	0
chr18:46530000-46555000	1	0
chr18:47370000-47395000	1	0
chr18:47775000-47800000	4	0
chr18:56140000-56165000	1	0
chr18:56335000-56375000	4	0
chr18:56440000-56480000	1	2	chr18_56400000_56440000; chr18_56440000_56480000;
chr18:56725000-56750000	1	0
chr18:57490000-57530000	4	1	chr18_57520000_57560000;
chr18:60790000-60815000	6	0
chr18:60910000-60965000	4	0
chr19:17210000-17235000	1	0
chr19:35815000-35840000	3	0
chr19:51375000-51400000	4	0
chr2:8430000-8455000	6	0
chr2:20040000-20080000	1	0
chr2:20715000-20755000	1	0
chr2:20760000-20800000	4	0
chr2:20835000-20860000	1	0
chr2:60580000-60605000	4	1	chr2_60560000_60600000;
chr2:61045000-61070000	6	1	chr2_61040000_61080000;
chr2:65140000-65180000	3	1	chr2_65160000_65200000;
chr2:74700000-74725000	5	0
chr2:80745000-80770000	6	0
chr2:85035000-85060000	1	0
chr2:85095000-85120000	4	0
chr2:85140000-85165000	5	0
chr2:91770000-91840000	2	0
chr2:113375000-113400000	1	2	chr2_113360000_113400000; chr2_113400000_113440000;
chr2:119975000-120000000	1	0
chr2:120980000-121005000	4	0
chr2:127400000-127425000	4	0
chr2:136550000-136575000	1	0
chr2:169335000-169360000	6	1	chr2_169320000_169360000;
chr2:197100000-197140000	6	1	chr2_197080000_197120000;
chr2:216165000-216190000	4	0
chr2:219120000-219145000	5	0
chr2:233970000-233995000	1	0
chr20:25270000-25295000	1	0
chr20:31105000-31145000	4	0
chr20:31225000-31250000	1	0
chr20:31885000-31910000	1	0
chr20:35860000-35915000	1	0
chr20:35935000-35990000	4	0
chr20:36760000-36785000	1	0
chr20:37525000-37550000	1	0
chr20:44740000-44780000	5	0
chr20:44980000-45005000	4	0
chr20:45985000-46010000	4	0
chr20:46015000-46040000	1	1	chr20_46040000_46080000;
chr20:47320000-47345000	4	0
chr20:47410000-47435000	1	0
chr20:47500000-47525000	4	0
chr20:48220000-48245000	5	0
chr20:55960000-55985000	3	0
chr21:34570000-34610000	6	0
chr21:34795000-34820000	6	1	chr21_34760000_34800000;
chr21:35245000-35270000	1	0
chr21:37435000-37460000	1	0
chr21:37510000-37550000	4	0
chr21:37855000-37895000	4	0
chr21:42730000-42770000	4	0
chr21:43480000-43520000	4	0
chr21:43555000-43580000	1	0
chr21:43615000-43700000	4	0
chr21:43780000-43805000	1	1	chr21_43800000_43840000;
chr21:43840000-43895000	6	1	chr21_43800000_43840000;
chr21:43945000-43970000	6	1	chr21_43920000_43960000;
chr21:44050000-44075000	1	0
chr21:45220000-45275000	1	0
chr21:45640000-45665000	3	0
chr22:36625000-36650000	4	0
chr22:41905000-41930000	1	0
chr22:42805000-42830000	1	0
chr3:50365000-50390000	3	0
chr3:66435000-66460000	4	0
chr3:72165000-72190000	4	0
chr3:72705000-72745000	1	0
chr3:73125000-73150000	1	0
chr3:119335000-119375000	6	0
chr3:129115000-129140000	4	0
chr3:133165000-133190000	6	1	chr3_133160000_133200000;
chr3:159700000-159755000	4	1	chr3_159680000_159720000;
chr3:171045000-171070000	6	0
chr3:172290000-172315000	6	0
chr3:177030000-177055000	1	0
chr3:177060000-177085000	6	0
chr3:194865000-194890000	6	0
chr3:195420000-195445000	1	0
chr4:8190000-8215000	5	0
chr4:8385000-8410000	1	0
chr4:9995000-10035000	5	0
chr4:26870000-26895000	4	0
chr4:37985000-38010000	1	0
chr4:40310000-40335000	5	0
chr4:40895000-40920000	1	0
chr4:42155000-42180000	1	0
chr4:54555000-54580000	6	0
chr4:56850000-56875000	1	0
chr4:57615000-57640000	1	0
chr4:78290000-78315000	1	0
chr4:79520000-79545000	4	0
chr4:79685000-79710000	6	0
chr4:87815000-87855000	1	0
chr4:99365000-99390000	4	0
chr4:110345000-110370000	4	0
chr4:129770000-129795000	1	0
chr4:147125000-147165000	1	0
chr4:154400000-154425000	3	0
chr4:174335000-174375000	1	0
chr4:185195000-185220000	3	1	chr4_185160000_185200000;
chr4:185315000-185340000	4	0
chr4:185765000-185790000	6	0
chr5:1105000-1130000	1	0
chr5:6460000-6485000	1	0
chr5:6640000-6665000	1	0
chr5:10465000-10520000	1	0
chr5:10570000-10610000	4	0
chr5:10630000-10655000	6	0
chr5:10660000-10685000	1	0
chr5:14230000-14255000	4	0
chr5:21475000-21500000	1	0
chr5:32275000-32330000	4	0
chr5:33835000-33860000	6	0
chr5:42985000-43025000	5	0
chr5:43135000-43160000	1	1	chr5_43160000_43200000;
chr5:43210000-43235000	1	0
chr5:55370000-55395000	6	0
chr5:67720000-67760000	6	0
chr5:71595000-71620000	6	0
chr5:77790000-77815000	1	0
chr5:88505000-88530000	4	1	chr5_88480000_88520000;
chr5:95180000-95205000	4	0
chr5:125930000-125955000	4	0
chr5:126095000-126150000	6	2	chr5_126080000_126120000; chr5_126120000_126160000;
chr5:131810000-131835000	3	0
chr5:133895000-133935000	1	1	chr5_133920000_133960000;
chr5:138725000-138750000	3	1	chr5_138720000_138760000;
chr5:140885000-140910000	6	0
chr5:142595000-142620000	3	0
chr5:149195000-149220000	4	0
chr5:149480000-149505000	1	0
chr5:149810000-149850000	5	0
chr5:149915000-149940000	1	0
chr5:150500000-150540000	6	0
chr5:150575000-150600000	3	0
chr5:150620000-150645000	6	0
chr5:151115000-151140000	5	1	chr5_151080000_151120000;
chr5:154115000-154155000	5	0
chr5:159590000-159615000	1	0
chr5:159755000-159780000	1	0
chr5:159860000-159900000	3	0
chr5:172265000-172305000	1	0
chr5:172340000-172380000	1	0
chr5:176795000-176820000	5	0
chr6:285000-325000	0	0
chr6:6675000-6700000	6	0
chr6:6795000-6820000	6	0
chr6:11385000-11410000	4	1	chr6_11400000_11440000;
chr6:13335000-13360000	6	0
chr6:13440000-13465000	4	0
chr6:16320000-16345000	4	0
chr6:16470000-16495000	3	0
chr6:26370000-26395000	4	0
chr6:29715000-29740000	1	0
chr6:30495000-30520000	6	0
chr6:30675000-30715000	3	0
chr6:31545000-31585000	5	0
chr6:31905000-31945000	5	0
chr6:33150000-33175000	5	0
chr6:34515000-34540000	1	0
chr6:35415000-35440000	5	0
chr6:35685000-35725000	5	0
chr6:36270000-36295000	1	0
chr6:36795000-36820000	1	0
chr6:37050000-37090000	1	0
chr6:37500000-37555000	6	0
chr6:37680000-37705000	1	0
chr6:37755000-37780000	1	0
chr6:41715000-41740000	1	0
chr6:43215000-43240000	1	0
chr6:43620000-43645000	1	0
chr6:44025000-44050000	6	0
chr6:57450000-57505000	2	0
chr6:88490000-88515000	4	0
chr6:90080000-90120000	6	0
chr6:105825000-105850000	1	0
chr6:106230000-106255000	1	1	chr6_106200000_106240000;
chr6:106575000-106600000	4	1	chr6_106560000_106600000;
chr6:111240000-111280000	1	0
chr6:112305000-112330000	4	0
chr6:113940000-113965000	3	1	chr6_113920000_113960000;
chr6:126225000-126250000	4	0
chr6:129990000-130015000	6	1	chr6_129960000_130000000;
chr6:137565000-137590000	4	0
chr6:138060000-138100000	4	2	chr6_138040000_138080000; chr6_138080000_138120000;
chr6:138165000-138205000	3	0
chr6:143820000-143845000	4	0
chr6:149430000-149455000	4	0
chr6:155550000-155575000	1	0
chr6:157725000-157750000	2	0
chr6:158175000-158200000	6	0
chr6:159510000-159535000	5	1	chr6_159520000_159560000;
chr7:2440000-2465000	4	0
chr7:2740000-2765000	5	0
chr7:2875000-2915000	4	0
chr7:3115000-3140000	1	0
chr7:5260000-5285000	6	0
chr7:5530000-5630000	3	0
chr7:5650000-5675000	1	0
chr7:26365000-26390000	4	0
chr7:43870000-43895000	4	0
chr7:43930000-43955000	1	0
chr7:44275000-44300000	1	0
chr7:44410000-44435000	1	0
chr7:44605000-44660000	5	1	chr7_44600000_44640000;
chr7:44770000-44795000	4	0
chr7:45025000-45050000	5	2	chr7_45000000_45040000; chr7_45040000_45080000;
chr7:55590000-55615000	3	0
chr7:65990000-66015000	1	0
chr7:66035000-66060000	4	0
chr7:66095000-66120000	4	0
chr7:66290000-66330000	4	0
chr7:66380000-66405000	4	0
chr7:69140000-69165000	6	0
chr7:69215000-69240000	4	0
chr7:73285000-73310000	1	0
chr7:73435000-73460000	1	0
chr7:73690000-73715000	4	0
chr7:73720000-73745000	1	0
chr7:73885000-73910000	1	0
chr7:73975000-74015000	1	0
chr7:98590000-98615000	1	0
chr7:99715000-99740000	5	0
chr7:99985000-100010000	4	0
chr7:100210000-100235000	1	0
chr7:100450000-100475000	5	0
chr7:101350000-101390000	1	0
chr7:101575000-101615000	4	0
chr7:101680000-101705000	1	0
chr7:101770000-101795000	1	0
chr7:101845000-101885000	1	0
chr7:101905000-101930000	1	0
chr7:102025000-102050000	5	0
chr7:102070000-102095000	5	0
chr7:104530000-104570000	4	0
chr7:104755000-104780000	1	0
chr7:105430000-105455000	4	0
chr7:105685000-105725000	4	1	chr7_105720000_105760000;
chr7:128500000-128525000	5	0
chr7:128785000-128810000	6	2	chr7_128760000_128800000; chr7_128800000_128840000;
chr7:128845000-128870000	5	0
chr7:129640000-129665000	1	0
chr7:129985000-130010000	1	0
chr7:130560000-130615000	4	0
chr7:130905000-130930000	4	0
chr7:134115000-134140000	1	0
chr7:137610000-137635000	4	0
chr7:137655000-137710000	6	1	chr7_137680000_137720000;
chr7:138765000-138805000	4	0
chr7:139320000-139345000	4	0
chr7:142115000-142155000	1	0
chr7:142460000-142485000	1	0
chr7:148655000-148695000	4	0
chr7:150095000-150120000	6	0
chr7:150125000-150150000	6	0
chr8:6630000-6655000	1	0
chr8:8125000-8150000	6	1	chr8_8120000_8160000;
chr8:8185000-8210000	6	0
chr8:11350000-11375000	3	1	chr8_11320000_11360000;
chr8:11620000-11645000	5	0
chr8:11695000-11720000	1	0
chr8:11740000-11765000	1	0
chr8:12420000-12445000	1	0
chr8:21950000-21975000	4	0
chr8:22040000-22065000	1	0
chr8:22475000-22500000	1	0
chr8:22520000-22545000	4	0
chr8:22580000-22605000	1	0
chr8:22835000-22875000	4	0
chr8:23000000-23025000	4	0
chr8:23330000-23355000	1	0
chr8:27230000-27255000	6	0
chr8:27440000-27465000	1	0
chr8:27920000-27960000	4	0
chr8:29210000-29235000	4	0
chr8:29330000-29355000	4	0
chr8:29585000-29610000	4	0
chr8:37595000-37680000	1	0
chr8:37730000-37755000	6	0
chr8:37895000-37920000	1	0
chr8:37940000-37965000	4	0
chr8:38570000-38595000	1	0
chr8:38645000-38670000	6	0
chr8:38780000-38805000	1	0
chr8:41375000-41415000	1	0
chr8:41540000-41580000	1	0
chr8:42035000-42075000	1	0
chr8:42125000-42150000	4	0
chr8:42890000-42915000	4	0
chr8:48690000-48715000	1	0
chr8:61965000-61990000	1	0
chr8:66540000-66565000	4	0
chr8:95970000-95995000	4	1	chr8_95960000_96000000;
chr8:96015000-96040000	4	0
chr8:96090000-96130000	6	1	chr8_96080000_96120000;
chr8:101430000-101455000	6	0
chr8:101490000-101530000	3	0
chr8:102645000-102670000	4	0
chr8:103230000-103270000	6	2	chr8_103200000_103240000; chr8_103240000_103280000;
chr8:103575000-103615000	6	0
chr8:103740000-103765000	1	0
chr8:118995000-119020000	4	0
chr8:123930000-123955000	1	0
chr8:124230000-124255000	4	0
chr8:125610000-125665000	4	0
chr8:126300000-126370000	4	1	chr8_126360000_126400000;
chr8:126405000-126490000	1	0
chr8:126510000-126535000	1	0
chr8:126645000-126670000	6	0
chr8:128745000-128770000	5	0
chr8:128805000-128845000	1	0
chr8:128880000-128905000	1	0
chr8:128925000-128950000	1	0
chr8:128970000-128995000	1	0
chr8:129030000-129055000	1	0
chr8:129075000-129100000	4	0
chr8:130980000-131005000	4	0
chr8:131070000-131095000	1	0
chr8:134490000-134530000	6	0
chr8:134580000-134620000	4	0
chr8:134670000-134695000	4	0
chr8:141450000-141475000	5	0
chr8:142020000-142060000	1	0
chr8:142170000-142195000	4	0
chr9:33205000-33230000	4	0
chr9:34630000-34655000	5	0
chr9:34975000-35000000	5	0
chr9:35035000-35060000	1	0
chr9:35605000-35630000	4	1	chr9_35600000_35640000;
chr9:35650000-35675000	5	0
chr9:35710000-35765000	5	0
chr9:36985000-37010000	6	0
chr9:37405000-37430000	3	0
chr9:37450000-37490000	5	1	chr9_37440000_37480000;
chr9:37495000-37535000	1	0
chr9:92020000-92045000	6	0
chr9:95410000-95435000	4	0
chr9:95485000-95510000	1	0
chr9:97870000-97895000	1	0
chr9:100795000-100835000	4	0
chr9:100855000-100895000	4	0
chr9:101065000-101090000	1	0
chr9:101920000-101945000	4	1	chr9_101920000_101960000;
chr9:112675000-112700000	6	0
chr9:112720000-112745000	6	1	chr9_112720000_112760000;
chr9:112900000-112925000	6	0
chr9:114760000-114800000	3	0
chr9:114835000-114860000	6	1	chr9_114840000_114880000;
chr9:114910000-114935000	1	1	chr9_114920000_114960000;
chr9:116125000-116150000	1	0
chr9:116245000-116300000	4	0
chr9:116335000-116360000	6	0
chr9:116380000-116405000	1	0
chr9:117370000-117395000	6	0
chr9:117415000-117440000	1	0
chr9:123640000-123665000	6	0
chr9:126085000-126125000	6	0
chr9:126895000-126920000	4	0
chr9:126955000-126995000	6	1	chr9_126960000_127000000;
chr9:127000000-127085000	6	1	chr9_126960000_127000000;
chr9:129850000-129890000	1	0
chr9:129955000-129995000	1	0
chr9:130195000-130265000	4	0
chr9:130660000-130685000	5	0
chr9:130690000-130715000	5	0
chr9:130780000-130835000	4	0
chr9:130855000-130880000	1	0
chr9:131080000-131105000	5	0
chr9:131575000-131600000	5	0
chr9:132370000-132395000	5	0
chr9:133955000-133980000	1	0
chr9:134135000-134160000	5	0
chr9:134570000-134625000	6	0
chr9:136025000-136050000	1	0
chrX:6995000-7020000	4	0
chrX:12905000-12930000	6	1	chrX_12880000_12920000;
chrX:13025000-13050000	6	2	chrX_13000000_13040000; chrX_13040000_13080000;
chrX:18395000-18420000	1	0
chrX:18890000-18915000	1	0
chrX:19865000-19890000	6	1	chrX_19880000_19920000;
chrX:39755000-39780000	1	0
chrX:40310000-40350000	1	0
chrX:41105000-41130000	1	0
chrX:47015000-47040000	1	0
chrX:47060000-47085000	4	0
chrX:47375000-47400000	1	0
chrX:48560000-48600000	1	0
chrX:48740000-48765000	1	0
chrX:48800000-48825000	4	0
chrX:53245000-53285000	1	0
chrX:53455000-53480000	1	0
chrX:53500000-53525000	1	0
chrX:64740000-64765000	1	0
chrX:64875000-64900000	1	0
chrX:64935000-64960000	1	0
chrX:70305000-70345000	4	0
chrX:70380000-70420000	4	0
chrX:118505000-118530000	1	0
chrX:118790000-118815000	1	0
chrX:118895000-118920000	1	0
chrX:128865000-128905000	1	0
chrX:130830000-130855000	4	0
chrX:130860000-130930000	6	0
chrX:149630000-149655000	1	0
chrX:152090000-152115000	1	0
chrX:152995000-153020000	1	0
chrX:153220000-153245000	5	0
chrX:153745000-153785000	1	0
Count	787
Total number of DSBs		110

## Sheet: ncRNA
The non-coding RNAs (ncRNA) overlapping with HCR regions
ID	Length	Strand	Coordinates
URS00009B9567	754834	+	chr14_21768828_22523662
URS00008B2E43	629281	+	chr14_21918256_22547537
URS00009B8A93	623115	+	chr14_21924431_22547546
URS00009B8F23	623094	+	chr14_21924452_22547546
URS00009BBBF4	623064	+	chr14_21924482_22547546
URS00009C5828	623063	+	chr14_21924483_22547546
URS00009B5303	623060	+	chr14_21924486_22547546
URS00008B5E66	614366	+	chr14_21918203_22532569
URS00009B4965	592336	+	chr5_88883329_89475665
URS0000A76C61	584251	+	chr5_88883330_89467581
URS0000A76E45	584251	+	chr5_88883330_89467581
URS0000A770D1	578273	+	chr5_88889308_89467581
URS0000A777C9	578273	+	chr5_88889308_89467581
URS0000A772C7	577968	+	chr5_88889613_89467581
URS0000A775A8	577968	+	chr5_88889613_89467581
URS00008B81F0	561005	+	chr5_88940446_89501451
URS00008BC936	557028	+	chr14_21990512_22547540
URS00008B9E32	549684	+	chr14_21997886_22547570
URS00008B8564	549595	+	chr14_21997943_22547538
URS00008BB319	549593	+	chr14_21997942_22547535
URS00008BF598	549593	+	chr14_21997942_22547535
URS00009B3C28	549573	+	chr14_21997968_22547541
URS00008BE527	549560	+	chr14_21997985_22547545
URS00008B2669	549550	+	chr14_21997996_22547546
URS00008BE649	549549	+	chr14_21997986_22547535
URS00008B55A0	549543	+	chr14_21998003_22547546
URS00008BC11D	549543	+	chr14_21998003_22547546
URS00008BC5FD	549537	+	chr14_21998001_22547538
URS00009BF292	549536	+	chr14_21998003_22547539
URS00008B7F21	549531	+	chr14_21998008_22547539
URS00009B19EF	549530	+	chr14_21998008_22547538
URS00008B9C6C	549525	+	chr14_21998003_22547528
URS00008B5A17	549513	+	chr14_21998033_22547546
URS00008BDE2C	527780	+	chr12_68266183_68793963
URS00009BCADE	479354	+	chr14_22040693_22520047
URS00009AFB49	476838	+	chr14_22070705_22547543
URS00009AFC4C	476562	+	chr14_22071014_22547576
URS00008C24AF	451063	+	chr8_12115782_12566845
URS00008BE0A0	447887	+	chr14_22070644_22518531
URS00008C04F8	389120	+	chr16_85165047_85554167
URS00009BFE08	383966	-	chr14_22163630_22547596
URS00008B407A	372073	+	chr8_12194772_12566845
URS000075C31F	337029	-	chr10_95753206_96090235
URS000039557B	337008	-	chr10_95753206_96090214
URS00008B5EDC	330321	-	chr5_68429363_68759684
URS00008B4FBA	321562	-	chr13_33355206_33676768
URS00009BEADF	321562	-	chr13_33355207_33676769
URS00009ACF21	317709	-	chr8_29498583_29816292
URS000054F0AD	316859	-	chr2_8007771_8324630
URS00008B4B59	306719	+	chr8_127794533_128101252
URS00008BE76A	306702	+	chr8_127794554_128101256
URS00008B8F1D	290010	-	chr8_127811246_128101256
URS00008B8E2E	278276	+	chr5_88940324_89218600
URS00008B27E9	252639	-	chr3_72120468_72373107
URS00009BD064	239757	-	chr3_72035520_72275277
URS00008B6B66	227606	+	chr7_130881199_131108805
URS00009BE4E0	218730	-	chr6_113623536_113842266
URS0000811C0D	218442	-	chr3_72061061_72279503
URS0000775C71	194403	-	chr13_40079106_40273509
URS0000114451	173447	-	chr3_72060797_72234244
URS00009B37C0	162116	-	chr9_36840559_37002675
URS00009BDB6E	162116	-	chr9_36840559_37002675
URS00008C0B01	149513	-	chr13_40194600_40344113
URS00008BCE1D	145923	+	chr8_127863715_128009638
URS00008BFA9E	145854	-	chr21_36130372_36276226
URS00009B5C87	145854	-	chr21_36130373_36276227
URS00008BC75F	143977	+	chr8_12480878_12624855
URS00008B2770	142591	-	chr2_64813734_64956325
URS00009ACFDE	138389	-	chr8_124590037_124728426
URS00008B271D	133872	-	chr13_40347134_40481006
URS00008BF4FD	133872	-	chr13_40347134_40481006
URS000075B46F	129832	+	chr8_12437013_12566845
URS00009BC63E	129728	+	chr8_12437117_12566845
URS00009BDCAC	128549	-	chr8_12537080_12665629
URS000075CA68	128532	-	chr8_12537079_12665611
URS00009B808D	128350	+	chr8_12437625_12565975
URS00008BCCA5	126870	+	chr6_87784860_87911730
URS00008C3B0F	124765	-	chr13_40796985_40921750
URS00009B9F4D	124765	-	chr13_40796985_40921750
URS00008B88B2	124122	-	chr10_78943326_79067448
URS00008B9BF2	124122	-	chr10_78943326_79067448
URS00008B210C	121276	-	chr2_8207143_8328419
URS00009BFC97	121119	+	chr1_201514657_201635776
URS00008C3EDE	118992	-	chrX_131711651_131830643
URS00008B599D	118694	+	chrX_131705608_131824302
URS00009B0806	114565	-	chr8_124589635_124704200
URS000075CC4C	113339	+	chr12_54353691_54467030
URS00008B8A6B	109489	+	chr21_33137371_33246860
URS00009BDEF1	109488	+	chr1_33128211_33237699
URS00008BD923	108466	+	chr8_22690150_22798616
URS00009B6D8F	102687	+	chr8_38728490_38831177
URS00009B3A24	97730	-	chr14_50007313_50105043
URS00008C2325	97160	-	chr8_12568470_12665630
URS00007BF131	96442	+	chr8_127794533_127890975
URS00009B1195	94233	-	chr3_133361769_133456002
URS00009C34BB	86677	+	chr21_36445732_36532409
URS00008BA7C4	84173	+	chr14_61570540_61654713
URS00007E1F98	84117	+	chr14_61570596_61654713
URS00007DD9DC	81088	+	chr8_127989184_128070272
URS00009B02D9	81049	-	chr3_133374728_133455777
URS00008B28E7	80522	+	chr14_65297079_65377601
URS00009ADEB2	80479	+	chr6_87785011_87865490
URS00008B2BA7	78929	-	chr6_43995723_44074652
URS00009B9C04	78929	-	chr6_43995724_44074653
URS00009AFC1A	77948	+	chr4_53659209_53737157
URS00008B7107	77540	+	chr8_127855148_127932688
URS00008BC0BF	77540	+	chr8_127855148_127932688
URS00009B8054	74929	+	chr7_130853721_130928650
URS00009B1963	74434	+	chr8_125466940_125541374
URS00009B94C2	74187	-	chr8_29673923_29748110
URS00008BF01A	74048	+	chr14_22473578_22547626
URS00008B3D48	73848	+	chr11_67074415_67148263
URS00008BCD1F	73375	+	chr6_157716058_157789433
URS00008B53E7	72880	+	chr13_30316360_30389240
URS00008BAAE5	71821	+	chr2_20529384_20601205
URS00009B278F	71246	+	chr1_110347116_110418362
URS00008BECDC	71021	-	chr11_118015772_118086793
URS00009AF17C	69413	-	chr1_25043708_25113121
URS00009B8C70	69101	+	chr6_6680309_6749410
URS00008B615E	68692	+	chr10_69270001_69338693
URS00009B2B7B	68407	-	chr17_49505658_49574065
URS00008B917C	67947	-	chr4_173453013_173520960
URS00009BA12E	67947	-	chr4_173453014_173520961
URS00008B203F	67356	-	chr10_110428840_110496196
URS000049B6C7	67347	-	chr10_110428840_110496187
URS00009C101A	66008	-	chrX_131689737_131755745
URS00008C3A31	63917	-	chr7_66528459_66592376
URS00009B12DE	63482	-	chr6_44011158_44074640
URS00008BE767	62622	-	chr6_137730200_137792822
URS00008C16AB	61060	-	chr7_66531316_66592376
URS00007BEB4D	60762	+	chr8_127794557_127855319
URS00008C2897	60316	+	chr6_60425351_60485667
URS000075A387	59244	+	chr14_24442953_24502197
URS00008C064F	59225	+	chr14_24442972_24502197
URS00009B5FA9	56998	-	chr21_36069643_36126641
URS00009C59F7	56182	-	chr2_60825133_60881315
URS00008BA7BF	55091	-	chr14_24171893_24226984
URS0000A76C89	54526	-	chr3_133436620_133491146
URS00008BBDFC	54196	+	chr13_23979810_24034006
URS00009BD5F1	54196	+	chr13_23979811_24034007
URS00008C3BF0	53970	-	chr10_119670718_119724688
URS00009B8A32	53970	-	chr10_119670719_119724689
URS0000764A9A	53421	+	chr12_50112197_50165618
URS000075C48A	52710	-	chr5_43014729_43067439
URS00009B8D26	52708	-	chr20_48835504_48888212
URS0000786753	52068	+	chr13_45341345_45393413
URS00009BF909	51769	-	chr2_60339607_60391376
URS00008BEDBB	51068	-	chr2_8243619_8294687
URS00009AF8AA	50256	+	chr19_17102418_17152674
URS00009B5579	50183	+	chr8_29748310_29798493
URS00008B5986	50166	+	chr8_29748325_29798491
URS00008B779D	50166	+	chr8_29748325_29798491
URS00000723FB	50165	+	chr8_29748325_29798490
URS0000605F93	50142	+	chr8_29748350_29798492
URS00001EA5C3	50138	+	chr13_45341345_45391483
URS00000AF8CD	50050	-	chr14_50039145_50089195
URS00009B75EF	50008	+	chr13_45341478_45391486
URS00008BBE17	49880	-	chr6_137730511_137780391
URS00008B3D51	49563	-	chr2_8245113_8294676
URS00009BAEFA	49437	-	chr8_127686344_127735781
URS00009B766B	48703	+	chr16_27313603_27362306
URS00008B2122	47624	-	chr8_127686343_127733967
URS00008B441F	47531	+	chr6_6659402_6706933
URS00009BC417	47530	-	chr13_99191027_99238557
URS00009AD20C	47092	-	chr7_66545299_66592391
URS00008C0E82	46775	-	chr7_66545601_66592376
URS00008B77AE	46186	-	chr2_8245113_8291299
URS00008C1B48	45430	-	chr2_91614572_91660002
URS00008BDF2C	44741	-	chr18_48995509_49040250
URS00008B843D	44563	-	chr6_137823670_137868233
URS000026016F	44558	-	chr6_137823675_137868233
URS00008C3EA6	44505	-	chr6_6694781_6739286
URS00008B97BE	44361	+	chr20_32509959_32554320
URS00008B4051	44131	+	chr8_100456237_100500368
URS00009BD45A	44030	+	chr8_12522811_12566841
URS00008BEA8B	43695	+	chr8_102686410_102730105
URS00009C3831	43015	-	chr21_36132800_36175815
URS00009BB4E1	42884	-	chr2_91617184_91660068
URS00008C30B7	42675	+	chr3_195672628_195715303
URS00008C3249	42358	-	chr2_91617617_91659975
URS0000141FB8	42289	-	chr20_32631652_32673941
URS00007E0F5A	42049	+	chr8_127890646_127932695
URS00009BB9DC	42022	+	chr7_74028158_74070180
URS00008BEB3D	41081	-	chr20_32632860_32673941
URS00009B310F	40906	+	chr11_73140791_73181697
URS00009B67CD	40848	+	chr11_73140849_73181697
URS00009C132B	40658	+	chr7_102363963_102404621
URS00009B045A	40656	-	chr22_36226867_36267523
URS00008BC899	40513	-	chr2_60840824_60881337
URS00008B7E94	40483	-	chrX_12902817_12943300
URS00009B3BBA	40208	-	chr2_91619733_91659941
URS00008C32F9	40182	-	chr2_91619769_91659951
URS00008C10E2	39904	-	chr9_128017535_128057439
URS00009AFFB6	39827	-	chr9_128017536_128057363
URS00009AF190	38939	-	chr7_66553468_66592407
URS00009BC6B8	38939	-	chr7_66553468_66592407
URS00009BDC48	38939	-	chr7_66553468_66592407
URS00008C111A	38810	-	chr7_66553566_66592376
URS00009BA82F	38645	-	chr5_151185422_151224067
URS00009AF380	38200	-	chrX_48698964_48737164
URS00009B7647	38200	-	chrX_48698964_48737164
URS00009B8716	37720	-	chr2_91617783_91655503
URS00009ADC01	37685	+	chr5_21459510_21497195
URS00009B2FD2	37294	-	chrX_119356302_119393596
URS00008B4E02	37262	+	chr13_45341408_45378670
URS00008BEA24	36638	+	chr20_37346155_37382793
URS00005A4FBF	36501	-	chr7_130876809_130913310
URS00008C2E2D	36372	-	chrX_131794271_131830643
URS00009C3955	36152	-	chr13_51767995_51804147
URS00008BA81C	36092	+	chr6_137824824_137860916
URS00009C2F16	35951	-	chr11_75489758_75525709
URS000075E2E9	35748	-	chr7_130877562_130913310
URS00008BC01C	35570	+	chr16_11189312_11224882
URS00008BD593	35353	-	chr1_9148397_9183750
URS00008BFB83	35162	-	chr14_76938037_76973199
URS00008B382B	34963	+	chr11_35086213_35121176
URS00008BF250	34880	-	chr10_78943326_78978206
URS00008B817D	34794	-	chr10_78943326_78978120
URS00008BBFD0	34794	-	chr10_78943326_78978120
URS00009AE0BE	34739	-	chr8_22984597_23019336
URS00009C2F30	34532	-	chr1_156466217_156500749
URS00008B5FBB	34518	+	chr15_40039286_40073804
URS00008B4386	34351	-	chr1_9168268_9202619
URS00008BFC7D	34042	+	chr6_37507348_37541390
URS00005381D8	34011	+	chr11_78139795_78173806
URS00009AD343	33590	+	chr13_45358143_45391733
URS00009C4B20	33560	+	chr7_66856926_66890486
URS00008C0D2E	33510	+	chr7_66511556_66545066
URS00009C0EF1	33389	+	chrX_53191797_53225186
URS00009AF56A	33036	+	chr11_35087868_35120904
URS00008BB759	32876	+	chr11_73148336_73181212
URS000075EE91	32571	-	chr14_50007313_50039884
URS00008BB242	32548	-	chr14_50007336_50039884
URS000075DF8D	32318	-	chr7_130880992_130913310
URS000075E630	32318	-	chr7_130880992_130913310
URS00009AFD32	32251	-	chr1_175160822_175193073
URS00008BBE9E	32017	-	chr7_104894628_104926645
URS00001A568A	31913	-	chr14_50007313_50039226
URS0000811790	31781	+	chr3_195708183_195739964
URS00009BDA17	31673	-	chr6_157291852_157323525
URS00008BF0F6	31644	-	chr6_113622845_113654489
URS00008B92C1	31131	+	chr14_95621004_95652135
URS00008B8164	31082	+	chr8_128070163_128101245
URS00008BB538	31070	+	chr8_128070157_128101227
URS00009B1D6E	30852	-	chrX_153735627_153766479
URS00008BE1C3	30607	-	chr2_64901840_64932447
URS00009B1CA8	30296	+	chr12_68809018_68839314
URS00009BC48A	29740	-	chr11_128615866_128645606
URS00008B8BE7	29652	-	chr20_47383038_47412690
URS00008BDC67	29576	+	chr8_128070322_128099898
URS00008B391E	29374	+	chr14_95663256_95692630
URS000075A51A	28993	+	chr3_177294442_177323435
URS00005DCDE5	28922	-	chr14_50010962_50039884
URS00008C3252	28799	+	chr8_27560274_27589073
URS0000775F21	28792	+	chr16_11196177_11224969
URS00008B577B	28655	-	chrX_131756611_131785266
URS00008BC327	28653	+	chr10_13991679_14020332
URS00008BBF3C	28348	+	chr15_40039353_40067701
URS00001E484B	28339	+	chr16_11196177_11224516
URS000037F255	28268	+	chr6_37507348_37535616
URS000075A00B	28198	+	chr15_40039311_40067509
URS000075DC42	28198	+	chr15_40039311_40067509
URS00009AE246	28116	+	chr11_76675080_76703196
URS000025AD04	27979	+	chr15_40039311_40067290
URS00009BA3F3	27979	+	chr15_40039312_40067291
URS00009B5D56	27707	+	chr1_110416071_110443778
URS00009AEFD9	27610	+	chr20_37289648_37317258
URS00009BE327	27610	+	chr20_37289648_37317258
URS00009BE738	27571	+	chr20_37289674_37317245
URS00008BCB93	27559	-	chr6_113621969_113649528
URS00009BF025	27344	-	chr20_47384984_47412328
URS00008116FA	27190	+	chr3_195681616_195708806
URS00009B6AA4	27134	+	chr11_46343956_46371090
URS00009BEFD0	26956	+	chr1_110416155_110443111
URS0000811C39	26778	+	chr3_195708286_195735064
URS00008B2A3D	26773	-	chr18_48994680_49021453
URS00008BF043	26751	+	chr15_40039301_40066052
URS000081181B	26709	+	chr3_195681616_195708325
URS00007E3C80	26540	-	chr6_113623535_113650075
URS00009AD4DD	26539	-	chr6_113623536_113650075
URS00009BC9D3	26524	+	chr11_6630604_6657128
URS00008B6ECE	26339	+	chr15_40039354_40065693
URS000077791A	26334	+	chr20_46364551_46390885
URS00009B2E15	26334	+	chr1_201507273_201533607
URS00008B5B15	26323	+	chr15_40039296_40065619
URS0000811FEA	26050	+	chr3_195708726_195734776
URS00009ADABF	26042	-	chr11_47383149_47409191
URS00008BF023	25902	+	chr15_40039547_40065449
URS00009B37A5	25473	+	chr8_100475676_100501149
URS0000811D71	25299	+	chr3_195708250_195733549
URS0000811AC0	25192	+	chr3_195708154_195733346
URS000081200E	25170	+	chr3_195708185_195733355
URS00008119FC	25158	+	chr3_195708154_195733312
URS0000811CBE	25106	+	chr3_195708154_195733260
URS0000811EB9	25090	+	chr3_195708154_195733244
URS0000811DDA	25028	+	chr3_195683773_195708801
URS0000811B4B	25018	+	chr3_195708178_195733196
URS00009BC75F	25006	+	chr5_172926551_172951557
URS0000811DED	24923	+	chr3_195708583_195733506
URS00009AE975	24897	-	chr14_22564912_22589809
URS00008B3DE7	24862	+	chr8_100475703_100500565
URS0000811EDF	24754	+	chr3_195683750_195708504
URS0000811FB0	24750	+	chr3_195683754_195708504
URS00009B043C	24695	+	chr20_46118274_46142969
URS00008B228F	24667	+	chr4_184826288_184850955
URS00009B94B5	24566	-	chr18_58672738_58697304
URS0000759D0F	24541	-	chr21_36131767_36156308
URS000075ACB3	24541	-	chr21_36131767_36156308
URS00009B4012	24540	-	chr21_36131768_36156308
URS0000812090	24512	+	chr3_195683833_195708345
URS00008B5972	24466	-	chr13_45347390_45371856
URS00009B0FD6	24298	-	chr14_22564903_22589201
URS00008C40E3	23912	-	chr9_37002663_37026575
URS00008BC796	23885	-	chr7_3094131_3118016
URS00009C0DA4	23885	-	chr7_3094132_3118017
URS00008B36AE	23854	+	chr7_130915880_130939734
URS00008B2EB8	23843	-	chr21_36132423_36156266
URS00008C1F7D	23827	-	chr1_16620845_16644672
URS00009BE62E	23544	-	chr21_36132773_36156317
URS00009B152B	23542	-	chr21_36132775_36156317
URS00009B687A	23528	-	chr21_36132789_36156317
URS00009BC734	23495	-	chr21_36132773_36156268
URS00008BD6FF	23396	+	chr7_66856984_66880380
URS000081204D	23390	+	chr1_160676371_160699761
URS000075EAAC	23377	+	chr3_195688498_195711875
URS00003B159E	23312	+	chr7_99013165_99036477
URS00008C328D	23266	-	chr2_91636683_91659949
URS00009BA394	23234	+	chr4_40307185_40330419
URS00008BBF94	23182	-	chr6_113626346_113649528
URS0000811E4C	23180	+	chr3_195701557_195724737
URS00008B96BF	23164	-	chr13_40450931_40474095
URS00009C51A4	23099	+	chr12_47706103_47729202
URS00009C046B	23043	+	chr12_47719251_47742294
URS00009AFBCA	22991	-	chr5_95835944_95858935
URS0000811C9B	22986	+	chr3_195685821_195708807
URS0000811ADF	22939	+	chr1_160676371_160699310
URS0000811C7F	22915	+	chr3_195685921_195708836
URS00008B458B	22869	+	chr15_40039304_40062173
URS00009BA545	22776	-	chr13_41230219_41252995
URS00008118E4	22657	+	chr1_160676371_160699028
URS00008C11C8	22645	-	chr2_91635240_91657885
URS00005FA6FF	22500	+	chr3_195689375_195711875
URS0000811C87	22486	+	chr3_195686315_195708801
URS00008C0809	22448	-	chr6_29726601_29749049
URS00008C1E96	22448	-	chr6_29726601_29749049
URS00008C152D	22335	-	chr7_66554588_66576923
URS00009BD322	22163	-	chr12_54369136_54391299
URS00009AE2AC	22115	-	chr10_110474344_110496459
URS00008BA9EA	22005	-	chr14_61556244_61578249
URS00009ADD27	21972	-	chr14_61556321_61578293
URS00008B2515	21948	+	chr4_184266327_184288275
URS00009C0815	21654	+	chr1_110416091_110437745
URS00009B677B	21489	-	chr10_110474974_110496463
URS00008BD148	21231	+	chr6_6692744_6713975
URS00009AFD9C	21231	+	chr6_6692745_6713976
URS00008C2805	21062	+	chr14_95650498_95671560
URS00009C3083	20949	-	chr5_126755538_126776487
URS00008BF0C9	20935	+	chr4_184826924_184847859
URS00008B618E	20929	+	chr6_6660442_6681371
URS00008BB2A4	20672	+	chr14_95651178_95671850
URS00004F32B3	20612	-	chr1_9182007_9202619
URS00008BFC1D	20602	+	chr9_37485962_37506564
URS00008BC12A	20592	+	chr9_37485962_37506554
URS00008B504C	20563	+	chr4_184830392_184850955
URS00009B510A	20544	+	chr16_66942712_66963256
URS00009B27EA	20323	+	chr17_78187377_78207700
URS00009C2126	20312	-	chr6_266037_286349
URS0000811C85	20286	+	chr3_195688521_195708807
URS0000811D10	20259	+	chr3_195688548_195708807
URS00008BB821	20220	+	chr8_23459160_23479380
URS0000475974	20218	+	chr3_195681279_195701497
URS0000811A20	20137	+	chr3_195688670_195708807
URS000081187A	20126	+	chr3_195688651_195708777
URS00009B4C04	20121	+	chr1_110417500_110437621
URS00009BFF14	20072	-	chr1_16593444_16613516
URS00009B7ADF	20053	+	chr1_110417579_110437632
URS0000811932	20050	+	chr3_195688756_195708806
URS0000811946	20049	+	chr3_195688758_195708807
URS0000811EED	20027	+	chr3_195688780_195708807
URS00008C2351	20027	+	chr15_74461265_74481292
URS00009B3C56	20027	+	chr15_74461265_74481292
URS00009AF55F	20000	+	chr15_74461266_74481266
URS00009B58B7	19995	+	chr13_110615534_110635529
URS00009AEE6B	19962	+	chr20_37297296_37317258
URS000033EA41	19955	+	chr15_74461336_74481291
URS00008BC061	19901	+	chr15_40045961_40065862
URS00009BB677	19829	-	chr9_113570191_113590020
URS00009B01C8	19807	+	chr20_37297449_37317256
URS00008C3968	19505	+	chr1_16607310_16626815
URS0000811C8A	19456	+	chr3_195689351_195708807
URS00008B80BC	19447	+	chr5_160468246_160487693
URS0000811A4E	19429	+	chr3_195689378_195708807
URS0000811AB3	19409	+	chr3_195689398_195708807
URS00009C1EDA	19313	-	chr13_40450936_40470249
URS00008C186D	19305	-	chr1_16625378_16644683
URS0000811CBA	19288	+	chr3_195689414_195708702
URS00001C68D8	19158	+	chr5_160468268_160487426
URS00009B821E	19158	+	chr5_160468269_160487427
URS00008B485C	19101	+	chr6_37516788_37535889
URS00008BE79E	19101	+	chr6_37516788_37535889
URS00009B4B9B	18972	-	chr1_16594544_16613516
URS00008B65EA	18882	-	chr13_99181842_99200724
URS00008B95D0	18882	-	chr13_99181842_99200724
URS00009B70C5	18853	+	chr21_33229997_33248850
URS00008BC1C6	18799	-	chr1_155045192_155063991
URS00008B9D31	18683	+	chr8_127976248_127994931
URS000001F3AA	18641	+	chr3_195677784_195696425
URS00008BDD76	18570	+	chr8_128082687_128101257
URS00008BD294	18436	+	chr6_44075055_44093491
URS00008BBF7D	18418	-	chr15_101090616_101109034
URS00009B9019	18418	-	chr15_101090617_101109035
URS00009BE50F	18244	+	chr9_35762175_35780419
URS00008B9054	18153	+	chr10_102438136_102456289
URS00009B8B5D	18032	+	chr20_37298761_37316793
URS00008B277F	17814	-	chr1_167709263_167727077
URS00008B917D	17689	+	chr15_40039311_40057000
URS00008BB014	17689	+	chr15_40039311_40057000
URS00008B6372	17687	-	chr3_159998174_160015861
URS00009C03A1	17663	+	chr15_40039335_40056998
URS000078041A	17651	+	chr15_40039349_40057000
URS00009C230F	17414	+	chr5_43122039_43139453
URS00008B5415	17359	-	chr14_61556321_61573680
URS00009B2BD4	17007	-	chrX_71181374_71198381
URS00008C3553	16989	+	chr7_66653365_66670354
URS00009B2D0E	16989	+	chr7_66653365_66670354
URS0000811C9C	16877	+	chr3_195708178_195725055
URS0000811F84	16860	+	chr3_195708162_195725022
URS00008B37B5	16721	+	chr8_128084521_128101242
URS00008B9E8B	16721	+	chr8_128084521_128101242
URS00008B7DD9	16704	+	chr9_127224611_127241315
URS00009BB11F	16704	+	chr9_127224612_127241316
URS0000811DD1	16698	+	chr3_195708178_195724876
URS0000811D69	16663	+	chr3_195708155_195724818
URS00008119BB	16646	+	chr3_195708154_195724800
URS0000811BFB	16613	+	chr3_195708154_195724767
URS00008B7C15	16605	-	chr3_129382834_129399439
URS00008C3712	16604	-	chr3_129382835_129399439
URS00008BAA47	16577	+	chr14_95663256_95679833
URS00009B5612	16577	+	chr14_95663256_95679833
URS00008118E2	16511	+	chr3_195708242_195724753
URS000077085D	16461	-	chr7_66526088_66542549
URS00008C12DC	16433	-	chr3_129383000_129399433
URS00009C49D4	16258	-	chr14_75053225_75069483
URS00008B757A	16193	+	chr2_19868854_19885047
URS00002B0638	16173	+	chr2_19868874_19885047
URS00009B3739	16155	+	chr1_110416091_110432246
URS00009C4929	16151	-	chr2_60840780_60856931
URS00008B9315	16150	+	chr6_113616698_113632848
URS0000811EF3	16147	+	chr3_195708154_195724301
URS00009BFE4D	16136	-	chr7_104895807_104911943
URS00009BCD52	16098	-	chr6_6694810_6710908
URS00009C3B32	16050	+	chr20_37301206_37317256
URS0000811B3F	15914	+	chr1_160670778_160686692
URS00008BFBCF	15904	-	chr8_42255338_42271242
URS0000811CD1	15869	+	chr1_160676371_160692240
URS00009B102F	15826	-	chr5_151742823_151758649
URS00009C2C18	15826	-	chr5_151742823_151758649
URS00009C0234	15815	+	chr1_110416091_110431906
URS0000811FF8	15727	+	chr3_195708657_195724384
URS00009B3DAB	15711	+	chr10_13991816_14007527
URS00009B554E	15643	+	chr1_110416063_110431706
URS00009C4F96	15635	-	chr9_114666437_114682072
URS00008B96B8	15604	+	chr15_59386754_59402358
URS00009ADA38	15594	-	chr8_42255332_42270926
URS000028B3E0	15592	-	chr8_42255328_42270920
URS00009BCFBF	15552	+	chr14_93138127_93153679
URS00008B998C	15521	+	chr1_32045331_32060852
URS00009B9025	15489	-	chr14_24216866_24232355
URS00008B2661	15485	+	chr8_41529237_41544722
URS00009B0378	15485	+	chr8_41529237_41544722
URS00008B4583	15469	+	chr14_50035548_50051017
URS0000811B4E	15457	+	chr3_195693350_195708807
URS00008B8049	15220	-	chr1_16591863_16607083
URS00009B36F6	15215	+	chr13_30153798_30169013
URS00008C402D	15187	-	chr2_20524990_20540177
URS00008BC67E	15130	+	chr13_30153713_30168843
URS0000811804	15104	+	chr3_195686303_195701407
URS00009B64AA	15056	+	chr7_66654546_66669602
URS00009C2A9B	14965	-	chr14_61555689_61570654
URS00008B767C	14914	-	chr2_20524982_20539896
URS000075ACF9	14912	-	chr21_36141396_36156308
URS00009B322B	14765	-	chr18_31542146_31556911
URS00008C2101	14741	+	chr18_58653443_58668184
URS00009B81B0	14714	-	chr7_104911916_104926630
URS00004C67E3	14663	+	chr3_195708154_195722817
URS00009B8226	14651	+	chr3_195681819_195696470
URS00008BFB46	14618	-	chr7_66527931_66542549
URS00009AD1A2	14576	+	chr12_56300698_56315274
URS00008B874F	14513	-	chr14_61556253_61570766
URS00009B45C2	14507	+	chr5_151752741_151767248
URS0000811BEB	14490	+	chr3_195708158_195722648
URS00008BE2ED	14486	+	chr7_150433654_150448140
URS00008BD106	14446	-	chr7_104912127_104926573
URS000021761A	14443	-	chr12_11541395_11555838
URS00009B5713	14429	-	chr4_184262778_184277207
URS00008B95E5	14410	-	chr14_61556285_61570695
URS00008B303B	14399	+	chr14_93997296_94011695
URS00008B7A65	14398	+	chr14_93997296_94011694
URS000075E385	14381	-	chr14_61556272_61570653
URS00008C02E6	14333	-	chr14_61556320_61570653
URS00009B7BF6	14302	-	chr19_50882096_50896398
URS00008C3FDE	14211	+	chr13_45369627_45383838
URS00008C1C78	14120	-	chr21_36132478_36146598
URS00008B3035	14084	+	chr11_115920261_115934345
URS00009B480B	13991	-	chr12_47865053_47879044
URS00008B38C3	13944	-	chr2_20526157_20540101
URS000075C16D	13922	-	chr14_61556272_61570194
URS00008B9FF5	13853	-	chr2_20526285_20540138
URS00008B3BE2	13758	+	chr15_64704516_64718274
URS00009BC471	13518	-	chr21_36132800_36146318
URS00008C3178	13258	-	chr9_128106048_128119306
URS00009BE0D5	13255	+	chr5_151753993_151767248
URS00009B4346	13233	+	chr17_45255028_45268261
URS00008BEDCF	13226	-	chr2_126632943_126646169
URS00009C4C29	13115	-	chr10_3873915_3887030
URS00009B89CE	13106	+	chr14_93987132_94000238
URS00008BB573	12979	-	chr1_205282111_205295090
URS00008C135B	12950	-	chr8_23006385_23019335
URS00009C1A07	12949	+	chr6_155244771_155257720
URS00008C1970	12943	-	chr21_43805820_43818763
URS00005198F0	12888	+	chr1_160670778_160683666
URS00008C26B8	12851	-	chr1_16618258_16631109
URS00009C186C	12851	-	chr1_16618258_16631109
URS00009C0848	12839	-	chr10_3874191_3887030
URS00008BEAAE	12733	+	chr5_95861786_95874519
URS00009C406E	12733	+	chr5_95861787_95874520
URS00008BA462	12655	+	chr1_201023931_201036586
URS0000351B7C	12516	-	chr12_6439001_6451517
URS00008B4FCE	12516	-	chr12_6439001_6451517
URS00008BB129	12514	-	chr12_6439001_6451515
URS00008BB92B	12514	-	chr12_6439001_6451515
URS00008BC510	12514	-	chr12_6439001_6451515
URS00008BB75E	12481	+	chr8_127982450_127994931
URS00008C0296	12469	+	chr15_40045957_40058426
URS00009BEE8C	12464	-	chr7_128850163_128862627
URS00008B64F4	12452	+	chrX_131724995_131737447
URS00009BE96E	12432	+	chr6_111982852_111995284
URS00002FD210	12406	-	chr12_6439161_6451567
URS00008C3ED8	12371	+	chr10_69057971_69070342
URS00009B3394	12371	+	chr10_69057972_69070343
URS0000811E2C	12307	+	chr3_195696502_195708809
URS000005822B	12263	-	chr12_6439239_6451502
URS00008B4E0D	12245	+	chr13_45366387_45378632
URS00009B47B3	12205	+	chr1_110418277_110430482
URS00009B9585	12148	+	chr15_74381458_74393606
URS00009BDBD7	12086	-	chr16_66933009_66945095
URS00009BD3E2	12085	+	chr1_160673347_160685432
URS00008BCA6B	12082	-	chr7_130929989_130942071
URS00004E4817	11925	-	chr7_100115214_100127139
URS00009C1AC0	11925	+	chr12_68808465_68820390
URS00008C3FAE	11923	+	chr3_195699951_195711874
URS00008C0285	11806	+	chr15_40424133_40435939
URS00008B5FF6	11771	+	chr14_95320233_95332004
URS00009B8F60	11722	-	chr10_119681644_119693366
URS00008C059E	11691	+	chr7_5513854_5525545
URS00009AEF07	11691	+	chr7_5513854_5525545
URS00009AE8D8	11688	+	chr7_5513855_5525543
URS00009B8872	11567	+	chr1_201025106_201036673
URS00002675B8	11553	+	chr3_195700321_195711874
URS0000783DAA	11528	+	chr12_50112254_50123782
URS00008B3CF4	11494	+	chr16_84565602_84577096
URS00009B5838	11460	+	chr10_84173831_84185291
URS000077C560	11452	+	chr15_74379083_74390535
URS00008BB7B8	11451	+	chr1_110407009_110418460
URS00008B4BBB	11404	-	chr6_6699713_6711117
URS00008BCE03	11356	+	chr14_95320166_95331522
URS00008B2460	11320	-	chr10_78944051_78955371
URS00008B9906	11268	-	chr14_50041643_50052911
URS00008BC692	11250	+	chr7_150433750_150445000
URS00009ADE8C	11210	+	chr9_128322852_128334062
URS00009BC512	11166	-	chr4_184844586_184855752
URS00009C395D	11110	+	chr10_102445185_102456295
URS00008BFB09	11011	-	chr5_10491707_10502718
URS00008C2445	11002	+	chr5_150431229_150442231
URS00008C1A05	10993	+	chr21_33875361_33886354
URS00009B380C	10964	+	chr9_128323105_128334069
URS00009BC35B	10961	-	chr7_104915669_104926630
URS00008BF575	10913	+	chr10_102450193_102461106
URS00009AE6D8	10890	-	chr7_44988769_44999659
URS00008B82B7	10887	-	chr5_10491866_10502753
URS00009AE669	10886	+	chr1_110407526_110418412
URS00008C2083	10868	-	chr18_31545439_31556307
URS00009B13DC	10848	-	chr18_31545842_31556690
URS00008B28AB	10834	+	chr10_102461413_102472247
URS00009AEDD3	10824	-	chr14_75053225_75064049
URS00008B358C	10813	+	chr8_94952500_94963313
URS000075C786	10746	+	chr10_124704028_124714774
URS000075D71F	10746	+	chr10_124704028_124714774
URS00009BCC8F	10740	-	chr7_2721824_2732564
URS00008B2484	10730	+	chr10_124704028_124714758
URS00008BEFE3	10730	+	chr10_124694018_124704748
URS0000811BBD	10709	+	chr3_195708178_195718887
URS0000811763	10690	+	chr3_195688426_195699116
URS00008B38FF	10687	+	chr17_78174273_78184960
URS00008B65A2	10661	-	chr2_19876890_19887551
URS00008B23D7	10614	+	chr14_76959557_76970171
URS00009BD2D9	10613	+	chr9_127492888_127503501
URS00008B764F	10608	+	chr9_127225286_127235894
URS00001595AA	10592	+	chr10_124703625_124714217
URS00009C5A4A	10562	-	chr14_50042343_50052905
URS00008BC990	10513	-	chr11_120940524_120951037
URS0000811BC0	10497	+	chr3_195708178_195718675
URS00008C025D	10471	+	chr14_95321051_95331522
URS00009BAA88	10444	+	chr1_110407918_110418362
URS00002B4714	10432	+	chr1_110407875_110418307
URS00009BEDBB	10418	-	chr6_137857287_137867705
URS00009C1E9C	10418	-	chr6_137857287_137867705
URS00008C027B	10396	-	chr1_234959666_234970062
URS00009B54E4	10353	-	chrX_131749057_131759410
URS00009BB40E	10333	-	chr11_120940707_120951040
URS00009C253E	10295	+	chr10_124703626_124713921
URS00008C037B	10280	+	chr14_93997270_94007550
URS00008BEE2E	10262	+	chr15_64884224_64894486
URS00008B4DBE	10257	+	chr12_68783705_68793962
URS00009C2B14	10248	+	chr8_43029693_43039941
URS00009BA431	10221	+	chr11_115932775_115942996
URS00009C5F07	10219	-	chr14_75569370_75579589
URS00008C0314	10204	+	chr14_95320199_95330403
URS00009AEFCC	10200	-	chr1_181095149_181105349
URS00008B8524	10199	-	chr4_184843346_184853545
URS00008B96F1	10196	+	chr14_95663256_95673452
URS00009B51D3	10185	-	chr6_35726762_35736947
URS00008B6CE0	10184	-	chr6_35726763_35736947
URS00008C25BD	10172	+	chr21_33875361_33885533
URS00008C3526	10149	-	chr21_36146092_36156241
URS00009C48A8	10145	-	chr1_181095149_181105294
URS00008C258F	10144	-	chr21_36146155_36156299
URS00009C11C1	10136	-	chr1_181095149_181105285
URS00009B53C1	10129	+	chr1_110416063_110426192
URS00009AF476	10117	+	chr6_30703068_30713185
URS000076305C	10112	-	chr9_128108581_128118693
URS0000019384	10111	-	chr6_137857593_137867704
URS00008B3CCF	10055	-	chr5_177370495_177380550
URS00008C3B7C	10050	-	chr1_16633095_16643145
URS0000109DBA	10045	+	chr12_47719158_47729203
URS00008B3AE5	10017	-	chr6_113622459_113632476
URS000081182F	9990	+	chr3_195708206_195718196
URS0000811DC7	9977	+	chr3_195689337_195699314
URS000075D11F	9956	-	chr4_86924894_86934850
URS0000787451	9855	+	chr3_195708154_195718009
URS00009B4443	9775	+	chr1_201401648_201411423
URS00008B4524	9764	+	chr1_9182188_9191952
URS00008BAF41	9706	+	chr14_95320314_95330020
URS0000811989	9691	+	chr3_195699083_195708774
URS00009BCAF5	9649	-	chr21_43800811_43810460
URS00009C3A8E	9643	+	chr17_78175352_78184995
URS00008B31DD	9640	+	chr7_66848496_66858136
URS0000811DF4	9602	+	chr3_195708178_195717780
URS0000811A07	9592	+	chr3_195708154_195717746
URS0000811D41	9585	+	chr3_195708154_195717739
URS00008116D1	9578	+	chr3_195708154_195717732
URS0000811F08	9547	+	chr3_195708178_195717725
URS00008B233F	9543	-	chr11_72803672_72813215
URS0000782E09	9535	+	chr13_51804297_51813832
URS0000811B21	9528	-	chr1_165890795_165900323
URS00008B8CBF	9487	-	chr10_97416422_97425909
URS00009B35BB	9372	+	chr16_30343233_30352605
URS00008B3887	9359	-	chr12_48801173_48810532
URS00009C378C	9353	-	chr16_3125529_3134882
URS00009BF445	9347	+	chr1_110416091_110425438
URS00009B855B	9327	+	chr1_9182213_9191540
URS00008B6080	9317	-	chr12_6439179_6448496
URS00008B7396	9317	-	chr12_6439179_6448496
URS00008BD055	9305	-	chr16_11627072_11636377
URS00008C33B8	9303	-	chr21_36141407_36150710
URS00008BD726	9300	+	chr16_3125529_3134829
URS00009B2A65	9295	-	chr13_40197759_40207054
URS00009B85F4	9277	+	chr14_95320369_95329646
URS00005810DD	9275	-	chr11_60841806_60851081
URS00009BB0C8	9246	+	chr12_6914450_6923696
URS00009AF3FF	9201	-	chr5_10493528_10502729
URS00008B5D9A	9198	-	chr6_113623199_113632397
URS00008B8D27	9187	+	chr13_51804159_51813346
URS00008B4638	9157	-	chr14_61556290_61565447
URS00009AEDF9	9148	-	chr11_35128885_35138033
URS00008B4112	9145	-	chr14_61556244_61565389
URS00008B9DEC	9145	-	chr14_61556244_61565389
URS00008BCA86	9120	-	chr7_104917453_104926573
URS0000325513	9070	-	chr7_104917560_104926630
URS00009B2990	9070	-	chr7_104917561_104926631
URS00008B945A	9044	-	chr18_46667822_46676866
URS00008BE015	8935	+	chr16_86018746_86027681
URS00009C3C08	8935	-	chr13_28014486_28023421
URS00008B6ABA	8934	+	chr16_86018747_86027681
URS00002F00D2	8923	+	chr13_51804297_51813220
URS00009AE219	8923	+	chr13_51804298_51813221
URS00009C3A61	8923	+	chr13_51804298_51813221
URS00009C40AD	8902	-	chr20_57384161_57393063
URS00008BDD92	8854	+	chr3_195699951_195708805
URS00008B31F6	8850	-	chr6_36839774_36848624
URS00008B6611	8825	+	chr3_195700763_195709588
URS0000811D43	8816	+	chr3_195708154_195716970
URS00009AFDD1	8813	-	chr6_137730171_137738984
URS00008C3323	8809	+	chr12_6663260_6672069
URS00009B67EE	8759	-	chr10_70137981_70146740
URS00009C2780	8759	-	chr10_70137981_70146740
URS00009C4747	8759	-	chr10_70137981_70146740
URS00009ADC77	8747	+	chr6_159107307_159116054
URS00009C214F	8744	-	chr16_3115824_3124568
URS0000788912	8726	+	chr1_160676360_160685086
URS00008C333E	8675	+	chr2_19868860_19877535
URS00005C64E8	8673	+	chr13_45369959_45378632
URS00008116F2	8657	+	chr3_195708154_195716811
URS00008B451E	8649	+	chr8_100492450_100501099
URS00009B9C2A	8649	+	chr11_76655218_76663867
URS00009B7C7E	8639	+	chr10_97334565_97343204
URS00009B34AC	8610	+	chr16_86018714_86027324
URS00009B7649	8610	+	chr16_86018714_86027324
URS00008BF714	8594	+	chr14_95663256_95671850
URS00003AFD3D	8565	-	chr16_3116042_3124607
URS000016F3FD	8533	+	chr2_19868860_19877393
URS00008117D6	8520	+	chr3_195708154_195716674
URS00008B6E5E	8520	-	chr7_104911900_104920420
URS000081182B	8519	+	chr3_195708154_195716673
URS000081186E	8516	+	chr3_195708154_195716670
URS00008BFB3B	8482	+	chr7_130913464_130921946
URS00008119ED	8468	+	chr3_195708178_195716646
URS0000811BA2	8467	+	chr3_195708178_195716645
URS00009B2561	8461	+	chr1_110407628_110416089
URS00009B77AF	8450	+	chr4_184265625_184274075
URS0000811F03	8446	+	chr3_195708178_195716624
URS00008B975E	8415	-	chr6_277864_286279
URS00008B4F18	8384	-	chr5_10493264_10501648
URS0000811883	8368	+	chr3_195688111_195696479
URS00008C074F	8357	+	chr1_9183499_9191856
URS00008BD462	8284	-	chr3_129391155_129399439
URS00008BD36F	8276	-	chr7_74280972_74289248
URS00008B597A	8253	+	chr15_40059365_40067618
URS00008B3787	8243	-	chr7_104926449_104934692
URS00009C2E68	8241	-	chr1_16618258_16626499
URS00008B5E86	8197	+	chr6_159107306_159115503
URS000076D7ED	8174	+	chr3_195688367_195696541
URS00009C1358	8160	-	chr10_89334516_89342676
URS00008BB039	8151	-	chr5_10493294_10501445
URS00008B96F7	8144	-	chr9_128110534_128118678
URS00009BDC79	8123	+	chr9_127495374_127503497
URS00008BC819	8099	+	chr6_111982866_111990965
URS00008BC577	8067	-	chr7_66584377_66592444
URS00009BA56E	7989	+	chr11_65014193_65022182
URS00009C3520	7977	+	chr1_201035097_201043074
URS00009BF902	7961	-	chr6_278125_286086
URS00008B2EA0	7952	+	chr8_23486974_23494926
URS00009B0047	7952	+	chr5_42992952_43000904
URS0000811DAE	7943	+	chr1_160676371_160684314
URS0000759C29	7935	-	chr5_42985398_42993333
URS00008C0E8D	7932	-	chr5_42985401_42993333
URS00008C1423	7932	-	chr5_42985400_42993332
URS00008BADCC	7900	+	chr5_95852232_95860132
URS00008C152B	7878	+	chr21_44245003_44252881
URS00009B6843	7872	-	chr9_127214036_127221908
URS00008C3E79	7855	-	chr5_42985606_42993461
URS00008B7D3C	7834	+	chrX_131713549_131721383
URS00008B359B	7814	+	chr7_130926014_130933828
URS00009B2C93	7808	+	chr1_156729143_156736951
URS00009B6397	7783	+	chr1_110416095_110423878
URS00000DCE31	7752	-	chr13_40452657_40460409
URS00009BF5C0	7735	-	chr13_30151887_30159622
URS00009B9649	7731	-	chr1_234973028_234980759
URS00008BBC0C	7720	+	chr1_181174484_181182204
URS00008B5B7B	7671	-	chr16_68256172_68263843
URS00008BF0CF	7657	-	chr1_234973027_234980684
URS00008B46A9	7653	-	chr11_35128884_35136537
URS0000782BB7	7637	+	chr3_195701123_195708760
URS00005466D6	7598	-	chr1_149018671_149026269
URS00009BCCC0	7591	-	chrX_131787015_131794606
URS00009BEBCB	7539	-	chr1_16618261_16625800
URS00008B20F9	7506	+	chr6_37554127_37561633
URS00008B3F45	7470	+	chr8_94980724_94988194
URS00008B85ED	7454	-	chr9_128049982_128057436
URS00009C0935	7439	+	chr13_30803207_30810646
URS00008BC1D8	7417	-	chr4_78768483_78775900
URS00009B1A2B	7371	+	chr6_33186830_33194201
URS0000811F2D	7368	+	chr3_195701439_195708807
URS00009C46DB	7336	+	chr1_110411020_110418356
URS00008B2361	7288	+	chr6_137853628_137860916
URS00008B84BE	7279	+	chr10_11673228_11680507
URS00009AF03F	7279	-	chr7_44992295_44999574
URS00008B60D2	7241	+	chr8_95076085_95083326
URS00008BA94E	7238	-	chr6_29741731_29748969
URS000013FF0F	7170	+	chr3_195701639_195708809
URS0000811C16	7129	+	chr3_195689425_195696554
URS00008B89DD	7125	-	chr7_104919491_104926616
URS00008C1520	7087	-	chr19_50882098_50889185
URS00008BB282	7074	-	chr9_128112769_128119843
URS00008B9411	7044	+	chr13_51806782_51813826
URS00008C05BF	7044	+	chr13_51806782_51813826
URS00008C3501	7035	-	chr21_43805472_43812507
URS00009C415E	6969	-	chr11_60835997_60842966
URS00008B45FF	6966	+	chr7_130914970_130921936
URS00009B915F	6953	+	chr10_78033760_78040713
URS00008B788F	6943	-	chr7_3094131_3101074
URS00008B3CFC	6917	+	chr7_44988542_44995459
URS00009BCB38	6911	-	chr7_44992664_44999575
URS00008B9F16	6881	+	chr15_40039270_40046151
URS00008B790E	6866	+	chr7_138002315_138009181
URS00009ADD10	6822	-	chr8_8291440_8298262
URS00009B4104	6822	-	chr8_8291440_8298262
URS00009C4BBE	6797	-	chr3_72657448_72664245
URS00007D949C	6788	+	chr5_95852232_95859020
URS00008B7A82	6736	-	chr6_36841735_36848471
URS00008BBF55	6732	+	chr12_52037179_52043911
URS00009C5483	6659	-	chr6_6680330_6686989
URS00009BC6EF	6644	-	chr9_128111173_128117817
URS00008B3F9D	6638	+	chr12_55829608_55836246
URS00008BFE8D	6638	+	chr12_55829608_55836246
URS00008C31F0	6638	+	chr12_55829608_55836246
URS00009AF9FC	6638	+	chr12_55829608_55836246
URS00008BD488	6609	-	chr1_156501784_156508393
URS00008BBB00	6607	-	chr3_195712565_195719172
URS00008C2A61	6599	+	chr3_195705257_195711856
URS00008B9458	6546	+	chr14_76959675_76966221
URS00008BD0F5	6532	+	chr15_40059531_40066063
URS00008B45D2	6513	-	chr16_3128348_3134861
URS00008BE73C	6492	+	chr14_95664101_95670593
URS00008B6618	6476	+	chr10_102449817_102456293
URS00008B8733	6476	+	chr10_102449817_102456293
URS00008BD3FF	6469	+	chr10_102449820_102456289
URS00008B85AB	6439	+	chr17_45262191_45268630
URS00009B37EB	6429	-	chr1_202154186_202160615
URS00008B4246	6421	-	chr1_181096638_181103059
URS00008B3AA7	6418	-	chr9_114656309_114662727
URS00008C1702	6418	+	chr9_114656309_114662727
URS00008B3828	6416	-	chr9_114656234_114662650
URS00008BADA8	6402	+	chr10_3858396_3864798
URS00008B5C04	6399	+	chr1_110412059_110418458
URS00008B5A77	6378	+	chr6_143517881_143524259
URS00008BB0CD	6347	-	chr10_3874084_3880431
URS00008B6BF2	6343	+	chr7_130915747_130922090
URS00009B1633	6312	+	chr2_196257893_196264205
URS00008BAC3E	6287	+	chr14_95664101_95670388
URS00008B878E	6228	+	chr13_45374934_45381162
URS00009C06AD	6214	+	chr6_111984571_111990785
URS00004DFBCB	6210	-	chr16_3128672_3134882
URS00008C400E	6197	-	chr7_44992295_44998492
URS00008BC3BB	6175	+	chr1_25041173_25047348
URS00008BAD80	6166	+	chr10_102450133_102456299
URS00008B4274	6109	-	chr10_78943326_78949435
URS00008C1F31	6084	-	chr9_128106047_128112131
URS00002AB5FA	6072	+	chr17_45262191_45268263
URS00009C3E11	6070	-	chr9_114656305_114662375
URS00009BF318	6066	-	chr21_36132802_36138868
URS00008BDE45	6002	-	chr5_43013599_43019601
URS00008BD659	5996	+	chr10_102449677_102455673
URS00009B98AC	5973	-	chr1_155045192_155051165
URS00008BE310	5968	+	chr4_184844987_184850955
URS00008C3647	5967	-	chr6_6694667_6700634
URS00008B48E2	5955	+	chr15_40059494_40065449
URS00008C309B	5948	-	chr1_155045217_155051165
URS00009BAB94	5946	+	chr6_155248092_155254038
URS00008BAEE9	5941	-	chr11_128615865_128621806
URS0000319D13	5939	-	chr11_128615867_128621806
URS00008B5318	5914	-	chr2_20534187_20540101
URS00008BC458	5914	-	chr2_20534187_20540101
URS00008B521E	5908	+	chr12_55830372_55836280
URS00008BB4B0	5908	+	chr12_55830372_55836280
URS00008BB61F	5908	+	chr5_95844150_95850058
URS00008BD508	5908	+	chr5_95844150_95850058
URS00009C580A	5881	+	chr10_102449837_102455718
URS00008BDA04	5864	-	chr5_68439095_68444959
URS00008B23F5	5849	+	chr11_115923641_115929490
URS00008B331D	5849	+	chr11_115923641_115929490
URS00008C14DA	5840	-	chr6_6694810_6700650
URS00008B4937	5827	-	chr13_45374244_45380071
URS00008BD02B	5812	-	chr3_129393607_129399419
URS00008B27BB	5804	-	chr3_129393635_129399439
URS00008BB95B	5793	-	chr5_42985453_42991246
URS00008BFA13	5793	-	chr21_43804704_43810497
URS00009B48DC	5788	+	chr14_76959637_76965425
URS00009AD98C	5732	-	chr6_6694810_6700542
URS00009C51C5	5727	+	chr8_23486949_23492676
URS00009C33BD	5720	+	chr8_22089159_22094879
URS00008BBD72	5694	+	chr10_97413876_97419570
URS00009C3553	5693	-	chr6_6694795_6700488
URS00008BC682	5679	+	chr13_40529442_40535121
URS00008B8A11	5667	-	chr16_3129192_3134859
URS00009B7997	5664	-	chr21_36132800_36138464
URS000075AADB	5663	-	chr10_103511779_103517442
URS00009BBFEF	5662	-	chr10_103511780_103517442
URS00009BC0E8	5642	+	chr16_11196259_11201901
URS00009B8A02	5632	+	chr16_30355964_30361596
URS00008BC245	5628	+	chr1_180895110_180900738
URS00008BB79E	5618	-	chr4_184271710_184277328
URS00009BD464	5618	-	chr4_184271711_184277329
URS00009B66ED	5609	-	chr1_180269654_180275263
URS00008B4B30	5582	+	chr8_27591958_27597540
URS00008B9593	5582	+	chr8_27591958_27597540
URS00009AFA74	5582	+	chr8_27591958_27597540
URS00008B73A5	5581	-	chr4_184271710_184277291
URS00008BC804	5551	+	chr12_55830689_55836240
URS00008C1007	5551	+	chr12_55830689_55836240
URS00009BC706	5546	+	chr1_110416092_110421638
URS00009BC2F4	5525	-	chr5_150444231_150449756
URS000039C1A2	5516	-	chrX_12902817_12908333
URS00008BAB61	5505	+	chr12_55830725_55836230
URS00009AD4C8	5499	-	chr4_78768526_78774025
URS00008BAB5C	5493	-	chr14_75064035_75069528
URS00008B8CDC	5484	+	chr10_102450805_102456289
URS00007D66F1	5465	+	chr7_128866579_128872044
URS00008BEFCE	5456	-	chr16_3129384_3134840
URS00008C3BCE	5452	-	chr1_11726411_11731863
URS00008BA3D6	5418	+	chr1_110412993_110418411
URS00008C3EDA	5400	-	chr7_44982590_44987990
URS00008B8FB5	5391	-	chr9_114666439_114671830
URS00009B700B	5384	+	chr12_49759308_49764692
URS00008C31B4	5380	-	chr1_155045821_155051201
URS00003FE235	5339	+	chr1_110412935_110418274
URS00009AEF4B	5335	-	chr9_127894302_127899637
URS00008C041B	5329	+	chr10_102450554_102455883
URS00003A0A74	5313	-	chr9_114666436_114671749
URS00008BB9C1	5313	-	chr1_201455642_201460955
URS00009C4DE4	5313	+	chr12_55830929_55836242
URS00008B80CC	5310	+	chr10_102450986_102456296
URS00009BEBEF	5307	+	chr2_20531928_20537235
URS00008C0EE7	5304	-	chr10_75103902_75109206
URS00009B4901	5285	+	chr21_41362021_41367306
URS00009BDF16	5285	-	chr16_68259145_68264430
URS00008B75C4	5265	-	chr7_100388665_100393930
URS00009ADC9F	5184	+	chr1_16645196_16650380
URS00008B9DD2	5174	+	chr8_22674541_22679715
URS00008C3E63	5174	+	chr12_55831106_55836280
URS00009C4955	5160	+	chr6_37556487_37561647
URS00008BFE5D	5155	-	chr7_2717833_2722988
URS00009C340A	5155	-	chr7_2717834_2722989
URS00008B38F5	5141	-	chr11_128616675_128621816
URS00008B6B07	5138	-	chr16_3110460_3115598
URS00009B3568	5133	+	chr11_72700475_72705608
URS00009B7C6B	5130	-	chr1_16608409_16613539
URS00009B1159	5125	+	chr6_37566499_37571624
URS00008B7E6B	5112	-	chr6_113627285_113632397
URS000054C1AB	5107	-	chr10_100980507_100985614
URS00009AE50D	5088	-	chr7_66831708_66836796
URS00008B5534	5077	-	chr21_43805522_43810599
URS00009B18E5	5069	+	chr10_102450662_102455731
URS00004E349B	5068	-	chr8_42266129_42271197
URS00008BA2E2	5058	-	chr9_114666439_114671497
URS00008B4D39	5047	+	chr8_127926109_127931156
URS00009B52F6	5047	+	chr8_127926110_127931157
URS00009BF3CC	5036	+	chr6_30720380_30725416
URS00008B4B67	5012	-	chr6_113622667_113627679
URS00008B23BA	4985	+	chr3_195147871_195152856
URS00008B57B0	4985	+	chr3_195147871_195152856
URS00009B5B9A	4945	-	chr7_66839902_66844847
URS00008BD9D4	4940	-	chr6_137865387_137870327
URS00002E5C3B	4919	+	chr3_195147871_195152790
URS00009B11B6	4919	+	chr3_195147872_195152791
URS000075B637	4914	-	chr5_43014729_43019643
URS00008B21F9	4897	-	chr5_151746816_151751713
URS00009BC0E7	4893	+	chr4_10004833_10009726
URS00008B5B7E	4872	-	chr15_90273001_90277873
URS00009B0F16	4867	+	chr8_27593122_27597989
URS00008C2DD2	4849	+	chr15_74461300_74466149
URS00009B1036	4849	+	chr15_74461300_74466149
URS00008C2C3D	4846	-	chr10_84167230_84172076
URS00009B1DB0	4843	+	chr1_201023950_201028793
URS00009AED01	4818	-	chr13_49614978_49619796
URS00008C3D2C	4810	+	chr18_59053132_59057942
URS00002F7CA4	4804	-	chr1_165895879_165900683
URS00008BA8D6	4790	+	chr9_37505590_37510380
URS00008C0A6E	4785	+	chr15_74461326_74466111
URS00008BB16F	4780	+	chr9_131283458_131288238
URS00009C1898	4771	+	chr12_6766178_6770949
URS00009B93D3	4760	+	chr20_32536725_32541485
URS00009BCE4B	4755	-	chr11_120261292_120266047
URS00008B9FED	4754	-	chr7_44994859_44999613
URS00008B97BB	4715	+	chr10_80432398_80437113
URS000075E81D	4687	-	chr14_75574901_75579588
URS00008B7EEB	4679	+	chrX_18890296_18894975
URS0000100092	4677	+	chr12_6663260_6667937
URS00009B39EA	4672	+	chr1_155058089_155062761
URS00009B0D60	4666	+	chr7_44574825_44579491
URS00009C530C	4663	-	chr8_41540382_41545045
URS00008C04B0	4640	-	chr6_113622900_113627540
URS00008B6040	4596	+	chr10_102451026_102455622
URS00008C03A1	4583	+	chr18_3593738_3598321
URS00008BF41A	4579	-	chr12_6439179_6443758
URS00008B9A7F	4578	+	chr12_55830799_55835377
URS00009C1781	4577	+	chr5_150549693_150554270
URS00007C7E31	4574	+	chr14_93939555_93944129
URS0000217CE8	4573	-	chr21_43805758_43810331
URS00004B7929	4572	+	chr3_195147891_195152463
URS00009C56D5	4571	+	chr12_6766377_6770948
URS00009C2B03	4554	+	chr12_6766387_6770941
URS00008BB9CE	4548	-	chr13_99196372_99200920
URS00008C19FC	4522	+	chr1_16620415_16624937
URS00007C1784	4499	+	chr4_146224557_146229056
URS00009B9F52	4498	+	chrX_65736906_65741404
URS00008BFB1B	4476	-	chr1_165895879_165900355
URS00008B58C1	4470	+	chrX_131789379_131793849
URS00008C10EA	4434	-	chr1_16630848_16635282
URS00008BFB38	4393	+	chr9_92670363_92674756
URS00008C1CD5	4390	-	chr5_43014421_43018811
URS00008B41B9	4388	+	chr20_32537083_32541471
URS00008B7182	4388	+	chr20_32537083_32541471
URS000075CEB7	4381	-	chr13_99196374_99200755
URS00009BCE72	4365	+	chr12_6766574_6770939
URS00008B77DB	4364	-	chr8_100428275_100432639
URS00008BBDC0	4364	-	chr4_184289843_184294207
URS00009B2A84	4346	+	chr11_76190726_76195072
URS00008BAB5D	4345	-	chr9_128114439_128118784
URS00008C3638	4335	+	chr12_55831917_55836252
URS00000353E2	4333	-	chr13_99196377_99200710
URS0000311E28	4333	-	chr13_99196377_99200710
URS00009AEA31	4307	+	chr11_115919574_115923881
URS00008B3F08	4300	-	chr1_154951637_154955937
URS00009C2A7E	4300	+	chr8_27593182_27597482
URS00009B4196	4278	-	chr5_10679262_10683540
URS00009BC8A7	4274	-	chr18_48688377_48692651
URS00009BB70E	4265	-	chr16_31131441_31135706
URS00009AF96A	4259	+	chr12_6766685_6770944
URS00008B282A	4253	-	chr21_42362282_42366535
URS00008BAF11	4229	-	chr6_44069088_44073317
URS00008BC4F5	4226	+	chr5_95858804_95863030
URS00009AD07F	4222	-	chr21_43814326_43818548
URS00009BF273	4213	-	chr12_55725447_55729660
URS00009C1147	4213	-	chr12_55725447_55729660
URS00009C1AC8	4213	-	chr12_55725447_55729660
URS0000A76F69	4204	-	chr5_10504990_10509194
URS00009BC0C1	4201	+	chrX_18890297_18894498
URS00008B5014	4181	-	chr18_48688315_48692496
URS000075DEE8	4180	+	chr2_196260024_196264204
URS00009BA5FF	4180	+	chr2_196260025_196264205
URS00008B4384	4162	+	chr1_201399604_201403766
URS00009BE09B	4152	-	chr16_31131440_31135592
URS00008C2BD0	4146	+	chr14_95650501_95654647
URS00008B41BA	4099	-	chr9_37405229_37409328
URS000018B8B2	4097	+	chr1_110412177_110416274
URS000075B6A7	4082	-	chr5_43014729_43018811
URS00005CC015	4077	-	chr5_43014734_43018811
URS00008BD8DB	4077	+	chr5_95844048_95848125
URS00008BA303	4071	-	chr1_155045240_155049311
URS00009BA832	4056	-	chr1_206928524_206932580
URS00009BFF08	4054	-	chr5_68430428_68434482
URS00008C0F45	4050	+	chr1_16646369_16650419
URS000000F6A3	4039	+	chrX_18890296_18894335
URS00008B6A87	4039	-	chr12_6446946_6450985
URS00009AEF6C	4039	+	chr6_44073914_44077953
URS00008C3361	4021	+	chr15_40906298_40910319
URS00008BB15D	3998	-	chr7_74040948_74044946
URS00009BAE5E	3976	+	chr21_36060433_36064409
URS0000811988	3969	+	chr3_195708154_195712123
URS00008B526C	3959	+	chr7_66851873_66855832
URS00009C0DC3	3935	-	chr13_45337220_45341155
URS00009B08E4	3931	-	chr1_109539907_109543838
URS00009BBEFA	3901	-	chr4_184289808_184293709
URS000044B306	3899	-	chr12_6447616_6451515
URS00009AF816	3893	+	chr12_53295553_53299446
URS00008BC2F9	3886	-	chr12_6447629_6451515
URS00008B3371	3869	-	chr6_6683118_6686987
URS00009BC662	3860	+	chr6_110958649_110962509
URS00009B0581	3858	-	chr2_112641833_112645691
URS00008BD3B0	3834	-	chr18_48688315_48692149
URS00008B4B07	3833	-	chr3_195713845_195717678
URS00008BD96B	3820	+	chr18_58788711_58792531
URS00009C2427	3805	-	chr8_100428835_100432640
URS00008B726A	3796	-	chr2_112641933_112645729
URS00008B48BC	3795	+	chr3_195715440_195719235
URS00009C1B34	3795	-	chr1_206768640_206772435
URS00009C510A	3779	-	chr16_27441555_27445334
URS00008C1E0D	3777	-	chr9_34985501_34989278
URS00008B6533	3772	-	chr16_3125881_3129653
URS00003BA7EC	3770	-	chr16_3125529_3129299
URS00009BC458	3770	+	chr6_30721646_30725416
URS000031F92C	3761	-	chr12_6447773_6451534
URS00009BDD77	3747	-	chrX_48894000_48897747
URS00008BA34E	3741	+	chr1_153992206_153995947
URS00008BDAB5	3727	+	chr1_11722130_11725857
URS00008B63A8	3717	-	chr9_112033925_112037642
URS00008BC8B3	3714	-	chr5_10652211_10655925
URS00009B4684	3714	+	chr8_140464851_140468565
URS0000811BD1	3697	+	chr3_195708178_195711875
URS00009C3FCF	3684	+	chr1_16613644_16617328
URS00008B2F0A	3682	+	chr8_140464882_140468564
URS00008BCF9C	3682	+	chr8_140464882_140468564
URS00008C07CB	3649	-	chr7_3097405_3101054
URS00008BD2FB	3648	-	chr7_3097406_3101054
URS00008B595C	3632	-	chr7_44983028_44986660
URS0000420B4F	3623	-	chr10_103511779_103515402
URS00009B2D89	3623	-	chrX_71122833_71126456
URS00008B21CF	3620	-	chr13_49636506_49640126
URS0000811C2E	3618	+	chr3_195708154_195711772
URS0000811C7B	3615	+	chr3_195708178_195711793
URS0000811FD2	3603	+	chr3_195708178_195711781
URS0000551470	3596	+	chr5_10654220_10657816
URS00008B2FD6	3590	+	chr10_75196494_75200084
URS0000289248	3585	-	chr6_155253139_155256724
URS00008C1741	3582	+	chr12_55832693_55836275
URS00008BB575	3554	+	chr12_55832725_55836279
URS00008B3A5C	3537	+	chr14_24210459_24213996
URS00007801E4	3526	+	chr15_40906811_40910337
URS00003A5991	3522	-	chr12_6447990_6451512
URS00009C1DBE	3517	+	chr6_6808699_6812216
URS00008B92B0	3505	-	chr12_48784576_48788081
URS00009AEE40	3500	+	chr11_65018680_65022180
URS00008BB203	3494	+	chr18_3604970_3608464
URS00008B60DE	3488	+	chr7_44995029_44998517
URS00009AF2A9	3488	-	chr9_128090970_128094458
URS00009AF7FB	3480	+	chr1_155052696_155056176
URS00008B4305	3474	-	chr5_10486436_10489910
URS00008C0989	3459	-	chr3_129396196_129399655
URS00008B32E0	3441	+	chr1_33128092_33131533
URS00008C0620	3440	+	chr5_150451750_150455190
URS00008B8757	3436	+	chr8_140463484_140466920
URS00009B5E95	3406	+	chr9_113619229_113622635
URS00009BA5FA	3402	-	chr2_60840816_60844218
URS00008C328F	3399	+	chr12_55832847_55836246
URS00008C0A44	3375	-	chr8_100427592_100430967
URS00008B9751	3352	-	chr16_3128829_3132181
URS00009BE2B3	3344	-	chr1_153974303_153977647
URS00008B4B6E	3333	+	chr8_41545331_41548664
URS00009AF296	3309	-	chr8_133566990_133570299
URS0000193489	3272	+	chr3_195708603_195711875
URS00008B7CF9	3272	-	chr8_125407502_125410774
URS00008BB280	3272	-	chr16_3128877_3132149
URS0000761A67	3271	-	chr13_110613082_110616353
URS00009B4E16	3270	+	chr9_128322279_128325549
URS00009C4E3A	3264	+	chr5_95856869_95860133
URS00008BB23B	3263	+	chr10_14003085_14006348
URS00009AE9D5	3244	-	chr10_71816299_71819543
URS00009B43B8	3220	-	chr8_125348197_125351417
URS00007659C9	3218	-	chr1_149006309_149009527
URS00008B597E	3216	+	chr14_95652068_95655284
URS00005E48E0	3209	-	chr16_3128833_3132042
URS00008B6694	3202	+	chr1_9182400_9185602
URS00008B7596	3202	-	chr6_37543553_37546755
URS00009B01E7	3202	+	chr18_3594169_3597371
URS00008BFC17	3194	+	chr14_95331263_95334457
URS00008B4FE4	3181	+	chr2_64931310_64934491
URS00008BE861	3180	+	chr2_64931311_64934491
URS00008B360A	3179	-	chr16_3131667_3134846
URS00009ADFB5	3178	-	chr1_206928524_206931702
URS00009C5652	3175	+	chr14_61547794_61550969
URS00009AE17C	3169	-	chr7_3083253_3086422
URS0000052290	3159	-	chr16_3131668_3134827
URS00009AEDC7	3149	-	chr1_153974517_153977666
URS00007817E6	3138	-	chr14_22595808_22598946
URS00009AF72A	3134	-	chr1_153974513_153977647
URS00009C41C1	3133	-	chr1_153974512_153977645
URS00009B5B9B	3130	-	chr1_153974515_153977645
URS00009C176D	3130	-	chr1_153974517_153977647
URS00008BB4D5	3127	-	chr6_13357835_13360962
URS00009BC7E8	3126	-	chr1_153974510_153977636
URS00008C0B41	3121	-	chr3_129393172_129396293
URS00009B90EC	3104	-	chr9_34634722_34637826
URS00008BFD85	3098	+	chr13_33542574_33545672
URS00009C0BDD	3091	+	chr1_206731190_206734281
URS00008B5734	3082	+	chr15_40059135_40062217
URS00003E1E0E	3080	-	chr6_35733867_35736947
URS00009AEAC7	3080	-	chr6_35733868_35736948
URS0000032506	3076	+	chr18_3593732_3596808
URS00008B9985	3051	-	chr5_177367975_177371026
URS00008B7D35	3048	-	chr20_37337449_37340497
URS00008B800F	3034	-	chr7_150404452_150407486
URS00008C06BA	3007	+	chr14_95662486_95665493
URS00009BA772	3006	+	chr1_16647413_16650419
URS0000811716	3000	-	chr7_66539624_66542624
URS00008BCA79	2991	-	chr10_71706223_71709214
URS00008B287B	2983	+	chr8_12578306_12581289
URS00009B5AC4	2978	-	chr5_151153724_151156702
URS00009AEC27	2973	-	chr21_42648272_42651245
URS00009B09F2	2953	+	chr7_128866331_128869284
URS00008B849C	2943	+	chr7_66845064_66848007
URS00009BC171	2938	+	chr5_10479372_10482310
URS00009C3DA7	2933	+	chr9_124262877_124265810
URS00008BF929	2930	+	chr18_3594448_3597378
URS00008C31A9	2927	+	chr5_42994537_42997464
URS00008BF8C7	2925	+	chr1_25041164_25044089
URS00009AFD54	2925	+	chr1_25041165_25044090
URS00008B5B1A	2888	-	chr9_128335387_128338275
URS00008B89EE	2885	-	chr13_45353354_45356239
URS0000066F10	2855	+	chr12_47717591_47720446
URS00008B3ED8	2848	-	chr1_33124299_33127147
URS00008BB842	2843	+	chr5_95847215_95850058
URS00008B65DF	2841	+	chr1_19331596_19334437
URS00008BB86D	2841	-	chr6_36841735_36844576
URS00008C2B93	2829	+	chr12_55832159_55834988
URS00008B5EDB	2828	+	chr5_143226168_143228996
URS00009BBCFC	2816	+	chr14_95331480_95334296
URS00009B14D6	2814	-	chr21_43815734_43818548
URS00009B00C8	2793	+	chr16_11186971_11189764
URS00008BBC9D	2787	+	chr1_110410708_110413495
URS00008C0508	2784	-	chr2_112641842_112644626
URS00008BB4EF	2782	-	chr1_33138093_33140875
URS00008BC148	2776	-	chr3_195712632_195715408
URS00005CFB61	2773	+	chr18_3594455_3597228
URS00009BEACE	2773	+	chr14_93997254_94000027
URS00009B2FCB	2771	-	chr14_24336471_24339242
URS00009BE3DD	2771	+	chr10_72316971_72319742
URS00008C0AD2	2763	-	chr5_43016048_43018811
URS00008C114E	2763	+	chr1_16645613_16648376
URS00009BD074	2753	+	chr14_93997272_94000025
URS00008BAFFE	2735	-	chrX_65520464_65523199
URS00008B2BE2	2728	-	chr1_109545835_109548563
URS00008B6AF9	2721	-	chr15_90275136_90277857
URS00008BC296	2718	+	chr1_16708615_16711333
URS00008C1821	2714	-	chr1_16642765_16645479
URS00008B400D	2704	+	chr10_71300174_71302878
URS00009B59C8	2702	-	chr1_16642765_16645467
URS00008BBC4A	2695	-	chr7_137981000_137983695
URS00008BBF18	2692	+	chr16_84576245_84578937
URS00008B8D44	2685	+	chr14_95652095_95654780
URS00008C2A91	2684	-	chr5_21481327_21484011
URS00008B4AEB	2681	-	chr16_27442634_27445315
URS00008B5522	2672	+	chr17_49590430_49593102
URS00008B1FF6	2654	+	chr1_154944089_154946743
URS00009B7969	2653	+	chr8_38799644_38802297
URS00009C2950	2646	-	chr1_201465492_201468138
URS00008BEEF6	2643	+	chr1_201023931_201026574
URS00008BE094	2638	+	chr15_74390673_74393311
URS00008B5A9D	2634	-	chr1_111722804_111725438
URS00008B674C	2632	-	chr7_5613799_5616431
URS00008B647C	2623	+	chr16_86018745_86021368
URS00008B6486	2612	+	chr7_138002297_138004909
URS00008BD123	2602	-	chr6_36852061_36854663
URS00008B3A2F	2590	-	chr2_20526157_20528747
URS00009B8EF9	2585	+	chr12_6767070_6769655
URS00008C28BF	2583	+	chr17_45280485_45283068
URS00008BE914	2573	-	chr9_114655956_114658529
URS00008B5A92	2567	+	chr7_150442249_150444816
URS00008BA8D8	2560	+	chr10_69056373_69058933
URS00009B35A2	2543	-	chr11_76654170_76656713
URS00008BD698	2534	-	chr20_57390532_57393066
URS000037977A	2531	+	chr15_40906811_40909342
URS00009C5108	2527	+	chr18_49847145_49849672
URS00009C0537	2526	+	chr15_40906812_40909338
URS00009B423C	2524	+	chr6_106132390_106134914
URS00008C2483	2518	+	chr1_16645574_16648092
URS00009B03CD	2518	+	chr1_16645574_16648092
URS00009B94E1	2515	+	chr1_180906652_180909167
URS00009C4DCF	2513	-	chr7_128868011_128870524
URS00008BC188	2512	-	chr2_20537589_20540101
URS00008BD0F1	2512	-	chr2_20537589_20540101
URS00009B137D	2512	-	chr15_74411314_74413826
URS00008B8EA3	2480	+	chr1_111714208_111716688
URS00008B9D62	2467	-	chr18_46667822_46670289
URS00008C2D95	2456	-	chr7_74042508_74044964
URS00008BB1E3	2452	+	chr10_102453840_102456292
URS00008BA404	2447	-	chr12_47728151_47730598
URS00009AF29C	2447	-	chr12_47728151_47730598
URS00009AE9A5	2424	-	chr3_195712805_195715229
URS00008B7823	2400	-	chr6_36841735_36844135
URS00007CD451	2397	+	chr14_22556640_22559037
URS0000811B0E	2387	-	chr9_127213783_127216170
URS00009B2479	2345	-	chr11_76657531_76659876
URS00008BFBDE	2339	+	chr15_64745879_64748218
URS00008B5DFF	2338	-	chr3_195712598_195714936
URS00008B89E1	2336	+	chr16_67432692_67435028
URS00008BB50A	2315	-	chr2_8299727_8302042
URS00008B3E27	2309	+	chr9_114612512_114614821
URS00008B7DAF	2303	-	chr7_66529529_66531832
URS00008BC235	2298	+	chr14_69357010_69359308
URS00008B5598	2292	-	chr12_56150150_56152442
URS00008BF3EA	2290	+	chr10_110545655_110547945
URS00009B7597	2290	+	chr10_110545656_110547946
URS00008B8FE9	2278	-	chr8_133494914_133497192
URS00009AFA60	2277	-	chr8_42180500_42182777
URS00008B6F6C	2260	+	chr4_184271997_184274257
URS00008BAA2F	2255	+	chr1_235931826_235934081
URS00008BF284	2252	+	chr21_33897607_33899859
URS00009AD80B	2247	-	chr14_24336024_24338271
URS00008C100F	2240	-	chr1_16621785_16624025
URS00008BC0B7	2238	-	chr3_195712935_195715173
URS00009C336A	2235	-	chr9_127935101_127937336
URS00008BEC01	2225	+	chr13_46577408_46579633
URS00008BF8A7	2221	-	chr6_137865366_137867587
URS00008B7A12	2209	-	chr12_6439179_6441388
URS00008C2C4E	2203	-	chr1_43435708_43437911
URS00008C383E	2197	-	chr7_130367349_130369546
URS00008C0305	2189	-	chr3_195712943_195715132
URS00008C1F0A	2180	-	chr7_128879921_128882101
URS00008C3296	2177	-	chr15_90881282_90883459
URS00009BF189	2162	-	chr5_151756452_151758614
URS00009B0FC9	2145	+	chr10_78038556_78040701
URS00008BDC7D	2139	-	chr9_128111652_128113791
URS00008B88B1	2128	-	chr7_104917490_104919618
URS00008B5C0A	2126	+	chr6_37548983_37551109
URS00009BF224	2120	+	chr11_72691322_72693442
URS00008BCE66	2117	-	chr6_157310590_157312707
URS0000811CAE	2112	+	chr3_195706695_195708807
URS00009BCC31	2112	+	chr7_5229609_5231721
URS00008BE55D	2110	-	chr7_128869230_128871340
URS0000175BB6	2104	+	chr10_80435009_80437113
URS00000631E7	2103	-	chr8_100428894_100430997
URS00009BDAB4	2100	-	chr7_66539485_66541585
URS00008C3195	2098	+	chr18_59067209_59069307
URS00008B4097	2088	-	chr9_35603195_35605283
URS00008BE836	2078	-	chr7_66539859_66541937
URS00008BF8BD	2076	+	chr13_30809910_30811986
URS00008B69A0	2067	-	chr2_112641936_112644003
URS00008C0AE3	2065	+	chr6_33186570_33188635
URS00008B969E	2051	+	chr12_55729144_55731195
URS000076DED1	2047	+	chr2_218255319_218257366
URS00004DE55A	2045	+	chr2_218255319_218257364
URS00008B2453	2012	+	chr8_12569470_12571482
URS00009B45E9	2004	+	chr4_146241666_146243670
URS00008C2883	2003	-	chr1_16647399_16649402
URS0000140648	1997	-	chr7_130930209_130932206
URS00008BCADC	1987	+	chr18_49021519_49023506
URS00009B3A2A	1987	+	chr12_47966891_47968878
URS00008BC09F	1973	+	chr9_128117707_128119680
URS00008B3FA7	1969	+	chr5_95848089_95850058
URS00009B03EC	1968	-	chr10_75233979_75235947
URS00009B0C9D	1954	-	chr10_78953480_78955434
URS00009AF079	1952	-	chr10_75233972_75235924
URS00008BDE30	1942	+	chr10_102449817_102451759
URS00008BC593	1937	+	chr10_102451602_102453539
URS00008BA123	1934	+	chr1_201025142_201027076
URS00008BD3C1	1919	-	chr12_6450009_6451928
URS00008BE931	1916	+	chr12_49062127_49064043
URS00008B35EA	1915	+	chr12_49062128_49064043
URS00008BA228	1897	+	chr12_6769053_6770950
URS00009B0352	1893	+	chr14_76962568_76964461
URS00008B35C9	1890	+	chr16_11211649_11213539
[truncated: 720 more rows]
