# Supplementary material for: Highly interacting regions of the human genome are enriched with enhancers and bound by DNA repair proteins
Source: Sci Rep. 2019 Mar 14;9:4577. doi: 10.1038/s41598-019-40770-9 (PMC6418152; doi:10.1038/s41598-019-40770-9)
Supplement: Supplementary file 8 — Supplementary information SI-8 [file 41598_2019_40770_MOESM8_ESM.xlsx]

## Sheet: GO
Gene ontology of the gene surrounding HCRs using DAVID and PANTHER tools
Function	Enrichment Score	DAVID (*) / PANTHER (#)
cell-cell adhesion, cadherin, protocadherin gamma and calcium ion binding	7.67	*
homophilic cell adhesion via plasma membrane adhesion molecules	4.19	#
apoptosis, regulation of apoptosis and regulation of programmed cell death	3.25	*
Serine/threonine protein kinase, phosphorylation, ribonucleotide binding and ATP binding	2.13	*
regulation of apoptotic process	1.66	#
intracellular signal transduction	1.64	#
I-kappaB kinase/NF-kappaB cascade, regulation of type I interferon production, regulation of interferon-alpha production and regulation of cytokine biosynthetic process	1.57	*
system development	1.32	#

## Sheet: GO classes
Gene ontology of the gene surrounding each class of HCRs (using DAVID tool)
Regions	Enrichment Score	Functions
Class 1	2.65	Tumor antigen
	2.65	Melanoma associated antigen (MAGE)
	2.33	Intermediate filament protein
Class 2	0.82	Alternative splicing
Class 3	2.12	Cell-cell junction
	2.12	Cell adhesion
	2.12	Catenin binding
Class 4	1.81	NAD(P)-binding domain
	1.81	Glycolysis / gluconeogenesis
	1.81	Chemical carcinogenesis
Class 5	2.15	Positive regulation of apoptotic cell clearance
	2.15	Systemic lupus erythematosus
	2.15	Innate immune response
Class 6	4.2	Cell adhesion
	4.2	Nervous system development
	2.76	Plasma membrane
	2.63	Immune response
	2.63	Interleukin
	2.63	Jak-STAT signaling pathway

## Sheet: GO Bio. process
# GREAT version 3.0.0	Species assembly: hg19	Association rule: Basal+extension: 5000 bp upstream, 1000 bp downstream, 1000000 bp max extension, curated regulatory domains included
# Ontology summary statistics are provided in the footer.
#
# Ontology	ID	Desc	BinomRank	BinomP	BinomBonfP	BinomFdrQ	RegionFoldEnrich	ExpRegions	ObsRegions	GenomeFrac	SetCov	HyperRank	HyperP	HyperBonfP	HyperFdrQ	GeneFoldEnrich	ExpGenes	ObsGenes	TotalGenes	GeneSetCov	TermCov	Genes
GO Biological Process	GO:0006950	response to stress	1	1.76116e-19	1.83865e-15	1.83865e-15	1.59603	191.099	305	0.242819	0.387548	9	1.13437e-07	0.00118428	0.000131587	1.34265	194.391	261	2962	0.220439	0.0881161	ABCC4,ACTB,ADAR,ADCY4,ADCY6,ADCY7,AFAP1L2,AGTRAP,AKIRIN2,AKR1B1,ALKBH5,ALOX5AP,ANXA3,APOD,APOL2,ARRB1,ASH2L,ATG16L1,ATG5,ATP6V0D1,B4GALT1,BATF,BCL2,C12orf44,CABLES1,CACNA1E,CAMK1D,CAMK2B,CAPZB,CARD11,CBX5,CCM2,CCND1,CCR7,CD40,CD44,CD48,CD63,CD84,CDCA5,CELA1,CHAC1,CIITA,CLPB,CLU,COTL1,CREB3L1,CREB3L2,CSF1R,CTSB,CXCL13,CYP11A1,DAP,DDIT4,DDX11,DDX3X,DEFB1,DEFB130,DEFB136,DERL1,DGKI,DGKZ,DNAJB5,DRD5,…
GO Biological Process	GO:0008152	metabolic process	2	1.2838e-14	1.34029e-10	6.70146e-11	1.19296	512.171	611	0.65079	0.776366	138	0.00159618	1	0.120754	1.08199	603.518	653	9196	0.55152	0.0710091	AASDH,ABCC4,ABCD1,ABCG1,ABCG4,ACAA2,ACO2,ACOX3,ACSL1,ACTB,ACY3,ADAMTS12,ADAR,ADC,ADCY4,ADCY6,ADCY7,AGPAT3,AGPAT5,AGPAT6,AHCYL2,AIFM2,AKIRIN2,AKR1B1,AKR1E2,ALDH4A1,ALG2,ALG8,ALKBH4,ALKBH5,ALOX5AP,ALPK2,AMD1,AMHR2,AMZ1,ANK1,APOD,APOF,APOL2,ARAF,ARF6,ARFGEF2,ARID1B,ARID3B,ARL8A,ARRB1,ASB2,ASB6,ASCC1,ASH2L,ASXL1,ATG16L1,ATG5,ATIC,ATN1,ATP5O,ATP6AP2,ATP6V0D1,ATXN1,AZIN1,B4GALT1,B4GALT5,BAG3,BAHD1,BATF…
GO Biological Process	GO:0044237	cellular metabolic process	3	7.08379e-13	7.39548e-09	2.46516e-09	1.2025	472.351	568	0.600192	0.721728	232	0.00556042	1	0.250219	1.07886	540.383	583	8234	0.492399	0.070804	AASDH,ABCC4,ABCD1,ABCG1,ABCG4,ACAA2,ACO2,ACOX3,ACSL1,ACTB,ADAR,ADC,ADCY4,ADCY6,ADCY7,AGPAT3,AGPAT5,AGPAT6,AHCYL2,AIFM2,AKIRIN2,AKR1B1,ALDH4A1,ALG2,ALG8,ALKBH4,ALKBH5,ALOX5AP,ALPK2,AMD1,AMHR2,ANK1,APOF,ARAF,ARF6,ARFGEF2,ARID1B,ARID3B,ARL8A,ARRB1,ASB2,ASB6,ASCC1,ASH2L,ASXL1,ATG16L1,ATG5,ATIC,ATN1,ATP5O,ATP6AP2,ATP6V0D1,ATXN1,AZIN1,B4GALT1,B4GALT5,BAG3,BAHD1,BATF,BCDIN3D,BCL11A,BCL2,BCOR,BLK,BLVRA,B…
GO Biological Process	GO:0002376	immune system process	4	7.89311e-13	8.24041e-09	2.0601e-09	1.63757	120.911	198	0.153635	0.251588	12	1.97296e-07	0.00205976	0.000171647	1.45645	117.409	171	1789	0.144426	0.0955841	ACTB,ADAR,ADCY4,ADCY6,ADCY7,AKIRIN2,ANK1,ANXA3,ASH2L,ATG5,B4GALT1,BATF,BCL11A,BCL2,BLK,CAMK2B,CARD11,CCR7,CD22,CD27,CD40,CD44,CD48,CD84,CHD7,CIITA,CLU,CSF1R,CTSB,CXCL13,CYSLTR2,DDIT4,DDX3X,DEFB1,DMTN,DUSP4,DYNC1H1,DYRK3,EDN2,ENDOU,ETS1,FAM105B,FANCC,FGFR1,FLI1,FLT3,FOXO1,FOXO4,FYN,GATA1,GCNT3,GLRX5,GOLPH3,GPR183,HAND2,HIF1A,HIPK2,HLA-E,HLA-F,HLA-G,HMGB1,ICOSLG,ID2,IFIT1B,IFIT3,IFNAR2,IFNGR1,IFNGR…
GO Biological Process	GO:0006915	apoptotic process	5	8.30451e-13	8.66991e-09	1.73398e-09	1.84419	77.5409	143	0.0985272	0.181703	8	1.08409e-07	0.00113179	0.000141473	1.64094	68.2534	112	1040	0.0945946	0.107692	AIFM2,ARF6,ARHGEF11,ARHGEF17,ARRB1,ATG5,ATN1,BAG3,BCL2,BCL2L10,BCL2L14,BMF,CADM1,CD27,CD44,CHAC1,CLU,DAD1,DAP,DAPK2,DDIT4,DDX3X,DDX47,DSG2,DUSP22,ENDOG,ENSG00000134602,ESPL1,ETS1,FNTA,FOXO1,GHITM,GRK5,HAND2,HERPUD1,HIPK2,HMGB1,IKBKG,IL12A,IL19,INPP5D,IRF1,ITSN1,JTB,KIAA1967,LAMTOR5,LITAF,LMNB1,LY86,MAP3K1,MAX,MDM2,MEF2C,MEF2D,MELK,MOAP1,MX1,MYC,MZB1,NAIF1,NEK6,NR4A1,NUAK2,PHF17,PHLDA3,PHLPP1,PIM1…
GO Biological Process	GO:0009966	regulation of signal transduction	6	8.98012e-13	9.37525e-09	1.56254e-09	1.50385	170.895	257	0.217148	0.326557	2	1.38622e-09	1.44721e-05	7.23604e-06	1.499	133.422	200	2033	0.168919	0.0983768	ACAA2,AFAP1L2,APOD,ARAF,ARAP1,ARF6,ARFGEF2,ARHGAP18,ARHGAP26,ARHGAP27,ARHGEF11,ARHGEF17,ARHGEF39,ARRB1,ASAP1,ASXL1,ATP6AP2,ATXN1,BCL2,BCL2L14,BMF,C1QTNF2,C2CD3,CAMK2B,CARD11,CCND1,CCR7,CD27,CD40,CD44,CDKL5,CDON,CHAC1,CLU,CSF1R,CXCL13,CYSLTR2,DDIT4,DDX3X,DGKI,DGKZ,DMTN,DRAXIN,DUSP22,DUSP4,DUSP5,ELF1,EZH2,FGFR1,FLOT1,FLT3,FNTA,FOXO1,FOXO4,FYN,G3BP1,GARNL3,GATA1,GATA4,GDPD5,GHRH,GNA12,GNB5,GOLPH3,GP…
GO Biological Process	GO:0012501	programmed cell death	7	1.32934e-12	1.38784e-08	1.98262e-09	1.82741	78.8002	144	0.100127	0.182973	10	1.19782e-07	0.00125052	0.000125052	1.6336	69.1722	113	1054	0.0954392	0.107211	AIFM2,ARF6,ARHGEF11,ARHGEF17,ARRB1,ATG5,ATN1,BAG3,BCL2,BCL2L10,BCL2L14,BMF,CADM1,CD27,CD44,CHAC1,CLU,DAD1,DAP,DAPK2,DDIT4,DDX3X,DDX47,DSG2,DUSP22,ENDOG,ENSG00000134602,ESPL1,ETS1,FNTA,FOXO1,GHITM,GRK5,HAND2,HERPUD1,HIPK2,HMGB1,IKBKG,IL12A,IL19,INPP5D,IRF1,ITSN1,JTB,KIAA1967,LAMTOR5,LITAF,LMNB1,LY86,MAP3K1,MAX,MDM2,MEF2C,MEF2D,MELK,MOAP1,MX1,MYC,MZB1,NAIF1,NEK6,NR4A1,NUAK2,PHF17,PHLDA3,PHLPP1,PIM1…
GO Biological Process	GO:0006955	immune response	8	2.63032e-12	2.74606e-08	3.43257e-09	1.8851	68.9619	130	0.0876263	0.165184	18	2.74147e-06	0.0286209	0.00159005	1.53746	72.8474	112	1110	0.0945946	0.100901	ACTB,ADAR,ADCY4,ADCY6,ADCY7,AKIRIN2,ANXA3,ATG5,BATF,BCL2,CAMK2B,CARD11,CCR7,CD22,CD27,CD44,CIITA,CLU,CSF1R,CTSB,CXCL13,CYSLTR2,DDX3X,DEFB1,DUSP4,ENDOU,ETS1,FAM105B,FGFR1,FOXO1,FOXO4,FYN,GCNT3,GPR183,HLA-E,HLA-F,HLA-G,HMGB1,IFIT1B,IFIT3,IFNAR2,IFNGR1,IFNGR2,IKBKB,IKBKG,IL10,IL12A,IL19,IL2RG,IL4R,INPP5D,IRF1,IRF2,IRF4,IRF5,IRF8,KL,LCP1,LGMN,LIMK1,LRRC32,LTB4R,LY86,LY9,LYST,MALT1,MAP2K3,MAP3K1,MAPKA…
GO Biological Process	GO:0048583	regulation of response to stimulus	9	3.75083e-12	3.91587e-08	4.35097e-09	1.41849	212.197	301	0.269628	0.382465	1	1.29343e-09	1.35034e-05	1.35034e-05	1.42192	175.818	250	2679	0.211149	0.0933184	ACAA2,ACTB,AFAP1L2,ALOX5AP,APOD,ARAF,ARAP1,ARF6,ARFGEF2,ARHGAP18,ARHGAP26,ARHGAP27,ARHGEF11,ARHGEF17,ARHGEF39,ARRB1,ASAP1,ASXL1,ATG5,ATP6AP2,ATXN1,BCDIN3D,BCL2,BCL2L14,BLK,BMF,C1QTNF2,C2CD3,CACNA1E,CADM1,CAMK1D,CAMK2B,CARD11,CCND1,CCR7,CD27,CD40,CD44,CDK16,CDKL5,CDON,CHAC1,CLU,CSF1R,CTSB,CXCL13,CYSLTR2,DDIT4,DDX3X,DGKI,DGKZ,DMTN,DRAXIN,DUSP22,DUSP4,DUSP5,EDN2,ELF1,EYA3,EZH2,FAM105B,FGFR1,FLOT1,FL…
GO Biological Process	GO:0071704	organic substance metabolic process	10	4.40889e-12	4.60288e-08	4.60288e-09	1.18678	487.873	579	0.619915	0.735705	240	0.00616468	1	0.268164	1.07491	561.909	604	8562	0.510135	0.0705443	AASDH,ABCC4,ABCD1,ABCG1,ABCG4,ACAA2,ACO2,ACOX3,ACSL1,ACTB,ADAMTS12,ADAR,ADC,ADCY4,ADCY6,ADCY7,AGPAT3,AGPAT5,AGPAT6,AIFM2,AKIRIN2,AKR1B1,ALDH4A1,ALG2,ALG8,ALKBH4,ALKBH5,ALOX5AP,ALPK2,AMD1,AMHR2,AMZ1,ANK1,APOD,APOF,APOL2,ARAF,ARF6,ARFGEF2,ARID1B,ARID3B,ARL8A,ARRB1,ASB2,ASB6,ASCC1,ASH2L,ASXL1,ATG5,ATIC,ATN1,ATP5O,ATP6AP2,ATP6V0D1,ATXN1,AZIN1,B4GALT1,B4GALT5,BAG3,BAHD1,BATF,BCDIN3D,BCL11A,BCL2,BCOR,B…
GO Biological Process	GO:0008219	cell death	11	6.29048e-12	6.56726e-08	5.97024e-09	1.7287	91.3981	158	0.116135	0.200762	13	1.0358e-06	0.0108137	0.000831824	1.52866	81.1166	124	1236	0.10473	0.100324	ACO2,AIFM2,ARF6,ARHGEF11,ARHGEF17,ARRB1,ATG5,ATN1,ATXN1,BAG3,BCL2,BCL2L10,BCL2L14,BICD2,BMF,CADM1,CD27,CD44,CHAC1,CLU,DAD1,DAP,DAPK2,DDIT4,DDX3X,DDX47,DSG2,DUSP22,DYNC1H1,ENDOG,ENSG00000134602,ESPL1,ETS1,FNTA,FOXO1,GBA2,GHITM,GRK5,HAND2,HERPUD1,HIPK2,HK1,HMGB1,IKBKG,IL12A,IL19,INPP5D,IRF1,ITSN1,JTB,KCTD7,KIAA1967,LAMTOR5,LITAF,LMNB1,LY86,MAP3K1,MAX,MDM2,MEF2C,MEF2D,MELK,MOAP1,MX1,MYC,MZB1,NAIF1,N…
GO Biological Process	GO:0016265	death	12	8.50789e-12	8.88223e-08	7.40186e-09	1.72188	91.7602	158	0.116595	0.200762	14	1.17395e-06	0.012256	0.000875431	1.52496	81.3135	124	1239	0.10473	0.100081	ACO2,AIFM2,ARF6,ARHGEF11,ARHGEF17,ARRB1,ATG5,ATN1,ATXN1,BAG3,BCL2,BCL2L10,BCL2L14,BICD2,BMF,CADM1,CD27,CD44,CHAC1,CLU,DAD1,DAP,DAPK2,DDIT4,DDX3X,DDX47,DSG2,DUSP22,DYNC1H1,ENDOG,ENSG00000134602,ESPL1,ETS1,FNTA,FOXO1,GBA2,GHITM,GRK5,HAND2,HERPUD1,HIPK2,HK1,HMGB1,IKBKG,IL12A,IL19,INPP5D,IRF1,ITSN1,JTB,KCTD7,KIAA1967,LAMTOR5,LITAF,LMNB1,LY86,MAP3K1,MAX,MDM2,MEF2C,MEF2D,MELK,MOAP1,MX1,MYC,MZB1,NAIF1,N…
GO Biological Process	GO:0044238	primary metabolic process	13	9.36344e-12	9.77543e-08	7.51956e-09	1.19012	476.423	567	0.605367	0.720457	233	0.00589443	1	0.264111	1.07752	545.699	588	8315	0.496622	0.0707156	AASDH,ABCC4,ABCD1,ABCG1,ABCG4,ACAA2,ACO2,ACOX3,ACSL1,ACTB,ADAMTS12,ADAR,ADC,ADCY4,ADCY6,ADCY7,AGPAT3,AGPAT5,AGPAT6,AIFM2,AKIRIN2,AKR1B1,ALDH4A1,ALG2,ALG8,ALKBH4,ALKBH5,ALOX5AP,ALPK2,AMD1,AMHR2,AMZ1,APOD,APOF,APOL2,ARAF,ARF6,ARID1B,ARID3B,ARL8A,ARRB1,ASB2,ASB6,ASCC1,ASH2L,ASXL1,ATG5,ATIC,ATN1,ATP5O,ATP6AP2,ATP6V0D1,ATXN1,B4GALT1,B4GALT5,BAG3,BAHD1,BATF,BCDIN3D,BCL11A,BCL2,BCOR,BLK,BMP1,BMP2K,BRD7,…
GO Biological Process	GO:0006952	defense response	14	1.50983e-11	1.57627e-07	1.1259e-08	1.80006	76.1085	137	0.0967071	0.174079	26	1.03309e-05	0.107855	0.00414826	1.47298	80.7884	119	1231	0.100507	0.0966694	ACTB,ADAR,ADCY4,ADCY6,ADCY7,AFAP1L2,AKIRIN2,ALOX5AP,ANXA3,APOL2,ATG5,B4GALT1,BATF,BCL2,CACNA1E,CAMK1D,CAMK2B,CARD11,CCR7,CD40,CD44,CD48,CD84,CELA1,CIITA,CLU,COTL1,CSF1R,CTSB,CXCL13,DDIT4,DDX3X,DEFB1,DEFB130,DEFB136,DUSP4,EPHX2,FAM105B,FGFR1,FOXO1,FOXO4,FYN,GPR68,HIF1A,HLA-F,HLA-G,HMGB1,ICOSLG,IFIT1B,IFIT3,IFNAR2,IFNGR1,IFNGR2,IKBKB,IKBKG,IL10,IL12A,IL4R,IRF1,IRF2,IRF4,IRF5,IRF8,KL,LGMN,LIMK1,LRRC…
GO Biological Process	GO:0033554	cellular response to stress	15	2.50643e-11	2.61671e-07	1.74447e-08	1.77245	78.9866	140	0.100364	0.177891	86	0.000409137	1	0.0496674	1.384	75.1444	104	1145	0.0878378	0.0908297	APOD,ASH2L,ATG16L1,ATG5,ATP6V0D1,BATF,BCL2,C12orf44,CCM2,CCND1,CDCA5,CHAC1,CLPB,CREB3L2,DAP,DDIT4,DDX11,DDX3X,DERL1,DGKZ,DUSP4,ETS1,EYA3,FANCC,FANCE,FNDC1,FOXO1,FOXO4,HERPUD1,HIF1A,HINFP,HIPK2,HMGB1,HUWE1,ID2,IKBKG,INO80,KIAA1967,MAP2K3,MAP3K1,MAPKAPK2,MAX,MDM2,MDM4,MEF2C,MMS19,MTSS1,MUS81,MYC,NDRG1,NEIL1,NEIL2,NEK6,NSMCE1,NSMCE2,NUAK2,PAPD7,PHLDA3,PMAIP1,POLB,PPARGC1B,PPIF,PPP2R5B,PPP2R5C,PRKDC,…
GO Biological Process	GO:0042981	regulation of apoptotic process	16	3.96707e-11	4.14163e-07	2.58852e-08	1.68336	94.4538	159	0.120017	0.202033	5	5.59055e-08	0.000583653	0.000116731	1.61708	76.0632	123	1159	0.103885	0.106126	ACAA2,ADAR,APBB2,ARAF,ARHGEF11,ARHGEF17,ARRB1,ATG5,B4GALT1,BAG3,BCL2,BCL2L10,BCL2L14,BMF,CAMK1D,CAMK2B,CARD11,CCR7,CD27,CD40,CD44,CLU,CTSB,DAD1,DAP,DAPK2,DDX20,DDX3X,DLG5,EGR3,ENDOG,ENSG00000134602,FAM129B,FGFR1,FLT3,FNDC1,FOXO1,FOXO4,FYN,GATA1,GRK5,HAND2,HERPUD1,HIF1A,HIPK2,HMGB1,IFIT3,IKBKB,IL10,IL12A,IL6ST,INPP5D,IRF5,ITSN1,JTB,KCNMA1,KIAA1967,LAMTOR5,LGMN,LHX4,LTK,MALT1,MDM2,MDM4,MEF2C,MELK,M…
GO Biological Process	GO:0043067	regulation of programmed cell death	17	9.06089e-11	9.45957e-07	5.56445e-08	1.6647	95.5127	159	0.121363	0.202033	7	9.92753e-08	0.00103643	0.000148062	1.60051	76.8507	123	1171	0.103885	0.105038	ACAA2,ADAR,APBB2,ARAF,ARHGEF11,ARHGEF17,ARRB1,ATG5,B4GALT1,BAG3,BCL2,BCL2L10,BCL2L14,BMF,CAMK1D,CAMK2B,CARD11,CCR7,CD27,CD40,CD44,CLU,CTSB,DAD1,DAP,DAPK2,DDX20,DDX3X,DLG5,EGR3,ENDOG,ENSG00000134602,FAM129B,FGFR1,FLT3,FNDC1,FOXO1,FOXO4,FYN,GATA1,GRK5,HAND2,HERPUD1,HIF1A,HIPK2,HMGB1,IFIT3,IKBKB,IL10,IL12A,IL6ST,INPP5D,IRF5,ITSN1,JTB,KCNMA1,KIAA1967,LAMTOR5,LGMN,LHX4,LTK,MALT1,MDM2,MDM4,MEF2C,MELK,M…
GO Biological Process	GO:0044763	single-organism cellular process	18	1.93569e-10	2.02086e-06	1.1227e-07	1.12368	590.024	663	0.749713	0.84244	39	5.07051e-05	0.529361	0.0135734	1.09699	663.633	728	10112	0.614865	0.0719937	AAMP,ABCC4,ABCD1,ABCG1,ABCG4,ACO2,ACSL1,ACTB,ADAR,ADCY4,ADCY6,ADCY7,AGPAT6,AIFM2,AKAP11,ALKBH4,ALKBH5,ALOX5AP,AMHR2,ANK1,ANKDD1A,ANXA3,AP3M2,APBB2,APOD,ARAF,ARAP1,ARF6,ARFGEF2,ARHGAP18,ARHGAP21,ARHGAP26,ARHGAP27,ARHGEF11,ARHGEF17,ARID1B,ARL11,ARL8A,ARRB1,ASAP1,ASB2,ASB6,ASH2L,ASXL1,ATG16L1,ATG5,ATN1,ATP5O,ATP6V0D1,ATP6V1F,ATXN1,B4GALT1,BAG3,BAHD1,BATF,BCL11A,BCL2,BCL2L10,BCL2L14,BCOR,BFSP2,BICD2,…
GO Biological Process	GO:0010646	regulation of cell communication	19	2.39438e-10	2.49973e-06	1.31565e-07	1.40466	194.353	273	0.246954	0.346887	4	5.10619e-09	5.33087e-05	1.33272e-05	1.44705	149.961	217	2285	0.183277	0.0949672	ACAA2,AFAP1L2,APOD,ARAF,ARAP1,ARF6,ARFGEF2,ARHGAP18,ARHGAP26,ARHGAP27,ARHGEF11,ARHGEF17,ARHGEF39,ARRB1,ASAP1,ASXL1,ATP6AP2,ATXN1,BCL2,BCL2L14,BLK,BMF,C1QTNF2,C2CD3,CACNA1E,CAMK2B,CARD11,CCND1,CCR7,CD27,CD40,CD44,CDK16,CDKL5,CDON,CHAC1,CHD7,CLU,CSF1R,CXCL13,CYSLTR2,DDIT4,DDX3X,DGKI,DGKZ,DMTN,DRAXIN,DRD5,DUSP22,DUSP4,DUSP5,ELF1,EZH2,FFAR1,FGFR1,FLOT1,FLT3,FNTA,FOXO1,FOXO4,FYN,G3BP1,GARNL3,GATA1,GAT…
GO Biological Process	GO:0010941	regulation of cell death	20	2.56002e-10	2.67266e-06	1.33633e-07	1.63126	99.3096	162	0.126188	0.205845	11	1.94742e-07	0.00203311	0.000184828	1.5741	79.4102	125	1210	0.105574	0.103306	ACAA2,ADAR,APBB2,ARAF,ARHGEF11,ARHGEF17,ARRB1,ATG5,B4GALT1,BAG3,BCL2,BCL2L10,BCL2L14,BMF,CAMK1D,CAMK2B,CARD11,CCR7,CD27,CD40,CD44,CLU,CTSB,CYSLTR2,DAD1,DAP,DAPK2,DDIT4,DDX20,DDX3X,DLG5,EGR3,ENDOG,ENSG00000134602,FAM129B,FGFR1,FLT3,FNDC1,FOXO1,FOXO4,FYN,GATA1,GRK5,HAND2,HERPUD1,HIF1A,HIPK2,HMGB1,IFIT3,IKBKB,IL10,IL12A,IL6ST,INPP5D,IRF5,ITSN1,JTB,KCNMA1,KIAA1967,LAMTOR5,LGMN,LHX4,LTK,MALT1,MDM2,MDM…
GO Biological Process	GO:0023051	regulation of signaling	21	2.58717e-10	2.701e-06	1.28619e-07	1.40364	194.494	273	0.247134	0.346887	3	4.56483e-09	4.76568e-05	1.58856e-05	1.44895	149.764	217	2282	0.183277	0.095092	ACAA2,AFAP1L2,APOD,ARAF,ARAP1,ARF6,ARFGEF2,ARHGAP18,ARHGAP26,ARHGAP27,ARHGEF11,ARHGEF17,ARHGEF39,ARRB1,ASAP1,ASXL1,ATP6AP2,ATXN1,BCL2,BCL2L14,BLK,BMF,C1QTNF2,C2CD3,CACNA1E,CAMK2B,CARD11,CCND1,CCR7,CD27,CD40,CD44,CDK16,CDKL5,CDON,CHAC1,CHD7,CLU,CSF1R,CXCL13,CYSLTR2,DDIT4,DDX3X,DGKI,DGKZ,DMTN,DRAXIN,DRD5,DUSP22,DUSP4,DUSP5,ECE1,ELF1,EZH2,FFAR1,FGFR1,FLOT1,FLT3,FNTA,FOXO1,FOXO4,FYN,G3BP1,GARNL3,GATA…
GO Biological Process	GO:0045087	innate immune response	22	2.72057e-10	2.84027e-06	1.29103e-07	1.99332	47.1575	94	0.0599206	0.119441	25	7.69827e-06	0.08037	0.0032148	1.64672	47.9743	79	731	0.066723	0.108071	ACTB,ADAR,ADCY4,ADCY6,ADCY7,AKIRIN2,ATG5,BCL2,CAMK2B,CARD11,CD44,CIITA,CLU,CSF1R,CTSB,DDX3X,DEFB1,DUSP4,FAM105B,FGFR1,FOXO1,FOXO4,FYN,HLA-F,HLA-G,HMGB1,IFIT1B,IFIT3,IFNAR2,IFNGR1,IFNGR2,IKBKB,IKBKG,IRF1,IRF2,IRF4,IRF5,IRF8,KL,LGMN,LIMK1,LRRC32,LY86,LYST,MALT1,MAP2K3,MAP3K1,MAPKAPK2,MDM2,MEF2C,MX1,MX2,NFATC3,NR4A1,OTUD5,PHLPP1,PIK3R1,POLR3A,POLR3D,POLR3H,PRKDC,PTAFR,PTK2,RNASEL,SLAMF7,SOCS1,SOCS3,…
GO Biological Process	GO:0009987	cellular process	23	6.52497e-10	6.81207e-06	2.96177e-07	1.07884	681.289	735	0.865679	0.933926	259	0.00719781	1	0.290136	1.03996	886.573	922	13509	0.778716	0.0682508	AAMP,AASDH,ABCC4,ABCD1,ABCG1,ABCG4,ACAA2,ACO2,ACOX3,ACSL1,ACTB,ACY3,ADAR,ADC,ADCY4,ADCY6,ADCY7,AGPAT3,AGPAT5,AGPAT6,AHCYL2,AIFM2,AKAP11,AKIRIN2,AKR1B1,ALDH4A1,ALG2,ALG8,ALKBH4,ALKBH5,ALOX5AP,ALPK2,AMD1,AMHR2,ANK1,ANKDD1A,ANXA3,AP3M2,APBB2,APOD,APOF,ARAF,ARAP1,ARF6,ARFGEF2,ARHGAP18,ARHGAP21,ARHGAP26,ARHGAP27,ARHGEF11,ARHGEF17,ARID1B,ARID3B,ARL11,ARL8A,ARRB1,ASAP1,ASB2,ASB6,ASCC1,ASH2L,ASXL1,ATG16L…
GO Biological Process	GO:0044699	single-organism process	24	1.2271e-09	1.28109e-05	5.33788e-07	1.10323	624.531	689	0.793559	0.875476	37	4.75164e-05	0.496071	0.0134073	1.08642	729.918	793	11122	0.669763	0.0713001	AAMP,ABCC4,ABCD1,ABCG1,ABCG4,ACO2,ACSL1,ACTB,ADAR,ADC,ADCY4,ADCY6,ADCY7,AGPAT6,AGTRAP,AIFM2,AKAP11,AKIRIN2,ALKBH4,ALKBH5,ALOX5AP,AMHR2,ANGPTL2,ANK1,ANKDD1A,ANXA3,ANXA6,AP3M2,APBB2,APOD,APOF,APOL2,ARAF,ARAP1,ARF6,ARFGEF2,ARHGAP18,ARHGAP21,ARHGAP26,ARHGAP27,ARHGEF11,ARHGEF17,ARID1B,ARL11,ARL8A,ARRB1,ASAP1,ASB2,ASB6,ASH2L,ASXL1,ATG16L1,ATG5,ATIC,ATN1,ATP10B,ATP5O,ATP6AP2,ATP6V0D1,ATP6V1F,ATXN1,B4GAL…
GO Biological Process	GO:0019221	cytokine-mediated signaling pathway	25	1.27022e-09	1.32611e-05	5.30444e-07	2.66875	18.3606	49	0.0233299	0.0622617	28	1.47761e-05	0.154263	0.00550939	1.99367	21.0667	42	321	0.035473	0.130841	ACSL1,ADAR,CAMK2B,CCR7,CD44,CIITA,COMMD7,CSF1R,EDN2,EIF4G3,FLT3,HLA-F,HLA-G,IFIT3,IFNAR2,IFNGR1,IFNGR2,IL21R,IL2RG,IL4R,IL6ST,IRF1,IRF2,IRF4,IRF5,IRF8,KLF6,LRP8,MX1,MX2,NUP214,PTAFR,PTK2B,RNASEL,SH2B2,SOCS1,SOCS3,STAT3,STAT6,TGM2,TNFRSF1B,TNFSF11
GO Biological Process	GO:0001817	regulation of cytokine production	26	1.52249e-09	1.58947e-05	6.11337e-07	2.25616	29.2532	66	0.0371705	0.0838628	6	9.84543e-08	0.00102786	0.00017131	2.05721	28.6796	59	437	0.0498311	0.135011	AFAP1L2,AKIRIN2,APOD,ARFGEF2,ARRB1,ATG5,ATP6AP2,BTN2A2,CADM1,CARD11,CCR7,CD40,CSF1R,DDX3X,ELF1,GATA4,HDAC7,HIF1A,HLA-G,ICOSLG,IKBKB,IKBKG,IL10,IL12A,IL4R,IL6ST,INPP5D,IRF1,IRF4,IRF5,IRF8,LITAF,LRRC32,MALT1,MAP2K3,MAPKAPK2,NFAM1,OTUD5,PDE4B,POLR3A,POLR3D,POLR3H,PRKDC,REL,RNF216,SASH3,SEMA7A,SRGN,STAT6,SULF2,TLR2,TLR7,TLR8,TNFAIP3,TNFSF15,UBASH3A,VSIG4,WNT11,ZC3HAV1
GO Biological Process	GO:0009611	response to wounding	27	5.94825e-09	6.20997e-05	2.29999e-06	1.68675	74.7	126	0.0949174	0.160102	31	1.93866e-05	0.202396	0.00652891	1.51164	66.1533	100	1008	0.0844595	0.0992063	ABCC4,ACTB,AFAP1L2,ALOX5AP,APOD,APOL2,ARRB1,B4GALT1,BCL2,CABLES1,CAMK1D,CAPZB,CBX5,CCR7,CD40,CD44,CD48,CD63,CD84,CELA1,CLU,CSF1R,CXCL13,DEFB1,DGKI,DGKZ,DRD5,EFEMP2,ENTPD1,EPHX2,ETS1,FOXF1,FYN,GATA1,GATA4,GNA12,GPR68,HIF1A,HMGB1,IKBKB,IKBKG,IL10,IL4R,INPP5D,IRF1,IRF2,ITPK1,KCNMA1,KL,LRP8,LTB4R,LY86,LYST,MAP2K3,MAP3K1,MAPKAPK2,MAX,NCR3,NDST1,NFAM1,NFATC3,NINJ2,PABPC4,PDE2A,PDE6A,PDE9A,PIK3R1,PLAT,P…
GO Biological Process	GO:0043170	macromolecule metabolic process	28	1.57365e-08	0.000164289	5.86748e-06	1.18694	414.509	492	0.526696	0.625159	737	0.0572665	1	0.81121	1.05837	445.025	471	6781	0.397804	0.0694588	ABCG1,ACTB,ADAMTS12,ADAR,AIFM2,AKIRIN2,ALG2,ALG8,ALKBH4,ALKBH5,ALPK2,AMHR2,AMZ1,APOL2,ARAF,ARFGEF2,ARID1B,ARID3B,ARRB1,ASB2,ASB6,ASCC1,ASH2L,ASXL1,ATG5,ATN1,ATP6AP2,ATP6V0D1,ATXN1,B4GALT1,B4GALT5,BAG3,BAHD1,BATF,BCDIN3D,BCL11A,BCL2,BCOR,BLK,BMP1,BMP2K,BRD7,BRF2,BUD13,C2CD3,C9orf3,CAMK1D,CAMK2B,CARS2,CASP16,CCND1,CD2BP2,CD44,CDCA5,CDK16,CDK5RAP1,CDKL5,CEBPD,CELA1,CETP,CHD7,CHST12,CHSY1,CIITA,CLK3,…
GO Biological Process	GO:0019538	protein metabolic process	29	1.85197e-08	0.000193346	6.66709e-06	1.31102	234.168	307	0.297546	0.390089	115	0.000979429	1	0.0889151	1.18247	230.027	272	3505	0.22973	0.0776034	ABCG1,ACTB,ADAMTS12,ALG2,ALG8,ALKBH4,ALPK2,AMHR2,AMZ1,APOL2,ARAF,ARRB1,ASB2,ASB6,ASH2L,ASXL1,ATG5,ATP6AP2,ATP6V0D1,B4GALT1,B4GALT5,BAG3,BCL11A,BCL2,BCOR,BLK,BMP1,BMP2K,C2CD3,C9orf3,CAMK1D,CAMK2B,CARS2,CASP16,CCND1,CDK16,CDKL5,CELA1,CETP,CHST12,CHSY1,CLK3,CLU,COG7,COPRS,CPA1,CPA5,CSF1R,CTCFL,CTSB,CYP11A1,DAD1,DAPK2,DDX11,DENND3,DERL1,DNAJB5,DPEP3,DPM2,DUPD1,DUSP13,DUSP22,DUSP4,DUSP5,DYRK3,ECE1,EIF…
GO Biological Process	GO:0001922	B-1 B cell homeostasis	30	2.08675e-08	0.000217857	7.26189e-06	18.3995	0.434794	8	0.00055247	0.0101652	70	0.000281997	1	0.0420578	15.2373	0.196885	3	3	0.00253378	1	HIF1A,SH2B2,TNFAIP3
GO Biological Process	GO:0006974	cellular response to DNA damage stimulus	31	4.64719e-08	0.000485167	1.56505e-05	1.96293	37.6988	74	0.0479019	0.0940279	261	0.00729977	1	0.291991	1.39427	40.1645	56	612	0.0472973	0.0915033	ASH2L,BATF,BCL2,CCND1,CDCA5,DDIT4,DGKZ,EYA3,FANCC,FANCE,FOXO1,FOXO4,HINFP,HIPK2,HMGB1,HUWE1,IKBKG,INO80,KIAA1967,MAPKAPK2,MDM2,MDM4,MMS19,MUS81,MYC,NDRG1,NEIL1,NEIL2,NEK6,NSMCE1,NSMCE2,PAPD7,PHLDA3,PMAIP1,POLB,PPP2R5C,PRKDC,PSMB7,PSMC3,PTTG1,RAD51B,RASSF1,RBM38,RFC3,RPA2,RPS3,RRM2B,SLC30A9,SLX4,SMC3,SMUG1,TIMELESS,UACA,UVRAG,VCP,ZNF385A
GO Biological Process	GO:0009968	negative regulation of signal transduction	32	1.17304e-07	0.00122465	3.82703e-05	1.64829	69.1626	114	0.0878813	0.144854	69	0.000266773	1	0.040364	1.50542	49.1556	74	749	0.0625	0.0987984	APOD,ARHGEF11,ARRB1,ASXL1,ATXN1,BCL2,CAMK2B,CCND1,CD44,CHAC1,CLU,DDIT4,DDX3X,DGKZ,DRAXIN,DUSP22,DUSP4,DUSP5,ELF1,EZH2,FOXO1,FOXO4,FYN,G3BP1,GATA1,GDPD5,GPR124,GRK5,HEYL,HIF1A,HIPK2,HTRA3,HTRA4,IL10,IL6ST,INPP5D,IRF4,KIAA1967,LGMN,MDM2,MYC,NEDD4L,NEURL,PFDN5,PHLDA3,PIK3AP1,PPIF,PRDM1,RGS10,RGS16,RGS3,RGS6,RHOH,SH3KBP1,SMAD7,SMURF1,SOCS1,SOCS3,SRC,SULF2,TBC1D7,TGFBR1,TGIF1,TNFAIP3,TNIP1,TPT1,TRABD2…
GO Biological Process	GO:0060337	type I interferon-mediated signaling pathway	33	1.37724e-07	0.00143783	4.35707e-05	6.1129	2.29024	14	0.00291009	0.0177891	27	1.24717e-05	0.130205	0.00482239	3.57125	4.20021	15	64	0.0126689	0.234375	ADAR,HLA-F,HLA-G,IFIT3,IFNAR2,IRF1,IRF2,IRF4,IRF5,IRF8,MX1,MX2,RNASEL,SOCS1,SOCS3
GO Biological Process	GO:0071357	cellular response to type I interferon	34	1.38911e-07	0.00145023	4.26538e-05	6.10849	2.29189	14	0.00291219	0.0177891	20	3.24535e-06	0.0338814	0.00169407	3.75073	4.26584	16	65	0.0135135	0.246154	ADAR,HLA-F,HLA-G,IFIT1B,IFIT3,IFNAR2,IRF1,IRF2,IRF4,IRF5,IRF8,MX1,MX2,RNASEL,SOCS1,SOCS3
GO Biological Process	GO:0034340	response to type I interferon	35	1.60335e-07	0.00167389	4.78256e-05	6.03533	2.31968	14	0.00294749	0.0177891	21	4.02535e-06	0.0420246	0.00200117	3.6939	4.33147	16	66	0.0135135	0.242424	ADAR,HLA-F,HLA-G,IFIT1B,IFIT3,IFNAR2,IRF1,IRF2,IRF4,IRF5,IRF8,MX1,MX2,RNASEL,SOCS1,SOCS3
GO Biological Process	GO:0044267	cellular protein metabolic process	36	1.67599e-07	0.00174973	4.86036e-05	1.3241	199.381	264	0.253343	0.335451	203	0.0042298	1	0.217533	1.1733	192.619	226	2935	0.190878	0.0770017	ACTB,ALG2,ALG8,ALKBH4,ALPK2,AMHR2,ARAF,ARRB1,ASB2,ASB6,ASH2L,ASXL1,ATG5,ATP6AP2,ATP6V0D1,B4GALT1,B4GALT5,BAG3,BCL11A,BCL2,BCOR,BLK,BMP2K,CAMK1D,CAMK2B,CARS2,CCND1,CDK16,CDKL5,CLK3,CLU,COG7,COPRS,CSF1R,CTCFL,DAD1,DAPK2,DDX11,DENND3,DERL1,DNAJB5,DPM2,DUPD1,DUSP13,DUSP22,DUSP4,DUSP5,DYRK3,EIF4EBP1,EIF4G3,ELK4,ELL2,ENSG00000134602,ENSG00000177453,ENSG00000182319,ENSG00000254673,EPHB6,EXT1,EYA3,EZH2,F…
GO Biological Process	GO:0002684	positive regulation of immune system process	37	1.865e-07	0.00194706	5.26233e-05	1.81397	45.756	83	0.0581398	0.105464	49	0.000120744	1	0.0257258	1.60393	39.902	64	608	0.054054	0.105263	ACTB,BCL2,BLK,CADM1,CAMK1D,CARD11,CCR7,CD27,CD40,CLU,CTSB,CXCL13,DUSP4,EDN2,FAM105B,FOXF1,FYN,GPR183,HLA-E,HLA-F,HLA-G,ICOSLG,IKBKB,IKBKG,IL12A,IL4R,IL6ST,INPP5D,LGMN,LIMK1,LRRC32,LYST,MALT1,MAP2K3,MAP3K1,MAPKAPK2,MEF2C,MR1,NCR3,NFAM1,PDE4B,PIK3AP1,PIK3R1,POLR3D,PRDM1,PRKCH,PTK2,PTK2B,SASH3,SEMA7A,SH2B2,SRC,STAT6,TAB2,THEMIS2,TLR2,TLR7,TLR8,TNFAIP3,TNFSF11,TNIP1,VEGFA,VSIG4,ZC3HAV1
GO Biological Process	GO:0090527	actin filament reorganization	38	2.29631e-07	0.00239735	6.30882e-05	81.5995	0.0490199	4	6.2287e-05	0.00508259	207	0.00430367	1	0.217055	15.2373	0.131257	2	2	0.00168919	1	ARAP1,DMTN
GO Biological Process	GO:0050896	response to stimulus	39	2.96624e-07	0.00309676	7.9404e-05	1.15968	435.464	505	0.553321	0.641677	213	0.00439837	1	0.215582	1.09518	451.982	495	6887	0.418074	0.0718745	ABCC4,ABCG1,ACSL1,ACTB,ADAR,ADCY4,ADCY6,ADCY7,AFAP1L2,AGTRAP,AKAP11,AKIRIN2,AKR1B1,ALG2,ALKBH5,ALOX5AP,AMHR2,ANK1,ANKDD1A,ANXA3,APBB2,APOD,APOL2,ARAF,ARAP1,ARF6,ARFGEF2,ARHGAP18,ARHGAP21,ARHGAP26,ARHGAP27,ARHGEF11,ARHGEF17,ARL11,ARL8A,ARRB1,ASB2,ASB6,ASH2L,ASXL1,ATG16L1,ATG5,ATIC,ATP6V0D1,ATP6V1F,ATXN1,B4GALT1,BAG3,BATF,BCL2,BFSP2,BLK,BMF,BRD7,C12orf44,CABLES1,CACNA1E,CACNA1S,CADM1,CAMK1D,CAMK2B,…
GO Biological Process	GO:0001782	B cell homeostasis	40	3.33351e-07	0.00348019	8.70047e-05	6.18908	2.10047	13	0.00266896	0.0165184	61	0.000186982	1	0.0320014	5.33307	1.31257	7	20	0.00591216	0.35	BCL2,HIF1A,IKBKB,IKBKG,MEF2C,SH2B2,TNFAIP3
GO Biological Process	GO:0048523	negative regulation of cellular process	41	3.56987e-07	0.00372695	9.09011e-05	1.268	247.635	314	0.314657	0.398983	15	1.64596e-06	0.0171838	0.00114558	1.30191	199.707	260	3043	0.219595	0.085442	ABCG1,ACAA2,ADAR,AKIRIN2,APBB2,APOD,ARAF,ARAP1,ARHGEF11,ARRB1,ASXL1,ATG5,ATN1,ATXN1,B4GALT1,BAG3,BAHD1,BCDIN3D,BCL11A,BCL2,BCL2L10,BCOR,BRD7,BTG4,BTN2A2,CAMK2B,CAPZB,CBX5,CCND1,CCR7,CD27,CD44,CDK5RAP1,CELA1,CETP,CHAC1,CIITA,CLMN,CLU,COMMD7,CUX1,CXCL13,DAD1,DAP,DDIT4,DDX20,DDX3X,DGKZ,DLG5,DMTN,DNAJB5,DRAXIN,DRD5,DUSP22,DUSP4,DUSP5,EGR3,EIF4EBP1,ELF1,ELK4,ESPL1,ETS1,EZH2,FABP6,FAM129B,FAM60A,FGFR1,…
GO Biological Process	GO:0002682	regulation of immune system process	42	5.1636e-07	0.0053908	0.000128352	1.56186	79.3924	124	0.10088	0.15756	59	0.00016851	1	0.0298177	1.42939	69.9598	100	1066	0.0844595	0.0938086	ACTB,APOD,ATG5,BCL2,BLK,BTN2A2,CADM1,CAMK1D,CARD11,CCR7,CD27,CD40,CLU,CTSB,CXCL13,DUSP4,EDN2,ELF1,ETS1,FAM105B,FGFR1,FLT3,FOXF1,FOXO1,FOXO4,FYN,GATA1,GPR183,HIF1A,HLA-E,HLA-F,HLA-G,ICOSLG,ID2,IFIT1B,IFNAR2,IFNGR1,IFNGR2,IKBKB,IKBKG,IL10,IL12A,IL4R,IL6ST,INPP5D,IRF1,IRF4,KL,KLF10,KMT2E,LGMN,LIMK1,LRRC32,LYST,MALT1,MAP2K3,MAP3K1,MAPKAPK2,MDM2,MEF2C,MR1,MSN,MYC,MZB1,NCR3,NFAM1,NFATC3,NR4A1,PDE4B,PHL…
GO Biological Process	GO:1901360	organic cyclic compound metabolic process	43	5.30832e-07	0.00554189	0.000128881	1.22496	301.233	369	0.382762	0.468869	2654	0.322103	1	1	1.02268	320.726	328	4887	0.277027	0.0671168	ABCC4,ABCD1,ABCG1,ABCG4,ACAA2,ADAR,ADCY4,ADCY6,ADCY7,AIFM2,AKIRIN2,AKR1B1,ALDH4A1,ALKBH4,ALKBH5,AMD1,ANK1,APOF,APOL2,ARF6,ARID1B,ARID3B,ARL8A,ARRB1,ASCC1,ASH2L,ASXL1,ATIC,ATN1,ATP5O,ATXN1,BAHD1,BATF,BCDIN3D,BCL11A,BCL2,BCOR,BLVRA,BRD7,BRF2,BUD13,CARS2,CD2BP2,CDCA5,CDK5RAP1,CEBPD,CETP,CHD7,CIITA,COL4A2,COPRS,CREB3L1,CREB3L2,CTCFL,CTIF,CUX1,CYP11A1,DDX11,DDX20,DDX3X,DDX47,DMRTB1,DNAH17,DNAH6,DPF3,D…
GO Biological Process	GO:0043122	regulation of I-kappaB kinase/NF-kappaB cascade	44	5.78226e-07	0.00603668	0.000137197	2.59112	13.5077	35	0.0171635	0.0444727	40	5.72156e-05	0.59733	0.0149333	2.18754	13.2569	29	202	0.0244932	0.143564	CARD11,CCR7,CD27,CD40,IKBKB,IKBKG,IL10,LITAF,MALT1,NEK6,PIM2,REL,RHOH,SLC20A1,TAB2,TGM2,TLR2,TLR7,TMED4,TNFAIP3,TNFRSF10B,TNFSF10,TNFSF11,TNIP1,TRAF1,TRAF5,TRIP6,UACA,ZC3HAV1
GO Biological Process	GO:0023057	negative regulation of signaling	45	6.10025e-07	0.00636866	0.000141526	1.5862	73.1307	116	0.0929234	0.147395	79	0.000377622	1	0.0499035	1.47897	51.3869	76	783	0.0641892	0.0970626	APOD,ARHGEF11,ARRB1,ASXL1,ATXN1,BCL2,CAMK2B,CCND1,CD44,CHAC1,CLU,DDIT4,DDX3X,DGKZ,DRAXIN,DRD5,DUSP22,DUSP4,DUSP5,ELF1,EZH2,FOXO1,FOXO4,FYN,G3BP1,GATA1,GDPD5,GPR124,GRK5,HEYL,HIF1A,HIPK2,HTRA3,HTRA4,IL10,IL6ST,INPP5D,IRF4,KIAA1967,LGMN,MDM2,MYC,NEDD4L,NEURL,PFDN5,PHLDA3,PIK3AP1,PPIF,PRDM1,RGS10,RGS16,RGS3,RGS6,RHOH,SH3KBP1,SMAD7,SMURF1,SOCS1,SOCS3,SRC,SULF2,TBC1D7,TGFBR1,TGIF1,TNFAIP3,TNIP1,TNR,TP…
GO Biological Process	GO:0050778	positive regulation of immune response	46	6.5707e-07	0.00685981	0.000149126	1.99773	29.5336	59	0.0375267	0.0749682	92	0.000447549	1	0.0507871	1.66885	27.5639	46	420	0.0388513	0.109524	ACTB,BCL2,BLK,CADM1,CARD11,CCR7,CLU,CTSB,DUSP4,FAM105B,FYN,HLA-E,HLA-F,HLA-G,IKBKB,IKBKG,IL12A,IL6ST,INPP5D,LGMN,LIMK1,LRRC32,MALT1,MAP2K3,MAP3K1,MAPKAPK2,MEF2C,MR1,NCR3,NFAM1,PDE4B,PIK3AP1,PIK3R1,POLR3D,PTK2,SASH3,SH2B2,SRC,TAB2,THEMIS2,TLR2,TLR7,TLR8,TNFAIP3,TNIP1,VSIG4
GO Biological Process	GO:0031329	regulation of cellular catabolic process	47	7.29231e-07	0.00761317	0.000161982	1.68304	55.8512	94	0.0709672	0.119441	90	0.000443524	1	0.0514488	1.53592	41.0177	63	625	0.0532095	0.1008	ARAF,ARAP1,ARHGAP18,ARHGAP21,ARHGAP26,ARHGAP27,ARHGEF11,ARRB1,ASAP1,BCL2,CCR7,CD40,CDKL5,CLU,CXCL13,DAP,DAPK2,DDIT4,DGKI,EZH2,GARNL3,GATA4,GNA12,HERC1,HIF1A,IL10,LARP1,MDM2,MYO9B,PGAM1,PIM2,PPIF,PREX1,PTK2,PTK2B,RAP1A,RAP1GDS1,RAPGEF1,RAPGEF3,RGS10,RGS16,RGS3,RGS6,RIN3,SEMA4D,SMAD7,SNX9,STARD13,TBC1D10B,TBC1D2,TBC1D2B,TBC1D31,TBC1D7,TIAM2,TNFRSF1B,TNNT2,TP53INP1,TRIB1,USP6NL,UVRAG,VCP,WNT11,ZC3HA…
GO Biological Process	GO:0010648	negative regulation of cell communication	48	7.40312e-07	0.00772886	0.000161018	1.5799	73.4226	116	0.0932942	0.147395	88	0.000422874	1	0.0501683	1.47333	51.5838	76	786	0.0641892	0.0966921	APOD,ARHGEF11,ARRB1,ASXL1,ATXN1,BCL2,CAMK2B,CCND1,CD44,CHAC1,CLU,DDIT4,DDX3X,DGKZ,DRAXIN,DRD5,DUSP22,DUSP4,DUSP5,ELF1,EZH2,FOXO1,FOXO4,FYN,G3BP1,GATA1,GDPD5,GPR124,GRK5,HEYL,HIF1A,HIPK2,HTRA3,HTRA4,IL10,IL6ST,INPP5D,IRF4,KIAA1967,LGMN,MDM2,MYC,NEDD4L,NEURL,PFDN5,PHLDA3,PIK3AP1,PPIF,PRDM1,RGS10,RGS16,RGS3,RGS6,RHOH,SH3KBP1,SMAD7,SMURF1,SOCS1,SOCS3,SRC,SULF2,TBC1D7,TGFBR1,TGIF1,TNFAIP3,TNIP1,TNR,TP…
GO Biological Process	GO:0050776	regulation of immune response	49	7.75293e-07	0.00809406	0.000165185	1.73631	48.9543	85	0.0622037	0.108005	87	0.000419269	1	0.0503123	1.50627	45.8085	69	698	0.058277	0.0988539	ACTB,ATG5,BCL2,BLK,CADM1,CARD11,CCR7,CD40,CLU,CTSB,CXCL13,DUSP4,FAM105B,FGFR1,FOXF1,FOXO1,FOXO4,FYN,HLA-E,HLA-F,HLA-G,IFNAR2,IFNGR1,IFNGR2,IKBKB,IKBKG,IL10,IL12A,IL4R,IL6ST,INPP5D,IRF1,IRF4,KL,LGMN,LIMK1,LRRC32,MALT1,MAP2K3,MAP3K1,MAPKAPK2,MDM2,MEF2C,MR1,NCR3,NFAM1,NFATC3,NR4A1,PDE4B,PHLPP1,PIK3AP1,PIK3R1,POLR3D,PTK2,SASH3,SEMA7A,SH2B2,SOCS1,SOCS3,SRC,STAT6,TAB2,THEMIS2,TLR2,TLR7,TLR8,TNFAIP3,TNI…
GO Biological Process	GO:0032479	regulation of type I interferon production	50	8.06915e-07	0.0084242	0.000168484	3.74921	5.33445	20	0.00677821	0.025413	38	4.76617e-05	0.497588	0.0130944	2.75723	6.89097	19	105	0.0160473	0.180952	ATG5,DDX3X,IKBKB,IKBKG,IL10,IRF1,IRF5,OTUD5,POLR3A,POLR3D,POLR3H,PRKDC,RNF216,STAT6,TLR2,TLR7,TLR8,TNFAIP3,ZC3HAV1
GO Biological Process	GO:0048519	negative regulation of biological process	51	8.8486e-07	0.00923794	0.000181136	1.24474	265.115	330	0.336868	0.419314	22	4.84741e-06	0.050607	0.00230032	1.27131	217.886	277	3320	0.233953	0.0834337	ABCG1,ACAA2,ADAR,AKIRIN2,APBB2,APOD,ARAF,ARAP1,ARF6,ARHGEF11,ARRB1,ASXL1,ATG5,ATN1,ATXN1,B4GALT1,BAG3,BAHD1,BCDIN3D,BCL11A,BCL2,BCL2L10,BCOR,BRD7,BTG4,BTN2A2,CAMK2B,CAPZB,CBX5,CCND1,CCR7,CD27,CD44,CDK5RAP1,CELA1,CETP,CHAC1,CHSY1,CIITA,CLMN,CLU,COL4A2,COMMD7,CUX1,CXCL13,DAD1,DAP,DDIT4,DDX20,DDX3X,DGKZ,DLG5,DMTN,DNAJB5,DRAXIN,DRD5,DUSP22,DUSP4,DUSP5,EGR3,EIF4EBP1,ELF1,ELK4,ESPL1,ETS1,EZH2,FABP6,FAM…
GO Biological Process	GO:0065007	biological regulation	52	9.3022e-07	0.0097115	0.00018676	1.10507	562.861	622	0.715198	0.790343	179	0.00330873	1	0.192979	1.07015	646.636	692	9853	0.58446	0.0702324	AAMP,ABCC4,ABCG1,ACAA2,ACSL1,ACTB,ACY3,ADAR,ADCY4,ADCY6,ADCY7,AFAP1L2,AFF1,AGPAT6,AGTRAP,AKAP11,AKIRIN2,AKR1B1,ALKBH4,ALOX5AP,AMHR2,ANK1,ANKDD1A,ANXA3,ANXA6,APBB2,APOD,ARAF,ARAP1,ARF6,ARFGEF2,ARHGAP18,ARHGAP21,ARHGAP26,ARHGAP27,ARHGEF11,ARHGEF17,ARHGEF39,ARID1B,ARID3B,ARL11,ARL8A,ARRB1,ASAP1,ASB2,ASB6,ASCC1,ASH2L,ASXL1,ATG5,ATN1,ATP10B,ATP6AP2,ATP6V0D1,ATP6V1F,ATXN1,AZIN1,B4GALT1,BAG3,BAHD1,BATF,…
GO Biological Process	GO:0044260	cellular macromolecule metabolic process	53	9.49855e-07	0.00991648	0.000187103	1.17426	385.775	453	0.490184	0.575604	1191	0.110005	1	0.964276	1.04906	405.123	425	6173	0.358953	0.0688482	ACTB,ADAR,AIFM2,AKIRIN2,ALG2,ALG8,ALKBH4,ALKBH5,ALPK2,AMHR2,ARAF,ARFGEF2,ARID1B,ARID3B,ARRB1,ASB2,ASB6,ASCC1,ASH2L,ASXL1,ATG5,ATN1,ATP6AP2,ATP6V0D1,ATXN1,B4GALT1,B4GALT5,BAG3,BAHD1,BATF,BCDIN3D,BCL11A,BCL2,BCOR,BLK,BMP2K,BRD7,BRF2,BUD13,CAMK1D,CAMK2B,CARS2,CCND1,CD2BP2,CDCA5,CDK16,CDK5RAP1,CDKL5,CEBPD,CHD7,CHST12,CHSY1,CIITA,CLK3,CLU,COG7,COL4A2,COPRS,CREB3L1,CREB3L2,CSF1R,CTCFL,CTIF,CUX1,DAD1,DA…
GO Biological Process	GO:0006796	phosphate-containing compound metabolic process	54	9.85649e-07	0.0102902	0.000190559	1.37227	146.473	201	0.186116	0.2554	150	0.00210673	1	0.146628	1.23587	132.7	164	2022	0.138514	0.0811078	ABCC4,ABCD1,ABCG1,ABCG4,ADCY4,ADCY6,ADCY7,AGPAT3,AGPAT5,AGPAT6,ALPK2,AMHR2,ARAF,ARF6,ARL8A,ATIC,ATP5O,BCL2,BLK,BMP2K,CAMK1D,CAMK2B,CCND1,CDK16,CDKL5,CETP,CLK3,CSF1R,DAPK2,DDX3X,DGKI,DGKZ,DNAH17,DNAH6,DPM2,DUPD1,DUSP13,DUSP22,DUSP4,DUSP5,DYNC1H1,DYRK3,ENSG00000134602,ENSG00000177453,ENSG00000182319,ENSG00000258728,ENTPD1,ENTPD4,EPHB6,EPHX2,EYA3,FDFT1,FGFR1,FLT3,FYN,GALT,GMPR,GNA12,GNB5,GRK5,H6PD,H…
GO Biological Process	GO:0006139	nucleobase-containing compound metabolic process	55	1.00311e-06	0.0104725	0.000190408	1.23438	277.872	343	0.353078	0.435832	2363	0.279412	1	1	1.0301	294.146	303	4482	0.255912	0.0676038	ABCC4,ABCD1,ABCG1,ABCG4,ADAR,ADCY4,ADCY6,ADCY7,AIFM2,AKIRIN2,ALKBH4,ALKBH5,AMD1,ARF6,ARID1B,ARID3B,ARL8A,ARRB1,ASCC1,ASH2L,ASXL1,ATIC,ATN1,ATP5O,ATXN1,BAHD1,BATF,BCDIN3D,BCL11A,BCOR,BRD7,BRF2,BUD13,CARS2,CD2BP2,CDCA5,CDK5RAP1,CEBPD,CHD7,CIITA,COL4A2,COPRS,CREB3L1,CREB3L2,CTCFL,CTIF,CUX1,DDX11,DDX20,DDX3X,DDX47,DMRTB1,DNAH17,DNAH6,DPF3,DYNC1H1,EGR3,ELF1,ELK4,ELL2,ENDOG,ENDOU,ENSG00000258728,ENTPD1…
GO Biological Process	GO:0001819	positive regulation of cytokine production	56	1.29481e-06	0.0135178	0.000241389	2.32847	17.1787	40	0.021828	0.0508259	29	1.49482e-05	0.156059	0.00538136	2.15043	16.2758	35	248	0.0295608	0.141129	AFAP1L2,AKIRIN2,ARFGEF2,ATP6AP2,CARD11,CCR7,CD40,CSF1R,DDX3X,GATA4,HIF1A,HLA-G,IKBKB,IKBKG,IL12A,IL4R,IL6ST,IRF1,IRF5,IRF8,MALT1,NFAM1,PDE4B,POLR3A,POLR3D,POLR3H,PRKDC,SASH3,SEMA7A,STAT6,SULF2,TLR2,TLR7,WNT11,ZC3HAV1
GO Biological Process	GO:0002757	immune response-activating signal transduction	57	1.63392e-06	0.0170581	0.000299265	2.1357	22.0068	47	0.0279629	0.0597205	127	0.00121654	1	0.100006	1.75203	18.8353	33	287	0.0278716	0.114983	ACTB,BCL2,BLK,CARD11,CTSB,DUSP4,FAM105B,FYN,IKBKB,IKBKG,INPP5D,LGMN,LIMK1,LRRC32,MALT1,MAP2K3,MAP3K1,MAPKAPK2,MEF2C,NFAM1,PDE4B,PIK3AP1,PIK3R1,PTK2,SH2B2,SRC,TAB2,THEMIS2,TLR2,TLR7,TLR8,TNFAIP3,TNIP1
GO Biological Process	GO:0060333	interferon-gamma-mediated signaling pathway	58	1.69825e-06	0.0177297	0.000305685	4.32353	3.70068	16	0.00470226	0.0203304	23	6.6418e-06	0.0693404	0.0030148	3.74688	4.00333	15	61	0.0126689	0.245902	CAMK2B,CD44,CIITA,HLA-F,HLA-G,IFNGR1,IFNGR2,IRF1,IRF2,IRF4,IRF5,IRF8,PTAFR,SOCS1,SOCS3
GO Biological Process	GO:0006996	organelle organization	59	1.76496e-06	0.0184262	0.000312308	1.34826	155.756	210	0.197912	0.266836	151	0.00214888	1	0.148572	1.22199	146.482	179	2232	0.151182	0.0801971	ABCD1,ACTB,AIFM2,ALKBH4,ANK1,ARAP1,ARF6,ARFGEF2,ARHGAP21,ARHGAP26,ARHGEF11,ARHGEF17,ARID1B,ARL8A,ARRB1,ASH2L,ASXL1,ATG16L1,ATG5,ATP6V0D1,ATP6V1F,BAHD1,BCL2,BCOR,BFSP2,BICD2,BIN3,C12orf44,C2CD3,CACNA1S,CAPZB,CCNG2,CDCA5,CEP135,CHD7,CLU,CLVS1,COPRS,COX14,CROCC,CTCFL,DDX11,DDX3X,DIAPH1,DMTN,DOPEY2,DPF3,DYM,DYNC1H1,ELK4,ELN,ESPL1,ETS1,EYA3,EZH2,FAM83D,FMNL3,FSCN1,GATA1,GOLGA5,GOLPH3,H1FX,H2AFY2,HCFC1…
GO Biological Process	GO:0043982	histone H4-K8 acetylation	60	2.13585e-06	0.0222983	0.000371638	9.90485	0.807685	8	0.00102628	0.0101652	147	0.00208051	1	0.147759	5.07911	0.984424	5	15	0.00422297	0.333333	HCFC1,KANSL1,KAT8,PHF15,PHF17
GO Biological Process	GO:0043981	histone H4-K5 acetylation	60	2.13585e-06	0.0222983	0.000371638	9.90485	0.807685	8	0.00102628	0.0101652	147	0.00208051	1	0.147759	5.07911	0.984424	5	15	0.00422297	0.333333	HCFC1,KANSL1,KAT8,PHF15,PHF17
GO Biological Process	GO:0070887	cellular response to chemical stimulus	62	2.15106e-06	0.0224571	0.000362211	1.36388	143.708	196	0.182602	0.249047	32	3.11096e-05	0.324784	0.0101495	1.3488	122.331	165	1864	0.139358	0.0885193	ACSL1,ADAR,ADCY4,ADCY6,ADCY7,ALOX5AP,AMHR2,ARHGEF11,ARHGEF17,ATP6V0D1,ATP6V1F,BCL2,CAMK2B,CCND1,CCR7,CD44,CIITA,COL4A2,COMMD7,CSF1R,CTSB,CXCL13,CYP11A1,DDIT4,DDX11,DDX3X,DERL1,DIAPH1,DMTN,DRD5,DUSP22,DUSP4,EDN2,EGR3,EIF4EBP1,EIF4G3,EPHX2,ETS1,FANCC,FGFR1,FLT3,FNDC1,FNTA,FOXF1,FOXO1,FOXO4,FRS3,FUT8,FYN,GATA1,GATA4,HERPUD1,HEYL,HIF1A,HIPK2,HLA-F,HLA-G,HMGB1,HMGCS1,ID2,IFIT1B,IFIT3,IFNAR2,IFNGR1,IFN…
GO Biological Process	GO:0001775	cell activation	63	2.45397e-06	0.0256195	0.000406658	1.71862	46.5491	80	0.0591475	0.101652	58	0.000161246	1	0.0290244	1.61526	37.1456	60	566	0.0506757	0.106007	ABCC4,ANXA3,ARRB1,BATF,BCL11A,BCL2,CAMK2B,CARD11,CCR7,CD40,CD48,CD63,CHD7,CLU,DGKI,DGKZ,EDN2,ENTPD1,FLT3,FYN,GATA1,GNA12,GPR183,HMGB1,ICOSLG,ID2,IL10,IL21R,IRF1,IRF4,KLF6,KMT2E,LCP1,MALT1,MEF2C,NDRG1,NFAM1,PIK3R1,PREX1,PRKCH,PRKDC,PSAP,PTK2,PTK2B,RAP1A,RAPGEF3,RHOB,RHOH,SKAP2,SLAMF1,SLAMF7,SPARC,SRC,SRGN,STAT6,TLN1,TLR7,TMSB4X,VEGFA,ZFP36L1
GO Biological Process	GO:0071345	cellular response to cytokine stimulus	64	2.58946e-06	0.027034	0.000422406	1.97897	27.2869	54	0.0346721	0.068615	56	0.000152188	1	0.0283722	1.71639	28.5483	49	435	0.0413851	0.112644	ACSL1,ADAR,CAMK2B,CCR7,CD44,CIITA,COMMD7,CSF1R,CYP11A1,EDN2,EIF4G3,FLT3,FOXF1,HIF1A,HLA-F,HLA-G,IFIT1B,IFIT3,IFNAR2,IFNGR1,IFNGR2,IKBKB,IL21R,IL2RG,IL4R,IL6ST,IRF1,IRF2,IRF4,IRF5,IRF8,KLF6,LRP8,MX1,MX2,NUP214,PDE2A,PTAFR,PTGIS,PTK2B,RNASEL,SH2B2,SOCS1,SOCS3,STAT3,STAT6,TGM2,TNFRSF1B,TNFSF11
GO Biological Process	GO:0010627	regulation of intracellular protein kinase cascade	65	2.68321e-06	0.0280127	0.000430965	1.57164	68.0818	107	0.086508	0.135959	36	4.49522e-05	0.469301	0.0130361	1.57698	48.8274	77	744	0.0650338	0.103495	ARAF,ARRB1,ATP6AP2,C1QTNF2,CARD11,CCR7,CD27,CD40,CD44,CDON,CSF1R,CYSLTR2,DDIT4,DUSP22,DUSP4,DUSP5,EZH2,FGFR1,FLT3,FOXO1,FOXO4,GPR183,HIPK2,IKBKB,IKBKG,IL10,IL12A,IL6ST,ITSN1,KL,LITAF,MALT1,MAP2K3,MAP3K1,MAP3K15,MAPKAPK2,MUC20,MYC,NEK6,PHLDA3,PIM2,PROK1,PROK2,PSAP,PTK2,PTK2B,RAP1A,RAPGEF1,REL,RGS3,RHOH,RNF41,SEMA7A,SH2B2,SLC20A1,SOCS1,SRC,TAB2,TGFBR1,TGM2,TLR2,TLR7,TMED4,TNFAIP3,TNFRSF10B,TNFSF10,…
GO Biological Process	GO:0048584	positive regulation of response to stimulus	66	2.97059e-06	0.031013	0.000469894	1.43067	107.642	154	0.136775	0.19568	19	3.2284e-06	0.0337045	0.00177392	1.4948	82.9542	124	1264	0.10473	0.0981013	ACTB,AFAP1L2,ALOX5AP,ARRB1,ASXL1,BCL2,BCL2L14,BLK,BMF,C1QTNF2,CADM1,CAMK1D,CAMK2B,CARD11,CCR7,CD27,CD40,CD44,CDON,CLU,CSF1R,CTSB,CXCL13,CYSLTR2,DGKI,DMTN,DUSP22,DUSP4,EDN2,EYA3,EZH2,FAM105B,FGFR1,FLT3,FYN,GATA4,GHRH,GOLPH3,GPR183,HAND2,HIF1A,HIPK2,HLA-E,HLA-F,HLA-G,IKBKB,IKBKG,IL12A,IL6ST,INPP5D,ITSN1,KIAA1967,KL,KMT2D,LAMTOR4,LAMTOR5,LANCL2,LARP1,LFNG,LGMN,LIMK1,LITAF,LRRC32,LY86,MALT1,MAP2K3,MA…
GO Biological Process	GO:0002363	alpha-beta T cell lineage commitment	67	3.21807e-06	0.0335966	0.000501442	15.5704	0.385347	6	0.00048964	0.00762389	65	0.000248748	1	0.0399527	10.1582	0.39377	4	6	0.00337838	0.666667	BATF,BCL2,IRF4,STAT6
GO Biological Process	GO:0065009	regulation of molecular function	68	3.22178e-06	0.0336354	0.000494638	1.31957	169.752	224	0.215695	0.284625	74	0.000344385	1	0.0485862	1.274	138.148	176	2105	0.148649	0.0836105	ACSL1,ADAR,ADCY4,ADCY6,ADCY7,AFAP1L2,AKIRIN2,ALOX5AP,ANXA3,ARAF,ARAP1,ARHGAP18,ARHGAP21,ARHGAP26,ARHGAP27,ARHGEF11,ARRB1,ASAP1,ATP6V0D1,AZIN1,BCL2,BCL2L10,C1QTNF2,CAMK1D,CARD11,CCND1,CCR7,CD27,CD2BP2,CD40,CD44,CDK5RAP1,CDKL5,CDON,CLPSL2,CLU,COMMD7,CSF1R,CTSB,CXCL13,DAP,DDX11,DDX3X,DGKI,DGKZ,DPM2,DRD5,DUSP22,DUSP4,DUSP5,EDN2,EZH2,FAM105B,FGFR1,FLT3,FNTA,FOXF1,GABBR2,GARNL3,GATA1,GM2A,HAND2,HERPUD1…
GO Biological Process	GO:0006793	phosphorus metabolic process	69	3.23172e-06	0.0337391	0.000488973	1.3471	149.952	202	0.190536	0.256671	194	0.00381637	1	0.205376	1.21692	135.588	165	2066	0.139358	0.0798645	ABCC4,ABCD1,ABCG1,ABCG4,ACSL1,ADCY4,ADCY6,ADCY7,AGPAT3,AGPAT5,AGPAT6,ALPK2,AMHR2,ARAF,ARF6,ARL8A,ATIC,ATP5O,BCL2,BLK,BMP2K,CAMK1D,CAMK2B,CCND1,CDK16,CDKL5,CETP,CLK3,CSF1R,DAPK2,DDX3X,DGKI,DGKZ,DNAH17,DNAH6,DPM2,DUPD1,DUSP13,DUSP22,DUSP4,DUSP5,DYNC1H1,DYRK3,ENSG00000134602,ENSG00000177453,ENSG00000182319,ENSG00000258728,ENTPD1,ENTPD4,EPHB6,EPHX2,EYA3,FDFT1,FGFR1,FLT3,FYN,GALT,GMPR,GNA12,GNB5,GRK5,…
GO Biological Process	GO:0046483	heterocycle metabolic process	70	3.26296e-06	0.0340653	0.000486647	1.21593	287.846	350	0.365751	0.444727	3123	0.39174	1	1	1.01451	305.565	310	4656	0.261824	0.0665808	ABCC4,ABCD1,ABCG1,ABCG4,ADAR,ADCY4,ADCY6,ADCY7,AIFM2,AKIRIN2,ALDH4A1,ALKBH4,ALKBH5,AMD1,ANK1,ARF6,ARID1B,ARID3B,ARL8A,ARRB1,ASCC1,ASH2L,ASXL1,ATIC,ATN1,ATP5O,ATXN1,BAHD1,BATF,BCDIN3D,BCL11A,BCOR,BLVRA,BRD7,BRF2,BUD13,CARS2,CD2BP2,CDCA5,CDK5RAP1,CEBPD,CHD7,CIITA,COL4A2,COPRS,CREB3L1,CREB3L2,CTCFL,CTIF,CUX1,CYP11A1,DDX11,DDX20,DDX3X,DDX47,DMRTB1,DNAH17,DNAH6,DPF3,DYNC1H1,EGR3,ELF1,ELK4,ELL2,ENDOG,E…
GO Biological Process	GO:0006725	cellular aromatic compound metabolic process	71	3.35563e-06	0.0350328	0.000493419	1.2144	289.856	352	0.368305	0.447268	3117	0.387984	1	1	1.01495	306.418	311	4669	0.262669	0.0666096	ABCC4,ABCD1,ABCG1,ABCG4,ADAR,ADCY4,ADCY6,ADCY7,AIFM2,AKIRIN2,ALKBH4,ALKBH5,AMD1,ANK1,ARF6,ARID1B,ARID3B,ARL8A,ARRB1,ASCC1,ASH2L,ASXL1,ATIC,ATN1,ATP5O,ATXN1,BAHD1,BATF,BCDIN3D,BCL11A,BCL2,BCOR,BLVRA,BRD7,BRF2,BUD13,CARS2,CD2BP2,CDCA5,CDK5RAP1,CEBPD,CHD7,CIITA,COL4A2,COPRS,CREB3L1,CREB3L2,CTCFL,CTIF,CUX1,CYP11A1,DDX11,DDX20,DDX3X,DDX47,DMRTB1,DNAH17,DNAH6,DPF3,DYNC1H1,EGR3,ELF1,ELK4,ELL2,ENDOG,ENDO…
GO Biological Process	GO:0050789	regulation of biological process	72	3.55892e-06	0.0371551	0.000516043	1.10516	544.72	602	0.692148	0.76493	406	0.0195907	1	0.503761	1.05676	612.246	647	9329	0.546453	0.0693536	AAMP,ABCG1,ACAA2,ACSL1,ACTB,ADAR,ADCY4,ADCY6,ADCY7,AFAP1L2,AFF1,AGPAT6,AKAP11,AKIRIN2,ALKBH4,ALOX5AP,AMHR2,ANK1,ANKDD1A,ANXA3,ANXA6,APBB2,APOD,ARAF,ARAP1,ARF6,ARFGEF2,ARHGAP18,ARHGAP21,ARHGAP26,ARHGAP27,ARHGEF11,ARHGEF17,ARHGEF39,ARID1B,ARID3B,ARL11,ARL8A,ARRB1,ASAP1,ASB2,ASB6,ASCC1,ASH2L,ASXL1,ATG5,ATN1,ATP6AP2,ATP6V0D1,ATP6V1F,ATXN1,AZIN1,B4GALT1,BAG3,BAHD1,BATF,BCDIN3D,BCL11A,BCL2,BCL2L10,BCL2…
GO Biological Process	GO:0002253	activation of immune response	73	3.77771e-06	0.0394392	0.000540264	2.03194	24.1148	49	0.0306415	0.0622617	218	0.00461914	1	0.22121	1.58722	22.0511	35	336	0.0295608	0.104167	ACTB,BCL2,BLK,CARD11,CLU,CTSB,DUSP4,FAM105B,FYN,IKBKB,IKBKG,INPP5D,LGMN,LIMK1,LRRC32,MALT1,MAP2K3,MAP3K1,MAPKAPK2,MEF2C,NFAM1,PDE4B,PIK3AP1,PIK3R1,PTK2,SH2B2,SRC,TAB2,THEMIS2,TLR2,TLR7,TLR8,TNFAIP3,TNIP1,VSIG4
GO Biological Process	GO:0031665	negative regulation of lipopolysaccharide-mediated signaling pathway	74	4.06175e-06	0.0424047	0.000573037	9.06604	0.882414	8	0.00112124	0.0101652	381	0.0175582	1	0.481123	5.07911	0.590655	3	9	0.00253378	0.333333	PRDM1,TNFAIP3,TRIB1
GO Biological Process	GO:0044093	positive regulation of molecular function	75	4.60581e-06	0.0480846	0.000641128	1.41124	111.959	158	0.14226	0.200762	30	1.9335e-05	0.201857	0.00672858	1.44011	86.1043	124	1312	0.10473	0.0945122	ACSL1,ADCY4,ADCY6,ADCY7,AFAP1L2,AKIRIN2,ALOX5AP,ANXA3,ARAF,ARAP1,ARHGAP18,ARHGAP21,ARHGAP26,ARHGAP27,ARHGEF11,ARRB1,ASAP1,ATP6V0D1,BCL2,BCL2L10,C1QTNF2,CAMK1D,CARD11,CCND1,CCR7,CD40,CDKL5,CLPSL2,CLU,CSF1R,CXCL13,DAP,DDX11,DDX3X,DRD5,EDN2,EZH2,FGFR1,FLT3,FNTA,GARNL3,GM2A,HAND2,HERPUD1,HIF1A,HIPK2,HMGB1,IKBKB,IKBKG,IL10,IRF4,JTB,LFNG,LRP8,MALT1,MAP2K3,MAP3K1,MAP3K15,MAPKAPK2,MEF2C,MOAP1,MUC20,MYC,M…
GO Biological Process	GO:0071310	cellular response to organic substance	76	4.66089e-06	0.0486597	0.000640259	1.39028	121.558	169	0.154458	0.214739	17	2.43843e-06	0.0254572	0.00149748	1.45457	98.3112	143	1498	0.120777	0.0954606	ACSL1,ADAR,ADCY4,ADCY6,ADCY7,AMHR2,ARHGEF11,ARHGEF17,ATP6V0D1,ATP6V1F,BCL2,CAMK2B,CCND1,CCR7,CD44,CIITA,COL4A2,COMMD7,CSF1R,CTSB,CXCL13,CYP11A1,DDIT4,DDX11,DERL1,DIAPH1,DMTN,DRD5,DUSP22,DUSP4,EDN2,EGR3,EIF4EBP1,EIF4G3,FGFR1,FLT3,FNTA,FOXF1,FOXO1,FOXO4,FRS3,FUT8,FYN,GATA1,GATA4,HERPUD1,HEYL,HIF1A,HIPK2,HLA-F,HLA-G,HMGCS1,IFIT1B,IFIT3,IFNAR2,IFNGR1,IFNGR2,IKBKB,IL10,IL21R,IL2RG,IL4R,IL6ST,IRF1,IRF2…
GO Biological Process	GO:0010467	gene expression	77	4.71576e-06	0.0492325	0.000639383	1.2586	223.263	281	0.283689	0.357052	2913	0.367771	1	1	1.02145	225.171	230	3431	0.194257	0.0670358	ADAR,AKIRIN2,ALKBH4,ALKBH5,ARID1B,ARID3B,ARRB1,ASCC1,ASH2L,ASXL1,ATN1,ATP6AP2,ATXN1,BAHD1,BATF,BCL11A,BCOR,BRD7,BRF2,BUD13,C2CD3,CARS2,CD2BP2,CDK5RAP1,CEBPD,CHD7,CIITA,COL4A2,COPRS,CREB3L1,CREB3L2,CTCFL,CUX1,DDX20,DDX3X,DDX47,DMRTB1,DPF3,ECE1,EGR3,EIF4EBP1,EIF4G3,ELF1,ELK4,ELL2,ETS1,ETV6,ETV7,EYA3,EZH2,FGFR1,FLI1,FOXF1,FOXO1,FOXO4,GATA1,GATA4,GOLPH3,GRHL2,GTF2I,GTF2IRD1,GTF3C1,GTF3C6,HAND2,HCFC1,…
GO Biological Process	GO:0090304	nucleic acid metabolic process	78	4.89036e-06	0.0510554	0.000654556	1.24361	241.234	300	0.306523	0.381194	3140	0.405097	1	1	1.01475	249.322	253	3799	0.213682	0.0665965	ADAR,AIFM2,AKIRIN2,ALKBH4,ALKBH5,ARID1B,ARID3B,ARRB1,ASCC1,ASH2L,ASXL1,ATN1,ATXN1,BAHD1,BATF,BCDIN3D,BCL11A,BCOR,BRD7,BRF2,BUD13,CARS2,CD2BP2,CDCA5,CDK5RAP1,CEBPD,CHD7,CIITA,COL4A2,COPRS,CREB3L1,CREB3L2,CTCFL,CTIF,CUX1,DDX11,DDX20,DDX3X,DDX47,DMRTB1,DPF3,EGR3,ELF1,ELK4,ELL2,ENDOG,ENDOU,ETS1,ETV6,ETV7,EYA3,EZH2,FANCC,FANCE,FGFR1,FLI1,FOXF1,FOXO1,FOXO4,G3BP1,GATA1,GATA4,GINS2,GINS4,GRHL2,GTF2I,GTF2…
GO Biological Process	GO:0030037	actin filament reorganization involved in cell cycle	79	4.8998e-06	0.0511539	0.000647518	96.3296	0.0311431	3	3.95719e-05	0.00381194	781	0.0656283	1	0.877285	15.2373	0.0656283	1	1	0.000844595	1	ARAP1
GO Biological Process	GO:0045656	negative regulation of monocyte differentiation	80	5.18175e-06	0.0540975	0.000676218	20.9917	0.238189	5	0.000302654	0.00635324	433	0.0236214	1	0.569533	7.61867	0.262513	2	4	0.00168919	0.5	INPP5D,MYC
GO Biological Process	GO:0051345	positive regulation of hydrolase activity	81	5.43031e-06	0.0566924	0.000699907	1.62813	54.6641	89	0.0694588	0.113088	57	0.000157623	1	0.02887	1.57628	41.8708	66	638	0.0557432	0.103448	ADCY4,ADCY6,ADCY7,AKIRIN2,ARAP1,ARHGAP18,ARHGAP21,ARHGAP26,ARHGAP27,ARHGEF11,ARRB1,ASAP1,ATP6V0D1,BCL2L10,CCR7,CD40,CDKL5,CXCL13,DAP,DDX11,DDX3X,EZH2,FGFR1,FNTA,GARNL3,HERPUD1,HMGB1,MEF2C,MOAP1,MYC,MYO9B,PMAIP1,PPARGC1B,PPP2R5B,PREX1,PTK2B,RAP1A,RAP1GDS1,RAPGEF1,RAPGEF3,RGS10,RGS16,RGS3,RGS6,RIN3,RPS3,SEMA4D,SNX9,STARD13,TBC1D10B,TBC1D2,TBC1D2B,TBC1D31,TBC1D7,TIAM2,TLN1,TNFRSF10B,TNFSF10,TNFSF15,…
GO Biological Process	GO:0051716	cellular response to stimulus	82	5.81483e-06	0.0607068	0.000740327	1.17241	359.089	421	0.456276	0.534943	282	0.00868122	1	0.32139	1.10531	350.127	387	5335	0.326858	0.0725398	ACSL1,ACTB,ADAR,ADCY4,ADCY6,ADCY7,AKAP11,ALOX5AP,AMHR2,ANK1,ANKDD1A,APBB2,APOD,ARAF,ARAP1,ARF6,ARFGEF2,ARHGAP18,ARHGAP21,ARHGAP26,ARHGAP27,ARHGEF11,ARHGEF17,ARL11,ARL8A,ARRB1,ASB2,ASB6,ASH2L,ATG16L1,ATG5,ATP6V0D1,ATP6V1F,B4GALT1,BAG3,BATF,BCL2,BLK,BMF,BRD7,C12orf44,CAMK2B,CARD11,CCM2,CCND1,CCR7,CD27,CD40,CD44,CD48,CD82,CDCA5,CDON,CELA1,CHAC1,CHRNA2,CIB2,CIITA,CLPB,CLU,COL4A2,COMMD7,CREB3L2,CSF1R,…
GO Biological Process	GO:0034645	cellular macromolecule biosynthetic process	83	6.029e-06	0.0629428	0.000758346	1.25179	227.675	285	0.289294	0.362135	1559	0.150195	1	1	1.06371	217.164	231	3309	0.195101	0.0698096	AKIRIN2,ALG2,ALG8,ALKBH4,ARID1B,ARID3B,ARRB1,ASCC1,ASH2L,ASXL1,ATN1,ATXN1,B4GALT1,B4GALT5,BAHD1,BATF,BCL11A,BCOR,BRD7,BRF2,CARS2,CEBPD,CHD7,CHST12,CHSY1,CIITA,COG7,COL4A2,COPRS,CREB3L1,CREB3L2,CTCFL,CUX1,DAD1,DDX3X,DMRTB1,DPF3,DPM2,EGR3,EIF4EBP1,EIF4G3,ELF1,ELK4,ELL2,ETS1,ETV6,ETV7,EXT1,EYA3,EZH2,FGFR1,FLI1,FOXF1,FOXO1,FOXO4,FUT8,GALNT16,GATA1,GATA4,GBGT1,GCNT3,GINS2,GINS4,GOLPH3,GRHL2,GTF2I,GTF2…
GO Biological Process	GO:0009059	macromolecule biosynthetic process	84	6.44634e-06	0.0672998	0.000801188	1.247	232.559	290	0.2955	0.368488	1517	0.139093	1	0.957239	1.06602	220.445	235	3359	0.19848	0.0699613	AKIRIN2,ALG2,ALG8,ALKBH4,ARID1B,ARID3B,ARRB1,ASCC1,ASH2L,ASXL1,ATN1,ATXN1,B4GALT1,B4GALT5,BAHD1,BATF,BCL11A,BCOR,BRD7,BRF2,CARS2,CEBPD,CHD7,CHST12,CHSY1,CIITA,COG7,COL4A2,COPRS,CREB3L1,CREB3L2,CTCFL,CUX1,DAD1,DDX3X,DMRTB1,DPF3,DPM2,EGR3,EIF4EBP1,EIF4G3,ELF1,ELK4,ELL2,ETS1,ETV6,ETV7,EXT1,EYA3,EZH2,FGFR1,FLI1,FOXF1,FOXO1,FOXO4,FUT8,GALNT16,GATA1,GATA4,GBGT1,GCNT3,GINS2,GINS4,GOLPH3,GRHL2,GTF2I,GTF2…
GO Biological Process	GO:0051707	response to other organism	85	6.71316e-06	0.0700854	0.000824534	1.77891	37.1013	66	0.0471427	0.0838628	105	0.000703644	1	0.0699623	1.52628	39.3113	60	599	0.0506757	0.100167	ADAR,AKIRIN2,ANXA3,ATG5,BATF,BCL2,CCR7,CD40,CLU,COTL1,CXCL13,CYP11A1,DDIT4,DDX3X,DEFB1,DEFB130,DEFB136,IFIT1B,IFIT3,IFNAR2,IFNGR1,IFNGR2,IKBKB,IKBKG,IL10,IL12A,IL4R,IRF1,IRF4,IRF5,IRF8,LAMTOR5,LITAF,LRRC32,LYST,MALT1,MAPKAPK2,MEF2C,MR1,MX1,MX2,OTUD5,PDE4B,PIM2,PMAIP1,POLR3A,POLR3D,POLR3H,PTAFR,RNASEL,SPARC,TLR2,TLR7,TLR8,TNFAIP3,TNFRSF1B,TPT1,TRIB1,XPR1,ZC3HAV1
GO Biological Process	GO:0009607	response to biotic stimulus	86	6.79459e-06	0.0709356	0.000824832	1.76034	38.6288	68	0.0490837	0.0864041	125	0.00116492	1	0.0972944	1.48955	40.952	61	624	0.0515203	0.0977564	ADAR,AKIRIN2,ANXA3,ATG5,BATF,BCL2,CCR7,CD40,CLU,COTL1,CXCL13,CYP11A1,DDIT4,DDX3X,DEFB1,DEFB130,DEFB136,IFIT1B,IFIT3,IFNAR2,IFNGR1,IFNGR2,IKBKB,IKBKG,IL10,IL12A,IL4R,IRF1,IRF4,IRF5,IRF8,LAMTOR5,LITAF,LRRC32,LYST,MALT1,MAPKAPK2,MEF2C,MR1,MX1,MX2,OTUD5,PDE4B,PIM2,PMAIP1,POLR3A,POLR3D,POLR3H,PTAFR,RNASEL,SMO,SPARC,TLR2,TLR7,TLR8,TNFAIP3,TNFRSF1B,TPT1,TRIB1,XPR1,ZC3HAV1
GO Biological Process	GO:0061113	pancreas morphogenesis	87	6.98363e-06	0.0729091	0.000838035	85.5133	0.0350823	3	4.45772e-05	0.00381194	207	0.00430367	1	0.217055	15.2373	0.131257	2	2	0.00168919	1	CELA1,SMO
GO Biological Process	GO:0035556	intracellular signal transduction	88	7.172e-06	0.0748757	0.00085086	1.38343	120.714	167	0.153386	0.212198	35	3.50732e-05	0.366164	0.0104618	1.4015	94.8985	133	1446	0.112331	0.0919779	ADCY4,ADCY6,ADCY7,AKAP11,APBB2,ARAF,ARAP1,ARF6,ARFGEF2,ARHGAP18,ARHGAP26,ARHGEF11,ARHGEF17,ARL11,ARL8A,ASB2,ASB6,BATF,BCL2,BLK,BMF,CCM2,CD27,CHAC1,CLU,CSF1R,DAPK2,DDIT4,DDX3X,DGKI,DGKZ,DLG5,DMTN,DOK4,DUSP4,EDN2,EIF4EBP1,FAM105B,FGFR1,FOXO1,FOXO4,FYN,G3BP1,GHRH,GNA12,HIPK2,IFNAR2,IKBKB,IKBKG,INPP5D,INPP5F,ITSN1,KL,LIMK1,LINGO1,LRRK1,LTK,MALT1,MAP2K3,MAP3K1,MAP3K15,MAPKAPK2,MDM2,MDM4,MEF2C,MKNK1,MY…
GO Biological Process	GO:0016070	RNA metabolic process	89	7.5304e-06	0.0786173	0.000883341	1.2628	211.435	267	0.268659	0.339263	2834	0.344288	1	1	1.02637	208.501	214	3177	0.180743	0.0673591	ADAR,AKIRIN2,ALKBH4,ALKBH5,ARID1B,ARID3B,ARRB1,ASCC1,ASH2L,ASXL1,ATN1,ATXN1,BAHD1,BATF,BCDIN3D,BCL11A,BCOR,BRD7,BRF2,BUD13,CARS2,CD2BP2,CDK5RAP1,CEBPD,CHD7,CIITA,COL4A2,COPRS,CREB3L1,CREB3L2,CTCFL,CTIF,CUX1,DDX20,DDX3X,DDX47,DMRTB1,DPF3,EGR3,ELF1,ELK4,ELL2,ETS1,ETV6,ETV7,EYA3,EZH2,FGFR1,FLI1,FOXF1,FOXO1,FOXO4,GATA1,GATA4,GRHL2,GTF2I,GTF2IRD1,GTF3C1,GTF3C6,HAND2,HCFC1,HDAC7,HELT,HEYL,HIF1A,HINFP,H…
GO Biological Process	GO:0007599	hemostasis	90	7.78027e-06	0.0812261	0.000902512	1.76161	38.0335	67	0.0483272	0.0851334	198	0.00408335	1	0.215304	1.47555	33.2079	49	506	0.0413851	0.0968379	ABCC4,ACTB,ARRB1,CABLES1,CAPZB,CBX5,CD40,CD48,CD63,CD84,CLU,DGKI,DGKZ,EFEMP2,ENTPD1,FLI1,FYN,GATA1,GATA4,GNA12,INPP5D,IRF1,IRF2,ITPK1,KCNMA1,LRP8,LYST,PABPC4,PDE2A,PDE6A,PDE9A,PIK3R1,PLAT,PRKCH,PSAP,PTK2,RAD51B,RAP1A,RAPGEF3,RHOB,SH2B2,SLC7A6,SPARC,SRC,SRGN,TLN1,TMSB4X,VEGFA,ZNF385A
GO Biological Process	GO:0032774	RNA biosynthetic process	91	8.65294e-06	0.0903367	0.000992711	1.29381	178.543	231	0.226865	0.29352	1548	0.147881	1	0.997337	1.07622	164.464	177	2506	0.149493	0.0706305	AKIRIN2,ALKBH4,ARID1B,ARID3B,ARRB1,ASCC1,ASH2L,ASXL1,ATN1,ATXN1,BAHD1,BATF,BCL11A,BCOR,BRD7,BRF2,CEBPD,CHD7,CIITA,COL4A2,COPRS,CREB3L1,CREB3L2,CTCFL,CUX1,DDX3X,DMRTB1,DPF3,EGR3,ELF1,ELK4,ELL2,ETS1,ETV6,ETV7,EYA3,EZH2,FGFR1,FLI1,FOXF1,FOXO1,FOXO4,GATA1,GATA4,GRHL2,GTF2I,GTF2IRD1,GTF3C1,GTF3C6,HAND2,HCFC1,HDAC7,HELT,HEYL,HIF1A,HINFP,HIPK2,HIVEP3,HMG20A,HOPX,IKBKG,IRF1,IRF2,IRF2BP2,IRF4,IRF5,IRF8,JD…
GO Biological Process	GO:0044710	single-organism metabolic process	92	9.66511e-06	0.100904	0.00109678	1.27168	198.163	252	0.251796	0.320203	620	0.0430173	1	0.724356	1.11007	200.888	223	3061	0.188345	0.072852	AASDH,ABCC4,ABCD1,ABCG1,ABCG4,ACAA2,ACO2,ACOX3,ACSL1,ADC,ADCY4,ADCY6,ADCY7,AGPAT3,AGPAT5,AGPAT6,AHCYL2,AIFM2,AKR1B1,AKR1E2,ALDH4A1,ALKBH4,ALKBH5,ALOX5AP,AMD1,APOD,APOF,APOL2,ARF6,ARL8A,ATIC,ATN1,ATP5O,AZIN1,B4GALT1,B4GALT5,BCL2,BLVRA,BMP1,C9orf3,CACNA1E,CARS2,CBR1,CBR3,CD44,CD52,CERS6,CETP,CHST12,CHSY1,CLPSL2,CLU,COL11A2,COL4A2,CPNE6,CS,CSF1R,CTSB,CYP11A1,DBI,DDX3X,DGKZ,DHRS12,DHRS3,DNAH17,DNAH6,…
GO Biological Process	GO:0009894	regulation of catabolic process	93	1.0898e-05	0.113775	0.00122339	1.55244	63.7707	99	0.0810301	0.125794	124	0.00114034	1	0.0960095	1.46052	45.8742	67	699	0.0565878	0.0958512	ARAF,ARAP1,ARHGAP18,ARHGAP21,ARHGAP26,ARHGAP27,ARHGEF11,ARRB1,ASAP1,BCL2,CCR7,CD40,CDKL5,CLU,CXCL13,DAP,DAPK2,DDIT4,DGKI,EZH2,FYN,GARNL3,GATA4,GNA12,HERC1,HIF1A,IL10,LARP1,MDM2,MDM4,MYO9B,NEDD4L,PGAM1,PIM2,PPIF,PREX1,PTK2,PTK2B,RAP1A,RAP1GDS1,RAPGEF1,RAPGEF3,RGS10,RGS16,RGS3,RGS6,RIN3,SEMA4D,SMAD7,SNX9,STARD13,TBC1D10B,TBC1D2,TBC1D2B,TBC1D31,TBC1D7,TIAM2,TNFAIP3,TNFRSF1B,TNNT2,TP53INP1,TRIB1,USP6…
GO Biological Process	GO:0002764	immune response-regulating signaling pathway	94	1.09807e-05	0.114639	0.00121956	1.81963	32.4241	59	0.0411997	0.0749682	107	0.000765814	1	0.0747206	1.65875	25.9232	43	395	0.0363176	0.108861	ACTB,BCL2,BLK,CARD11,CD40,CTSB,DUSP4,FAM105B,FGFR1,FOXO1,FOXO4,FYN,HLA-G,IKBKB,IKBKG,INPP5D,KL,LGMN,LIMK1,LRRC32,MALT1,MAP2K3,MAP3K1,MAPKAPK2,MDM2,MEF2C,NFAM1,NFATC3,NR4A1,PDE4B,PHLPP1,PIK3AP1,PIK3R1,PTK2,SH2B2,SRC,TAB2,THEMIS2,TLR2,TLR7,TLR8,TNFAIP3,TNIP1
GO Biological Process	GO:0007165	signal transduction	95	1.11014e-05	0.115899	0.00121999	1.19186	307.921	367	0.391259	0.466328	196	0.00394228	1	0.209987	1.13669	282.399	321	4303	0.271115	0.0745991	ACSL1,ACTB,ADAR,ADCY4,ADCY6,ADCY7,AKAP11,AMHR2,ANK1,ANKDD1A,APBB2,ARAF,ARAP1,ARF6,ARFGEF2,ARHGAP18,ARHGAP21,ARHGAP26,ARHGAP27,ARHGEF11,ARHGEF17,ARL11,ARL8A,ARRB1,ASB2,ASB6,ATP6V0D1,ATP6V1F,B4GALT1,BAG3,BATF,BCL2,BLK,BMF,BRD7,CAMK2B,CARD11,CCM2,CCND1,CCR7,CD27,CD40,CD44,CD48,CD82,CDON,CELA1,CHAC1,CHRNA2,CIB2,CIITA,CLU,COMMD7,CSF1R,CTSB,CXCL13,CYSLTR2,DAP,DAPK2,DDIT4,DDX11,DDX3X,DDX47,DEFB1,DERL1,D…
GO Biological Process	GO:0006807	nitrogen compound metabolic process	96	1.16433e-05	0.121556	0.00126621	1.1822	325.665	385	0.413805	0.4892	3352	0.441202	1	1	1.00774	346.32	349	5277	0.294764	0.0661361	ABCC4,ABCD1,ABCG1,ABCG4,ADAR,ADC,ADCY4,ADCY6,ADCY7,AGPAT6,AIFM2,AKIRIN2,AKR1B1,ALDH4A1,ALKBH4,ALKBH5,AMD1,ANK1,ARF6,ARID1B,ARID3B,ARL8A,ARRB1,ASCC1,ASH2L,ASXL1,ATIC,ATN1,ATP5O,ATXN1,AZIN1,B4GALT1,B4GALT5,BAHD1,BATF,BCDIN3D,BCL11A,BCOR,BLVRA,BRD7,BRF2,BUD13,CARS2,CD2BP2,CD44,CDCA5,CDK5RAP1,CEBPD,CERS6,CETP,CHD7,CHST12,CHSY1,CIITA,COL4A2,COPRS,CREB3L1,CREB3L2,CTCFL,CTIF,CUX1,DDX11,DDX20,DDX3X,DDX47…
GO Biological Process	GO:0050864	regulation of B cell activation	97	1.20316e-05	0.12561	0.00129494	2.83921	8.10084	23	0.0102933	0.0292249	55	0.000151469	1	0.0287516	2.80227	5.70966	16	87	0.0135135	0.183908	BCL2,CARD11,CD27,CD40,FLT3,GPR183,ID2,IL10,INPP5D,MEF2C,MZB1,NFAM1,PRDM1,SASH3,STAT6,TNFAIP3
GO Biological Process	GO:0034641	cellular nitrogen compound metabolic process	98	1.2226e-05	0.127639	0.00130244	1.1971	296.55	355	0.376811	0.45108	3167	0.406839	1	1	1.01227	319.085	323	4862	0.272804	0.0664336	ABCC4,ABCD1,ABCG1,ABCG4,ADAR,ADC,ADCY4,ADCY6,ADCY7,AGPAT6,AIFM2,AKIRIN2,ALDH4A1,ALKBH4,ALKBH5,AMD1,ANK1,ARF6,ARID1B,ARID3B,ARL8A,ARRB1,ASCC1,ASH2L,ASXL1,ATIC,ATN1,ATP5O,ATXN1,AZIN1,BAHD1,BATF,BCDIN3D,BCL11A,BCOR,BLVRA,BRD7,BRF2,BUD13,CARS2,CD2BP2,CDCA5,CDK5RAP1,CEBPD,CETP,CHD7,CIITA,COL4A2,COPRS,CREB3L1,CREB3L2,CTCFL,CTIF,CUX1,DDX11,DDX20,DDX3X,DDX47,DMRTB1,DNAH17,DNAH6,DPF3,DYNC1H1,ECE1,EGR3,ELF…
GO Biological Process	GO:0048585	negative regulation of response to stimulus	99	1.25947e-05	0.131489	0.00132817	1.46511	83.953	123	0.106675	0.15629	106	0.000719119	1	0.0708264	1.41743	59.2623	84	903	0.0709459	0.0930233	APOD,ARHGEF11,ARRB1,ASXL1,ATXN1,BCL2,CAMK2B,CCND1,CD44,CHAC1,CLU,CXCL13,DDIT4,DDX3X,DGKZ,DRAXIN,DUSP22,DUSP4,DUSP5,ELF1,EZH2,FAM105B,FOXF1,FOXO1,FOXO4,FYN,G3BP1,GATA1,GDPD5,GPR124,GRK5,HEYL,HIF1A,HIPK2,HTRA3,HTRA4,IL10,IL6ST,INPP5D,IRF4,KIAA1967,LGMN,MDM2,MYC,MZB1,NEDD4L,NEURL,PFDN5,PHLDA3,PIK3AP1,PPIF,PRDM1,PTGIS,RGS10,RGS16,RGS3,RGS6,RHOH,RPS3,SH3KBP1,SMAD7,SMURF1,SOCS1,SOCS3,SRC,STAT6,SULF2,TB…
GO Biological Process	GO:0042592	homeostatic process	100	1.35804e-05	0.14178	0.0014178	1.46836	82.4048	121	0.104707	0.153748	73	0.000316101	1	0.0452068	1.41302	68.6472	97	1046	0.0819257	0.0927342	ABCG1,ANK1,ATP6V0D1,ATP6V1F,BCL2,CACNA1E,CCDC109B,CCR7,CD40,CD52,CDH23,CETP,CHRNA9,CIB2,COL11A2,CXCL13,DERL1,DMTN,DRD5,DYRK3,EDN2,EPHB6,EPHX2,FANCC,FFAR1,FLT3,FOXO1,GATA1,GATA4,GLRX,GLRX5,GTF2I,HERPUD1,HIF1A,HIPK2,HK1,ID2,IKBKB,IKBKG,KCNJ1,KCNMA1,KL,KMT2E,LYST,MEF2C,MTM1,MYC,NEDD4L,NPC1L1,NSMCE2,NUBP1,P2RY2,PDE4B,PDE6A,PDIA4,PMAIP1,PQLC2,PRIM2,PRKDC,PROK2,PTK2,PTK2B,RAB20,RFC3,RPA2,RPS14,RPS24,SA…
GO Biological Process	GO:0010033	response to organic substance	101	1.45922e-05	0.152342	0.00150834	1.30895	158.906	208	0.201913	0.264295	34	3.34112e-05	0.348813	0.0102592	1.32789	134.8	179	2054	0.151182	0.087147	ABCG1,ACSL1,ADAR,ADCY4,ADCY6,ADCY7,AKIRIN2,AMHR2,ARHGEF11,ARHGEF17,ASH2L,ASXL1,ATP6V0D1,ATP6V1F,BCL2,CAMK2B,CCND1,CCR7,CD27,CD44,CHAC1,CIITA,CLU,COL4A2,COMMD7,CREB3L1,CREB3L2,CSF1R,CTSB,CXCL13,CYP11A1,DDIT4,DDX11,DEFB1,DERL1,DIAPH1,DMTN,DNAJB5,DRD5,DUSP22,DUSP4,EDN2,EGR3,EIF4EBP1,EIF4G3,ENDOG,ETS1,FGFR1,FLT3,FNTA,FOXF1,FOXO1,FOXO4,FRS3,FUT8,FYN,GATA1,GATA4,H6PD,HERPUD1,HEYL,HIF1A,HIPK2,HLA-F,HLA-…
GO Biological Process	GO:0044346	fibroblast apoptotic process	102	1.68832e-05	0.176261	0.00172805	27.3337	0.14634	4	0.000185946	0.00508259	781	0.0656283	1	0.877285	15.2373	0.0656283	1	1	0.000844595	1	MYC
GO Biological Process	GO:0090096	positive regulation of metanephric cap mesenchymal cell proliferation	102	1.68832e-05	0.176261	0.00172805	27.3337	0.14634	4	0.000185946	0.00508259	781	0.0656283	1	0.877285	15.2373	0.0656283	1	1	0.000844595	1	MYC
GO Biological Process	GO:0002252	immune effector process	104	1.71063e-05	0.17859	0.00171721	2.0001	21.9989	44	0.0279529	0.0559085	175	0.0031056	1	0.185271	1.57086	25.4638	40	388	0.0337838	0.103093	ACTB,ADAR,ANXA3,BATF,BCL2,CD27,CD40,CLU,DDIT4,FYN,GCNT3,GPR183,IFIT3,INPP5D,IRF1,IRF4,IRF5,KMT2E,LCP1,LIMK1,LY9,LYST,MX1,MX2,PIK3R1,PMAIP1,POLR3A,POLR3D,POLR3H,PTK2,PTK2B,RNASEL,SLAMF7,SRC,STAT6,TLR7,TLR8,TUBB,VSIG4,ZC3HAV1
GO Biological Process	GO:0032957	inositol trisphosphate metabolic process	105	1.7557e-05	0.183295	0.00174566	16.2592	0.307518	5	0.000390748	0.00635324	553	0.0376689	1	0.711145	6.09493	0.328141	2	5	0.00168919	0.4	ITPK1,PTAFR
GO Biological Process	GO:0034097	response to cytokine stimulus	106	1.82019e-05	0.190028	0.00179272	1.75795	35.2683	62	0.0448136	0.0787802	83	0.000398948	1	0.050181	1.59629	34.4549	55	525	0.0464527	0.104762	ACSL1,ADAR,BCL2,CAMK2B,CCR7,CD44,CIITA,COMMD7,CSF1R,CYP11A1,EDN2,EIF4G3,ENDOG,ETS1,FLT3,FOXF1,HIF1A,HLA-F,HLA-G,IFIT1B,IFIT3,IFNAR2,IFNGR1,IFNGR2,IKBKB,IL21R,IL2RG,IL4R,IL6ST,IRF1,IRF2,IRF4,IRF5,IRF8,KLF6,LRP8,MAPKAPK2,MX1,MX2,NUP214,PDE2A,PTAFR,PTGIS,PTK2B,RNASEL,SH2B2,SOCS1,SOCS3,SPARC,SRC,STAT3,STAT6,TGM2,TNFRSF1B,TNFSF11
GO Biological Process	GO:0016310	phosphorylation	107	1.82355e-05	0.190378	0.00177924	1.47633	77.8957	115	0.098978	0.146124	229	0.00504559	1	0.230026	1.32225	63.5282	84	968	0.0709459	0.0867769	ALPK2,AMHR2,ARAF,BCL2,BLK,BMP2K,CAMK1D,CAMK2B,CCND1,CDK16,CDKL5,CLK3,CSF1R,DAPK2,DGKI,DGKZ,DYRK3,ENSG00000134602,ENSG00000177453,ENSG00000182319,EPHB6,FGFR1,FLT3,FYN,GRK5,HIPK2,HK1,IKBKB,IKBKG,IPPK,ITPK1,LIMK1,LRRK1,LTK,MAP2K3,MAP3K1,MAP3K15,MAPKAPK2,MELK,MKNK1,NDUFB9,NEK6,NEK9,NUAK2,PCK2,PHKA2,PIK3C2B,PIK3R1,PIM1,PIM2,PIP4K2A,PMVK,PRKCH,PRKDC,PRKRIR,PTK2,PTK2B,RNASEL,RPS6KC1,RUNX3,SH3KBP1,SMAD7,…
GO Biological Process	GO:0009267	cellular response to starvation	108	1.84938e-05	0.193076	0.00178774	3.25433	5.5311	18	0.00702808	0.0228717	1003	0.0734476	1	0.764499	1.7359	5.18464	9	79	0.00760135	0.113924	ATG16L1,ATG5,C12orf44,DAP,FOXO1,MAX,NUAK2,PMAIP1,WIPI2
GO Biological Process	GO:2001243	negative regulation of intrinsic apoptotic signaling pathway	109	1.98718e-05	0.207462	0.00190332	4.22221	3.07895	13	0.00391227	0.0165184	102	0.00066209	1	0.0677669	3.31246	3.0189	10	46	0.00844595	0.217391	BCL2,CD44,CLU,DDX3X,KIAA1967,PPIF,SRC,TPT1,VDAC2,ZNF385A
GO Biological Process	GO:0048193	Golgi vesicle transport	110	2.1169e-05	0.221004	0.00200913	2.44587	11.4479	28	0.0145462	0.0355781	468	0.0261347	1	0.583006	1.61737	11.7475	19	179	0.0160473	0.106145	ANK1,ARFGEF2,ARRB1,COG6,COG7,CREB3L2,CUX1,DOPEY2,ERGIC1,GOLGA5,GOLPH3,MON2,NAPG,SAR1B,SCAMP1,SCAMP2,SEC24B,STX6,YKT6
GO Biological Process	GO:0043412	macromolecule modification	111	2.23268e-05	0.233092	0.00209992	1.28827	169.996	219	0.216005	0.278272	111	0.000875994	1	0.0823908	1.23849	151.798	188	2313	0.158784	0.0812797	ADAR,ALG2,ALG8,ALKBH4,ALKBH5,ALPK2,AMHR2,ARAF,ARRB1,ASB2,ASB6,ASH2L,ASXL1,ATG5,B4GALT1,B4GALT5,BCDIN3D,BCL11A,BCL2,BCOR,BLK,BMP2K,CAMK1D,CAMK2B,CCND1,CDK16,CDK5RAP1,CDKL5,CLK3,COG7,COPRS,CSF1R,CTCFL,DAD1,DAPK2,DPM2,DUPD1,DUSP13,DUSP22,DUSP4,DUSP5,DYRK3,ELK4,ENSG00000134602,ENSG00000177453,ENSG00000182319,ENSG00000254673,EPHB6,EXT1,EYA3,EZH2,FAM105B,FBXO10,FGFR1,FKBP5,FLT3,FNTA,FOXO1,FUT8,FYN,GALN…
GO Biological Process	GO:0009615	response to virus	112	2.26881e-05	0.236864	0.00211486	2.31161	13.4106	31	0.0170401	0.0393901	64	0.000222391	1	0.0362776	1.95038	16.4071	32	250	0.027027	0.128	ADAR,BCL2,CD40,CLU,DDIT4,DDX3X,IFIT1B,IFIT3,IFNAR2,IFNGR1,IFNGR2,IKBKB,IKBKG,IL12A,IRF1,IRF5,LAMTOR5,LYST,MEF2C,MX1,MX2,PIM2,PMAIP1,POLR3A,POLR3D,POLR3H,RNASEL,TLR7,TLR8,TPT1,XPR1,ZC3HAV1
GO Biological Process	GO:0050794	regulation of cellular process	113	2.2886e-05	0.23893	0.00211443	1.09963	532	585	0.675984	0.743329	496	0.0293835	1	0.618474	1.05495	581.073	613	8854	0.517737	0.0692342	AAMP,ABCG1,ACAA2,ACSL1,ACTB,ADAR,ADCY4,ADCY6,ADCY7,AFAP1L2,AFF1,AKAP11,AKIRIN2,ALKBH4,AMHR2,ANK1,ANKDD1A,ANXA3,APBB2,APOD,ARAF,ARAP1,ARF6,ARFGEF2,ARHGAP18,ARHGAP21,ARHGAP26,ARHGAP27,ARHGEF11,ARHGEF17,ARHGEF39,ARID1B,ARID3B,ARL11,ARL8A,ARRB1,ASAP1,ASB2,ASB6,ASCC1,ASH2L,ASXL1,ATG5,ATN1,ATP6AP2,ATP6V0D1,ATP6V1F,ATXN1,AZIN1,B4GALT1,BAG3,BAHD1,BATF,BCDIN3D,BCL11A,BCL2,BCL2L10,BCL2L14,BCOR,BLK,BMF,BRD7…
GO Biological Process	GO:0000302	response to reactive oxygen species	114	2.32419e-05	0.242645	0.00212846	2.72014	8.45545	23	0.0107439	0.0292249	627	0.0436267	1	0.726416	1.65366	8.46605	14	129	0.0118243	0.108527	APOD,BCL2,CCR7,CYP11A1,ETS1,FANCC,FOXO1,MDM2,PPARGC1B,PPIF,PTK2B,RHOB,TNFAIP3,UCP3
GO Biological Process	GO:0002335	mature B cell differentiation	115	2.34755e-05	0.245084	0.00213116	10.926	0.549151	6	0.000697778	0.00762389	448	0.0238773	1	0.556427	4.5712	0.656283	3	10	0.00253378	0.3	GPR183,MALT1,PTK2B
GO Biological Process	GO:0043280	positive regulation of cysteine-type endopeptidase activity involved in apoptotic process	116	2.37634e-05	0.24809	0.0021387	2.87471	7.30509	21	0.0092822	0.0266836	458	0.0245012	1	0.558499	1.83412	7.08786	13	108	0.0109797	0.12037	BCL2L10,DAP,DDX3X,HMGB1,MOAP1,MYC,PMAIP1,RPS3,TNFRSF10B,TNFSF10,TNFSF15,UACA,VCP
GO Biological Process	GO:2001233	regulation of apoptotic signaling pathway	117	2.40316e-05	0.25089	0.00214436	2.23534	14.7629	33	0.0187584	0.0419314	182	0.00349562	1	0.200518	1.81038	13.2569	24	202	0.0202703	0.118812	ACAA2,BCL2,BCL2L14,BMF,CAMK2B,CD44,CLU,DDX3X,FYN,GATA1,KIAA1967,PMAIP1,PPIF,SRC,TGFBR1,TNFAIP3,TNFRSF10B,TNFSF10,TPT1,TRAF1,UNC5B,VDAC2,ZNF205,ZNF385A
GO Biological Process	GO:0002832	negative regulation of response to biotic stimulus	118	2.42926e-05	0.253615	0.00214928	7.0539	1.13412	8	0.00144107	0.0101652	1273	0.12483	1	1	2.40589	1.24694	3	19	0.00253378	0.157895	PRDM1,TNFAIP3,TRIB1
GO Biological Process	GO:0006954	inflammatory response	119	2.46145e-05	0.256976	0.00215946	1.90365	25.2147	48	0.0320391	0.0609911	139	0.00160445	1	0.120507	1.61847	25.3325	41	386	0.0346284	0.106218	AFAP1L2,ALOX5AP,APOL2,B4GALT1,CAMK1D,CCR7,CD40,CD44,CELA1,CSF1R,CXCL13,DEFB1,EPHX2,GPR68,HIF1A,HMGB1,IKBKB,IKBKG,IL10,IL4R,KL,LTB4R,LY86,MAP2K3,MAPKAPK2,NCR3,NDST1,NFAM1,NFATC3,PROK2,PTAFR,SEMA7A,STAT3,THEMIS2,TLR2,TLR7,TLR8,TNFAIP3,TNFRSF1B,TNIP1,TPST1
GO Biological Process	GO:0048872	homeostasis of number of cells	120	2.81874e-05	0.294276	0.0024523	2.24963	14.2246	32	0.0180744	0.0406607	80	0.000378988	1	0.0494579	2.16332	10.6318	23	162	0.0194257	0.141975	ANK1,BCL2,DMTN,DYRK3,FANCC,FLT3,GATA1,HIF1A,HIPK2,ID2,IKBKB,IKBKG,KMT2E,MEF2C,PDE4B,PMAIP1,RPS14,RPS24,SASH3,SH2B2,SLC22A5,TNFAIP3,VEGFA
GO Biological Process	GO:0035771	interleukin-4-mediated signaling pathway	121	2.8416e-05	0.296663	0.00245176	53.2822	0.0563039	3	7.15425e-05	0.00381194	121	0.0010726	1	0.0925448	11.428	0.262513	3	4	0.00253378	0.75	IL2RG,IL4R,STAT6
GO Biological Process	GO:0002260	lymphocyte homeostasis	122	3.01579e-05	0.314848	0.00258072	3.80098	3.68327	14	0.00468013	0.0177891	320	0.0121259	1	0.395607	2.53956	3.15016	8	48	0.00675676	0.166667	BCL2,HIF1A,IKBKB,IKBKG,MEF2C,PMAIP1,SH2B2,TNFAIP3
GO Biological Process	GO:0050790	regulation of catalytic activity	123	3.14622e-05	0.328465	0.00267045	1.3236	138.259	183	0.175679	0.232529	254	0.00704975	1	0.289761	1.22074	113.865	139	1735	0.117399	0.0801153	ACSL1,ADAR,ADCY4,ADCY6,ADCY7,AFAP1L2,AKIRIN2,ALOX5AP,ARAF,ARAP1,ARHGAP18,ARHGAP21,ARHGAP26,ARHGAP27,ARHGEF11,ARRB1,ASAP1,ATP6V0D1,AZIN1,BCL2,BCL2L10,C1QTNF2,CCND1,CCR7,CD27,CD2BP2,CD40,CD44,CDK5RAP1,CDKL5,CLPSL2,CSF1R,CTSB,CXCL13,DAP,DDX11,DDX3X,DGKI,DGKZ,DPM2,DRD5,DUSP22,DUSP4,DUSP5,EDN2,EZH2,FGFR1,FLT3,FNTA,GABBR2,GARNL3,GM2A,HERPUD1,HIF1A,HMGB1,IKBKG,JTB,KIAA1967,LAMTOR5,LIMK1,LRP8,MALT1,MAP2K…
GO Biological Process	GO:0006464	cellular protein modification process	124	3.34513e-05	0.349232	0.00281639	1.28752	164.657	212	0.209221	0.269377	103	0.000677251	1	0.0686456	1.25238	143.726	180	2190	0.152027	0.0821918	ALG2,ALG8,ALKBH4,ALPK2,AMHR2,ARAF,ARRB1,ASB2,ASB6,ASH2L,ASXL1,ATG5,B4GALT1,B4GALT5,BCL11A,BCL2,BCOR,BLK,BMP2K,CAMK1D,CAMK2B,CCND1,CDK16,CDKL5,CLK3,COG7,COPRS,CSF1R,CTCFL,DAD1,DAPK2,DPM2,DUPD1,DUSP13,DUSP22,DUSP4,DUSP5,DYRK3,ELK4,ENSG00000134602,ENSG00000177453,ENSG00000182319,ENSG00000254673,EPHB6,EXT1,EYA3,EZH2,FAM105B,FBXO10,FGFR1,FKBP5,FLT3,FNTA,FOXO1,FUT8,FYN,GALNT16,GBGT1,GCNT3,GRK5,HCFC1,HD…
GO Biological Process	GO:0031664	regulation of lipopolysaccharide-mediated signaling pathway	125	3.40519e-05	0.355502	0.00284402	5.16913	1.93456	10	0.00245815	0.0127065	422	0.0220695	1	0.545983	3.58525	1.11568	4	17	0.00337838	0.235294	LY86,PRDM1,TNFAIP3,TRIB1
GO Biological Process	GO:0007296	vitellogenesis	126	3.50575e-05	0.366	0.00290476	14.0467	0.355954	5	0.000452293	0.00635324	1299	0.126953	1	1	7.61867	0.131257	1	2	0.000844595	0.5	ZMIZ1
GO Biological Process	GO:0043123	positive regulation of I-kappaB kinase/NF-kappaB cascade	127	3.69671e-05	0.385937	0.00303887	2.57379	9.32476	24	0.0118485	0.0304955	133	0.00138854	1	0.108995	2.08731	9.58173	20	146	0.0168919	0.136986	CARD11,CCR7,CD40,IKBKB,IKBKG,LITAF,MALT1,NEK6,PIM2,REL,SLC20A1,TAB2,TGM2,TMED4,TNFRSF10B,TNFSF10,TNFSF11,TRAF1,TRAF5,ZC3HAV1
GO Biological Process	GO:0010507	negative regulation of autophagy	128	3.83591e-05	0.400469	0.00312867	5.7272	1.57145	9	0.00199676	0.0114358	696	0.0523729	1	0.785593	2.77042	1.44382	4	22	0.00337838	0.181818	BCL2,DAP,GATA4,HERC1
GO Biological Process	GO:0043085	positive regulation of catalytic activity	129	3.87036e-05	0.404066	0.00313229	1.40688	93.8243	132	0.119218	0.167725	77	0.000373428	1	0.0506311	1.39266	73.2412	102	1116	0.0861486	0.0913979	ACSL1,ADCY4,ADCY6,ADCY7,AFAP1L2,AKIRIN2,ALOX5AP,ARAF,ARAP1,ARHGAP18,ARHGAP21,ARHGAP26,ARHGAP27,ARHGEF11,ARRB1,ASAP1,ATP6V0D1,BCL2,BCL2L10,C1QTNF2,CCND1,CCR7,CD40,CDKL5,CLPSL2,CSF1R,CXCL13,DAP,DDX11,DDX3X,DRD5,EDN2,EZH2,FGFR1,FLT3,FNTA,GARNL3,GM2A,HERPUD1,HIF1A,HMGB1,IKBKG,JTB,LRP8,MALT1,MAP2K3,MAP3K1,MAP3K15,MAPKAPK2,MEF2C,MOAP1,MUC20,MYC,MYO9B,PIM1,PMAIP1,PPARGC1B,PPP2R5B,PREX1,PROK1,PROK2,PSAP,…
GO Biological Process	GO:0007596	blood coagulation	130	4.14521e-05	0.43276	0.00332892	1.69131	37.8404	64	0.0480818	0.0813215	281	0.00859647	1	0.319385	1.42945	32.8798	47	501	0.039696	0.0938124	ABCC4,ACTB,ARRB1,CABLES1,CAPZB,CBX5,CD40,CD48,CD63,CD84,CLU,DGKI,DGKZ,EFEMP2,ENTPD1,FYN,GATA1,GATA4,GNA12,INPP5D,IRF1,IRF2,ITPK1,KCNMA1,LRP8,LYST,PABPC4,PDE2A,PDE6A,PDE9A,PIK3R1,PLAT,PRKCH,PSAP,PTK2,RAD51B,RAP1A,RAPGEF3,RHOB,SH2B2,SLC7A6,SPARC,SRC,SRGN,TLN1,TMSB4X,VEGFA
GO Biological Process	GO:1901362	organic cyclic compound biosynthetic process	131	4.20894e-05	0.439413	0.0033543	1.24459	204.083	254	0.259318	0.322745	1917	0.192953	1	1	1.05786	191.897	203	2924	0.171453	0.0694254	ACAA2,ADCY4,ADCY6,ADCY7,AKIRIN2,AKR1B1,ALDH4A1,ALKBH4,AMD1,ANK1,ARID1B,ARID3B,ARRB1,ASCC1,ASH2L,ASXL1,ATIC,ATN1,ATP5O,ATXN1,BAHD1,BATF,BCL11A,BCOR,BRD7,BRF2,CEBPD,CHD7,CIITA,COL4A2,COPRS,CREB3L1,CREB3L2,CTCFL,CUX1,CYP11A1,DDX3X,DMRTB1,DPF3,EGR3,ELF1,ELK4,ELL2,ETS1,ETV6,ETV7,EYA3,EZH2,FDFT1,FGFR1,FLI1,FOXF1,FOXO1,FOXO4,GATA1,GATA4,GMPR,GRHL2,GTF2I,GTF2IRD1,GTF3C1,GTF3C6,HAND2,HCFC1,HDAC7,HELT,HEYL…
GO Biological Process	GO:0010035	response to inorganic substance	132	4.24047e-05	0.442705	0.00335382	1.89088	24.3273	46	0.0309114	0.0584498	286	0.00884985	1	0.323051	1.54243	21.3948	33	326	0.0278716	0.101227	ALG2,ALOX5AP,ATIC,BCL2,CAMK2B,CCND1,CCR7,CYP11A1,DMTN,ETS1,FANCC,FOXO1,HMGCS1,ID2,KCNMA1,MDM2,MEF2C,NDRG1,NEDD4L,NFATC3,PPIF,PTK2B,RHOB,SLC30A1,SLC30A5,SLC34A1,SPARC,TFF1,TK1,TNFAIP3,TNNT2,TXN,UCP3
GO Biological Process	GO:0010950	positive regulation of endopeptidase activity	133	4.51313e-05	0.471171	0.00354264	2.6712	8.236	22	0.0104651	0.0279543	493	0.0290273	1	0.614696	1.74855	8.00665	14	122	0.0118243	0.114754	AKIRIN2,BCL2L10,DAP,DDX3X,HMGB1,MOAP1,MYC,PMAIP1,RPS3,TNFRSF10B,TNFSF10,TNFSF15,UACA,VCP
GO Biological Process	GO:0009720	detection of hormone stimulus	134	4.67805e-05	0.488388	0.00364469	45.009	0.0666533	3	8.46929e-05	0.00381194	781	0.0656283	1	0.877285	15.2373	0.0656283	1	1	0.000844595	1	ABCG1
GO Biological Process	GO:0006351	transcription, DNA-dependent	135	5.00394e-05	0.522411	0.00386971	1.26831	175.825	223	0.223412	0.283355	1898	0.186301	1	1	1.06674	158.427	169	2414	0.142736	0.0700083	AKIRIN2,ALKBH4,ARID1B,ARID3B,ARRB1,ASCC1,ASH2L,ASXL1,ATN1,ATXN1,BAHD1,BATF,BCL11A,BCOR,BRD7,BRF2,CEBPD,CHD7,CIITA,COL4A2,COPRS,CREB3L1,CREB3L2,CTCFL,CUX1,DDX3X,DMRTB1,DPF3,EGR3,ELF1,ELK4,ELL2,ETS1,ETV6,ETV7,EYA3,EZH2,FGFR1,FLI1,FOXF1,FOXO1,FOXO4,GATA1,GATA4,GRHL2,GTF2I,GTF2IRD1,GTF3C1,GTF3C6,HAND2,HCFC1,HDAC7,HELT,HEYL,HIF1A,HINFP,HIPK2,HIVEP3,HMG20A,HOPX,IKBKG,IRF1,IRF2,IRF2BP2,IRF4,IRF5,IRF8,JD…
GO Biological Process	GO:0043984	histone H4-K16 acetylation	136	5.00758e-05	0.522791	0.00384405	9.52108	0.630181	6	0.000800738	0.00762389	669	0.0491441	1	0.766912	3.51631	0.853168	3	13	0.00253378	0.230769	HCFC1,KANSL1,KAT8
GO Biological Process	GO:0044281	small molecule metabolic process	137	5.06098e-05	0.528367	0.00385669	1.28856	157.54	203	0.200178	0.257942	1179	0.106014	1	0.938749	1.09242	159.28	174	2427	0.146959	0.0716935	AASDH,ABCC4,ABCD1,ABCG1,ABCG4,ACAA2,ACO2,ACOX3,ACSL1,ADC,ADCY4,ADCY6,ADCY7,AGPAT3,AGPAT5,AGPAT6,AHCYL2,AKR1B1,ALDH4A1,ALOX5AP,AMD1,APOF,APOL2,ARF6,ARL8A,ATIC,ATP5O,AZIN1,B4GALT1,B4GALT5,BLVRA,BMP1,C9orf3,CACNA1E,CARS2,CBR1,CBR3,CD44,CERS6,CETP,CHST12,CHSY1,CS,CYP11A1,DDX3X,DNAH17,DNAH6,DPM2,DYNC1H1,EBPL,EDN2,ENPP6,ENSG00000258728,ENTPD1,ENTPD4,EPHX2,ERH,ESD,EXT1,FABP6,FAXDC2,FDFT1,FFAR1,GALT,GBA2…
GO Biological Process	GO:0034654	nucleobase-containing compound biosynthetic process	138	5.33465e-05	0.556937	0.00403578	1.25094	192.655	241	0.244797	0.306226	1933	0.195424	1	1	1.0597	179.297	190	2732	0.160473	0.0695461	ADCY4,ADCY6,ADCY7,AKIRIN2,ALKBH4,AMD1,ARID1B,ARID3B,ARRB1,ASCC1,ASH2L,ASXL1,ATIC,ATN1,ATP5O,ATXN1,BAHD1,BATF,BCL11A,BCOR,BRD7,BRF2,CEBPD,CHD7,CIITA,COL4A2,COPRS,CREB3L1,CREB3L2,CTCFL,CUX1,DDX3X,DMRTB1,DPF3,EGR3,ELF1,ELK4,ELL2,ETS1,ETV6,ETV7,EYA3,EZH2,FGFR1,FLI1,FOXF1,FOXO1,FOXO4,GATA1,GATA4,GMPR,GRHL2,GTF2I,GTF2IRD1,GTF3C1,GTF3C6,HAND2,HCFC1,HDAC7,HELT,HEYL,HIF1A,HINFP,HIPK2,HIVEP3,HMG20A,HOPX,IK…
GO Biological Process	GO:0045088	regulation of innate immune response	139	5.51533e-05	0.575801	0.00414245	2.08484	16.7879	35	0.0213315	0.0444727	149	0.00209042	1	0.14647	1.78513	15.6852	28	239	0.0236487	0.117155	CADM1,CTSB,DUSP4,FAM105B,IFNAR2,IFNGR1,IFNGR2,IKBKB,IKBKG,IL12A,IRF1,LGMN,LRRC32,MAP2K3,MAP3K1,MAPKAPK2,MEF2C,NCR3,PIK3AP1,POLR3D,SOCS1,SOCS3,TAB2,TLR2,TLR7,TLR8,TNFAIP3,TNIP1
GO Biological Process	GO:0031324	negative regulation of cellular metabolic process	140	5.53168e-05	0.577507	0.00412505	1.32667	128.894	171	0.163779	0.217281	123	0.00113664	1	0.0964758	1.30251	96.7361	126	1474	0.106419	0.0854817	ADAR,AKIRIN2,APOD,ARRB1,ASXL1,ATG5,ATN1,ATXN1,BAHD1,BCDIN3D,BCL2,BCOR,BRD7,BTN2A2,CBX5,CDK5RAP1,CELA1,CIITA,COMMD7,CUX1,DAP,DDIT4,DDX20,DDX3X,DMTN,DNAJB5,DUSP22,DUSP4,DUSP5,EIF4EBP1,ELK4,EZH2,FGFR1,FOXF1,FOXO1,GABBR2,GATA1,GATA4,HCFC1,HDAC7,HELT,HERC1,HEYL,HINFP,HIPK2,HMG20A,HMGB1,HOPX,ID2,IL10,INPP5D,IRF1,IRF2,IRF8,JDP2,KAT8,KDM5B,KDM5C,KHDRBS1,KLF10,KMT2D,LANCL2,LIMK1,LRP8,MDM2,MDM4,MEF2C,MTA2,…
GO Biological Process	GO:0048518	positive regulation of biological process	141	5.54365e-05	0.578757	0.00410466	1.18209	293.548	347	0.372997	0.440915	16	1.6953e-06	0.017699	0.00110618	1.26533	243.415	308	3709	0.260135	0.0830412	AAMP,ABCG1,ACSL1,ACTB,ADAR,ADCY4,ADCY6,ADCY7,AFAP1L2,AFF1,AKIRIN2,ALOX5AP,ANXA3,APBB2,ARAF,ARAP1,ARF6,ARFGEF2,ARHGEF11,ARHGEF17,ARHGEF39,ARID1B,ARRB1,ASH2L,ASXL1,ATP6AP2,ATP6V0D1,ATXN1,B4GALT1,BCL11A,BCL2,BCL2L14,BLK,BMF,BMP1,BRD7,C1QTNF2,CADM1,CAMK1D,CAMK2B,CARD11,CCND1,CCR7,CD27,CD40,CD44,CDKL5,CDON,CELA1,CHD7,CIITA,CLU,CREB3L2,CSF1R,CTCFL,CTSB,CXCL13,CYSLTR2,DAPK2,DDIT4,DDX11,DDX20,DDX3X,DGKI,…
GO Biological Process	GO:2001056	positive regulation of cysteine-type endopeptidase activity	142	5.77429e-05	0.602836	0.00424532	2.69894	7.78083	21	0.00988669	0.0266836	578	0.0383547	1	0.692774	1.72248	7.54725	13	115	0.0109797	0.113044	BCL2L10,DAP,DDX3X,HMGB1,MOAP1,MYC,PMAIP1,RPS3,TNFRSF10B,TNFSF10,TNFSF15,UACA,VCP
GO Biological Process	GO:0006678	glucosylceramide metabolic process	143	5.94096e-05	0.620236	0.00433731	19.7359	0.202676	4	0.00025753	0.00508259	553	0.0376689	1	0.711145	6.09493	0.328141	2	5	0.00168919	0.4	GBA2,UGCG
GO Biological Process	GO:1901576	organic substance biosynthetic process	144	6.00839e-05	0.627276	0.00435608	1.18925	278.325	331	0.353654	0.420584	2569	0.294746	1	1	1.02911	275.967	284	4205	0.239865	0.0675386	ACAA2,ACSL1,ADC,ADCY4,ADCY6,ADCY7,AGPAT3,AGPAT5,AGPAT6,AKIRIN2,AKR1B1,ALDH4A1,ALG2,ALG8,ALKBH4,ALOX5AP,AMD1,ANK1,ARID1B,ARID3B,ARRB1,ASCC1,ASH2L,ASXL1,ATIC,ATN1,ATP5O,ATXN1,AZIN1,B4GALT1,B4GALT5,BAHD1,BATF,BCL11A,BCOR,BRD7,BRF2,C9orf3,CARS2,CBR1,CEBPD,CERS6,CHD7,CHST12,CHSY1,CIITA,COG7,COL4A2,COPRS,CREB3L1,CREB3L2,CTCFL,CUX1,CYP11A1,DAD1,DDX3X,DMRTB1,DPF3,DPM2,EDN2,EGR3,EIF4EBP1,EIF4G3,ELF1,ELK4,…
GO Biological Process	GO:0030279	negative regulation of ossification	145	6.04369e-05	0.630961	0.00435145	4.05131	2.962	12	0.00376366	0.0152478	44	8.89882e-05	0.929037	0.0211145	4.5712	1.96885	9	30	0.00760135	0.3	BCL2,BCOR,CHSY1,GATA1,HIF1A,MEF2C,PTK2B,SMURF1,SRGN
GO Biological Process	GO:0002295	T-helper cell lineage commitment	146	6.38884e-05	0.666995	0.00456846	19.3657	0.206551	4	0.000262454	0.00508259	159	0.00255027	1	0.167452	9.1424	0.328141	3	5	0.00253378	0.6	BATF,IRF4,STAT6
GO Biological Process	GO:0043547	positive regulation of GTPase activity	147	6.81586e-05	0.711576	0.00484065	1.77497	29.2962	52	0.0372251	0.0660737	78	0.000374953	1	0.050186	1.80122	20.5417	37	313	0.03125	0.118211	ARAP1,ARHGAP18,ARHGAP21,ARHGAP26,ARHGAP27,ARHGEF11,ARRB1,ASAP1,CCR7,CD40,CDKL5,CXCL13,EZH2,GARNL3,MYO9B,PREX1,PTK2B,RAP1A,RAP1GDS1,RAPGEF1,RAPGEF3,RGS10,RGS16,RGS3,RGS6,RIN3,SEMA4D,SNX9,STARD13,TBC1D10B,TBC1D2,TBC1D2B,TBC1D31,TBC1D7,TIAM2,USP6NL,WNT11
GO Biological Process	GO:0050878	regulation of body fluid levels	148	7.09461e-05	0.740677	0.00500458	1.59807	45.68	73	0.0580432	0.0927573	277	0.0082905	1	0.312465	1.38981	39.5739	55	603	0.0464527	0.0912106	ABCC4,ACTB,AGPAT6,ARRB1,CABLES1,CAPZB,CBX5,CCND1,CD40,CD48,CD63,CD84,CLU,DGKI,DGKZ,EFEMP2,ENTPD1,FLI1,FYN,GATA1,GATA4,GNA12,HIF1A,HSD11B2,INPP5D,IRF1,IRF2,ITPK1,KCNMA1,LRP8,LYST,NEURL,PABPC4,PDE2A,PDE6A,PDE9A,PIK3R1,PLAT,PRKCH,PSAP,PTK2,RAD51B,RAP1A,RAPGEF3,RHOB,SH2B2,SLC7A6,SPARC,SRC,SRGN,TLN1,TMSB4X,VDR,VEGFA,ZNF385A
GO Biological Process	GO:0019219	regulation of nucleobase-containing compound metabolic process	149	7.66095e-05	0.799803	0.0053678	1.18127	287.827	340	0.365727	0.43202	311	0.0109856	1	0.368777	1.12524	257.722	290	3927	0.244932	0.0738477	ABCG1,ADCY7,AFAP1L2,AFF1,AKIRIN2,ALKBH4,ANXA3,APBB2,ARAP1,ARHGAP18,ARHGAP21,ARHGAP26,ARHGAP27,ARHGEF11,ARID1B,ARID3B,ARRB1,ASAP1,ASCC1,ASH2L,ASXL1,ATN1,ATP6V0D1,ATXN1,BAHD1,BATF,BCDIN3D,BCL11A,BCOR,BRD7,BRF2,CAMK1D,CARD11,CBX5,CCR7,CD40,CDKL5,CDON,CEBPD,CELA1,CERS6,CHD7,CIITA,CLK3,CLU,COMMD7,COPRS,CREB3L1,CREB3L2,CTCFL,CUX1,CXCL13,DAP,DDX11,DDX20,DDX3X,DGKI,DMRTB1,DNAJB5,DPF3,DRD5,DUSP22,EGR3,ELF…
GO Biological Process	GO:1901724	positive regulation of cell proliferation involved in kidney development	150	7.96271e-05	0.831306	0.00554204	18.2842	0.218769	4	0.000277978	0.00508259	1753	0.184256	1	1	5.07911	0.196885	1	3	0.000844595	0.333333	MYC
GO Biological Process	GO:0051171	regulation of nitrogen compound metabolic process	151	8.09494e-05	0.845112	0.00559677	1.17853	291.89	344	0.370889	0.437103	350	0.0132468	1	0.395134	1.11956	263.498	295	4015	0.249155	0.0734745	ABCG1,ADCY7,AFAP1L2,AFF1,AKIRIN2,ALKBH4,ANXA3,APBB2,ARAP1,ARHGAP18,ARHGAP21,ARHGAP26,ARHGAP27,ARHGEF11,ARID1B,ARID3B,ARRB1,ASAP1,ASCC1,ASH2L,ASXL1,ATN1,ATP6V0D1,ATXN1,AZIN1,BAHD1,BATF,BCDIN3D,BCL11A,BCOR,BRD7,BRF2,CAMK1D,CARD11,CBX5,CCR7,CD40,CDKL5,CDON,CEBPD,CELA1,CERS6,CHD7,CIITA,CLK3,CLU,COMMD7,COPRS,CREB3L1,CREB3L2,CTCFL,CUX1,CXCL13,DAP,DDX11,DDX20,DDX3X,DGKI,DMRTB1,DNAJB5,DPF3,DRD5,DUSP22,EG…
GO Biological Process	GO:0031669	cellular response to nutrient levels	152	8.61045e-05	0.898931	0.00591402	2.69828	7.41214	20	0.00941822	0.025413	938	0.0669108	1	0.744721	1.65951	6.62846	11	101	0.00929054	0.108911	ATG16L1,ATG5,C12orf44,DAP,FOXO1,MAX,MDM2,NUAK2,PMAIP1,VDR,WIPI2
GO Biological Process	GO:0043369	CD4-positive or CD8-positive, alpha-beta T cell lineage commitment	153	8.91486e-05	0.930712	0.00608308	8.56348	0.70065	6	0.000890279	0.00762389	96	0.000550172	1	0.0598313	8.70705	0.459398	4	7	0.00337838	0.571429	BATF,BCL2,IRF4,STAT6
GO Biological Process	GO:0032006	regulation of TOR signaling cascade	154	8.96112e-05	0.935541	0.00607494	3.88321	3.09023	12	0.00392659	0.0152478	131	0.00136067	1	0.108438	3.26514	2.75639	9	42	0.00760135	0.214286	ARAF,DDIT4,GNA12,GOLPH3,HIF1A,LAMTOR4,LAMTOR5,RRAGD,TBC1D7
GO Biological Process	GO:0002677	negative regulation of chronic inflammatory response	155	9.10929e-05	0.95101	0.00613555	17.6521	0.226602	4	0.000287931	0.00508259	433	0.0236214	1	0.569533	7.61867	0.262513	2	4	0.00168919	0.5	IL10,TNFAIP3
GO Biological Process	GO:0045321	leukocyte activation	156	9.14888e-05	0.955143	0.00612271	1.74291	30.4089	53	0.038639	0.0673443	143	0.00174947	1	0.127724	1.64494	23.1012	38	352	0.0320946	0.107954	ANXA3,BATF,BCL11A,BCL2,CARD11,CCR7,CD40,CD48,CHD7,EDN2,FLT3,FYN,GPR183,HMGB1,ICOSLG,ID2,IL10,IL21R,IRF1,IRF4,KLF6,KMT2E,LCP1,MALT1,MEF2C,NDRG1,NFAM1,PIK3R1,PREX1,PRKDC,PTK2B,RHOH,SKAP2,SLAMF1,SLAMF7,STAT6,TLR7,ZFP36L1
GO Biological Process	GO:0006468	protein phosphorylation	157	9.60825e-05	1	0.00638918	1.50364	59.1896	89	0.0752091	0.113088	113	0.000902354	1	0.0833679	1.48884	42.9865	64	655	0.054054	0.0977099	ALPK2,AMHR2,ARAF,BCL2,BLK,BMP2K,CAMK1D,CAMK2B,CCND1,CDK16,CDKL5,CLK3,CSF1R,DAPK2,DYRK3,ENSG00000134602,ENSG00000177453,ENSG00000182319,EPHB6,FGFR1,FLT3,FYN,GRK5,HIPK2,IKBKB,LIMK1,LRRK1,LTK,MAP2K3,MAP3K1,MAP3K15,MAPKAPK2,MELK,MKNK1,NEK6,NEK9,NUAK2,PIK3R1,PIM1,PIM2,PRKCH,PRKDC,PTK2,PTK2B,RNASEL,RPS6KC1,RUNX3,SMAD7,SRC,SRPK2,ST3GAL1,STK17B,STK24,TESK1,TGFBR1,TLR2,TLR7,TNIK,TRIB1,TRIO,TSSK4,TTBK1,ULK…
GO Biological Process	GO:0001776	leukocyte homeostasis	158	0.00010695	1	0.00706684	3.05913	5.23025	16	0.00664581	0.0203304	199	0.00415052	1	0.217746	2.62713	3.80644	10	58	0.00844595	0.172414	BCL2,FLT3,HIF1A,IKBKB,IKBKG,MEF2C,PDE4B,PMAIP1,SH2B2,TNFAIP3
GO Biological Process	GO:0018130	heterocycle biosynthetic process	159	0.000107175	1	0.00703716	1.23623	196.565	243	0.249765	0.308767	2250	0.24298	1	1	1.04804	184.153	193	2806	0.163007	0.0687812	ADCY4,ADCY6,ADCY7,AKIRIN2,ALDH4A1,ALKBH4,AMD1,ANK1,ARID1B,ARID3B,ARRB1,ASCC1,ASH2L,ASXL1,ATIC,ATN1,ATP5O,ATXN1,BAHD1,BATF,BCL11A,BCOR,BRD7,BRF2,CEBPD,CHD7,CIITA,COL4A2,COPRS,CREB3L1,CREB3L2,CTCFL,CUX1,DDX3X,DMRTB1,DPF3,EGR3,ELF1,ELK4,ELL2,ETS1,ETV6,ETV7,EYA3,EZH2,FGFR1,FLI1,FOXF1,FOXO1,FOXO4,GATA1,GATA4,GMPR,GRHL2,GTF2I,GTF2IRD1,GTF3C1,GTF3C6,HAND2,HCFC1,HDAC7,HELT,HEYL,HIF1A,HINFP,HIPK2,HIVEP3,H…
GO Biological Process	GO:2001242	regulation of intrinsic apoptotic signaling pathway	160	0.000108906	1	0.00710612	3.19565	4.69388	15	0.00596427	0.0190597	173	0.00300899	1	0.181583	2.47092	4.85649	12	74	0.0101351	0.162162	BCL2,BMF,CD44,CLU,DDX3X,KIAA1967,PMAIP1,PPIF,SRC,TPT1,VDAC2,ZNF385A
GO Biological Process	GO:0009058	biosynthetic process	161	0.000110458	1	0.0071626	1.1797	282.275	333	0.358672	0.423126	2909	0.363443	1	1	1.01915	280.627	286	4276	0.241554	0.0668849	ACAA2,ACSL1,ADC,ADCY4,ADCY6,ADCY7,AGPAT3,AGPAT5,AGPAT6,AKIRIN2,AKR1B1,ALDH4A1,ALG2,ALG8,ALKBH4,ALOX5AP,AMD1,ANK1,ARID1B,ARID3B,ARRB1,ASCC1,ASH2L,ASXL1,ATIC,ATN1,ATP5O,ATXN1,AZIN1,B4GALT1,B4GALT5,BAHD1,BATF,BCL11A,BCOR,BRD7,BRF2,C9orf3,CARS2,CBR1,CEBPD,CERS6,CHD7,CHST12,CHSY1,CIITA,COG7,COL4A2,COPRS,CREB3L1,CREB3L2,CTCFL,CUX1,CYP11A1,DAD1,DDX3X,DMRTB1,DPF3,DPM2,EDN2,EGR3,EIF4EBP1,EIF4G3,ELF1,ELK4,…
GO Biological Process	GO:0002274	myeloid leukocyte activation	162	0.000110594	1	0.00712718	2.82278	6.37669	18	0.00810253	0.0228717	314	0.0114882	1	0.381966	2.17676	5.05338	11	77	0.00929054	0.142857	ANXA3,BATF,CD48,EDN2,HMGB1,IRF4,KMT2E,NDRG1,PREX1,RHOH,TLR7
GO Biological Process	GO:0051607	defense response to virus	163	0.000117743	1	0.00754135	2.80829	6.4096	18	0.00814434	0.0228717	278	0.00832073	1	0.312476	1.85319	9.71299	18	148	0.0152027	0.121622	ADAR,BCL2,CD40,DDIT4,IFIT3,IRF1,IRF5,LYST,MX1,MX2,PMAIP1,POLR3A,POLR3D,POLR3H,RNASEL,TLR7,TLR8,ZC3HAV1
GO Biological Process	GO:0010506	regulation of autophagy	164	0.000120591	1	0.00767663	3.16545	4.73866	15	0.00602117	0.0190597	583	0.0388097	1	0.69498	1.95908	4.59398	9	70	0.00760135	0.128571	BCL2,DAP,DAPK2,GATA4,HERC1,LARP1,PIM2,TP53INP1,UVRAG
GO Biological Process	GO:0030888	regulation of B cell proliferation	165	0.000123698	1	0.00782668	3.01973	5.29848	16	0.00673251	0.0203304	135	0.0015402	1	0.119108	2.98771	3.34704	10	51	0.00844595	0.196078	BCL2,CARD11,CD40,GPR183,IL10,INPP5D,MEF2C,MZB1,PRDM1,SASH3
GO Biological Process	GO:0071731	response to nitric oxide	166	0.000124369	1	0.00782179	10.7073	0.466969	5	0.000593354	0.00635324	1211	0.113959	1	0.982438	3.38607	0.590655	2	9	0.00168919	0.222222	CCR7,FOXO1
GO Biological Process	GO:0006355	regulation of transcription, DNA-dependent	167	0.000126238	1	0.00789175	1.2024	239.52	288	0.304346	0.365947	1005	0.0742645	1	0.771464	1.08973	211.979	231	3230	0.195101	0.071517	ABCG1,AFAP1L2,AFF1,AKIRIN2,ALKBH4,ANXA3,APBB2,ARHGEF11,ARID1B,ARID3B,ARRB1,ASCC1,ASH2L,ASXL1,ATN1,ATXN1,BAHD1,BATF,BCL11A,BCOR,BRD7,BRF2,CAMK1D,CARD11,CBX5,CD40,CDON,CEBPD,CELA1,CERS6,CHD7,CIITA,CLU,COMMD7,COPRS,CREB3L1,CREB3L2,CTCFL,CUX1,DAP,DDX20,DDX3X,DMRTB1,DNAJB5,DPF3,DUSP22,EGR3,ELF1,ELK4,ELL2,ETS1,ETV6,ETV7,EYA3,EZH2,FAM105B,FGFR1,FLI1,FOXF1,FOXO1,FOXO4,GATA1,GATA4,GRHL2,GTF2I,GTF2IRD1,HAN…
GO Biological Process	GO:0006066	alcohol metabolic process	168	0.000130536	1	0.00811188	1.91007	20.4181	39	0.0259442	0.0495553	1913	0.191861	1	1	1.20548	20.7385	25	316	0.0211149	0.0791139	ABCG1,ACAA2,AGPAT6,APOF,APOL2,CETP,CYP11A1,DPM2,EBPL,ENPP6,FDFT1,GDPD4,GDPD5,HMGCS1,INPP5D,IPPK,ITPK1,LGMN,NPC1L1,PLA2G15,PMVK,PTAFR,SAMD8,SIGMAR1,SMPD3
GO Biological Process	GO:0045089	positive regulation of innate immune response	169	0.000131799	1	0.00814191	2.15867	13.4342	29	0.0170701	0.0368488	155	0.00234809	1	0.158155	1.92656	11.4193	22	174	0.0185811	0.126437	CADM1,CTSB,DUSP4,FAM105B,IKBKB,IKBKG,IL12A,LGMN,LRRC32,MAP2K3,MAP3K1,MAPKAPK2,MEF2C,NCR3,PIK3AP1,POLR3D,TAB2,TLR2,TLR7,TLR8,TNFAIP3,TNIP1
GO Biological Process	GO:2001141	regulation of RNA biosynthetic process	170	0.000135727	1	0.00833522	1.20122	239.757	288	0.304646	0.365947	1069	0.0875106	1	0.85464	1.08402	213.095	231	3247	0.195101	0.0711426	ABCG1,AFAP1L2,AFF1,AKIRIN2,ALKBH4,ANXA3,APBB2,ARHGEF11,ARID1B,ARID3B,ARRB1,ASCC1,ASH2L,ASXL1,ATN1,ATXN1,BAHD1,BATF,BCL11A,BCOR,BRD7,BRF2,CAMK1D,CARD11,CBX5,CD40,CDON,CEBPD,CELA1,CERS6,CHD7,CIITA,CLU,COMMD7,COPRS,CREB3L1,CREB3L2,CTCFL,CUX1,DAP,DDX20,DDX3X,DMRTB1,DNAJB5,DPF3,DUSP22,EGR3,ELF1,ELK4,ELL2,ETS1,ETV6,ETV7,EYA3,EZH2,FAM105B,FGFR1,FLI1,FOXF1,FOXO1,FOXO4,GATA1,GATA4,GRHL2,GTF2I,GTF2IRD1,HAN…
GO Biological Process	GO:0002221	pattern recognition receptor signaling pathway	171	0.000137116	1	0.00837129	2.31067	10.8194	25	0.0137476	0.0317662	191	0.00371946	1	0.203304	2.00198	8.99108	18	137	0.0152027	0.131387	CTSB,DUSP4,FAM105B,IKBKB,IKBKG,LGMN,LRRC32,MAP2K3,MAP3K1,MAPKAPK2,MEF2C,PIK3AP1,TAB2,TLR2,TLR7,TLR8,TNFAIP3,TNIP1
GO Biological Process	GO:0043066	negative regulation of apoptotic process	172	0.000138155	1	0.00838567	1.5083	55.692	84	0.0707649	0.106734	114	0.000974746	1	0.0892663	1.48431	43.1178	64	657	0.054054	0.0974125	ADAR,APBB2,ARAF,ATG5,BAG3,BCL2,BCL2L10,CCR7,CD27,CD44,DAD1,DDX3X,EGR3,FAM129B,FGFR1,FOXO1,FOXO4,GATA1,GRK5,HAND2,HIF1A,HIPK2,IFIT3,IKBKB,IL10,IL6ST,ITSN1,JTB,LAMTOR5,LGMN,LHX4,LTK,MALT1,MDM2,MDM4,MEF2C,MYC,NUAK2,OSR1,PIK3R1,PIM1,PIM2,POLB,PPIF,PRKCH,PROK2,PSMB7,PSMC3,PTK2,PTK2B,RRM2B,SEMA4D,SMO,SOCS3,SRC,TGFBR1,TGM2,TMBIM6,TNFAIP3,TNFRSF10D,TPT1,VEGFA,WNT11,ZC3HC1
GO Biological Process	GO:0044271	cellular nitrogen compound biosynthetic process	173	0.000140209	1	0.00846114	1.2296	199.252	245	0.253179	0.311309	2070	0.229834	1	1	1.0503	187.566	197	2858	0.166385	0.0689293	ADC,ADCY4,ADCY6,ADCY7,AKIRIN2,ALKBH4,AMD1,ANK1,ARID1B,ARID3B,ARRB1,ASCC1,ASH2L,ASXL1,ATIC,ATN1,ATP5O,ATXN1,AZIN1,BAHD1,BATF,BCL11A,BCOR,BRD7,BRF2,CEBPD,CHD7,CIITA,COL4A2,COPRS,CREB3L1,CREB3L2,CTCFL,CUX1,DDX3X,DMRTB1,DPF3,EGR3,ELF1,ELK4,ELL2,ETS1,ETV6,ETV7,EYA3,EZH2,FGFR1,FLI1,FOXF1,FOXO1,FOXO4,GATA1,GATA4,GMPR,GRHL2,GTF2I,GTF2IRD1,GTF3C1,GTF3C6,HAND2,HCFC1,HDAC7,HELT,HEYL,HIF1A,HINFP,HIPK2,HIVEP3…
GO Biological Process	GO:0032648	regulation of interferon-beta production	174	0.000140563	1	0.00843376	4.81629	1.86866	9	0.00237441	0.0114358	33	3.28034e-05	0.342468	0.0103778	4.61737	2.16573	10	33	0.00844595	0.30303	DDX3X,IRF1,IRF5,POLR3A,POLR3D,RNF216,TLR2,TLR7,TLR8,ZC3HAV1
GO Biological Process	GO:0008637	apoptotic mitochondrial changes	175	0.000141024	1	0.00841306	3.69585	3.24688	12	0.00412564	0.0152478	200	0.00415184	1	0.216726	2.79869	3.21579	9	49	0.00760135	0.183673	AIFM2,BCL2,CLU,KIAA1967,MAP3K1,NAIF1,PIM2,PMAIP1,PPIF
GO Biological Process	GO:0010952	positive regulation of peptidase activity	176	0.000143242	1	0.00849688	2.4613	8.93837	22	0.0113575	0.0279543	665	0.048608	1	0.763109	1.62842	8.59731	14	131	0.0118243	0.10687	AKIRIN2,BCL2L10,DAP,DDX3X,HMGB1,MOAP1,MYC,PMAIP1,RPS3,TNFRSF10B,TNFSF10,TNFSF15,UACA,VCP
GO Biological Process	GO:0031347	regulation of defense response	177	0.000146412	1	0.00863583	1.70961	31.0012	53	0.0393917	0.0673443	238	0.00605237	1	0.265491	1.47142	30.5828	45	466	0.0380068	0.0965665	ALOX5AP,APOD,CADM1,CCR7,CTSB,DUSP4,FAM105B,FOXF1,FYN,IFIT1B,IFNAR2,IFNGR1,IFNGR2,IKBKB,IKBKG,IL10,IL12A,IL6ST,IRF1,LGMN,LRRC32,MAP2K3,MAP3K1,MAPKAPK2,MEF2C,NCR3,PDE2A,PIK3AP1,POLR3D,PTGIS,RNF216,SEMA7A,SOCS1,SOCS3,TAB2,TGM2,TLR2,TLR7,TLR8,TNFAIP3,TNFRSF1B,TNFSF11,TNIP1,UACA,ZC3HAV1
GO Biological Process	GO:0002758	innate immune response-activating signal transduction	178	0.000151157	1	0.0088656	2.29569	10.89	25	0.0138373	0.0317662	220	0.00468859	1	0.222495	1.95908	9.18796	18	140	0.0152027	0.128571	CTSB,DUSP4,FAM105B,IKBKB,IKBKG,LGMN,LRRC32,MAP2K3,MAP3K1,MAPKAPK2,MEF2C,PIK3AP1,TAB2,TLR2,TLR7,TLR8,TNFAIP3,TNIP1
GO Biological Process	GO:0043281	regulation of cysteine-type endopeptidase activity involved in apoptotic process	179	0.000153465	1	0.0089507	2.10697	14.2385	30	0.0180921	0.0381194	186	0.00357734	1	0.200793	1.86234	11.8131	22	180	0.0185811	0.122222	ARRB1,BCL2L10,CD27,CD44,DAP,DDX3X,HERPUD1,HMGB1,LAMTOR5,MDM2,MOAP1,MYC,NR4A1,PMAIP1,RPS3,SRC,TNFRSF10B,TNFSF10,TNFSF15,UACA,VCP,VEGFA
GO Biological Process	GO:2001234	negative regulation of apoptotic signaling pathway	180	0.0001567	1	0.00908858	2.57732	7.75999	20	0.00986022	0.025413	129	0.00127836	1	0.103458	2.40589	6.23469	15	95	0.0126689	0.157895	BCL2,CD44,CLU,DDX3X,FYN,GATA1,KIAA1967,PPIF,SRC,TGFBR1,TNFAIP3,TPT1,UNC5B,VDAC2,ZNF385A
GO Biological Process	GO:0010849	regulation of proton-transporting ATPase activity, rotational mechanism	181	0.000168164	1	0.00969961	29.1178	0.10303	3	0.000130914	0.00381194	781	0.0656283	1	0.877285	15.2373	0.0656283	1	1	0.000844595	1	PPIF
GO Biological Process	GO:0080090	regulation of primary metabolic process	182	0.000168748	1	0.00967981	1.14722	343.439	394	0.43639	0.500635	348	0.0129025	1	0.387076	1.10451	323.219	357	4925	0.30152	0.0724873	ABCG1,ACSL1,ADAR,ADCY4,ADCY6,ADCY7,AFAP1L2,AFF1,AKIRIN2,ALKBH4,ANXA3,APBB2,APOD,ARAF,ARAP1,ARHGAP18,ARHGAP21,ARHGAP26,ARHGAP27,ARHGEF11,ARID1B,ARID3B,ARRB1,ASAP1,ASCC1,ASH2L,ASXL1,ATG5,ATN1,ATP6AP2,ATP6V0D1,ATXN1,AZIN1,BAHD1,BATF,BCDIN3D,BCL11A,BCL2,BCOR,BRD7,BRF2,C1QTNF2,C2CD3,CAMK1D,CARD11,CBX5,CCND1,CCR7,CD40,CD44,CDK5RAP1,CDKL5,CDON,CEBPD,CELA1,CERS6,CHAC1,CHD7,CIITA,CLK3,CLU,COMMD7,COPRS,CRE…
GO Biological Process	GO:0044249	cellular biosynthetic process	183	0.000170515	1	0.00972773	1.17894	273.126	322	0.347047	0.409149	2942	0.373291	1	1	1.01829	270.06	275	4115	0.232264	0.0668287	ACSL1,ADC,ADCY4,ADCY6,ADCY7,AGPAT3,AGPAT5,AGPAT6,AKIRIN2,AKR1B1,ALDH4A1,ALG2,ALG8,ALKBH4,ALOX5AP,AMD1,ANK1,ARID1B,ARID3B,ARRB1,ASCC1,ASH2L,ASXL1,ATIC,ATN1,ATP5O,ATXN1,AZIN1,B4GALT1,B4GALT5,BAHD1,BATF,BCL11A,BCOR,BRD7,BRF2,C9orf3,CARS2,CBR1,CEBPD,CERS6,CHD7,CHST12,CHSY1,CIITA,COG7,COL4A2,COPRS,CREB3L1,CREB3L2,CTCFL,CUX1,CYP11A1,DAD1,DDX3X,DMRTB1,DPF3,DPM2,EDN2,EGR3,EIF4EBP1,EIF4G3,ELF1,ELK4,ELL2,E…
GO Biological Process	GO:0022411	cellular component disassembly	184	0.000170538	1	0.00967618	1.88457	20.6944	39	0.0262953	0.0495553	1238	0.115027	1	0.970018	1.26978	22.0511	28	336	0.0236487	0.0833333	COL11A2,COL4A2,CTSB,DDIT4,DSG2,ENDOG,ENSG00000134602,ETS1,FNTA,HMGB1,KLK2,LMNB1,MOAP1,MTRF1,NEK6,NEK9,NUP214,PRSS1,PTK2,RPL10A,RPL26L1,RPL39,RPS14,RPS24,RPS3,SMARCC2,SMARCE1,STK24
GO Biological Process	GO:0009892	negative regulation of metabolic process	185	0.000173753	1	0.00980529	1.28991	137.219	177	0.174357	0.224905	185	0.00356944	1	0.201432	1.25461	104.415	131	1591	0.110642	0.0823381	ADAR,AKIRIN2,APOD,ARRB1,ASXL1,ATG5,ATN1,ATXN1,BAHD1,BCDIN3D,BCL11A,BCL2,BCOR,BRD7,BTN2A2,CBX5,CDK5RAP1,CELA1,CHAC1,CIITA,COMMD7,CUX1,DAP,DDIT4,DDX20,DDX3X,DMTN,DNAJB5,DUSP22,DUSP4,DUSP5,EIF4EBP1,ELK4,EZH2,FGFR1,FOXF1,FOXO1,FYN,GABBR2,GATA1,GATA4,HCFC1,HDAC7,HELT,HERC1,HEYL,HINFP,HIPK2,HMG20A,HMGB1,HOPX,ID2,IL10,INPP5D,IRF1,IRF2,IRF8,JDP2,KAT8,KDM5B,KDM5C,KHDRBS1,KLF10,KMT2D,LANCL2,LIMK1,LRP8,MAX,…
GO Biological Process	GO:0046902	regulation of mitochondrial membrane permeability	186	0.000175821	1	0.00986867	6.17128	1.13429	7	0.00144128	0.00889454	646	0.0451121	1	0.729056	2.90235	1.37819	4	21	0.00337838	0.190476	BCL2,NAIF1,PMAIP1,PPIF
GO Biological Process	GO:0042832	defense response to protozoan	187	0.000181959	1	0.0101586	6.13626	1.14076	7	0.00144951	0.00889454	75	0.000356552	1	0.049632	5.714	1.05005	6	16	0.00506757	0.375	BATF,IL12A,IL4R,IRF4,IRF8,LYST
GO Biological Process	GO:1901998	toxin transport	188	0.000188819	1	0.0104855	9.77824	0.51134	5	0.000649733	0.00635324	381	0.0175582	1	0.481123	5.07911	0.590655	3	9	0.00253378	0.333333	ABCG1,SLC22A5,TLR2
GO Biological Process	GO:0002218	activation of innate immune response	189	0.000192915	1	0.0106562	2.25837	11.0699	25	0.014066	0.0317662	267	0.0077707	1	0.303843	1.8658	9.64736	18	147	0.0152027	0.122449	CTSB,DUSP4,FAM105B,IKBKB,IKBKG,LGMN,LRRC32,MAP2K3,MAP3K1,MAPKAPK2,MEF2C,PIK3AP1,TAB2,TLR2,TLR7,TLR8,TNFAIP3,TNIP1
GO Biological Process	GO:0044248	cellular catabolic process	190	0.000193859	1	0.010652	1.35591	97.3517	132	0.1237	0.167725	2590	0.301517	1	1	1.05085	104.677	110	1595	0.0929054	0.0689655	ABCC4,ABCD1,ABCG1,ABCG4,ACOX3,ACSL1,ALDH4A1,ARF6,ARL8A,ARRB1,ASB2,ATG16L1,ATG5,ATP5O,BLVRA,C12orf44,CBR3,CTIF,DAP,DDX3X,DENND3,DERL1,DNAH17,DNAH6,DYNC1H1,ECE1,ENDOG,ENSG00000258728,ENTPD1,ENTPD4,EPHX2,ESD,GALT,GBA2,GM2A,GNA12,GNB5,HECW2,HERPUD1,HMGB1,HSD17B10,HUWE1,INO80,INPP5F,IVD,LGMN,LNX1,LSG1,LSM6,LYZL2,MDM2,MX1,MX2,MYO9B,NCOA7,NEDD4L,NUDT18,NUDT5,NUGGC,OGDH,PABPC4,PCBD1,PDE2A,PDE4B,PLA2G15,P…
GO Biological Process	GO:0045892	negative regulation of transcription, DNA-dependent	191	0.000197223	1	0.0107801	1.38059	86.9195	120	0.110444	0.152478	42	7.68133e-05	0.801931	0.0190936	1.50642	57.7529	87	880	0.0734797	0.0988636	AKIRIN2,ASXL1,ATN1,ATXN1,BAHD1,BCOR,BRD7,CBX5,CELA1,CIITA,COMMD7,CUX1,DAP,DDX20,DNAJB5,DUSP22,ELK4,EZH2,FGFR1,FOXF1,FOXO1,GATA1,HCFC1,HDAC7,HELT,HEYL,HINFP,HIPK2,HMG20A,HMGB1,HOPX,ID2,IRF1,IRF2,IRF8,JDP2,KAT8,KDM5B,KDM5C,KHDRBS1,KLF10,KMT2D,LANCL2,LRP8,MDM2,MDM4,MEF2C,MTA2,MYC,NEDD4L,NKRF,NOSTRIN,OSR1,PAX5,PBXIP1,PDE2A,PFDN5,PHF19,PPARGC1B,PRDM1,RPS14,RREB1,RUNX3,RYBP,SEMA4D,SIM2,SMAD7,SMARCC2,SM…
GO Biological Process	GO:0055099	response to high density lipoprotein particle stimulus	192	0.000198424	1	0.0107893	27.5143	0.109034	3	0.000138544	0.00381194	1299	0.126953	1	1	7.61867	0.131257	1	2	0.000844595	0.5	ABCG1
GO Biological Process	GO:0060248	detection of cell density by contact stimulus involved in contact inhibition	193	0.000204921	1	0.0110848	98.0626	0.0203951	2	2.5915e-05	0.0025413	781	0.0656283	1	0.877285	15.2373	0.0656283	1	1	0.000844595	1	SMO
GO Biological Process	GO:0072285	mesenchymal to epithelial transition involved in metanephric renal vesicle formation	193	0.000204921	1	0.0110848	98.0626	0.0203951	2	2.5915e-05	0.0025413	781	0.0656283	1	0.877285	15.2373	0.0656283	1	1	0.000844595	1	SMO
GO Biological Process	GO:0007371	ventral midline determination	193	0.000204921	1	0.0110848	98.0626	0.0203951	2	2.5915e-05	0.0025413	781	0.0656283	1	0.877285	15.2373	0.0656283	1	1	0.000844595	1	SMO
GO Biological Process	GO:0006891	intra-Golgi vesicle-mediated transport	196	0.000214176	1	0.0114082	4.11723	2.42882	10	0.00308618	0.0127065	2688	0.332867	1	1	1.47458	2.03448	3	31	0.00253378	0.0967742	COG6,CUX1,NAPG
GO Biological Process	GO:0043069	negative regulation of programmed cell death	197	0.000222115	1	0.011771	1.48589	56.5318	84	0.0718321	0.106734	128	0.00127055	1	0.103629	1.46866	43.5772	64	664	0.054054	0.0963855	ADAR,APBB2,ARAF,ATG5,BAG3,BCL2,BCL2L10,CCR7,CD27,CD44,DAD1,DDX3X,EGR3,FAM129B,FGFR1,FOXO1,FOXO4,GATA1,GRK5,HAND2,HIF1A,HIPK2,IFIT3,IKBKB,IL10,IL6ST,ITSN1,JTB,LAMTOR5,LGMN,LHX4,LTK,MALT1,MDM2,MDM4,MEF2C,MYC,NUAK2,OSR1,PIK3R1,PIM1,PIM2,POLB,PPIF,PRKCH,PROK2,PSMB7,PSMC3,PTK2,PTK2B,RRM2B,SEMA4D,SMO,SOCS3,SRC,TGFBR1,TGM2,TMBIM6,TNFAIP3,TNFRSF10D,TPT1,VEGFA,WNT11,ZC3HC1
GO Biological Process	GO:0071243	cellular response to arsenic-containing substance	198	0.000236049	1	0.0124462	13.7367	0.29119	4	0.00037	0.00508259	706	0.0540775	1	0.799673	5.07911	0.39377	2	6	0.00168919	0.333333	DDX3X,PPIF
GO Biological Process	GO:0051253	negative regulation of RNA metabolic process	199	0.0002369	1	0.0124283	1.36974	89.0681	122	0.113174	0.155019	43	7.8196e-05	0.816367	0.0189853	1.49386	60.2468	90	918	0.0760135	0.0980392	AKIRIN2,ASXL1,ATN1,ATXN1,BAHD1,BCDIN3D,BCOR,BRD7,CBX5,CELA1,CIITA,COMMD7,CUX1,DAP,DDX20,DNAJB5,DUSP22,ELK4,EZH2,FGFR1,FOXF1,FOXO1,GATA1,HCFC1,HDAC7,HELT,HEYL,HINFP,HIPK2,HMG20A,HMGB1,HOPX,ID2,IRF1,IRF2,IRF8,JDP2,KAT8,KDM5B,KDM5C,KHDRBS1,KLF10,KMT2D,LANCL2,LRP8,MDM2,MDM4,MEF2C,MTA2,MYC,NEDD4L,NKRF,NOSTRIN,OSR1,PAX5,PBXIP1,PDE2A,PFDN5,PHF19,POU2F3,PPARGC1B,PRDM1,RPS14,RREB1,RUNX3,RYBP,SEMA4D,SHQ1,S…
GO Biological Process	GO:0010741	negative regulation of intracellular protein kinase cascade	200	0.000247142	1	0.0129008	2.07717	13.9613	29	0.0177399	0.0368488	1519	0.140045	1	0.962519	1.37627	10.1724	14	155	0.0118243	0.0903226	DDIT4,DUSP22,DUSP4,DUSP5,FOXO1,FOXO4,IL10,MYC,PHLDA3,RGS3,RHOH,SOCS1,TNFAIP3,TNIP1
GO Biological Process	GO:0071346	cellular response to interferon-gamma	201	0.000255539	1	0.0132728	2.82759	5.65853	16	0.00719	0.0203304	67	0.000256433	1	0.0399577	2.78732	5.38152	15	82	0.0126689	0.182927	CAMK2B,CD44,CIITA,HLA-F,HLA-G,IFNGR1,IFNGR2,IRF1,IRF2,IRF4,IRF5,IRF8,PTAFR,SOCS1,SOCS3
GO Biological Process	GO:0050801	ion homeostasis	202	0.000261412	1	0.0135106	1.61745	36.4772	59	0.0463497	0.0749682	100	0.000586524	1	0.0612331	1.61959	30.2546	49	461	0.0413851	0.106291	ABCG1,ATP6V0D1,ATP6V1F,BCL2,CCDC109B,CCR7,CD40,CD52,CDH23,CETP,CHRNA9,CIB2,CXCL13,DRD5,EDN2,EPHB6,EPHX2,GTF2I,HERPUD1,HIF1A,KCNMA1,KL,LYST,MYC,NEDD4L,NUBP1,P2RY2,PDE6A,PQLC2,PROK2,PTK2,PTK2B,RAB20,SCARA5,SLC25A37,SLC30A1,SLC30A5,SLC34A1,SLC39A13,STEAP3,STIM2,TFR2,TGM2,TMBIM6,TMPRSS3,TNFSF11,TPCN2,TPT1,VDR
GO Biological Process	GO:0007250	activation of NF-kappaB-inducing kinase activity	203	0.000266144	1	0.0136874	6.97959	0.859649	6	0.00109231	0.00762389	422	0.0220695	1	0.545983	3.58525	1.11568	4	17	0.00337838	0.235294	IKBKG,MALT1,TNFRSF10B,TNFSF15
GO Biological Process	GO:0051172	negative regulation of nitrogen compound metabolic process	204	0.000271595	1	0.0138993	1.34493	98.1463	132	0.124709	0.167725	45	9.08469e-05	0.948441	0.0210765	1.45969	67.1377	98	1023	0.0827703	0.0957967	AKIRIN2,ASXL1,ATN1,ATXN1,BAHD1,BCDIN3D,BCOR,BRD7,CBX5,CELA1,CIITA,COMMD7,CUX1,DAP,DDX20,DNAJB5,DUSP22,ELK4,EZH2,FGFR1,FOXF1,FOXO1,GABBR2,GATA1,HCFC1,HDAC7,HELT,HEYL,HINFP,HIPK2,HMG20A,HMGB1,HOPX,ID2,IL10,IRF1,IRF2,IRF8,JDP2,KAT8,KDM5B,KDM5C,KHDRBS1,KLF10,KMT2D,LANCL2,LRP8,MDM2,MDM4,MEF2C,MTA2,MYC,NEDD4L,NKRF,NOSTRIN,OSR1,PAX5,PBXIP1,PDE2A,PDZD3,PFDN5,PHF19,POU2F3,PPARGC1B,PRDM1,PTGIS,RPS14,RPS3,R…
GO Biological Process	GO:0035947	regulation of gluconeogenesis by regulation of transcription from RNA polymerase II promoter	205	0.000275991	1	0.0140553	13.1781	0.303533	4	0.000385683	0.00508259	781	0.0656283	1	0.877285	15.2373	0.0656283	1	1	0.000844595	1	FOXO1
GO Biological Process	GO:0019438	aromatic compound biosynthetic process	206	0.000282902	1	0.0143374	1.21895	197.711	241	0.251221	0.306226	2587	0.299093	1	1	1.03681	184.219	191	2807	0.161318	0.0680442	ADCY4,ADCY6,ADCY7,AKIRIN2,ALKBH4,AMD1,ANK1,ARID1B,ARID3B,ARRB1,ASCC1,ASH2L,ASXL1,ATIC,ATN1,ATP5O,ATXN1,BAHD1,BATF,BCL11A,BCOR,BRD7,BRF2,CEBPD,CHD7,CIITA,COL4A2,COPRS,CREB3L1,CREB3L2,CTCFL,CUX1,DDX3X,DMRTB1,DPF3,EGR3,ELF1,ELK4,ELL2,ETS1,ETV6,ETV7,EYA3,EZH2,FGFR1,FLI1,FOXF1,FOXO1,FOXO4,GATA1,GATA4,GMPR,GRHL2,GTF2I,GTF2IRD1,GTF3C1,GTF3C6,HAND2,HCFC1,HDAC7,HELT,HEYL,HIF1A,HINFP,HIPK2,HIVEP3,HMG20A,HO…
GO Biological Process	GO:0043089	positive regulation of Cdc42 GTPase activity	207	0.000284865	1	0.0143671	8.93547	0.559567	5	0.000711013	0.00635324	381	0.0175582	1	0.481123	5.07911	0.590655	3	9	0.00253378	0.333333	ARAP1,ARHGAP27,CD40
GO Biological Process	GO:0016570	histone modification	208	0.000288762	1	0.0144936	1.83435	21.2609	39	0.0270151	0.0495553	244	0.00650027	1	0.278126	1.63056	17.7853	29	271	0.0244932	0.107011	ASH2L,ASXL1,BCOR,COPRS,CTCFL,ELK4,EYA3,EZH2,HCFC1,HDAC7,HOPX,HUWE1,IRF4,KANSL1,KAT8,KDM2A,KDM5B,KDM5C,KDM8,KMT2D,KMT2E,MTA2,NCOA3,PHF15,PHF17,PRMT7,RYBP,SUV39H1,TRRAP
GO Biological Process	GO:0042376	phylloquinone catabolic process	209	0.000291746	1	0.0145733	82.0771	0.0243673	2	3.09623e-05	0.0025413	781	0.0656283	1	0.877285	15.2373	0.0656283	1	1	0.000844595	1	CBR3
GO Biological Process	GO:0050851	antigen receptor-mediated signaling pathway	210	0.000293431	1	0.0145877	2.33468	9.42313	22	0.0119735	0.0279543	234	0.00593207	1	0.264661	2.0591	7.28474	15	111	0.0126689	0.135135	BCL2,BLK,CARD11,FYN,IKBKB,IKBKG,INPP5D,MALT1,MEF2C,NFAM1,PDE4B,PIK3R1,SH2B2,TAB2,THEMIS2
GO Biological Process	GO:0090324	negative regulation of oxidative phosphorylation	211	0.000293855	1	0.0145396	24.0448	0.124767	3	0.000158535	0.00381194	1299	0.126953	1	1	7.61867	0.131257	1	2	0.000844595	0.5	PPIF
GO Biological Process	GO:0055082	cellular chemical homeostasis	212	0.00031473	1	0.015499	1.61304	35.957	58	0.0456887	0.0736976	144	0.00175247	1	0.127054	1.58123	27.8264	44	424	0.0371622	0.103774	ATP6V0D1,ATP6V1F,BCL2,CCDC109B,CCR7,CD40,CD52,CDH23,CHRNA9,CXCL13,DRD5,EDN2,EPHX2,FOXO1,GATA4,GTF2I,HERPUD1,HIF1A,HK1,KCNMA1,MEF2C,MYC,NEDD4L,NUBP1,P2RY2,PDE6A,PROK2,PTK2,PTK2B,RAB20,SCARA5,SLC30A1,SLC30A5,SLC39A13,STEAP3,STIM2,TFR2,TGM2,TMBIM6,TMPRSS3,TPCN2,TPT1,TXN,VDR
GO Biological Process	GO:1901222	regulation of NIK/NF-kappaB cascade	213	0.000315257	1	0.015452	6.75881	0.887731	6	0.00112799	0.00762389	476	0.0269367	1	0.590797	3.38607	1.18131	4	18	0.00337838	0.222222	IKBKG,MALT1,TNFRSF10B,TNFSF15
GO Biological Process	GO:0031323	regulation of cellular metabolic process	214	0.000320504	1	0.0156358	1.13899	346.799	395	0.44066	0.501906	413	0.0206534	1	0.522086	1.09493	326.96	358	4982	0.302365	0.0718587	ABCG1,ACSL1,ADAR,ADCY4,ADCY6,ADCY7,AFAP1L2,AFF1,AKIRIN2,ALKBH4,ANXA3,APBB2,APOD,ARAF,ARAP1,ARHGAP18,ARHGAP21,ARHGAP26,ARHGAP27,ARHGEF11,ARID1B,ARID3B,ARRB1,ASAP1,ASCC1,ASH2L,ASXL1,ATG5,ATN1,ATP6V0D1,ATXN1,AZIN1,BAHD1,BATF,BCDIN3D,BCL11A,BCL2,BCOR,BRD7,BRF2,BTN2A2,C1QTNF2,CAMK1D,CARD11,CBX5,CCND1,CCR7,CD2BP2,CD40,CD44,CDK5RAP1,CDKL5,CDON,CEBPD,CELA1,CERS6,CHD7,CIITA,CLK3,CLU,COMMD7,COPRS,CREB3L1,C…
GO Biological Process	GO:0050871	positive regulation of B cell activation	215	0.000324761	1	0.0157698	2.88073	5.20702	15	0.00661629	0.0190597	178	0.00318872	1	0.187024	2.72095	3.67518	10	56	0.00844595	0.178571	BCL2,CARD11,CD27,CD40,GPR183,INPP5D,MEF2C,PRDM1,SASH3,STAT6
GO Biological Process	GO:0010558	negative regulation of macromolecule biosynthetic process	216	0.000332771	1	0.0160839	1.34197	96.8721	130	0.12309	0.165184	89	0.00042314	1	0.0496358	1.40675	67.5315	95	1029	0.0802365	0.0923226	AKIRIN2,ASXL1,ATN1,ATXN1,BAHD1,BCOR,BRD7,CBX5,CELA1,CIITA,COMMD7,CUX1,DAP,DDX20,DDX3X,DNAJB5,DUSP22,EIF4EBP1,ELK4,EZH2,FGFR1,FOXF1,FOXO1,GATA1,HCFC1,HDAC7,HELT,HEYL,HINFP,HIPK2,HMG20A,HMGB1,HOPX,ID2,IL10,INPP5D,IRF1,IRF2,IRF8,JDP2,KAT8,KDM5B,KDM5C,KHDRBS1,KLF10,KMT2D,LANCL2,LRP8,MDM2,MDM4,MEF2C,MTA2,MYC,NEDD4L,NKRF,NOSTRIN,OSR1,PAX5,PBXIP1,PDE2A,PFDN5,PHF19,POU2F3,PPARGC1B,PRDM1,RPS14,RREB1,RUNX3…
GO Biological Process	GO:0071840	cellular component organization or biogenesis	217	0.000342316	1	0.016469	1.15419	306.709	354	0.389719	0.449809	99	0.000575829	1	0.0607238	1.17154	272.292	319	4149	0.269426	0.076886	ABCD1,ABCG1,ACTB,AIFM2,ALKBH4,ALOX5AP,ANK1,APBB2,APOD,ARAP1,ARF6,ARFGEF2,ARHGAP21,ARHGAP26,ARHGEF11,ARHGEF17,ARID1B,ARL8A,ARRB1,ASAP1,ASH2L,ASXL1,ATG16L1,ATG5,ATP10B,ATP6V0D1,ATP6V1F,B4GALT1,BAHD1,BCL11A,BCL2,BCOR,BFSP2,BICD2,BIN3,BMP1,C12orf44,C1QTNF2,C2CD3,CACNA1S,CADM1,CAPZB,CCM2,CCNG2,CCR7,CD2BP2,CD40,CD44,CD72,CDCA5,CDH18,CDK16,CDKL5,CEP135,CETP,CHD7,CLDN14,CLDN20,CLMN,CLU,CLUAP1,CLVS1,COL11…
GO Biological Process	GO:0045577	regulation of B cell differentiation	218	0.000343174	1	0.0164346	4.25935	2.113	9	0.00268488	0.0114358	61	0.000186982	1	0.0320014	5.33307	1.31257	7	20	0.00591216	0.35	CARD11,CD27,FLT3,ID2,INPP5D,NFAM1,PRDM1
GO Biological Process	GO:0031349	positive regulation of defense response	219	0.000343416	1	0.0163711	1.88984	18.5201	35	0.0235325	0.0444727	140	0.0016272	1	0.121343	1.81551	15.4227	28	235	0.0236487	0.119149	ALOX5AP,CADM1,CCR7,CTSB,DUSP4,FAM105B,IKBKB,IKBKG,IL12A,IL6ST,LGMN,LRRC32,MAP2K3,MAP3K1,MAPKAPK2,MEF2C,NCR3,PDE2A,PIK3AP1,POLR3D,TAB2,TGM2,TLR2,TLR7,TLR8,TNFAIP3,TNFSF11,TNIP1
GO Biological Process	GO:0080134	regulation of response to stress	220	0.000343958	1	0.0163224	1.44276	62.3804	90	0.0792636	0.114358	189	0.00361965	1	0.199942	1.3684	54.0777	74	824	0.0625	0.0898058	ALOX5AP,APOD,CADM1,CCR7,CD27,CD44,CLU,CTSB,DMTN,DUSP22,DUSP4,EYA3,FAM105B,FOXF1,FOXO1,FOXO4,FYN,HIPK2,HOPX,IFIT1B,IFNAR2,IFNGR1,IFNGR2,IKBKB,IKBKG,IL10,IL12A,IL6ST,IRF1,KIAA1967,LARP1,LGMN,LRRC32,MAP2K3,MAP3K1,MAPKAPK2,MDM2,MEF2C,MYC,NCR3,NEK6,NSMCE1,PDE2A,PIK3AP1,PLAT,PMAIP1,POLR3D,PPP4R2,PTGIS,PTK2B,RNF216,RPA2,RPS3,SEMA7A,SOCS1,SOCS3,STK24,TAB2,TGM2,TLR2,TLR7,TLR8,TNFAIP3,TNFRSF1B,TNFSF11,TNIK…
GO Biological Process	GO:0033344	cholesterol efflux	221	0.000349923	1	0.0165303	6.62581	0.905549	6	0.00115063	0.00762389	1681	0.172246	1	1	2.07782	1.44382	3	22	0.00253378	0.136364	ABCG1,ABCG4,APOF
GO Biological Process	GO:0016569	covalent chromatin modification	222	0.000355087	1	0.0166987	1.81464	21.4918	39	0.0273086	0.0495553	262	0.00754558	1	0.300671	1.61271	17.9822	29	274	0.0244932	0.105839	ASH2L,ASXL1,BCOR,COPRS,CTCFL,ELK4,EYA3,EZH2,HCFC1,HDAC7,HOPX,HUWE1,IRF4,KANSL1,KAT8,KDM2A,KDM5B,KDM5C,KDM8,KMT2D,KMT2E,MTA2,NCOA3,PHF15,PHF17,PRMT7,RYBP,SUV39H1,TRRAP
GO Biological Process	GO:2000116	regulation of cysteine-type endopeptidase activity	223	0.000355583	1	0.016647	2.00226	14.9831	30	0.0190382	0.0381194	260	0.00722509	1	0.290115	1.75509	12.535	22	191	0.0185811	0.115183	ARRB1,BCL2L10,CD27,CD44,DAP,DDX3X,HERPUD1,HMGB1,LAMTOR5,MDM2,MOAP1,MYC,NR4A1,PMAIP1,RPS3,SRC,TNFRSF10B,TNFSF10,TNFSF15,UACA,VCP,VEGFA
GO Biological Process	GO:0043967	histone H4 acetylation	224	0.000355962	1	0.0165904	3.85732	2.59247	10	0.00329412	0.0127065	415	0.0208178	1	0.523705	2.4805	2.82202	7	43	0.00591216	0.162791	HCFC1,IRF4,KANSL1,KAT8,PHF15,PHF17,TRRAP
GO Biological Process	GO:0019222	regulation of metabolic process	225	0.000361504	1	0.0167738	1.12871	372.108	420	0.472818	0.533672	502	0.0308695	1	0.641987	1.08088	361.743	391	5512	0.330236	0.0709361	ABCG1,ACSL1,ADAR,ADCY4,ADCY6,ADCY7,AFAP1L2,AFF1,AKIRIN2,ALKBH4,ALOX5AP,ANXA3,APBB2,APOD,ARAF,ARAP1,ARHGAP18,ARHGAP21,ARHGAP26,ARHGAP27,ARHGEF11,ARID1B,ARID3B,ARRB1,ASAP1,ASCC1,ASH2L,ASXL1,ATG5,ATN1,ATP6AP2,ATP6V0D1,ATXN1,AZIN1,BAHD1,BATF,BCDIN3D,BCL11A,BCL2,BCL2L10,BCOR,BRD7,BRF2,BTN2A2,C1QTNF2,C2CD3,CAMK1D,CARD11,CBX5,CCND1,CCR7,CD27,CD2BP2,CD40,CD44,CDK5RAP1,CDKL5,CDON,CEBPD,CELA1,CERS6,CHAC1,C…
GO Biological Process	GO:0051252	regulation of RNA metabolic process	226	0.000364339	1	0.0168305	1.18361	245.012	290	0.311325	0.368488	971	0.071072	1	0.764153	1.08969	217.492	237	3314	0.200169	0.0715148	ABCG1,AFAP1L2,AFF1,AKIRIN2,ALKBH4,ANXA3,APBB2,ARHGEF11,ARID1B,ARID3B,ARRB1,ASCC1,ASH2L,ASXL1,ATN1,ATXN1,BAHD1,BATF,BCDIN3D,BCL11A,BCOR,BRD7,BRF2,CAMK1D,CARD11,CBX5,CD40,CDON,CEBPD,CELA1,CERS6,CHD7,CIITA,CLK3,CLU,COMMD7,COPRS,CREB3L1,CREB3L2,CTCFL,CUX1,DAP,DDX20,DDX3X,DMRTB1,DNAJB5,DPF3,DUSP22,EGR3,ELF1,ELK4,ELL2,ETS1,ETV6,ETV7,EYA3,EZH2,FAM105B,FGFR1,FLI1,FOXF1,FOXO1,FOXO4,GATA1,GATA4,GRHL2,GTF2I…
GO Biological Process	GO:0000188	inactivation of MAPK activity	227	0.000380972	1	0.0175214	3.8235	2.6154	10	0.00332326	0.0127065	1062	0.0872672	1	0.857881	2.34421	1.70634	4	26	0.00337838	0.153846	DUSP22,DUSP4,DUSP5,RGS3
GO Biological Process	GO:0072540	T-helper 17 cell lineage commitment	228	0.000396592	1	0.0181597	21.6849	0.138345	3	0.000175788	0.00381194	207	0.00430367	1	0.217055	15.2373	0.131257	2	2	0.00168919	1	BATF,IRF4
GO Biological Process	GO:0001562	response to protozoan	229	0.000400927	1	0.0182781	5.37453	1.30244	7	0.00165494	0.00889454	117	0.00101879	1	0.0909075	4.81179	1.24694	6	19	0.00506757	0.31579	BATF,IL12A,IL4R,IRF4,IRF8,LYST
GO Biological Process	GO:0002360	T cell lineage commitment	230	0.000408518	1	0.0185432	5.35744	1.30659	7	0.00166022	0.00889454	84	0.000399314	1	0.0496291	6.92606	0.721911	5	11	0.00422297	0.454545	BATF,BCL2,IRF4,PRKDC,STAT6
GO Biological Process	GO:0071496	cellular response to external stimulus	231	0.000411168	1	0.0185826	2.07272	13.0264	27	0.0165519	0.0343075	484	0.0274919	1	0.593007	1.60838	11.8131	19	180	0.0160473	0.105556	ATG16L1,ATG5,BAG3,C12orf44,CD40,DAP,FOXO1,IRF1,MAP3K1,MAX,MDM2,NUAK2,PDE2A,PMAIP1,TLR7,TLR8,TNFRSF10B,VDR,WIPI2
GO Biological Process	GO:0006679	glucosylceramide biosynthetic process	232	0.000417695	1	0.0187963	21.3002	0.140843	3	0.000178962	0.00381194	781	0.0656283	1	0.877285	15.2373	0.0656283	1	1	0.000844595	1	UGCG
GO Biological Process	GO:0009056	catabolic process	233	0.000419229	1	0.0187843	1.29732	117.936	153	0.149855	0.194409	3558	0.488587	1	1	1.00535	127.319	128	1940	0.108108	0.0659794	ABCC4,ABCD1,ABCG1,ABCG4,ACOX3,ACSL1,ALDH4A1,ARF6,ARL8A,ARRB1,ASB2,ATG16L1,ATG5,ATP5O,BLVRA,C12orf44,CBR3,CD44,CES2,CLPSL2,COL11A2,COL4A2,CTIF,CTSB,DAP,DDX3X,DENND3,DERL1,DNAH17,DNAH6,DYNC1H1,ECE1,ENDOG,ENPP6,ENSG00000258728,ENTPD1,ENTPD4,EPHX2,ESD,FUT8,GALT,GBA2,GM2A,GNA12,GNB5,H6PD,HECW2,HERPUD1,HK1,HMGB1,HSD17B10,HUWE1,INO80,INPP5F,IVD,LGMN,LNX1,LRSAM1,LSG1,LSM6,LYZL2,MDM2,MX1,MX2,MYO9B,NCEH1,N…
GO Biological Process	GO:0048844	artery morphogenesis	234	0.00042148	1	0.0188045	2.60438	6.52746	17	0.0082941	0.021601	320	0.0121259	1	0.395607	2.53956	3.15016	8	48	0.00675676	0.166667	CHD7,FOXF1,HAND2,SMAD7,TGFBR1,VEGFA,WNT11,ZMIZ1
GO Biological Process	GO:0002875	negative regulation of chronic inflammatory response to antigenic stimulus	235	0.000430699	1	0.019134	67.4333	0.0296589	2	3.76861e-05	0.0025413	781	0.0656283	1	0.877285	15.2373	0.0656283	1	1	0.000844595	1	IL10
GO Biological Process	GO:0045355	negative regulation of interferon-alpha biosynthetic process	235	0.000430699	1	0.019134	67.4333	0.0296589	2	3.76861e-05	0.0025413	781	0.0656283	1	0.877285	15.2373	0.0656283	1	1	0.000844595	1	IL10
GO Biological Process	GO:0002224	toll-like receptor signaling pathway	237	0.000448658	1	0.0197637	2.2609	9.73065	22	0.0123642	0.0279543	246	0.00663085	1	0.281407	1.98209	8.07228	16	123	0.0135135	0.130081	CTSB,DUSP4,IKBKB,IKBKG,LGMN,LRRC32,MAP2K3,MAP3K1,MAPKAPK2,MEF2C,PIK3AP1,TAB2,TLR2,TLR7,TLR8,TNIP1
GO Biological Process	GO:2000113	negative regulation of cellular macromolecule biosynthetic process	238	0.000457546	1	0.0200705	1.33874	94.1186	126	0.119592	0.160102	81	0.000392703	1	0.050615	1.41886	64.8407	92	988	0.0777027	0.0931174	AKIRIN2,ASXL1,ATN1,ATXN1,BAHD1,BCOR,BRD7,CBX5,CELA1,CIITA,COMMD7,CUX1,DAP,DDX20,DDX3X,DNAJB5,DUSP22,EIF4EBP1,ELK4,EZH2,FGFR1,FOXF1,FOXO1,GATA1,HCFC1,HDAC7,HELT,HEYL,HINFP,HIPK2,HMG20A,HMGB1,HOPX,ID2,IRF1,IRF2,IRF8,JDP2,KAT8,KDM5B,KDM5C,KHDRBS1,KLF10,KMT2D,LANCL2,LRP8,MDM2,MDM4,MEF2C,MTA2,MYC,NEDD4L,NKRF,NOSTRIN,OSR1,PAX5,PBXIP1,PDE2A,PFDN5,PHF19,PPARGC1B,PRDM1,RPS14,RREB1,RUNX3,RYBP,SEMA4D,SIM2,S…
GO Biological Process	GO:0010629	negative regulation of gene expression	239	0.000464478	1	0.0202893	1.33821	94.1552	126	0.119638	0.160102	72	0.000299259	1	0.0433925	1.43044	64.3157	92	980	0.0777027	0.0938776	ADAR,AKIRIN2,ASXL1,ATN1,ATXN1,BAHD1,BCL11A,BCOR,BRD7,CBX5,CELA1,CIITA,COMMD7,CUX1,DAP,DDX20,DNAJB5,DUSP22,ELK4,EZH2,FGFR1,FOXF1,FOXO1,FYN,GATA1,HCFC1,HDAC7,HELT,HEYL,HINFP,HIPK2,HMG20A,HMGB1,HOPX,ID2,IRF1,IRF2,IRF8,JDP2,KAT8,KDM5B,KDM5C,KHDRBS1,KLF10,KMT2D,LANCL2,LRP8,MAX,MDM2,MDM4,MEF2C,MTA2,MYC,NEDD4L,NKRF,NOSTRIN,OSR1,PAX5,PBXIP1,PDE2A,PFDN5,PHF19,PPARGC1B,PRDM1,RPS14,RREB1,RUNX3,RYBP,SEMA4D,S…
GO Biological Process	GO:0042221	response to chemical stimulus	240	0.000468304	1	0.0203712	1.18699	232.521	276	0.295452	0.350699	538	0.0337291	1	0.654519	1.11178	216.77	241	3303	0.203547	0.072964	ABCG1,ACSL1,ACTB,ADAR,ADCY4,ADCY6,ADCY7,AKIRIN2,ALG2,ALOX5AP,AMHR2,ANK1,APBB2,APOD,ARHGEF11,ARHGEF17,ASH2L,ASXL1,ATG5,ATIC,ATP6V0D1,ATP6V1F,BCL2,CACNA1S,CAMK2B,CCND1,CCR7,CD27,CD44,CD72,CHAC1,CIITA,CLU,COL4A2,COMMD7,CREB3L1,CREB3L2,CSF1R,CTSB,CXCL13,CYP11A1,DAD1,DDIT4,DDX11,DDX3X,DEFB1,DERL1,DIAPH1,DMTN,DNAJB5,DRAXIN,DRD5,DUSP22,DUSP4,EDN2,EGR3,EIF4EBP1,EIF4G3,ENDOG,EPHX2,ETS1,EXT1,FANCC,FGFR1,FL…
GO Biological Process	GO:0032436	positive regulation of proteasomal ubiquitin-dependent protein catabolic process	241	0.000485612	1	0.0210365	3.4325	3.20466	11	0.004072	0.0139771	1085	0.0923191	1	0.888305	2.0591	2.42825	5	37	0.00422297	0.135135	CLU,MDM2,SMAD7,TRIB1,VCP
GO Biological Process	GO:0010556	regulation of macromolecule biosynthetic process	242	0.000487106	1	0.021014	1.172	258.533	303	0.328504	0.385006	1596	0.158327	1	1	1.05862	235.212	249	3584	0.210304	0.0694754	ABCG1,AFAP1L2,AFF1,AKIRIN2,ALKBH4,ANXA3,APBB2,ARHGEF11,ARID1B,ARID3B,ARRB1,ASCC1,ASH2L,ASXL1,ATN1,ATXN1,BAHD1,BATF,BCL11A,BCL2,BCOR,BRD7,BRF2,C1QTNF2,CAMK1D,CARD11,CBX5,CCR7,CD40,CDON,CEBPD,CELA1,CERS6,CHD7,CIITA,CLU,COMMD7,COPRS,CREB3L1,CREB3L2,CTCFL,CTIF,CUX1,DAP,DDX20,DDX3X,DMRTB1,DNAJB5,DPF3,DUSP22,EGR3,EIF4EBP1,EIF4G3,ELF1,ELK4,ELL2,ETS1,ETV6,ETV7,EYA3,EZH2,FAM105B,FGFR1,FLI1,FOXF1,FOXO1,FOX…
GO Biological Process	GO:0045354	regulation of interferon-alpha biosynthetic process	243	0.000493519	1	0.021203	20.1066	0.149205	3	0.000189587	0.00381194	159	0.00255027	1	0.167452	9.1424	0.328141	3	5	0.00253378	0.6	IL10,TLR7,TLR8
GO Biological Process	GO:2000112	regulation of cellular macromolecule biosynthetic process	244	0.000494846	1	0.0211729	1.17374	254.742	299	0.323687	0.379924	1678	0.171425	1	1	1.0564	230.027	243	3505	0.205236	0.0693295	ABCG1,AFAP1L2,AFF1,AKIRIN2,ALKBH4,ANXA3,APBB2,ARHGEF11,ARID1B,ARID3B,ARRB1,ASCC1,ASH2L,ASXL1,ATN1,ATXN1,BAHD1,BATF,BCL11A,BCL2,BCOR,BRD7,BRF2,C1QTNF2,CAMK1D,CARD11,CBX5,CCR7,CD40,CDON,CEBPD,CELA1,CERS6,CHD7,CIITA,CLU,COMMD7,COPRS,CREB3L1,CREB3L2,CTCFL,CTIF,CUX1,DAP,DDX20,DDX3X,DMRTB1,DNAJB5,DPF3,DUSP22,EGR3,EIF4EBP1,EIF4G3,ELF1,ELK4,ELL2,ETS1,ETV6,ETV7,EYA3,EZH2,FAM105B,FGFR1,FLI1,FOXF1,FOXO1,FOX…
GO Biological Process	GO:0072539	T-helper 17 cell differentiation	245	0.00049895	1	0.0212614	20.0306	0.149771	3	0.000190306	0.00381194	329	0.012347	1	0.391802	10.1582	0.196885	2	3	0.00168919	0.666667	BATF,IRF4
GO Biological Process	GO:0051056	regulation of small GTPase mediated signal transduction	246	0.000501371	1	0.0212777	1.54231	41.4961	64	0.052727	0.0813215	50	0.000124641	1	0.026025	1.71979	29.0733	50	443	0.0422297	0.112867	ARAP1,ARF6,ARFGEF2,ARHGAP18,ARHGAP26,ARHGAP27,ARHGEF11,ARHGEF17,ARHGEF39,ARRB1,ASAP1,CCR7,CD40,CDKL5,CDON,CXCL13,DGKI,DGKZ,EZH2,FLOT1,GARNL3,IQSEC2,ITSN1,MYO9B,PREX1,PTK2,PTK2B,RALGDS,RALGPS1,RAP1A,RAPGEF1,RAPGEF3,RHOB,RHOBTB2,RHOD,RHOH,SEMA4D,SH2B2,SPATA13,STARD13,TAGAP,TBC1D10B,TBC1D2,TBC1D2B,TBC1D31,TBC1D7,TIAM2,TRIO,USP6NL,WNT11
GO Biological Process	GO:0009191	ribonucleoside diphosphate catabolic process	247	0.00050163	1	0.0212025	11.2328	0.356099	4	0.000452477	0.00508259	96	0.000550172	1	0.0598313	8.70705	0.459398	4	7	0.00337838	0.571429	ENTPD1,ENTPD4,NUDT18,NUDT5
GO Biological Process	GO:0042060	wound healing	248	0.000520382	1	0.0219064	1.49161	48.9406	73	0.0621862	0.0927573	216	0.00460564	1	0.222606	1.42149	40.0989	57	611	0.0481419	0.0932897	ABCC4,ACTB,APOD,ARRB1,B4GALT1,CABLES1,CAPZB,CBX5,CD40,CD44,CD48,CD63,CD84,CLU,DGKI,DGKZ,DRD5,EFEMP2,ENTPD1,ETS1,FYN,GATA1,GATA4,GNA12,HIF1A,INPP5D,IRF1,IRF2,ITPK1,KCNMA1,LRP8,LYST,MAP3K1,NINJ2,PABPC4,PDE2A,PDE6A,PDE9A,PIK3R1,PLAT,POU2F3,PRKCH,PSAP,PTK2,RAD51B,RAP1A,RAPGEF3,RHOB,SH2B2,SLC7A6,SPARC,SRC,SRGN,TGFBR1,TLN1,TMSB4X,VEGFA
GO Biological Process	GO:0003058	hormonal regulation of the force of heart contraction	249	0.000525991	1	0.0220536	19.6678	0.152533	3	0.000193816	0.00381194	781	0.0656283	1	0.877285	15.2373	0.0656283	1	1	0.000844595	1	EDN2
GO Biological Process	GO:0097068	response to thyroxine stimulus	250	0.000528031	1	0.0220506	19.6415	0.152738	3	0.000194076	0.00381194	781	0.0656283	1	0.877285	15.2373	0.0656283	1	1	0.000844595	1	TXN
GO Biological Process	GO:0010801	negative regulation of peptidyl-threonine phosphorylation	251	0.000528445	1	0.02198	5.12734	1.36523	7	0.00173473	0.00889454	324	0.0122989	1	0.396298	5.714	0.525026	3	8	0.00253378	0.375	DDIT4,DMTN,SMAD7
GO Biological Process	GO:0016043	cellular component organization	252	0.000534002	1	0.022123	1.15074	301.545	347	0.383158	0.440915	82	0.000393047	1	0.0500416	1.18084	264.219	312	4026	0.263514	0.0774963	ABCD1,ABCG1,ACTB,AIFM2,ALKBH4,ALOX5AP,ANK1,APBB2,APOD,ARAP1,ARF6,ARFGEF2,ARHGAP21,ARHGAP26,ARHGEF11,ARHGEF17,ARID1B,ARL8A,ARRB1,ASAP1,ASH2L,ASXL1,ATG16L1,ATG5,ATP10B,ATP6V0D1,ATP6V1F,B4GALT1,BAHD1,BCL11A,BCL2,BCOR,BFSP2,BICD2,BIN3,BMP1,C12orf44,C1QTNF2,C2CD3,CACNA1S,CADM1,CAPZB,CCM2,CCNG2,CCR7,CD2BP2,CD40,CD44,CD72,CDCA5,CDH18,CDK16,CDKL5,CEP135,CETP,CHD7,CLDN14,CLDN20,CLMN,CLU,CLUAP1,CLVS1,COL11…
GO Biological Process	GO:0034198	cellular response to amino acid starvation	253	0.00053716	1	0.0221658	11.0279	0.362715	4	0.000460884	0.00508259	781	0.0656283	1	0.877285	15.2373	0.0656283	1	1	0.000844595	1	DAP
GO Biological Process	GO:1901701	cellular response to oxygen-containing compound	254	0.000537248	1	0.0220822	1.45908	54.8292	80	0.0696686	0.101652	349	0.0130222	1	0.389547	1.34865	42.2646	57	644	0.0481419	0.0885093	ADCY4,ADCY6,ADCY7,ATP6V0D1,ATP6V1F,CYP11A1,DMTN,DRD5,EGR3,EIF4EBP1,ETS1,FANCC,FGFR1,FOXO1,FOXO4,FYN,GATA4,HMGCS1,IL10,IRF8,KL,KMT2E,LAMTOR4,LAMTOR5,LITAF,LTK,MAX,MDM2,MEF2C,NEURL,OSR1,PDE2A,PDE4B,PIK3R1,PPARGC1B,PPIF,PRKDC,PTAFR,PTK2,PTK2B,RAP1A,RAPGEF1,RAPGEF3,RHOB,RRAGD,SH2B2,SMO,SOCS1,SOCS3,SRC,STAT3,TLR2,TNFAIP3,TNFRSF1B,TXN,VDR,WNT11
GO Biological Process	GO:0002676	regulation of chronic inflammatory response	255	0.000539873	1	0.022103	11.013	0.363208	4	0.000461509	0.00508259	1211	0.113959	1	0.982438	3.38607	0.590655	2	9	0.00168919	0.222222	IL10,TNFAIP3
GO Biological Process	GO:0007049	cell cycle	256	0.000548994	1	0.0223887	1.3546	84.8959	115	0.107873	0.146124	973	0.0713357	1	0.765411	1.15976	81.0509	94	1235	0.0793919	0.0761134	ALKBH4,APBB2,ARAP1,ARHGEF11,ARL8A,BCL2,BIN3,BRD7,BTG4,CABLES1,CAMK2B,CCND1,CCNG2,CDCA5,CEP135,CROCC,CTCFL,DDX11,DGKZ,DPEP3,DUSP13,DYNC1H1,EIF4EBP1,ERH,ESPL1,EZH2,FAM83D,FOXO4,GINS2,GINS4,HCFC1,HINFP,ID2,IL12A,INO80,IRF1,JTB,KDM8,KHDRBS1,KIAA1967,KMT2E,LFNG,MAPKAPK2,MDM2,MDM4,MELK,MYC,NEDD9,NEK6,NEK9,NSMCE2,NSUN2,NTMT1,NUP214,PAPD7,PDS5B,PIM1,PIM2,PPP2R5C,PRIM2,PSMB7,PSMC3,PTTG1,RAB11FIP4,RAD51B,R…
GO Biological Process	GO:0019439	aromatic compound catabolic process	257	0.000555632	1	0.0225712	1.50281	46.5795	70	0.0591861	0.0889454	1479	0.131786	1	0.930257	1.15851	50.9275	59	776	0.0498311	0.0760309	ABCC4,ABCD1,ABCG1,ABCG4,ARF6,ARL8A,ATP5O,BLVRA,CTIF,DDX3X,DNAH17,DNAH6,DYNC1H1,ENDOG,ENSG00000258728,ENTPD1,ENTPD4,EPHX2,GALT,GNA12,GNB5,HMGB1,INO80,LSG1,LSM6,MX1,MX2,MYO9B,NUDT18,NUDT5,NUGGC,PABPC4,PCBD1,PDE2A,PDE4B,PSMC3,RAB5B,RALB,RAP1A,RFC3,RHOB,RHOD,RPA2,RPL10A,RPL26L1,RPL39,RPS14,RPS24,RPS3,SAR1B,SLX4,SMUG1,TGM2,TNNT2,TUBB,URAD,VCP,ZFP36L1,ZHX2
GO Biological Process	GO:0051090	regulation of sequence-specific DNA binding transcription factor activity	258	0.000555726	1	0.0224875	1.64109	30.4675	50	0.0387135	0.0635324	177	0.00314305	1	0.185387	1.62593	21.5261	35	328	0.0295608	0.106707	ANXA3,ARRB1,CAMK1D,CARD11,CD40,CLU,COMMD7,DAP,FAM105B,FOXF1,HAND2,HEYL,HIPK2,ID2,IKBKB,IKBKG,IL10,LRP8,MALT1,NFAM1,PIM1,PRKCH,PTGIS,RPS3,SMAD7,SMO,TAB2,TLR2,TNFAIP3,TNFSF11,TRAF1,TRAF5,TRIB1,TSSK4,VEGFA
GO Biological Process	GO:0071732	cellular response to nitric oxide	259	0.000561572	1	0.0226363	10.8967	0.367083	4	0.000466433	0.00508259	2708	0.334585	1	1	2.53956	0.39377	1	6	0.000844595	0.166667	FOXO1
GO Biological Process	GO:0010605	negative regulation of macromolecule metabolic process	260	0.000562355	1	0.0225807	1.27445	128.684	164	0.163511	0.208386	221	0.00469997	1	0.222026	1.25605	97.1299	122	1480	0.10304	0.0824324	ADAR,AKIRIN2,APOD,ARRB1,ASXL1,ATG5,ATN1,ATXN1,BAHD1,BCDIN3D,BCL11A,BCOR,BRD7,CBX5,CDK5RAP1,CELA1,CHAC1,CIITA,COMMD7,CUX1,DAP,DDIT4,DDX20,DDX3X,DMTN,DNAJB5,DUSP22,DUSP4,DUSP5,EIF4EBP1,ELK4,EZH2,FGFR1,FOXF1,FOXO1,FYN,GATA1,HCFC1,HDAC7,HELT,HEYL,HINFP,HIPK2,HMG20A,HMGB1,HOPX,ID2,IL10,INPP5D,IRF1,IRF2,IRF8,JDP2,KAT8,KDM5B,KDM5C,KHDRBS1,KLF10,KMT2D,LANCL2,LIMK1,LRP8,MAX,MDM2,MDM4,MEF2C,MTA2,MYC,NEDD4L…
GO Biological Process	GO:0051704	multi-organism process	261	0.000562468	1	0.0224987	1.35369	84.953	115	0.107945	0.146124	376	0.0163797	1	0.454799	1.21899	90.2389	110	1375	0.0929054	0.08	ACY3,ADAR,AKIRIN2,ANXA3,APOL2,ATG5,ATP6V0D1,ATP6V1F,B4GALT1,BATF,BCL2,CBX5,CCDC86,CCR7,CD40,CLU,COTL1,CXCL13,CYP11A1,DDIT4,DDX11,DDX3X,DEFB1,DEFB130,DEFB136,DERL1,DRD5,EIF4G3,ENDOU,ETS1,FYN,HAND2,HCFC1,HELT,HIPK2,HSD11B2,IFIT1B,IFIT3,IFNAR2,IFNGR1,IFNGR2,IKBKB,IKBKG,IL10,IL12A,IL2RG,IL4R,IL6ST,IRF1,IRF4,IRF5,IRF8,LAMTOR5,LITAF,LRRC32,LRSAM1,LYST,MALT1,MAPKAPK2,MDM2,MEF2C,MR1,MX1,MX2,NEDD4L,NLGN3,…
GO Biological Process	GO:0070417	cellular response to cold	262	0.000568837	1	0.0226666	10.859	0.368357	4	0.000468052	0.00508259	1299	0.126953	1	1	7.61867	0.131257	1	2	0.000844595	0.5	FOXO1
GO Biological Process	GO:0006839	mitochondrial transport	263	0.000569176	1	0.0225939	2.53422	6.70819	17	0.00852375	0.021601	1073	0.0888823	1	0.8648	1.5121	8.59731	13	131	0.0109797	0.0992366	ATP5O,BCL2,CCDC109B,KIAA1279,NAIF1,PDE2A,PMAIP1,PPIF,SLC25A15,SLC25A37,TIMM17B,TOMM20,UCP3
GO Biological Process	GO:0045618	positive regulation of keratinocyte differentiation	264	0.000575445	1	0.0227562	10.8253	0.369505	4	0.000469511	0.00508259	381	0.0175582	1	0.481123	5.07911	0.590655	3	9	0.00253378	0.333333	NCOA3,PRKCH,VDR
GO Biological Process	GO:0046700	heterocycle catabolic process	265	0.000577592	1	0.0227549	1.50576	45.8239	69	0.0582261	0.0876747	1567	0.154967	1	1	1.14477	50.665	58	772	0.0489865	0.0751295	ABCC4,ABCD1,ABCG1,ABCG4,ALDH4A1,ARF6,ARL8A,ATP5O,BLVRA,CTIF,DDX3X,DNAH17,DNAH6,DYNC1H1,ENDOG,ENSG00000258728,ENTPD1,ENTPD4,GALT,GNA12,GNB5,HMGB1,INO80,LSG1,LSM6,MX1,MX2,MYO9B,NUDT18,NUDT5,NUGGC,PABPC4,PDE2A,PDE4B,PSMC3,RAB5B,RALB,RAP1A,RFC3,RHOB,RHOD,RPA2,RPL10A,RPL26L1,RPL39,RPS14,RPS24,RPS3,SAR1B,SLX4,SMUG1,TGM2,TNNT2,TUBB,URAD,VCP,ZFP36L1,ZHX2
GO Biological Process	GO:0045934	negative regulation of nucleobase-containing compound metabolic process	266	0.00057848	1	0.0227042	1.3251	97.3509	129	0.123699	0.163914	53	0.000137492	1	0.0270832	1.44974	66.219	96	1009	0.0810811	0.0951437	AKIRIN2,ASXL1,ATN1,ATXN1,BAHD1,BCDIN3D,BCOR,BRD7,CBX5,CELA1,CIITA,COMMD7,CUX1,DAP,DDX20,DNAJB5,DUSP22,ELK4,EZH2,FGFR1,FOXF1,FOXO1,GABBR2,GATA1,HCFC1,HDAC7,HELT,HEYL,HINFP,HIPK2,HMG20A,HMGB1,HOPX,ID2,IRF1,IRF2,IRF8,JDP2,KAT8,KDM5B,KDM5C,KHDRBS1,KLF10,KMT2D,LANCL2,LRP8,MDM2,MDM4,MEF2C,MTA2,MYC,NEDD4L,NKRF,NOSTRIN,OSR1,PAX5,PBXIP1,PDE2A,PDZD3,PFDN5,PHF19,POU2F3,PPARGC1B,PRDM1,RPS14,RPS3,RREB1,RUNX3,…
GO Biological Process	GO:0000917	barrier septum assembly	267	0.000580486	1	0.0226977	57.9923	0.0344873	2	4.38213e-05	0.0025413	1299	0.126953	1	1	7.61867	0.131257	1	2	0.000844595	0.5	BIN3
GO Biological Process	GO:0048878	chemical homeostasis	268	0.000591313	1	0.0230347	1.46666	52.5003	77	0.0667095	0.0978399	242	0.00624168	1	0.269269	1.38731	43.249	60	659	0.0506757	0.091047	ABCG1,ATP6V0D1,ATP6V1F,BCL2,CACNA1E,CCDC109B,CCR7,CD40,CD52,CDH23,CETP,CHRNA9,CIB2,CXCL13,DERL1,DRD5,EDN2,EPHB6,EPHX2,FFAR1,FOXO1,GATA4,GTF2I,HERPUD1,HIF1A,HK1,KCNMA1,KL,LYST,MEF2C,MYC,NEDD4L,NPC1L1,NUBP1,P2RY2,PDE6A,PQLC2,PROK2,PTK2,PTK2B,RAB20,SCARA5,SLC25A37,SLC30A1,SLC30A5,SLC34A1,SLC39A13,STAT3,STEAP3,STIM2,TFR2,TGM2,TMBIM6,TMPRSS3,TNFSF11,TPCN2,TPT1,TXN,VDR,VEGFA
GO Biological Process	GO:0034614	cellular response to reactive oxygen species	269	0.000592001	1	0.0229758	2.61357	6.1219	16	0.00777878	0.0203304	1252	0.117701	1	0.981468	1.62532	4.92212	8	75	0.00675676	0.106667	ETS1,FANCC,FOXO1,MDM2,PPARGC1B,PPIF,RHOB,TNFAIP3
GO Biological Process	GO:0000910	cytokinesis	270	0.000607506	1	0.0234902	2.51911	6.74841	17	0.00857485	0.021601	503	0.0309538	1	0.642461	1.88327	5.84092	11	89	0.00929054	0.123595	ALKBH4,ARHGEF11,BIN3,ESPL1,JTB,NEK6,RAB11FIP4,RALB,RHOB,SEPT6,SNX9
GO Biological Process	GO:0034655	nucleobase-containing compound catabolic process	271	0.000624839	1	0.0240713	1.51736	43.4965	66	0.0552687	0.0838628	1592	0.157181	1	1	1.14802	47.9087	55	730	0.0464527	0.0753425	ABCC4,ABCD1,ABCG1,ABCG4,ARF6,ARL8A,ATP5O,CTIF,DDX3X,DNAH17,DNAH6,DYNC1H1,ENDOG,ENSG00000258728,ENTPD1,ENTPD4,GALT,GNA12,GNB5,HMGB1,INO80,LSG1,LSM6,MX1,MX2,MYO9B,NUDT18,NUDT5,NUGGC,PABPC4,PDE2A,PDE4B,PSMC3,RAB5B,RALB,RAP1A,RFC3,RHOB,RHOD,RPA2,RPL10A,RPL26L1,RPL39,RPS14,RPS24,RPS3,SAR1B,SLX4,SMUG1,TGM2,TNNT2,TUBB,VCP,ZFP36L1,ZHX2
GO Biological Process	GO:0022402	cell cycle process	272	0.000641627	1	0.0246272	1.39305	69.6312	97	0.0884768	0.123253	774	0.0620269	1	0.836642	1.18851	65.6283	78	1000	0.0658784	0.078	ALKBH4,APBB2,ARAP1,ARHGEF11,ARL8A,BCL2,BIN3,BTG4,CAMK2B,CCND1,CCNG2,CDCA5,CEP135,DDX11,DGKZ,DPEP3,DUSP13,DYNC1H1,EIF4EBP1,ESPL1,EZH2,FAM83D,FOXO4,HINFP,ID2,IL12A,INO80,IRF1,JTB,KDM8,KHDRBS1,KMT2E,LFNG,MAPKAPK2,MDM2,MDM4,MELK,MYC,NEDD9,NEK6,NEK9,NSMCE2,NSUN2,NTMT1,NUP214,PAPD7,PDS5B,PIM2,PPP2R5C,PRIM2,PSMB7,PSMC3,PTTG1,RAB11FIP4,RAD51B,RALB,RASSF1,RBM38,RFC3,RHOB,RPA2,RSPH1,SAC3D1,SBDS,SEPT6,SESN2…
GO Biological Process	GO:0043433	negative regulation of sequence-specific DNA binding transcription factor activity	273	0.000646846	1	0.0247365	2.11316	11.3574	24	0.0144313	0.0304955	621	0.0431687	1	0.725735	1.69304	7.67851	13	117	0.0109797	0.111111	ARRB1,COMMD7,DAP,FAM105B,HAND2,HEYL,ID2,PIM1,PTGIS,RPS3,SMAD7,TNFAIP3,TRIB1
GO Biological Process	GO:0031331	positive regulation of cellular catabolic process	274	0.000661742	1	0.0252138	2.24267	9.36382	21	0.0118981	0.0266836	654	0.0457277	1	0.729966	1.67869	7.74414	13	118	0.0109797	0.11017	CLU,HIF1A,LARP1,MDM2,PIM2,RAPGEF3,SMAD7,TNFRSF1B,TP53INP1,TRIB1,UVRAG,VCP,ZC3HAV1
GO Biological Process	GO:0009726	detection of endogenous stimulus	275	0.000678538	1	0.0257598	18.0044	0.166626	3	0.000211723	0.00381194	1753	0.184256	1	1	5.07911	0.196885	1	3	0.000844595	0.333333	ABCG1
GO Biological Process	GO:0035872	nucleotide-binding domain, leucine rich repeat containing receptor signaling pathway	276	0.000694976	1	0.0262882	3.28396	3.34962	11	0.00425618	0.0139771	470	0.0261925	1	0.581809	2.37025	2.95327	7	45	0.00591216	0.155556	BCL2,FAM105B,IKBKB,IKBKG,TAB2,TNFAIP3,TXN
GO Biological Process	GO:0002874	regulation of chronic inflammatory response to antigenic stimulus	277	0.000695648	1	0.0262186	52.917	0.037795	2	4.80242e-05	0.0025413	1753	0.184256	1	1	5.07911	0.196885	1	3	0.000844595	0.333333	IL10
GO Biological Process	GO:0002429	immune response-activating cell surface receptor signaling pathway	278	0.000718665	1	0.0269887	1.9958	13.5284	27	0.0171899	0.0343075	303	0.0103268	1	0.355815	1.75142	11.4193	20	174	0.0168919	0.114943	ACTB,BCL2,BLK,CARD11,FYN,IKBKB,IKBKG,INPP5D,LIMK1,MALT1,MEF2C,NFAM1,PDE4B,PIK3R1,PTK2,SH2B2,SRC,TAB2,THEMIS2,TLR2
GO Biological Process	GO:0009134	nucleoside diphosphate catabolic process	279	0.00073698	1	0.0275773	10.125	0.395061	4	0.000501983	0.00508259	120	0.00104315	1	0.0907541	7.61867	0.525026	4	8	0.00337838	0.5	ENTPD1,ENTPD4,NUDT18,NUDT5
GO Biological Process	GO:0097066	response to thyroid hormone stimulus	280	0.000737463	1	0.0274968	5.73867	1.04554	6	0.00132851	0.00762389	669	0.0491441	1	0.766912	3.51631	0.853168	3	13	0.00253378	0.230769	CTSB,GATA1,TXN
GO Biological Process	GO:0046916	cellular transition metal ion homeostasis	281	0.000738761	1	0.0274472	2.7691	5.0558	14	0.00642415	0.0177891	577	0.0382193	1	0.691525	1.82186	6.0378	11	92	0.00929054	0.119565	ATP6V0D1,ATP6V1F,HIF1A,MYC,NUBP1,SCARA5,SLC30A1,SLC30A5,SLC39A13,STEAP3,TFR2
GO Biological Process	GO:0010942	positive regulation of cell death	282	0.000742499	1	0.0274883	1.58541	34.0606	54	0.043279	0.068615	63	0.000191486	1	0.0317319	1.77083	24.2825	43	370	0.0363176	0.116216	APBB2,ARHGEF11,ARHGEF17,ARRB1,B4GALT1,CD40,CLU,CYSLTR2,DDIT4,DDX20,DDX3X,ENDOG,FNDC1,HMGB1,IL10,IL12A,INPP5D,IRF5,ITSN1,KCNMA1,KIAA1967,LTK,MEF2C,MELK,NEURL,NR3C1,PHLDA3,PIK3R1,PMAIP1,PPIF,PRKDC,RHOB,SHQ1,SPDEF,SRPK2,STK17B,TIAM2,TNFSF10,TRIO,UACA,UNC5B,VDR,WNT11
GO Biological Process	GO:0000122	negative regulation of transcription from RNA polymerase II promoter	283	0.000756916	1	0.027923	1.41642	61.4225	87	0.0780464	0.110546	41	6.6935e-05	0.698801	0.0170439	1.6516	37.5394	62	572	0.0523649	0.108392	AKIRIN2,ASXL1,ATN1,BCOR,CELA1,CIITA,CUX1,DDX20,DNAJB5,DUSP22,ELK4,EZH2,FGFR1,FOXF1,GATA1,HCFC1,HDAC7,HELT,HEYL,HIPK2,HMG20A,HMGB1,HOPX,ID2,IRF2,IRF8,JDP2,KDM5C,KLF10,LRP8,MDM2,MDM4,MEF2C,MTA2,MYC,NEDD4L,OSR1,PAX5,PDE2A,PHF19,PRDM1,RPS14,RUNX3,RYBP,SEMA4D,SIM2,SMAD7,SMO,SPDEF,STAT3,STAT6,TBL1XR1,TGIF1,TIMELESS,TXN,USP9X,VDR,VEGFA,ZHX1,ZHX2,ZMYND8,ZNF205
GO Biological Process	GO:0019725	cellular homeostasis	284	0.000760925	1	0.027972	1.51109	43.0154	65	0.0546574	0.0825921	164	0.00265807	1	0.169209	1.49443	34.1267	51	520	0.0430743	0.0980769	ATP6V0D1,ATP6V1F,BCL2,CCDC109B,CCR7,CD40,CD52,CDH23,CHRNA9,CXCL13,DRD5,EDN2,EPHX2,FOXO1,GATA4,GLRX,GLRX5,GTF2I,HERPUD1,HIF1A,HK1,KCNMA1,MEF2C,MTM1,MYC,NEDD4L,NUBP1,P2RY2,PDE6A,PDIA4,PROK2,PTK2,PTK2B,RAB20,SCARA5,SH3BGRL3,SLC12A4,SLC12A7,SLC30A1,SLC30A5,SLC39A13,STEAP3,STIM2,TFR2,TGM2,TMBIM6,TMPRSS3,TPCN2,TPT1,TXN,VDR
GO Biological Process	GO:0032481	positive regulation of type I interferon production	285	0.000771695	1	0.0282684	3.04741	3.93777	12	0.00500353	0.0152478	173	0.00300899	1	0.181583	2.47092	4.85649	12	74	0.0101351	0.162162	DDX3X,IKBKB,IKBKG,IRF1,IRF5,POLR3A,POLR3D,POLR3H,PRKDC,STAT6,TLR2,ZC3HAV1
GO Biological Process	GO:0045338	farnesyl diphosphate metabolic process	286	0.000797818	1	0.0291231	49.3682	0.0405119	2	5.14764e-05	0.0025413	1753	0.184256	1	1	5.07911	0.196885	1	3	0.000844595	0.333333	FDFT1
GO Biological Process	GO:0030029	actin filament-based process	287	0.000798316	1	0.0290398	1.5963	32.5754	52	0.0413919	0.0660737	253	0.00694641	1	0.286643	1.51575	25.07	38	382	0.0320946	0.0994764	ACTB,ALKBH4,ARAP1,ARF6,ARHGAP26,ARHGEF11,ARHGEF17,ARRB1,BCL2,BIN3,CAPZB,DIAPH1,DMTN,ELN,FMNL3,FSCN1,IQSEC2,LCP1,LIMK1,MEF2C,MON2,MTSS1,MYL6B,MYO1E,MYO7A,MYO9B,NEDD9,NUAK2,PDE4DIP,PPARGC1B,PREX1,PTK2B,SH2B2,TLN1,TMSB10,TMSB4X,TNIK,TNNT2
GO Biological Process	GO:0046907	intracellular transport	288	0.000803599	1	0.0291305	1.38604	69.2621	96	0.0880077	0.121982	2668	0.327964	1	1	1.05468	72.0599	76	1098	0.0641892	0.0692168	ABCD1,ABCG1,ADAR,ALKBH5,ANK1,AP3M2,ARFGEF2,ARHGAP21,ARRB1,ATP5O,ATXN1,BCL2,BICD2,BUD13,CCDC109B,CCR7,COG6,COG7,CREB3L2,CUX1,DENND3,DERL1,DOPEY2,ERGIC1,GOLGA5,GOLPH3,HIF1A,KIAA1279,LSG1,LYST,MALT1,MAP1B,MON2,MTM1,MYO7A,NAIF1,NAPG,NUP214,PDE2A,PHAX,PIK3R1,PMAIP1,PPIF,RHOB,RPL10A,RPL26L1,RPL39,RPN2,RPS14,RPS24,RPS3,SAR1B,SCAMP1,SCAMP2,SEC11C,SEC24B,SGIP1,SLC25A15,SLC25A37,SMURF1,SNX15,SNX9,SRP14,STA…
GO Biological Process	GO:0035966	response to topologically incorrect protein	289	0.000803914	1	0.029041	2.38173	7.55753	18	0.00960296	0.0228717	363	0.0143001	1	0.411277	1.78645	9.5161	17	145	0.0143581	0.117241	ATP6V0D1,CCND1,CHAC1,CLU,CREB3L1,CREB3L2,DDX11,DERL1,DNAJB5,HERPUD1,PPP2R5B,SERPINH1,TLN1,TMBIM6,TPP1,UBXN4,VCP
GO Biological Process	GO:0002082	regulation of oxidative phosphorylation	290	0.000817073	1	0.0294146	16.8768	0.177759	3	0.000225869	0.00381194	2112	0.237801	1	1	3.80933	0.262513	1	4	0.000844595	0.25	PPIF
GO Biological Process	GO:0044270	cellular nitrogen compound catabolic process	291	0.000817511	1	0.0293293	1.49079	45.6135	68	0.0579587	0.0864041	1911	0.191611	1	1	1.12504	50.665	57	772	0.0481419	0.0738342	ABCC4,ABCD1,ABCG1,ABCG4,ARF6,ARL8A,ATP5O,BLVRA,CTIF,DDX3X,DNAH17,DNAH6,DYNC1H1,ENDOG,ENSG00000258728,ENTPD1,ENTPD4,GALT,GNA12,GNB5,HMGB1,INO80,LSG1,LSM6,MX1,MX2,MYO9B,NUDT18,NUDT5,NUGGC,PABPC4,PDE2A,PDE4B,PSMC3,RAB5B,RALB,RAP1A,RFC3,RHOB,RHOD,RPA2,RPL10A,RPL26L1,RPL39,RPS14,RPS24,RPS3,SAR1B,SLX4,SMUG1,TGM2,TNNT2,TUBB,URAD,VCP,ZFP36L1,ZHX2
GO Biological Process	GO:1900119	positive regulation of execution phase of apoptosis	292	0.000821385	1	0.0293673	9.83144	0.406858	4	0.000516973	0.00508259	222	0.00485179	1	0.228165	7.61867	0.39377	3	6	0.00253378	0.5	DAPK2,PTGIS,RPS3
GO Biological Process	GO:0031327	negative regulation of cellular biosynthetic process	293	0.00083235	1	0.0296578	1.30586	101.849	133	0.129414	0.168996	95	0.000546909	1	0.0601024	1.38779	70.616	98	1076	0.0827703	0.0910781	AKIRIN2,ASXL1,ATN1,ATXN1,BAHD1,BCOR,BRD7,CBX5,CELA1,CIITA,COMMD7,CUX1,DAP,DDX20,DDX3X,DNAJB5,DUSP22,EIF4EBP1,ELK4,EZH2,FGFR1,FOXF1,FOXO1,GABBR2,GATA1,HCFC1,HDAC7,HELT,HEYL,HINFP,HIPK2,HMG20A,HMGB1,HOPX,ID2,IL10,INPP5D,IRF1,IRF2,IRF8,JDP2,KAT8,KDM5B,KDM5C,KHDRBS1,KLF10,KMT2D,LANCL2,LRP8,MDM2,MDM4,MEF2C,MTA2,MYC,NEDD4L,NKRF,NOSTRIN,OSR1,PAX5,PBXIP1,PDE2A,PDZD3,PFDN5,PHF19,POU2F3,PPARGC1B,PRDM1,PTGI…
GO Biological Process	GO:0030036	actin cytoskeleton organization	294	0.000843882	1	0.0299664	1.62767	29.49	48	0.0374714	0.0609911	291	0.00911803	1	0.327121	1.52823	22.248	34	339	0.0287162	0.100295	ACTB,ALKBH4,ARAP1,ARF6,ARHGAP26,ARHGEF11,ARHGEF17,ARRB1,BCL2,BIN3,CAPZB,DIAPH1,DMTN,ELN,FMNL3,FSCN1,IQSEC2,LCP1,LIMK1,MEF2C,MON2,MTSS1,NEDD9,NUAK2,PDE4DIP,PPARGC1B,PREX1,PTK2B,SH2B2,TLN1,TMSB10,TMSB4X,TNIK,TNNT2
GO Biological Process	GO:0032728	positive regulation of interferon-beta production	295	0.000846141	1	0.0299448	4.72708	1.48083	7	0.00188161	0.00889454	76	0.000366303	1	0.0503185	4.84824	1.44382	7	22	0.00591216	0.318182	DDX3X,IRF1,IRF5,POLR3A,POLR3D,TLR2,ZC3HAV1
GO Biological Process	GO:0070459	prolactin secretion	296	0.000901773	1	0.0318058	46.3956	0.0431075	2	5.47745e-05	0.0025413	781	0.0656283	1	0.877285	15.2373	0.0656283	1	1	0.000844595	1	TACR2
GO Biological Process	GO:2001235	positive regulation of apoptotic signaling pathway	297	0.000942677	1	0.0331365	2.82475	4.60217	13	0.00584774	0.0165184	643	0.045043	1	0.731336	1.99834	4.00333	8	61	0.00675676	0.131148	BCL2,BCL2L14,BMF,CAMK2B,CLU,PMAIP1,TGFBR1,TNFSF10
GO Biological Process	GO:0016568	chromatin modification	298	0.000948024	1	0.0332127	1.54638	36.8603	57	0.0468365	0.0724269	374	0.0160477	1	0.447963	1.40652	29.8609	42	455	0.035473	0.0923077	ARID1B,ASH2L,ASXL1,BAHD1,BCOR,CHD7,COPRS,CTCFL,DPF3,ELK4,EYA3,EZH2,H2AFY2,HCFC1,HDAC7,HMG20A,HOPX,HUWE1,INO80,IRF4,KANSL1,KAT8,KDM2A,KDM5B,KDM5C,KDM8,KMT2D,KMT2E,MTA2,MYC,NCOA3,NR3C1,PHF15,PHF17,PHF19,PRMT7,RYBP,SMARCC2,SMARCE1,SUV39H1,TBL1XR1,TRRAP
GO Biological Process	GO:0051017	actin filament bundle assembly	299	0.000956199	1	0.033387	3.38522	2.95402	10	0.00375352	0.0127065	250	0.0068396	1	0.285622	3.04747	2.29699	7	35	0.00591216	0.2	ARRB1,DMTN,ELN,FSCN1,LCP1,NEDD9,PTK2B
GO Biological Process	GO:0032873	negative regulation of stress-activated MAPK cascade	300	0.000968476	1	0.033703	3.67398	2.44966	9	0.00311266	0.0114358	2302	0.259605	1	1	1.69304	1.77196	3	27	0.00253378	0.111111	FOXO1,FOXO4,MYC
GO Biological Process	GO:0007015	actin filament organization	301	0.000979416	1	0.0339704	2.08629	11.0244	23	0.0140081	0.0292249	527	0.0327679	1	0.649139	1.72034	8.13791	14	124	0.0118243	0.112903	ARAP1,ARRB1,BCL2,BIN3,DIAPH1,DMTN,ELN,FSCN1,LCP1,MTSS1,NEDD9,PPARGC1B,PREX1,PTK2B
GO Biological Process	GO:0033121	regulation of purine nucleotide catabolic process	302	0.000980418	1	0.0338926	1.53087	38.5402	59	0.048971	0.0749682	157	0.00245632	1	0.163337	1.5816	25.9232	41	395	0.0346284	0.103798	ARAP1,ARHGAP18,ARHGAP21,ARHGAP26,ARHGAP27,ARHGEF11,ARRB1,ASAP1,CCR7,CD40,CDKL5,CXCL13,DGKI,EZH2,GARNL3,MYO9B,PPIF,PREX1,PTK2,PTK2B,RAP1A,RAP1GDS1,RAPGEF1,RAPGEF3,RGS10,RGS16,RGS3,RGS6,RIN3,SEMA4D,SNX9,STARD13,TBC1D10B,TBC1D2,TBC1D2B,TBC1D31,TBC1D7,TIAM2,TNNT2,USP6NL,WNT11
GO Biological Process	GO:0030811	regulation of nucleotide catabolic process	303	0.000985109	1	0.0339424	1.53055	38.5482	59	0.0489811	0.0749682	161	0.00257161	1	0.166756	1.5776	25.9888	41	396	0.0346284	0.103535	ARAP1,ARHGAP18,ARHGAP21,ARHGAP26,ARHGAP27,ARHGEF11,ARRB1,ASAP1,CCR7,CD40,CDKL5,CXCL13,DGKI,EZH2,GARNL3,MYO9B,PPIF,PREX1,PTK2,PTK2B,RAP1A,RAP1GDS1,RAPGEF1,RAPGEF3,RGS10,RGS16,RGS3,RGS6,RIN3,SEMA4D,SNX9,STARD13,TBC1D10B,TBC1D2,TBC1D2B,TBC1D31,TBC1D7,TIAM2,TNNT2,USP6NL,WNT11
GO Biological Process	GO:1901361	organic cyclic compound catabolic process	304	0.000985555	1	0.033846	1.46545	48.4491	71	0.0615618	0.090216	1692	0.175238	1	1	1.13009	53.0933	60	809	0.0506757	0.0741656	ABCC4,ABCD1,ABCG1,ABCG4,ALDH4A1,ARF6,ARL8A,ATP5O,BLVRA,CTIF,DDX3X,DNAH17,DNAH6,DYNC1H1,ENDOG,ENSG00000258728,ENTPD1,ENTPD4,EPHX2,GALT,GNA12,GNB5,HMGB1,INO80,LSG1,LSM6,MX1,MX2,MYO9B,NUDT18,NUDT5,NUGGC,PABPC4,PCBD1,PDE2A,PDE4B,PSMC3,RAB5B,RALB,RAP1A,RFC3,RHOB,RHOD,RPA2,RPL10A,RPL26L1,RPL39,RPS14,RPS24,RPS3,SAR1B,SLX4,SMUG1,TGM2,TNNT2,TUBB,URAD,VCP,ZFP36L1,ZHX2
GO Biological Process	GO:0006629	lipid metabolic process	305	0.00100342	1	0.0343465	1.36823	72.3561	99	0.0919392	0.125794	1190	0.109966	1	0.964746	1.14566	69.8285	80	1064	0.0675676	0.075188	AASDH,ABCD1,ABCG1,ACAA2,ACOX3,ACSL1,AGPAT3,AGPAT5,AGPAT6,AKR1B1,ALOX5AP,APOD,APOF,APOL2,C9orf3,CBR1,CERS6,CETP,CLPSL2,CLU,CPNE6,CSF1R,CYP11A1,DBI,DGKZ,DHRS3,DPM2,EBPL,EDN2,ENPP6,EPHX2,FABP6,FAXDC2,FDFT1,GBA2,GBGT1,GDPD4,GDPD5,GM2A,HMGCS1,HSD11B2,HSD17B10,INPP5D,INPP5F,LGMN,LRP8,LYST,MAPKAPK2,MTM1,NANS,NCEH1,NPC1L1,NR3C1,ORMDL2,PGS1,PIK3C2B,PIK3R1,PIP4K2A,PLA1A,PLA2G15,PMVK,PNPLA1,PPARGC1B,PSAP,PT…
GO Biological Process	GO:1901800	positive regulation of proteasomal protein catabolic process	306	0.00100761	1	0.0343774	3.13446	3.50938	11	0.00445919	0.0139771	1257	0.119106	1	0.989234	1.90467	2.62513	5	40	0.00422297	0.125	CLU,MDM2,SMAD7,TRIB1,VCP
GO Biological Process	GO:0065008	regulation of biological quality	307	0.00104679	1	0.0355976	1.1849	213.52	253	0.271308	0.321474	108	0.000793224	1	0.0766783	1.21316	185.466	225	2826	0.190034	0.0796178	ABCC4,ABCG1,ACTB,ACY3,AGPAT6,AGTRAP,AKR1B1,ANK1,ARAP1,ARF6,ARHGAP21,ARRB1,ATG5,ATP10B,ATP6AP2,ATP6V0D1,ATP6V1F,ATXN1,BCL11A,BCL2,BICD2,CABLES1,CACNA1E,CAMK2B,CAPZB,CBX5,CCDC109B,CCDC86,CCND1,CCR7,CD40,CD48,CD52,CD63,CD84,CDH23,CDK16,CDKL5,CETP,CHGA,CHRNA9,CIB2,CLU,COG7,COL11A2,CSF1R,CXCL13,CYP11A1,DDX11,DDX3X,DERL1,DGKI,DGKZ,DHRS3,DIAPH1,DMTN,DPM2,DRD5,DSG2,DYRK3,ECE1,EDN2,EFEMP2,EIF4G3,ELN,ENTPD…
GO Biological Process	GO:0031668	cellular response to extracellular stimulus	308	0.00106733	1	0.0361784	2.20603	9.06607	20	0.0115198	0.025413	1934	0.197665	1	1	1.34089	8.20354	11	125	0.00929054	0.088	ATG16L1,ATG5,C12orf44,DAP,FOXO1,MAX,MDM2,NUAK2,PMAIP1,VDR,WIPI2
GO Biological Process	GO:0002831	regulation of response to biotic stimulus	309	0.00109922	1	0.0371389	2.55046	5.8813	15	0.00747306	0.0190597	1922	0.193482	1	1	1.39935	6.43157	9	98	0.00760135	0.0918367	FYN,IFIT1B,IL12A,LY86,PRDM1,RNF216,TNFAIP3,TRIB1,ZC3HAV1
GO Biological Process	GO:0006478	peptidyl-tyrosine sulfation	310	0.00111073	1	0.0374065	15.1594	0.197897	3	0.000251457	0.00381194	1299	0.126953	1	1	7.61867	0.131257	1	2	0.000844595	0.5	TPST1
GO Biological Process	GO:0097190	apoptotic signaling pathway	311	0.00111522	1	0.037437	1.80006	18.3328	33	0.0232945	0.0419314	407	0.0197553	1	0.506745	1.50758	18.5728	28	283	0.0236487	0.0989399	ARHGEF11,ARHGEF17,BAG3,BCL2,BMF,CD27,CHAC1,CLU,DAP,DDIT4,DDX3X,DDX47,HIPK2,IL12A,ITSN1,PHLDA3,PMAIP1,PPP2R5C,PTGIS,RNF41,SRGN,STK24,TIAM2,TMBIM6,TNFRSF10B,TNFSF10,TRIO,UACA
GO Biological Process	GO:0051179	localization	312	0.00115515	1	0.0386531	1.1479	283.125	325	0.359752	0.412961	623	0.0433464	1	0.726383	1.09216	264.613	289	4032	0.244088	0.0716766	AAMP,ABCC4,ABCD1,ABCG1,ABCG4,ACSL1,ACTB,ADAR,ADCY4,ADCY6,ADCY7,AGPAT6,ALKBH5,ANK1,ANXA3,ANXA6,AP3M2,APBB2,APOD,APOF,APOL2,ARF6,ARFGEF2,ARHGAP21,ARHGAP27,ARRB1,ATG16L1,ATN1,ATP10B,ATP5O,ATP6V0D1,ATP6V1F,ATXN1,B4GALT1,BCL2,BICD2,BIN3,BUD13,CABYR,CACNA1E,CACNA1S,CAMK2B,CCDC109B,CCND1,CCR7,CD48,CD63,CD84,CDCA5,CDH23,CDK16,CDKL5,CETP,CHRNA2,CHRNA9,CLU,CLVS1,COG6,COG7,CPNE6,CREB3L2,CROCC,CUX1,CXCL13,DB…
GO Biological Process	GO:0002313	mature B cell differentiation involved in immune response	313	0.00116971	1	0.0390153	8.92739	0.448059	4	0.000569326	0.00508259	1093	0.0925367	1	0.883882	3.80933	0.525026	2	8	0.00168919	0.25	GPR183,PTK2B
GO Biological Process	GO:0043087	regulation of GTPase activity	314	0.00118807	1	0.0395014	1.54459	35.6082	55	0.0452454	0.0698856	130	0.0012978	1	0.104223	1.65993	23.4949	39	358	0.0329392	0.108938	ARAP1,ARHGAP18,ARHGAP21,ARHGAP26,ARHGAP27,ARHGEF11,ARRB1,ASAP1,CCR7,CD40,CDKL5,CXCL13,DGKI,EZH2,GARNL3,MYO9B,PREX1,PTK2,PTK2B,RAP1A,RAP1GDS1,RAPGEF1,RAPGEF3,RGS10,RGS16,RGS3,RGS6,RIN3,SEMA4D,SNX9,STARD13,TBC1D10B,TBC1D2,TBC1D2B,TBC1D31,TBC1D7,TIAM2,USP6NL,WNT11
GO Biological Process	GO:0032915	positive regulation of transforming growth factor beta2 production	315	0.00119021	1	0.0394468	14.7965	0.202751	3	0.000257625	0.00381194	1299	0.126953	1	1	7.61867	0.131257	1	2	0.000844595	0.5	WNT11
GO Biological Process	GO:0002819	regulation of adaptive immune response	316	0.00119929	1	0.0396221	2.29682	7.83694	18	0.00995799	0.0228717	243	0.00644558	1	0.276921	2.04071	7.35037	15	112	0.0126689	0.133929	CD40,HLA-E,HLA-F,HLA-G,IL10,IL12A,IL4R,IL6ST,IRF1,MALT1,MEF2C,MR1,SASH3,STAT6,TNFAIP3
GO Biological Process	GO:0045655	regulation of monocyte differentiation	317	0.00120008	1	0.0395231	6.47354	0.772374	5	0.000981416	0.00635324	1488	0.13648	1	0.957558	3.04747	0.656283	2	10	0.00168919	0.2	INPP5D,MYC
GO Biological Process	GO:0009890	negative regulation of biosynthetic process	318	0.00120594	1	0.0395912	1.29316	102.849	133	0.130685	0.168996	110	0.000865597	1	0.082153	1.36871	71.6005	98	1091	0.0827703	0.0898258	AKIRIN2,ASXL1,ATN1,ATXN1,BAHD1,BCOR,BRD7,CBX5,CELA1,CIITA,COMMD7,CUX1,DAP,DDX20,DDX3X,DNAJB5,DUSP22,EIF4EBP1,ELK4,EZH2,FGFR1,FOXF1,FOXO1,GABBR2,GATA1,HCFC1,HDAC7,HELT,HEYL,HINFP,HIPK2,HMG20A,HMGB1,HOPX,ID2,IL10,INPP5D,IRF1,IRF2,IRF8,JDP2,KAT8,KDM5B,KDM5C,KHDRBS1,KLF10,KMT2D,LANCL2,LRP8,MDM2,MDM4,MEF2C,MTA2,MYC,NEDD4L,NKRF,NOSTRIN,OSR1,PAX5,PBXIP1,PDE2A,PDZD3,PFDN5,PHF19,POU2F3,PPARGC1B,PRDM1,PTGI…
GO Biological Process	GO:0042594	response to starvation	319	0.00122833	1	0.0401999	2.29177	7.85418	18	0.0099799	0.0228717	2336	0.268929	1	1	1.28164	7.02223	9	107	0.00760135	0.0841121	ATG16L1,ATG5,C12orf44,DAP,FOXO1,MAX,NUAK2,PMAIP1,WIPI2
GO Biological Process	GO:0038032	termination of G-protein coupled receptor signaling pathway	320	0.00123074	1	0.0401529	3.27121	3.05697	10	0.00388434	0.0127065	601	0.040129	1	0.697084	2.34421	2.5595	6	39	0.00506757	0.153846	ARHGEF11,GRK5,RGS10,RGS16,RGS3,RGS6
GO Biological Process	GO:1901264	carbohydrate derivative transport	321	0.00124347	1	0.0404419	3.90807	2.04705	8	0.00260108	0.0101652	1015	0.0763927	1	0.785753	2.17676	2.29699	5	35	0.00422297	0.142857	ABCG1,GJB1,SLC25A26,SLC29A3,SLC35B4
GO Biological Process	GO:0043933	macromolecular complex subunit organization	322	0.00127944	1	0.0414825	1.32425	86.0861	114	0.109385	0.144854	3288	0.421933	1	1	1.02456	83.9386	86	1279	0.0726351	0.06724	ABCG1,ALOX5AP,ARAP1,ARRB1,ATG16L1,BCL2,BIN3,C1QTNF2,CD2BP2,CD40,CETP,CLDN14,COX14,DDIT4,DDX20,DDX3X,DIAPH1,DMTN,DYNC1H1,ELN,ESPL1,FANCC,FSCN1,GJB1,GRHPR,H1FX,H2AFY2,INO80,KCNJ12,KCNMA1,KCTD21,KCTD7,LCP1,LNX1,MALT1,MAX,MDM2,MDM4,MTM1,MTRF1,MTSS1,MUC20,MZB1,NAPG,NDUFAF6,NEDD9,NEK6,NTMT1,PCBD1,PDE4DIP,PHAX,PPARGC1B,PQBP1,PREX1,PRMT7,PTK2,PTK2B,RPA2,RPL10A,RPL26L1,RPL39,RPS14,RPS24,RPS3,SAC3D1,SAR1B,…
GO Biological Process	GO:0060255	regulation of macromolecule metabolic process	323	0.00129956	1	0.0420043	1.13094	322.741	365	0.41009	0.463786	974	0.0713552	1	0.764834	1.07194	304.122	326	4634	0.275338	0.0703496	ABCG1,ACSL1,ADAR,ADCY4,ADCY6,ADCY7,AFAP1L2,AFF1,AKIRIN2,ALKBH4,ANXA3,APBB2,APOD,ARAF,ARHGEF11,ARID1B,ARID3B,ARRB1,ASCC1,ASH2L,ASXL1,ATG5,ATN1,ATP6AP2,ATP6V0D1,ATXN1,BAHD1,BATF,BCDIN3D,BCL11A,BCL2,BCOR,BRD7,BRF2,C1QTNF2,C2CD3,CAMK1D,CARD11,CBX5,CCND1,CCR7,CD40,CD44,CDK5RAP1,CDON,CEBPD,CELA1,CERS6,CHAC1,CHD7,CIITA,CLK3,CLU,COG7,COMMD7,COPRS,CREB3L1,CREB3L2,CSF1R,CTCFL,CTIF,CUX1,DAP,DDIT4,DDX11,DDX2…
GO Biological Process	GO:0035767	endothelial cell chemotaxis	324	0.00130028	1	0.0418977	6.35575	0.786689	5	0.000999605	0.00635324	96	0.000550172	1	0.0598313	8.70705	0.459398	4	7	0.00337838	0.571429	CXCL13,EGR3,NR4A1,VEGFA
GO Biological Process	GO:2001236	regulation of extrinsic apoptotic signaling pathway	325	0.00138692	1	0.044552	2.26625	7.94264	18	0.0100923	0.0228717	420	0.0213796	1	0.531437	1.92472	6.23469	12	95	0.0101351	0.126316	BCL2,BCL2L14,FYN,GATA1,PMAIP1,SRC,TGFBR1,TNFAIP3,TNFRSF10B,TNFSF10,TRAF1,UNC5B
GO Biological Process	GO:0051249	regulation of lymphocyte activation	326	0.0014023	1	0.0449079	1.63599	26.2838	43	0.0333974	0.0546379	119	0.00102361	1	0.0898024	1.73716	20.1479	35	307	0.0295608	0.114006	BCL2,BTN2A2,CARD11,CCR7,CD27,CD40,FLT3,FYN,GPR183,HLA-G,ICOSLG,ID2,IL10,IL12A,IL4R,IL6ST,INPP5D,IRF1,IRF4,LRRC32,LYST,MALT1,MEF2C,MZB1,NFAM1,PIK3R1,PRDM1,RNF41,SASH3,SLAMF7,SRC,STAT6,TNFAIP3,TNFSF11,VSIG4
GO Biological Process	GO:0002711	positive regulation of T cell mediated immunity	327	0.00140677	1	0.0449135	3.83137	2.08803	8	0.00265315	0.0101652	343	0.0124602	1	0.379255	2.73491	2.5595	7	39	0.00591216	0.179487	HLA-E,HLA-F,HLA-G,IL12A,MALT1,MR1,SASH3
GO Biological Process	GO:0043691	reverse cholesterol transport	328	0.00142771	1	0.045443	6.22073	0.803764	5	0.0010213	0.00635324	1132	0.0963519	1	0.888617	2.68894	1.11568	3	17	0.00253378	0.176471	ABCG1,CETP,CLU
GO Biological Process	GO:0048522	positive regulation of cellular process	329	0.00143282	1	0.0454671	1.15101	268.461	309	0.341119	0.39263	24	7.11186e-06	0.0742479	0.00309366	1.26671	217.098	275	3308	0.232264	0.0831318	AAMP,ACSL1,ADAR,ADCY4,ADCY6,ADCY7,AFAP1L2,AFF1,AKIRIN2,ANXA3,APBB2,ARAF,ARAP1,ARF6,ARHGEF11,ARHGEF17,ARHGEF39,ARID1B,ARRB1,ASH2L,ASXL1,ATP6V0D1,ATXN1,B4GALT1,BCL11A,BCL2,BCL2L14,BLK,BMF,BRD7,C1QTNF2,CADM1,CAMK1D,CAMK2B,CARD11,CCND1,CCR7,CD27,CD40,CD44,CDKL5,CDON,CELA1,CIITA,CLU,CREB3L2,CSF1R,CTCFL,CXCL13,CYSLTR2,DAPK2,DDIT4,DDX11,DDX20,DDX3X,DGKI,DMTN,DRD5,DUSP22,ECE1,ECM2,EDN2,EGR3,EIF4EBP1,EIF4…
GO Biological Process	GO:0042359	vitamin D metabolic process	330	0.00143986	1	0.045552	6.20861	0.805333	5	0.0010233	0.00635324	1715	0.183896	1	1	2.53956	0.787539	2	12	0.00168919	0.166667	CYP11A1,LGMN
GO Biological Process	GO:0031647	regulation of protein stability	331	0.00144123	1	0.0454576	2.20099	8.63249	19	0.0109689	0.0241423	516	0.0318669	1	0.644748	1.76862	7.35037	13	112	0.0109797	0.116071	BCL2,CLU,COG7,DPM2,HCFC1,MDM2,MDM4,NAPG,PIM2,PRKDC,RASSF1,SMAD7,SMO
GO Biological Process	GO:0051336	regulation of hydrolase activity	332	0.00144881	1	0.0455588	1.33159	81.106	108	0.103057	0.13723	401	0.0191881	1	0.499559	1.25448	65.3658	82	996	0.0692568	0.0823293	ADCY4,ADCY6,ADCY7,AKIRIN2,ARAP1,ARHGAP18,ARHGAP21,ARHGAP26,ARHGAP27,ARHGEF11,ARRB1,ASAP1,ATP6V0D1,BCL2L10,CCR7,CD27,CD2BP2,CD40,CD44,CDKL5,CXCL13,DAP,DDX11,DDX3X,DGKI,EZH2,FGFR1,FNTA,GARNL3,HERPUD1,HMGB1,LAMTOR5,MDM2,MEF2C,MOAP1,MYC,MYO9B,NEIL1,NR4A1,PMAIP1,PPARGC1B,PPIF,PPP2R5B,PREX1,PTK2,PTK2B,RAP1A,RAP1GDS1,RAPGEF1,RAPGEF3,RENBP,RGS10,RGS16,RGS3,RGS6,RIN3,RPS3,SEMA4D,SERPINH1,SNX9,SPINK2,SPINK…
GO Biological Process	GO:0023021	termination of signal transduction	333	0.00145078	1	0.045484	3.19827	3.12669	10	0.00397292	0.0127065	728	0.0547536	1	0.785203	2.17676	2.75639	6	42	0.00506757	0.142857	ARHGEF11,GRK5,RGS10,RGS16,RGS3,RGS6
GO Biological Process	GO:0007154	cell communication	334	0.00147649	1	0.0461513	1.12016	349.95	392	0.444664	0.498094	285	0.00880037	1	0.322371	1.11203	320.135	356	4878	0.300676	0.0729807	ACSL1,ACTB,ADAR,ADCY4,ADCY6,ADCY7,AKAP11,AMHR2,ANK1,ANKDD1A,AP3M2,APBB2,ARAF,ARAP1,ARF6,ARFGEF2,ARHGAP18,ARHGAP21,ARHGAP26,ARHGAP27,ARHGEF11,ARHGEF17,ARL11,ARL8A,ARRB1,ASB2,ASB6,ATG16L1,ATG5,ATP6V0D1,ATP6V1F,ATXN1,B4GALT1,BAG3,BATF,BCL2,BLK,BMF,BRD7,C12orf44,CACNA1E,CAMK2B,CARD11,CCM2,CCND1,CCR7,CD27,CD40,CD44,CD48,CD82,CDK16,CDON,CELA1,CHAC1,CHRNA2,CHRNA9,CIB2,CIITA,CLU,COMMD7,CPNE6,CSF1R,CTSB,C…
GO Biological Process	GO:0007179	transforming growth factor beta receptor signaling pathway	335	0.00148023	1	0.0461301	2.05754	10.6924	22	0.0135863	0.0279543	550	0.0368461	1	0.699405	1.69304	8.26916	14	126	0.0118243	0.111111	AMHR2,DUSP22,FNTA,FUT8,HIPK2,KLF10,MAP3K1,MYC,NEDD4L,SMAD7,SMURF1,TGFBR1,TGIF1,USP9X
GO Biological Process	GO:0035855	megakaryocyte development	336	0.00148975	1	0.0462888	6.16012	0.811673	5	0.00103135	0.00635324	448	0.0238773	1	0.556427	4.5712	0.656283	3	10	0.00253378	0.3	FLI1,PIP4K2A,ZNF385A
GO Biological Process	GO:0033124	regulation of GTP catabolic process	337	0.00157075	1	0.0486605	1.52475	36.0714	55	0.0458341	0.0698856	134	0.00151339	1	0.117909	1.64614	23.6918	39	361	0.0329392	0.108033	ARAP1,ARHGAP18,ARHGAP21,ARHGAP26,ARHGAP27,ARHGEF11,ARRB1,ASAP1,CCR7,CD40,CDKL5,CXCL13,DGKI,EZH2,GARNL3,MYO9B,PREX1,PTK2,PTK2B,RAP1A,RAP1GDS1,RAPGEF1,RAPGEF3,RGS10,RGS16,RGS3,RGS6,RIN3,SEMA4D,SNX9,STARD13,TBC1D10B,TBC1D2,TBC1D2B,TBC1D31,TBC1D7,TIAM2,USP6NL,WNT11
GO Biological Process	GO:0009118	regulation of nucleoside metabolic process	338	0.00158652	1	0.0490038	1.49872	39.3668	59	0.0500214	0.0749682	161	0.00257161	1	0.166756	1.5776	25.9888	41	396	0.0346284	0.103535	ARAP1,ARHGAP18,ARHGAP21,ARHGAP26,ARHGAP27,ARHGEF11,ARRB1,ASAP1,CCR7,CD40,CDKL5,CXCL13,DGKI,EZH2,GARNL3,MYO9B,PPIF,PREX1,PTK2,PTK2B,RAP1A,RAP1GDS1,RAPGEF1,RAPGEF3,RGS10,RGS16,RGS3,RGS6,RIN3,SEMA4D,SNX9,STARD13,TBC1D10B,TBC1D2,TBC1D2B,TBC1D31,TBC1D7,TIAM2,TNNT2,USP6NL,WNT11
GO Biological Process	GO:0061515	myeloid cell development	339	0.00159105	1	0.0489987	3.75593	2.12996	8	0.00270643	0.0101652	358	0.0140905	1	0.410907	2.94916	2.03448	6	31	0.00506757	0.193548	ANK1,DMTN,FLI1,GATA1,PIP4K2A,ZNF385A
GO Biological Process	GO:0033559	unsaturated fatty acid metabolic process	340	0.00161936	1	0.0497239	2.65573	4.89508	13	0.00621992	0.0165184	1551	0.149078	1	1	1.49061	6.0378	9	92	0.00760135	0.0978261	ABCD1,ACSL1,ALOX5AP,C9orf3,CBR1,EDN2,EPHX2,MAPKAPK2,PTGIS
GO Biological Process	GO:0030886	negative regulation of myeloid dendritic cell activation	341	0.0016256	1	0.0497692	34.3837	0.0581671	2	7.39099e-05	0.0025413	1753	0.184256	1	1	5.07911	0.196885	1	3	0.000844595	0.333333	IL10
GO Biological Process	GO:0006986	response to unfolded protein	342	0.00164368	1	0.0501755	2.29331	7.41288	17	0.00941917	0.021601	391	0.0177119	1	0.472922	1.77954	8.99108	16	137	0.0135135	0.116788	ATP6V0D1,CCND1,CHAC1,CREB3L1,CREB3L2,DDX11,DERL1,DNAJB5,HERPUD1,PPP2R5B,SERPINH1,TLN1,TMBIM6,TPP1,UBXN4,VCP
GO Biological Process	GO:0043900	regulation of multi-organism process	343	0.00165204	1	0.0502838	1.90856	13.6228	26	0.0173098	0.0330368	2255	0.246657	1	1	1.19769	15.0289	18	229	0.0152027	0.0786026	ADAR,BCL2,FYN,IFIT1B,IL10,IRF8,LY86,MX1,POU2F3,PRDM1,RNASEL,RNF216,SRPK2,TLR2,TNFAIP3,TNIP1,TRIB1,ZC3HAV1
GO Biological Process	GO:0006258	UDP-glucose catabolic process	344	0.00165385	1	0.0501926	604.149	0.00165522	1	2.1032e-06	0.00127065	207	0.00430367	1	0.217055	15.2373	0.131257	2	2	0.00168919	1	ENSG00000258728,GALT
GO Biological Process	GO:0060548	negative regulation of cell death	345	0.00170913	1	0.0517199	1.38627	60.5942	84	0.0769939	0.106734	184	0.00351429	1	0.199398	1.4072	45.4804	64	693	0.054054	0.0923521	ADAR,APBB2,ARAF,ATG5,BAG3,BCL2,BCL2L10,CCR7,CD27,CD44,DAD1,DDX3X,EGR3,FAM129B,FGFR1,FOXO1,FOXO4,GATA1,GRK5,HAND2,HIF1A,HIPK2,IFIT3,IKBKB,IL10,IL6ST,ITSN1,JTB,LAMTOR5,LGMN,LHX4,LTK,MALT1,MDM2,MDM4,MEF2C,MYC,NUAK2,OSR1,PIK3R1,PIM1,PIM2,POLB,PPIF,PRKCH,PROK2,PSMB7,PSMC3,PTK2,PTK2B,RRM2B,SEMA4D,SMO,SOCS3,SRC,TGFBR1,TGM2,TMBIM6,TNFAIP3,TNFRSF10D,TPT1,VEGFA,WNT11,ZC3HC1
GO Biological Process	GO:0052746	inositol phosphorylation	346	0.00179986	1	0.0543079	32.6433	0.0612682	2	7.78503e-05	0.0025413	781	0.0656283	1	0.877285	15.2373	0.0656283	1	1	0.000844595	1	IPPK
GO Biological Process	GO:0001923	B-1 B cell differentiation	347	0.0018139	1	0.0545738	32.5142	0.0615116	2	7.81596e-05	0.0025413	781	0.0656283	1	0.877285	15.2373	0.0656283	1	1	0.000844595	1	MALT1
GO Biological Process	GO:0043254	regulation of protein complex assembly	348	0.00181397	1	0.0544192	1.78153	17.4008	31	0.0221103	0.0393901	112	0.00088443	1	0.0824415	1.94201	13.3882	26	204	0.0219595	0.127451	ARF6,BCL11A,BMF,CAPZB,CCR7,CLU,CXCL13,DDX3X,DMTN,EIF4EBP1,ELN,HCFC1,HMGB1,IRF8,MAP3K1,PMAIP1,PREX1,PTK2B,RALB,SNX9,SRC,TMSB10,TMSB4X,VCP,VDAC2,VEGFA
GO Biological Process	GO:0043276	anoikis	349	0.00181748	1	0.0543682	12.7464	0.235361	3	0.000299061	0.00381194	433	0.0236214	1	0.569533	7.61867	0.262513	2	4	0.00168919	0.5	BMF,DAPK2
GO Biological Process	GO:0034341	response to interferon-gamma	350	0.00183037	1	0.0545973	2.33874	6.84128	16	0.00869285	0.0203304	152	0.00216106	1	0.148431	2.2856	6.56283	15	100	0.0126689	0.15	CAMK2B,CD44,CIITA,HLA-F,HLA-G,IFNGR1,IFNGR2,IRF1,IRF2,IRF4,IRF5,IRF8,PTAFR,SOCS1,SOCS3
GO Biological Process	GO:0006415	translational termination	351	0.00183236	1	0.0545009	3.09652	3.22944	10	0.00410348	0.0127065	2912	0.367127	1	1	1.19844	5.84092	7	89	0.00591216	0.0786517	MTRF1,RPL10A,RPL26L1,RPL39,RPS14,RPS24,RPS3
GO Biological Process	GO:0002822	regulation of adaptive immune response based on somatic recombination of immune receptors built from immunoglobulin superfamily domains	352	0.00183806	1	0.0545152	2.33775	6.84419	16	0.00869656	0.0203304	379	0.0171615	1	0.472733	1.92316	6.75971	13	103	0.0109797	0.126214	CD40,HLA-E,HLA-F,HLA-G,IL10,IL12A,IL4R,MALT1,MEF2C,MR1,SASH3,STAT6,TNFAIP3
GO Biological Process	GO:0060840	artery development	353	0.00184186	1	0.0544731	2.26802	7.49552	17	0.00952417	0.021601	471	0.0261945	1	0.580617	2.21634	3.60956	8	55	0.00675676	0.145454	CHD7,FOXF1,HAND2,SMAD7,TGFBR1,VEGFA,WNT11,ZMIZ1
GO Biological Process	GO:0007010	cytoskeleton organization	354	0.00185416	1	0.054682	1.40218	55.6276	78	0.0706831	0.0991106	1033	0.0803708	1	0.812266	1.20863	46.3336	56	706	0.0472973	0.0793201	ACTB,ALKBH4,ANK1,ARAP1,ARF6,ARHGAP26,ARHGEF11,ARHGEF17,ARRB1,BCL2,BFSP2,BICD2,BIN3,CAPZB,CEP135,CROCC,DIAPH1,DMTN,DYNC1H1,ELN,ESPL1,FMNL3,FSCN1,INO80,IQSEC2,LCP1,LIMK1,MAP1B,MEF2C,MON2,MTM1,MTSS1,NEDD9,NEK6,NEURL,NTMT1,NUAK2,PDE4DIP,PPARGC1B,PREX1,PTK2,PTK2B,RNF19A,RSPH9,SAC3D1,SH2B2,SH3KBP1,SMC3,SYNE3,TACC1,TLN1,TMSB10,TMSB4X,TNIK,TNNT2,TUBB
GO Biological Process	GO:0032780	negative regulation of ATPase activity	355	0.00186262	1	0.0547768	7.8523	0.509405	4	0.000647274	0.00508259	976	0.0724773	1	0.775269	4.35352	0.459398	2	7	0.00168919	0.285714	PPIF,TNNT2
GO Biological Process	GO:0044700	single organism signaling	356	0.00188285	1	0.0552161	1.11899	344.061	385	0.437181	0.4892	355	0.0140301	1	0.412604	1.10555	312.062	345	4755	0.291385	0.0725552	ACSL1,ACTB,ADAR,ADCY4,ADCY6,ADCY7,AKAP11,AMHR2,ANK1,ANKDD1A,AP3M2,APBB2,ARAF,ARAP1,ARF6,ARFGEF2,ARHGAP18,ARHGAP21,ARHGAP26,ARHGAP27,ARHGEF11,ARHGEF17,ARL11,ARL8A,ARRB1,ASB2,ASB6,ATP6V0D1,ATP6V1F,ATXN1,B4GALT1,BAG3,BATF,BCL2,BLK,BMF,BRD7,CACNA1E,CAMK2B,CARD11,CCM2,CCND1,CCR7,CD27,CD40,CD44,CD48,CD82,CDK16,CDON,CELA1,CHAC1,CHRNA2,CHRNA9,CIB2,CIITA,CLU,COMMD7,CPNE6,CSF1R,CTSB,CXCL13,CYSLTR2,DAP,DAPK…
GO Biological Process	GO:0072593	reactive oxygen species metabolic process	357	0.00188627	1	0.0551615	2.50185	5.59586	14	0.00711037	0.0177891	777	0.0645078	1	0.866745	1.78099	5.05338	9	77	0.00760135	0.116883	BCL2,DDIT4,DRD5,EPHX2,FANCC,IL19,PMAIP1,PREX1,SH3PXD2A
GO Biological Process	GO:0006879	cellular iron ion homeostasis	358	0.00190066	1	0.0554271	2.88888	3.80771	11	0.00483826	0.0139771	1012	0.0762074	1	0.786171	1.79263	4.46272	8	68	0.00675676	0.117647	ATP6V0D1,ATP6V1F,HIF1A,MYC,NUBP1,SCARA5,STEAP3,TFR2
GO Biological Process	GO:0032088	negative regulation of NF-kappaB transcription factor activity	359	0.00191841	1	0.0557889	2.73108	4.39386	12	0.00558305	0.0152478	1079	0.0903419	1	0.874114	1.80782	3.87207	7	59	0.00591216	0.118644	ARRB1,COMMD7,DAP,FAM105B,PTGIS,RPS3,TNFAIP3
GO Biological Process	GO:0038114	interleukin-21-mediated signaling pathway	360	0.00192018	1	0.0556853	31.5826	0.0633261	2	8.04652e-05	0.0025413	781	0.0656283	1	0.877285	15.2373	0.0656283	1	1	0.000844595	1	IL21R
GO Biological Process	GO:0090200	positive regulation of release of cytochrome c from mitochondria	361	0.00192057	1	0.0555423	4.74631	1.26414	6	0.00160628	0.00762389	753	0.0602296	1	0.835056	2.64997	1.50945	4	23	0.00337838	0.173913	BMF,PMAIP1,PPIF,TNFSF10
GO Biological Process	GO:0015949	nucleobase-containing small molecule interconversion	362	0.00195244	1	0.0563079	5.78631	0.864108	5	0.00109798	0.00635324	1192	0.110235	1	0.965481	2.53956	1.18131	3	18	0.00253378	0.166667	GLRX,RRM2B,TXN
GO Biological Process	GO:0042542	response to hydrogen peroxide	363	0.0020542	1	0.0590794	2.47819	5.64928	14	0.00717825	0.0177891	1926	0.193631	1	1	1.4341	5.57841	8	85	0.00675676	0.0941176	BCL2,CYP11A1,ETS1,MDM2,PPIF,PTK2B,RHOB,TNFAIP3
GO Biological Process	GO:0042113	B cell activation	364	0.00207264	1	0.059446	2.00109	10.994	22	0.0139695	0.0279543	181	0.00342091	1	0.197317	2.11998	7.54725	16	115	0.0135135	0.13913	BATF,BCL11A,BCL2,CD40,FLT3,GPR183,ICOSLG,IL10,KLF6,MALT1,MEF2C,NFAM1,PIK3R1,PRKDC,PTK2B,SKAP2
GO Biological Process	GO:0052548	regulation of endopeptidase activity	365	0.00207734	1	0.0594176	1.71409	19.8356	34	0.025204	0.043202	532	0.0334833	1	0.657079	1.46188	17.7853	26	271	0.0219595	0.095941	AKIRIN2,ARRB1,BCL2L10,CD27,CD44,DAP,DDX3X,HERPUD1,HMGB1,LAMTOR5,MDM2,MOAP1,MYC,NR4A1,PMAIP1,RENBP,RPS3,SERPINH1,SPINK2,SRC,TNFRSF10B,TNFSF10,TNFSF15,UACA,VCP,VEGFA
GO Biological Process	GO:0006284	base-excision repair	366	0.002094	1	0.0597305	3.59142	2.22753	8	0.00283041	0.0101652	601	0.040129	1	0.697084	2.34421	2.5595	6	39	0.00506757	0.153846	HMGB1,HUWE1,NEIL1,NEIL2,POLB,SMUG1
GO Biological Process	GO:0030301	cholesterol transport	367	0.00211456	1	0.0601526	3.27248	2.75021	9	0.00349454	0.0114358	1029	0.0786634	1	0.798101	1.98748	3.0189	6	46	0.00506757	0.130435	ABCG1,ABCG4,APOF,CETP,CLU,NPC1L1
GO Biological Process	GO:0002706	regulation of lymphocyte mediated immunity	368	0.00213776	1	0.0606472	2.46717	5.67453	14	0.00721033	0.0177891	408	0.0198204	1	0.507169	1.94519	6.16906	12	94	0.0101351	0.12766	CADM1,CD40,HLA-E,HLA-F,HLA-G,IL10,IL12A,MALT1,MR1,NCR3,SASH3,STAT6
GO Biological Process	GO:0007028	cytoplasm organization	369	0.00223095	1	0.0631195	5.60917	0.891397	5	0.00113265	0.00635324	2955	0.378269	1	1	2.17676	0.459398	1	7	0.000844595	0.142857	ZMIZ1
GO Biological Process	GO:0031326	regulation of cellular biosynthetic process	370	0.00223205	1	0.0629799	1.14324	270.284	309	0.343435	0.39263	2232	0.239186	1	1	1.04086	244.99	255	3733	0.215372	0.0683097	ABCG1,ADCY7,AFAP1L2,AFF1,AKIRIN2,ALKBH4,ANXA3,APBB2,ARHGEF11,ARID1B,ARID3B,ARRB1,ASCC1,ASH2L,ASXL1,ATN1,ATXN1,BAHD1,BATF,BCL11A,BCL2,BCOR,BRD7,BRF2,C1QTNF2,CAMK1D,CARD11,CBX5,CCR7,CD40,CDON,CEBPD,CELA1,CERS6,CHD7,CIITA,CLU,COMMD7,COPRS,CREB3L1,CREB3L2,CTCFL,CTIF,CUX1,DAP,DDX20,DDX3X,DMRTB1,DNAJB5,DPF3,DRD5,DUSP22,EGR3,EIF4EBP1,EIF4G3,ELF1,ELK4,ELL2,ETS1,ETV6,ETV7,EYA3,EZH2,FAM105B,FGFR1,FLI1,FOXF…
GO Biological Process	GO:0032801	receptor catabolic process	371	0.00224456	1	0.0631622	5.60121	0.892665	5	0.00113426	0.00635324	1603	0.159862	1	1	2.77042	0.721911	2	11	0.00168919	0.181818	LGMN,SMURF1
GO Biological Process	GO:0046578	regulation of Ras protein signal transduction	372	0.00225164	1	0.0631912	1.51901	34.2328	52	0.0434979	0.0660737	109	0.000818231	1	0.07837	1.68835	23.6918	40	361	0.0337838	0.110803	ARAP1,ARF6,ARFGEF2,ARHGAP26,ARHGAP27,ARHGEF11,ARHGEF17,ARHGEF39,ARRB1,ASAP1,CCR7,CD40,CDKL5,CXCL13,DGKI,DGKZ,EZH2,FLOT1,IQSEC2,ITSN1,MYO9B,PREX1,PTK2,PTK2B,RALGPS1,RAP1A,RAPGEF1,RAPGEF3,SEMA4D,SH2B2,SPATA13,TBC1D10B,TBC1D2,TBC1D2B,TBC1D31,TBC1D7,TIAM2,TRIO,USP6NL,WNT11
GO Biological Process	GO:0003100	regulation of systemic arterial blood pressure by endothelin	373	0.00226378	1	0.0633615	7.43713	0.537842	4	0.000683408	0.00508259	553	0.0376689	1	0.711145	6.09493	0.328141	2	5	0.00168919	0.4	ECE1,EDN2
GO Biological Process	GO:0055091	phospholipid homeostasis	374	0.00226735	1	0.0632918	5.58799	0.894777	5	0.00113695	0.00635324	381	0.0175582	1	0.481123	5.07911	0.590655	3	9	0.00253378	0.333333	ABCG1,CETP,LYST
GO Biological Process	GO:0006614	SRP-dependent cotranslational protein targeting to membrane	375	0.00227022	1	0.063203	2.6747	4.48649	12	0.00570075	0.0152478	2360	0.277828	1	1	1.26978	7.08786	9	108	0.00760135	0.0833333	RPL10A,RPL26L1,RPL39,RPN2,RPS14,RPS24,RPS3,SEC11C,SRP14
GO Biological Process	GO:0034436	glycoprotein transport	376	0.00231132	1	0.0641762	11.7045	0.256313	3	0.000325683	0.00381194	1299	0.126953	1	1	7.61867	0.131257	1	2	0.000844595	0.5	ABCG1
GO Biological Process	GO:0030219	megakaryocyte differentiation	377	0.00231818	1	0.0641958	4.56858	1.31332	6	0.00166877	0.00762389	392	0.0177803	1	0.473537	3.80933	1.05005	4	16	0.00337838	0.25	FLI1,GATA1,PIP4K2A,ZNF385A
GO Biological Process	GO:0002520	immune system development	378	0.00237365	1	0.0655579	1.44085	45.1123	65	0.0573219	0.0825921	101	0.00058692	1	0.0606678	1.61071	31.0422	50	473	0.0422297	0.105708	ANK1,ASH2L,BATF,BCL11A,BCL2,CARD11,CCR7,CHD7,CSF1R,CXCL13,DMTN,DYRK3,FLI1,FLT3,GATA1,GLRX5,GPR183,HAND2,HIF1A,HIPK2,HMGB1,ID2,IL10,IRF1,IRF4,IRF8,KAT8,KLF6,KMT2E,MALT1,MEF2C,MELK,MYO1E,NFAM1,PDE2A,PIK3R1,PIP4K2A,PRKDC,PTK2B,RHOH,RPS14,SBDS,SNX10,STAT6,TGFBR1,TNFAIP3,TNFSF11,VEGFA,ZFP36L1,ZNF385A
GO Biological Process	GO:0030490	maturation of SSU-rRNA	379	0.00237735	1	0.0654869	7.33604	0.545253	4	0.000692825	0.00508259	1603	0.159862	1	1	2.77042	0.721911	2	11	0.00168919	0.181818	RPS14,RPS24
GO Biological Process	GO:0046777	protein autophosphorylation	380	0.00237769	1	0.065324	1.85711	14.0002	26	0.0177894	0.0330368	298	0.00996308	1	0.349042	1.78709	10.6318	19	162	0.0160473	0.117284	CAMK2B,CDKL5,CLK3,CSF1R,DAPK2,FGFR1,FLT3,FYN,GRK5,MELK,NEK6,PIM1,PTK2,PTK2B,SRC,STK17B,STK24,TNIK,ULK3
GO Biological Process	GO:0032320	positive regulation of Ras GTPase activity	381	0.00238073	1	0.0652358	1.78789	16.2202	29	0.0206102	0.0368488	153	0.0021829	1	0.148951	1.93769	11.3537	22	173	0.0185811	0.127168	ARAP1,ARHGAP26,ARHGAP27,CCR7,CD40,CDKL5,CXCL13,EZH2,MYO9B,PREX1,PTK2B,RAP1A,RAPGEF1,RAPGEF3,SEMA4D,TBC1D10B,TBC1D2,TBC1D2B,TBC1D31,TBC1D7,USP6NL,WNT11
GO Biological Process	GO:0032474	otolith morphogenesis	382	0.00243305	1	0.0664948	27.9816	0.0714754	2	9.08201e-05	0.0025413	1299	0.126953	1	1	7.61867	0.131257	1	2	0.000844595	0.5	SMO
GO Biological Process	GO:0038061	NIK/NF-kappaB cascade	383	0.00245641	1	0.0669579	4.51494	1.32892	6	0.00168859	0.00762389	753	0.0602296	1	0.835056	2.64997	1.50945	4	23	0.00337838	0.173913	IKBKG,MALT1,TNFRSF10B,TNFSF15
GO Biological Process	GO:1901575	organic substance catabolic process	384	0.00252096	1	0.0685386	1.26722	104.954	133	0.13336	0.168996	3799	0.54542	1	1	0.993548	113.734	113	1733	0.0954392	0.0652048	ABCC4,ABCD1,ABCG1,ABCG4,ACOX3,ALDH4A1,ARF6,ARL8A,ARRB1,ASB2,ATP5O,BLVRA,CBR3,CD44,CLPSL2,CTIF,DDX3X,DENND3,DERL1,DNAH17,DNAH6,DYNC1H1,ECE1,ENDOG,ENPP6,ENSG00000258728,ENTPD1,ENTPD4,EPHX2,ESD,FUT8,GALT,GBA2,GM2A,GNA12,GNB5,H6PD,HECW2,HERPUD1,HK1,HMGB1,HSD17B10,HUWE1,INO80,INPP5F,IVD,LGMN,LNX1,LRSAM1,LSG1,LSM6,MDM2,MX1,MX2,MYO9B,NCEH1,NEDD4L,NUDT18,NUDT5,NUGGC,OGDH,PABPC4,PCBD1,PDE2A,PDE4B,PGAM1,PH…
GO Biological Process	GO:0016999	antibiotic metabolic process	385	0.00254486	1	0.0690086	11.31	0.265252	3	0.000337042	0.00381194	1753	0.184256	1	1	5.07911	0.196885	1	3	0.000844595	0.333333	TXN
GO Biological Process	GO:0055065	metal ion homeostasis	386	0.00255503	1	0.069105	1.539	31.189	48	0.0396302	0.0609911	126	0.00119172	1	0.0987426	1.64403	24.9387	41	380	0.0346284	0.107895	ATP6V0D1,ATP6V1F,BCL2,CCDC109B,CCR7,CD40,CD52,CDH23,CHRNA9,CIB2,CXCL13,DRD5,EDN2,EPHB6,EPHX2,GTF2I,HERPUD1,HIF1A,KCNMA1,KL,MYC,NEDD4L,NUBP1,PDE6A,PROK2,PTK2B,SCARA5,SLC25A37,SLC30A1,SLC30A5,SLC39A13,STEAP3,STIM2,TFR2,TGM2,TMBIM6,TMPRSS3,TNFSF11,TPCN2,TPT1,VDR
GO Biological Process	GO:0006696	ergosterol biosynthetic process	387	0.00265451	1	0.0716101	376.218	0.00265804	1	3.37743e-06	0.00127065	781	0.0656283	1	0.877285	15.2373	0.0656283	1	1	0.000844595	1	SIGMAR1
GO Biological Process	GO:0006613	cotranslational protein targeting to membrane	388	0.00267721	1	0.0720362	2.62008	4.58002	12	0.00581959	0.0152478	2570	0.295866	1	1	1.24669	7.21911	9	110	0.00760135	0.0818182	RPL10A,RPL26L1,RPL39,RPN2,RPS14,RPS24,RPS3,SEC11C,SRP14
GO Biological Process	GO:0071363	cellular response to growth factor stimulus	389	0.0026941	1	0.0723044	1.39234	53.8662	75	0.068445	0.0952986	46	9.7305e-05	1	0.022084	1.66121	34.9143	58	532	0.0489865	0.109023	ADCY4,ADCY6,ADCY7,AMHR2,ARHGEF11,ARHGEF17,CD44,COL4A2,CXCL13,CYP11A1,DDIT4,DUSP22,DUSP4,EGR3,FGFR1,FLT3,FNTA,FOXO1,FOXO4,FRS3,FUT8,FYN,HEYL,HIPK2,IKBKB,ITSN1,KL,KLF10,LINGO1,MAP3K1,MAPKAPK2,MDM2,MEF2C,MKNK1,MYC,NDST1,NEDD4L,NR4A1,PDE2A,PHLPP1,PIK3R1,RALB,RALGDS,RAP1A,RAPGEF1,SHCBP1,SMAD7,SMURF1,SPARC,SRC,STAT3,TGFBR1,TGIF1,TIAM2,TNFRSF1B,TRIO,USP9X,VEGFA
GO Biological Process	GO:0032321	positive regulation of Rho GTPase activity	390	0.00270681	1	0.0724591	2.24648	7.12226	16	0.00904988	0.0203304	368	0.0150852	1	0.427961	2.09513	5.25026	11	80	0.00929054	0.1375	ARAP1,ARHGAP26,ARHGAP27,CCR7,CD40,CDKL5,MYO9B,PREX1,PTK2B,SEMA4D,TBC1D7
GO Biological Process	GO:0006873	cellular ion homeostasis	391	0.00276146	1	0.073733	1.54068	30.5059	47	0.0387623	0.0597205	168	0.00284882	1	0.177034	1.58892	24.545	39	374	0.0329392	0.104278	ATP6V0D1,ATP6V1F,BCL2,CCDC109B,CCR7,CD40,CD52,CDH23,CHRNA9,CXCL13,DRD5,EDN2,EPHX2,GTF2I,HERPUD1,HIF1A,KCNMA1,MYC,NEDD4L,NUBP1,P2RY2,PDE6A,PROK2,PTK2,PTK2B,RAB20,SCARA5,SLC30A1,SLC30A5,SLC39A13,STEAP3,STIM2,TFR2,TGM2,TMBIM6,TMPRSS3,TPCN2,TPT1,VDR
GO Biological Process	GO:0010468	regulation of gene expression	392	0.00283232	1	0.0754322	1.13937	270.325	308	0.343488	0.39136	2022	0.216975	1	1	1.04482	245.975	257	3748	0.217061	0.0685699	ABCG1,ADAR,AFAP1L2,AFF1,AKIRIN2,ALKBH4,ANXA3,APBB2,ARHGEF11,ARID1B,ARID3B,ARRB1,ASCC1,ASH2L,ASXL1,ATN1,ATXN1,BAHD1,BATF,BCDIN3D,BCL11A,BCL2,BCOR,BRD7,BRF2,CAMK1D,CARD11,CBX5,CD40,CD44,CDON,CEBPD,CELA1,CERS6,CHAC1,CHD7,CIITA,CLK3,CLU,COG7,COMMD7,COPRS,CREB3L1,CREB3L2,CTCFL,CTIF,CUX1,DAP,DDX20,DDX3X,DMRTB1,DNAJB5,DPF3,DPM2,DUSP22,EGR3,EIF4EBP1,EIF4G3,ELF1,ELK4,ELL2,EPHX2,ETS1,ETV6,ETV7,EYA3,EZH2,FA…
GO Biological Process	GO:0030097	hemopoiesis	393	0.00286506	1	0.07611	1.46974	38.7825	57	0.0492789	0.0724269	104	0.000697646	1	0.070033	1.65541	26.5795	44	405	0.0371622	0.108642	ANK1,ASH2L,BATF,BCL11A,BCL2,CARD11,CCR7,CHD7,CSF1R,DMTN,DYRK3,FLI1,FLT3,GATA1,GLRX5,GPR183,HIF1A,HIPK2,ID2,IL10,IRF1,IRF4,IRF8,KAT8,KLF6,KMT2E,MALT1,MEF2C,MELK,MYO1E,NFAM1,PDE2A,PIK3R1,PIP4K2A,PRKDC,PTK2B,RHOH,RPS14,SNX10,STAT6,TNFSF11,VEGFA,ZFP36L1,ZNF385A
GO Biological Process	GO:0002697	regulation of immune effector process	394	0.00297933	1	0.0789446	1.77983	15.7319	28	0.0199897	0.0355781	609	0.0411637	1	0.705663	1.45696	16.4727	24	251	0.0202703	0.0956175	ATG5,CADM1,CD40,FOXF1,FYN,HLA-E,HLA-F,HLA-G,IFIT1B,IL10,IL12A,IL4R,IRF4,MALT1,MR1,MZB1,NCR3,RNF216,SASH3,SEMA7A,STAT6,TLR2,TNFAIP3,ZC3HAV1
GO Biological Process	GO:2000276	negative regulation of oxidative phosphorylation uncoupler activity	395	0.00299115	1	0.0790573	10.6755	0.281017	3	0.000357073	0.00381194	1299	0.126953	1	1	7.61867	0.131257	1	2	0.000844595	0.5	PPIF
GO Biological Process	GO:0034976	response to endoplasmic reticulum stress	396	0.00303026	1	0.0798886	2.22012	7.20683	16	0.00915734	0.0203304	585	0.0390162	1	0.696289	1.67971	8.33479	14	127	0.0118243	0.110236	ATP6V0D1,BCL2,CCND1,CHAC1,CREB3L2,DDX11,DERL1,HERPUD1,PPP2R5B,TLN1,TMBIM6,TNFRSF10B,TPP1,VCP
GO Biological Process	GO:0032506	cytokinetic process	397	0.0030674	1	0.0806641	6.82907	0.585732	4	0.000744259	0.00508259	741	0.0595854	1	0.839503	3.26514	0.918796	3	14	0.00253378	0.214286	ALKBH4,BIN3,SNX9
GO Biological Process	GO:0070848	response to growth factor stimulus	398	0.00309368	1	0.0811507	1.37768	55.891	77	0.0710178	0.0978399	47	0.000103227	1	0.0229297	1.64955	35.7674	59	545	0.0498311	0.108257	ADCY4,ADCY6,ADCY7,AMHR2,ARHGEF11,ARHGEF17,CD44,COL4A2,CXCL13,CYP11A1,DDIT4,DUSP22,DUSP4,EGR3,FGFR1,FLT3,FNTA,FOXO1,FOXO4,FRS3,FUT8,FYN,HEYL,HIPK2,IKBKB,ITSN1,KL,KLF10,LINGO1,MAP3K1,MAPKAPK2,MDM2,MEF2C,MKNK1,MYC,NDST1,NEDD4L,NR4A1,PDE2A,PHLPP1,PIK3R1,RALB,RALGDS,RAP1A,RAPGEF1,SHCBP1,SMAD7,SMURF1,SPARC,SRC,STAT3,TBC1D7,TGFBR1,TGIF1,TIAM2,TNFRSF1B,TRIO,USP9X,VEGFA
GO Biological Process	GO:0001101	response to acid	399	0.00310647	1	0.081282	2.09918	8.57477	18	0.0108955	0.0228717	734	0.0561449	1	0.798573	1.71031	6.43157	11	98	0.00929054	0.112245	BCL2,CYP11A1,HMGCS1,LAMTOR4,LAMTOR5,LGMN,MDM2,NEURL,RRAGD,SOCS1,TXN
GO Biological Process	GO:0032434	regulation of proteasomal ubiquitin-dependent protein catabolic process	400	0.00314221	1	0.0820116	2.36179	5.92771	14	0.00753204	0.0177891	1293	0.125096	1	1	1.66658	4.20021	7	64	0.00591216	0.109375	ARAF,CLU,GNA12,MDM2,SMAD7,TRIB1,VCP
GO Biological Process	GO:0070301	cellular response to hydrogen peroxide	401	0.00322045	1	0.0838442	2.85902	3.49771	10	0.00444435	0.0127065	2065	0.229245	1	1	1.52373	3.28141	5	50	0.00422297	0.1	ETS1,MDM2,PPIF,RHOB,TNFAIP3
GO Biological Process	GO:0030183	B cell differentiation	402	0.00323326	1	0.0839682	2.20502	7.25617	16	0.00922003	0.0203304	228	0.00504392	1	0.230958	2.42914	4.52835	11	69	0.00929054	0.15942	BCL11A,BCL2,FLT3,GPR183,IL10,KLF6,MALT1,NFAM1,PIK3R1,PRKDC,PTK2B
GO Biological Process	GO:0050821	protein stabilization	403	0.00323728	1	0.0838641	2.44708	5.31246	13	0.00675027	0.0165184	616	0.0419641	1	0.711209	1.93149	4.65961	9	71	0.00760135	0.126761	CLU,COG7,HCFC1,MDM4,NAPG,PIM2,RASSF1,SMAD7,SMO
GO Biological Process	GO:0009185	ribonucleoside diphosphate metabolic process	404	0.00324786	1	0.0839298	6.71965	0.595269	4	0.000756377	0.00508259	235	0.00596615	1	0.265049	5.07911	0.787539	4	12	0.00337838	0.333333	ENTPD1,ENTPD4,NUDT18,NUDT5
GO Biological Process	GO:0007217	tachykinin receptor signaling pathway	405	0.00326401	1	0.0841389	5.12829	0.974984	5	0.00123886	0.00635324	1093	0.0925367	1	0.883882	3.80933	0.525026	2	8	0.00168919	0.25	GRK5,TACR2
GO Biological Process	GO:0016125	sterol metabolic process	406	0.00326581	1	0.0839779	2.20269	7.26384	16	0.00922978	0.0203304	1081	0.0907141	1	0.876092	1.53654	7.80977	12	119	0.0101351	0.10084	ABCG1,ACAA2,APOF,APOL2,CETP,CYP11A1,EBPL,FDFT1,HMGCS1,NPC1L1,PMVK,SIGMAR1
GO Biological Process	GO:0009889	regulation of biosynthetic process	407	0.00328071	1	0.0841539	1.13631	271.934	309	0.345532	0.39263	2319	0.262476	1	1	1.03661	246.959	256	3763	0.216216	0.0680308	ABCG1,ADCY7,AFAP1L2,AFF1,AKIRIN2,ALKBH4,ANXA3,APBB2,ARHGEF11,ARID1B,ARID3B,ARRB1,ASCC1,ASH2L,ASXL1,ATN1,ATXN1,BAHD1,BATF,BCL11A,BCL2,BCOR,BRD7,BRF2,C1QTNF2,CAMK1D,CARD11,CBX5,CCR7,CD40,CDON,CEBPD,CELA1,CERS6,CHD7,CIITA,CLU,COMMD7,COPRS,CREB3L1,CREB3L2,CTCFL,CTIF,CUX1,DAP,DDX20,DDX3X,DMRTB1,DNAJB5,DPF3,DRD5,DUSP22,EGR3,EIF4EBP1,EIF4G3,ELF1,ELK4,ELL2,ETS1,ETV6,ETV7,EYA3,EZH2,FAM105B,FGFR1,FLI1,FOXF…
GO Biological Process	GO:0002718	regulation of cytokine production involved in immune response	408	0.00330493	1	0.0845674	3.05645	2.94459	9	0.00374154	0.0114358	728	0.0547536	1	0.785203	2.17676	2.75639	6	42	0.00506757	0.142857	ATG5,IL10,MALT1,SASH3,SEMA7A,TLR2
GO Biological Process	GO:0000301	retrograde transport, vesicle recycling within Golgi	409	0.00335618	1	0.0856688	4.23426	1.41701	6	0.00180053	0.00762389	4255	0.662626	1	1	0.952333	1.05005	1	16	0.000844595	0.0625	CUX1
GO Biological Process	GO:0034375	high-density lipoprotein particle remodeling	410	0.0033594	1	0.0855419	6.65575	0.600985	4	0.00076364	0.00508259	2076	0.233199	1	1	2.17676	0.918796	2	14	0.00168919	0.142857	ABCG1,CETP
GO Biological Process	GO:0050869	negative regulation of B cell activation	411	0.00336587	1	0.0854979	3.04781	2.95294	9	0.00375215	0.0114358	256	0.00708204	1	0.288815	3.38607	1.77196	6	27	0.00506757	0.222222	FLT3,ID2,IL10,INPP5D,PRDM1,TNFAIP3
GO Biological Process	GO:0015671	oxygen transport	412	0.00339411	1	0.0860062	6.6364	0.602737	4	0.000765866	0.00508259	4255	0.662626	1	1	0.952333	1.05005	1	16	0.000844595	0.0625	MYC
GO Biological Process	GO:0034333	adherens junction assembly	413	0.00343219	1	0.0867604	3.30814	2.41827	8	0.00307278	0.0101652	1020	0.0776909	1	0.795189	2.43797	1.64071	4	25	0.00337838	0.16	BCL2,PTK2B,SMAD7,TRIP6
GO Biological Process	GO:2000426	negative regulation of apoptotic cell clearance	414	0.00343336	1	0.0865804	23.448	0.085295	2	0.00010838	0.0025413	781	0.0656283	1	0.877285	15.2373	0.0656283	1	1	0.000844595	1	HMGB1
GO Biological Process	GO:0000184	nuclear-transcribed mRNA catabolic process, nonsense-mediated decay	415	0.00343913	1	0.086517	2.53822	4.72773	12	0.00600728	0.0152478	4330	0.671485	1	1	0.896314	7.80977	7	119	0.00591216	0.0588235	CTIF,RPL10A,RPL26L1,RPL39,RPS14,RPS24,RPS3
GO Biological Process	GO:0006672	ceramide metabolic process	416	0.00347365	1	0.0871752	2.66618	4.12575	11	0.00524238	0.0139771	643	0.045043	1	0.731336	1.99834	4.00333	8	61	0.00675676	0.131148	CERS6,GBA2,GM2A,ORMDL2,PLA2G15,SAMD8,ST6GALNAC6,UGCG
GO Biological Process	GO:0042092	type 2 immune response	417	0.00350242	1	0.0876865	6.57757	0.608127	4	0.000772716	0.00508259	976	0.0724773	1	0.775269	4.35352	0.459398	2	7	0.00168919	0.285714	BATF,IL10
GO Biological Process	GO:0045875	negative regulation of sister chromatid cohesion	418	0.00355639	1	0.0888248	23.027	0.0868546	2	0.000110362	0.0025413	207	0.00430367	1	0.217055	15.2373	0.131257	2	2	0.00168919	1	ESPL1,WAPAL
GO Biological Process	GO:0007243	intracellular protein kinase cascade	419	0.00357652	1	0.0891142	1.49724	33.3947	50	0.0424329	0.0635324	141	0.00168419	1	0.124701	1.61429	25.3982	41	387	0.0346284	0.105943	AKAP11,ARAF,BLK,CCM2,CD27,DAPK2,DDX3X,DOK4,DUSP4,FGFR1,FYN,GNA12,IFNAR2,IKBKB,IKBKG,LINGO1,MAP2K3,MAP3K1,MAP3K15,MAPKAPK2,MEF2C,MKNK1,MYC,NDST1,PIK3C2B,PTK2,PTK2B,SOCS1,SOCS3,SRC,SRPK2,STAT3,STK17B,TAB2,TLR2,TLR7,TLR8,TNFSF11,TNIK,TRIB1,TRIP6
GO Biological Process	GO:0071455	cellular response to hyperoxia	420	0.00359044	1	0.089248	9.99825	0.300052	3	0.000381261	0.00381194	2424	0.287834	1	1	3.04747	0.328141	1	5	0.000844595	0.2	TXN
GO Biological Process	GO:0090037	positive regulation of protein kinase C signaling cascade	421	0.00360455	1	0.0893859	5.00862	0.998279	5	0.00126846	0.00635324	324	0.0122989	1	0.396298	5.714	0.525026	3	8	0.00253378	0.375	CD40,VEGFA,WNT11
GO Biological Process	GO:0051276	chromosome organization	422	0.00361075	1	0.0893275	1.37919	53.6547	74	0.0681762	0.0940279	959	0.0704829	1	0.767301	1.21091	49.5494	60	755	0.0506757	0.0794702	AIFM2,ARID1B,ASH2L,ASXL1,BAHD1,BCOR,CDCA5,CHD7,COPRS,CTCFL,DDX11,DPF3,ELK4,ESPL1,EYA3,EZH2,GATA1,H1FX,H2AFY2,HCFC1,HDAC7,HMG20A,HOPX,HUWE1,INO80,IRF4,KANSL1,KAT8,KDM2A,KDM5B,KDM5C,KDM8,KMT2D,KMT2E,MTA2,MYC,NCOA3,NR3C1,NSMCE2,PAPD7,PDS5B,PHF15,PHF17,PHF19,PRIM2,PRKDC,PRM1,PRMT7,PTTG1,PTTG2,RFC3,RPA2,RYBP,SMARCC2,SMARCE1,SMC3,SUV39H1,TBL1XR1,TINF2,TRRAP
GO Biological Process	GO:0043241	protein complex disassembly	423	0.00361185	1	0.0891435	2.32416	6.02368	14	0.00765397	0.0177891	2656	0.322344	1	1	1.19979	8.33479	10	127	0.00844595	0.0787402	DDIT4,MTRF1,RPL10A,RPL26L1,RPL39,RPS14,RPS24,RPS3,SMARCC2,SMARCE1
GO Biological Process	GO:2000275	regulation of oxidative phosphorylation uncoupler activity	424	0.00368478	1	0.0907289	9.90535	0.302867	3	0.000384837	0.00381194	1753	0.184256	1	1	5.07911	0.196885	1	3	0.000844595	0.333333	PPIF
GO Biological Process	GO:0045579	positive regulation of B cell differentiation	425	0.00372781	1	0.0915726	6.46212	0.618992	4	0.000786521	0.00508259	448	0.0238773	1	0.556427	4.5712	0.656283	3	10	0.00253378	0.3	CD27,INPP5D,PRDM1
GO Biological Process	GO:0035083	cilium axoneme assembly	426	0.00373736	1	0.0915917	9.85492	0.304416	3	0.000386806	0.00381194	1211	0.113959	1	0.982438	3.38607	0.590655	2	9	0.00168919	0.222222	NEURL,RSPH9
GO Biological Process	GO:0006875	cellular metal ion homeostasis	427	0.00374543	1	0.0915743	1.54869	27.7655	43	0.0352802	0.0546379	154	0.00222295	1	0.150699	1.64728	21.8542	36	333	0.0304054	0.108108	ATP6V0D1,ATP6V1F,BCL2,CCDC109B,CCR7,CD40,CD52,CDH23,CHRNA9,CXCL13,DRD5,EDN2,EPHX2,GTF2I,HERPUD1,HIF1A,KCNMA1,MYC,NEDD4L,NUBP1,PDE6A,PROK2,PTK2B,SCARA5,SLC30A1,SLC30A5,SLC39A13,STEAP3,STIM2,TFR2,TGM2,TMBIM6,TMPRSS3,TPCN2,TPT1,VDR
GO Biological Process	GO:0002708	positive regulation of lymphocyte mediated immunity	428	0.00375275	1	0.0915391	2.79651	3.57588	10	0.00454369	0.0127065	361	0.0141595	1	0.409488	2.32434	3.87207	9	59	0.00760135	0.152542	CADM1,HLA-E,HLA-F,HLA-G,IL12A,MALT1,MR1,NCR3,SASH3
GO Biological Process	GO:0070935	3'-UTR-mediated mRNA stabilization	429	0.00380982	1	0.0927144	9.78698	0.30653	3	0.000389491	0.00381194	1603	0.159862	1	1	2.77042	0.721911	2	11	0.00168919	0.181818	MAPKAPK2,RBM38
GO Biological Process	GO:0072364	regulation of cellular ketone metabolic process by regulation of transcription from RNA polymerase II promoter	430	0.00383545	1	0.0931211	6.41001	0.624024	4	0.000792915	0.00508259	1753	0.184256	1	1	5.07911	0.196885	1	3	0.000844595	0.333333	FOXO1
GO Biological Process	GO:0043409	negative regulation of MAPK cascade	431	0.00390606	1	0.0946156	1.96606	10.1726	20	0.0129258	0.025413	3345	0.435037	1	1	1.10817	7.21911	8	110	0.00675676	0.0727273	DUSP22,DUSP4,DUSP5,FOXO1,FOXO4,MYC,RGS3,TNIP1
GO Biological Process	GO:0046685	response to arsenic-containing substance	432	0.0039234	1	0.0948155	4.90821	1.0187	5	0.00129441	0.00635324	1039	0.0832433	1	0.836438	2.857	1.05005	3	16	0.00253378	0.1875	DDX3X,PPIF,PTK2
GO Biological Process	GO:0033700	phospholipid efflux	433	0.00397954	1	0.0959501	9.63434	0.311386	3	0.000395662	0.00381194	3564	0.492868	1	1	1.52373	0.656283	1	10	0.000844595	0.1	ABCG1
GO Biological Process	GO:0071822	protein complex subunit organization	434	0.00398249	1	0.0958001	1.30876	74.8803	98	0.0951465	0.124523	3907	0.573692	1	1	0.984819	73.1099	72	1114	0.0608108	0.064632	ALOX5AP,ARAP1,ARRB1,ATG16L1,BCL2,BIN3,C1QTNF2,CD40,CLDN14,COX14,DDIT4,DIAPH1,DMTN,DYNC1H1,ELN,ESPL1,FANCC,FSCN1,GJB1,GRHPR,H1FX,H2AFY2,INO80,KCNJ12,KCNMA1,KCTD21,KCTD7,LCP1,LNX1,MALT1,MAX,MDM2,MDM4,MTM1,MTRF1,MTSS1,MUC20,MZB1,NAPG,NDUFAF6,NEDD9,NEK6,NTMT1,PCBD1,PDE4DIP,PPARGC1B,PREX1,PTK2,PTK2B,RPL10A,RPL26L1,RPL39,RPS14,RPS24,RPS3,SAC3D1,SAR1B,SCARA5,SEC24B,SHMT2,SKAP2,SLC7A6,SMARCC2,SMARCE1,SMC…
GO Biological Process	GO:0019083	viral transcription	435	0.00399505	1	0.0958813	2.9675	3.03286	9	0.0038537	0.0114358	3555	0.488016	1	1	1.07558	5.57841	6	85	0.00506757	0.0705882	RPL10A,RPL26L1,RPL39,RPS14,RPS24,RPS3
GO Biological Process	GO:0052547	regulation of peptidase activity	436	0.00403325	1	0.0965759	1.60322	23.0786	37	0.0293248	0.047014	1525	0.140277	1	0.96032	1.24025	22.5761	28	344	0.0236487	0.0813954	AKIRIN2,ARRB1,BCL2L10,CD27,CD44,DAP,DDX3X,HERPUD1,HMGB1,LAMTOR5,MDM2,MOAP1,MYC,NR4A1,PMAIP1,RENBP,RPS3,SERPINH1,SPINK2,SPINK4,SRC,TNFRSF10B,TNFSF10,TNFSF15,UACA,UMODL1,VCP,VEGFA
GO Biological Process	GO:0002642	positive regulation of immunoglobulin biosynthetic process	437	0.00405583	1	0.0968944	246.059	0.00406407	1	5.164e-06	0.00127065	781	0.0656283	1	0.877285	15.2373	0.0656283	1	1	0.000844595	1	MZB1
GO Biological Process	GO:0002030	inhibitory G-protein coupled receptor phosphorylation	438	0.00406424	1	0.0968736	21.4964	0.0930387	2	0.000118219	0.0025413	781	0.0656283	1	0.877285	15.2373	0.0656283	1	1	0.000844595	1	CAMK2B
GO Biological Process	GO:0046649	lymphocyte activation	439	0.00407698	1	0.0969558	1.56949	25.486	40	0.0323838	0.0508259	217	0.0046087	1	0.221727	1.64013	18.901	31	288	0.0261824	0.107639	BATF,BCL11A,BCL2,CARD11,CCR7,CD40,CD48,CHD7,FLT3,FYN,GPR183,ICOSLG,ID2,IL10,IL21R,IRF1,IRF4,KLF6,LCP1,MALT1,MEF2C,NFAM1,PIK3R1,PRKDC,PTK2B,RHOH,SKAP2,SLAMF1,SLAMF7,STAT6,ZFP36L1
GO Biological Process	GO:0008625	extrinsic apoptotic signaling pathway via death domain receptors	440	0.00413552	1	0.0981245	4.05407	1.47999	6	0.00188055	0.00762389	460	0.0250215	1	0.567879	2.93026	1.70634	5	26	0.00422297	0.192308	BAG3,BCL2,DDX3X,DDX47,TNFRSF10B
GO Biological Process	GO:0045744	negative regulation of G-protein coupled receptor protein signaling pathway	441	0.00419158	1	0.0992292	2.3713	5.48222	13	0.00696597	0.0165184	934	0.0662517	1	0.740544	1.84695	4.33147	8	66	0.00675676	0.121212	ARHGEF11,ARRB1,CAMK2B,GRK5,RGS10,RGS16,RGS3,RGS6
GO Biological Process	GO:0030575	nuclear body organization	442	0.00422067	1	0.0996917	6.23746	0.641287	4	0.00081485	0.00508259	65	0.000248748	1	0.0399527	10.1582	0.39377	4	6	0.00337838	0.666667	ETS1,HIPK2,SRPK2,USPL1
GO Biological Process	GO:0010745	negative regulation of macrophage derived foam cell differentiation	443	0.00429604	1	0.101243	6.20599	0.644539	4	0.000818982	0.00508259	1968	0.208397	1	1	2.34421	0.853168	2	13	0.00168919	0.153846	ABCG1,CETP
GO Biological Process	GO:0042454	ribonucleoside catabolic process	444	0.00436238	1	0.102575	1.57322	24.7899	39	0.0314992	0.0495553	1058	0.0857382	1	0.846036	1.27603	26.6451	34	406	0.0287162	0.0837438	ABCC4,ABCD1,ABCG1,ABCG4,ARF6,ARL8A,ATP5O,DDX3X,DNAH17,DNAH6,DYNC1H1,ENTPD1,ENTPD4,GNA12,GNB5,INO80,LSG1,MX1,MX2,MYO9B,NUDT18,NUGGC,PSMC3,RAB5B,RALB,RAP1A,RFC3,RHOB,RHOD,SAR1B,TGM2,TNNT2,TUBB,VCP
GO Biological Process	GO:0007051	spindle organization	445	0.00438625	1	0.102904	2.58261	4.25925	11	0.00541201	0.0139771	1564	0.153405	1	1	1.52373	5.25026	8	80	0.00675676	0.1	DYNC1H1,ESPL1,INO80,NEK6,NTMT1,SAC3D1,SMC3,TUBB
GO Biological Process	GO:0017055	negative regulation of RNA polymerase II transcriptional preinitiation complex assembly	446	0.00439068	1	0.102777	20.6561	0.0968238	2	0.000123029	0.0025413	1299	0.126953	1	1	7.61867	0.131257	1	2	0.000844595	0.5	HMGB1
GO Biological Process	GO:0045047	protein targeting to ER	447	0.00446149	1	0.104201	2.4545	4.88899	12	0.00621218	0.0152478	2595	0.304994	1	1	1.23546	7.28474	9	111	0.00760135	0.0810811	RPL10A,RPL26L1,RPL39,RPN2,RPS14,RPS24,RPS3,SEC11C,SRP14
GO Biological Process	GO:0055076	transition metal ion homeostasis	448	0.00450775	1	0.105047	2.19166	6.84411	15	0.00869646	0.0190597	1037	0.0823053	1	0.828609	1.5628	7.67851	12	117	0.0101351	0.102564	ATP6V0D1,ATP6V1F,HIF1A,MYC,NUBP1,SCARA5,SLC25A37,SLC30A1,SLC30A5,SLC39A13,STEAP3,TFR2
GO Biological Process	GO:0030502	negative regulation of bone mineralization	449	0.00453544	1	0.105456	3.97629	1.50894	6	0.00191734	0.00762389	169	0.00286413	1	0.176932	4.76167	1.05005	5	16	0.00422297	0.3125	BCOR,GATA1,HIF1A,PTK2B,SRGN
GO Biological Process	GO:0002700	regulation of production of molecular mediator of immune response	450	0.00457483	1	0.106136	2.4465	4.90498	12	0.0062325	0.0152478	616	0.0419641	1	0.711209	1.93149	4.65961	9	71	0.00760135	0.126761	ATG5,CD40,IL10,MALT1,MZB1,SASH3,SEMA7A,STAT6,TLR2
GO Biological Process	GO:0030168	platelet activation	451	0.00459181	1	0.106294	1.70432	17.0156	29	0.0216208	0.0368488	258	0.0071886	1	0.290888	1.70886	14.0444	24	214	0.0202703	0.112149	ABCC4,ARRB1,CD40,CD63,CLU,DGKI,DGKZ,ENTPD1,FYN,GATA1,GNA12,PIK3R1,PRKCH,PSAP,PTK2,RAP1A,RAPGEF3,RHOB,SPARC,SRC,SRGN,TLN1,TMSB4X,VEGFA
GO Biological Process	GO:0006200	ATP catabolic process	452	0.00460182	1	0.10629	1.97544	9.61812	19	0.0122212	0.0241423	614	0.0414844	1	0.705371	1.60393	9.9755	16	152	0.0135135	0.105263	ABCC4,ABCD1,ABCG1,ABCG4,ATP5O,DDX3X,DNAH17,DNAH6,DYNC1H1,ENTPD1,INO80,MYO9B,PSMC3,RFC3,TNNT2,VCP
GO Biological Process	GO:0002768	immune response-regulating cell surface receptor signaling pathway	453	0.00465136	1	0.107197	1.55685	25.693	40	0.0326468	0.0508259	245	0.00651448	1	0.277597	1.60121	19.3604	31	295	0.0261824	0.105085	ACTB,BCL2,BLK,CARD11,CD40,FGFR1,FOXO1,FOXO4,FYN,HLA-G,IKBKB,IKBKG,INPP5D,KL,LIMK1,MALT1,MAP3K1,MDM2,MEF2C,NFAM1,NFATC3,NR4A1,PDE4B,PHLPP1,PIK3R1,PTK2,SH2B2,SRC,TAB2,THEMIS2,TLR2
GO Biological Process	GO:0090036	regulation of protein kinase C signaling cascade	454	0.00474442	1	0.109101	4.68903	1.06632	5	0.00135492	0.00635324	381	0.0175582	1	0.481123	5.07911	0.590655	3	9	0.00253378	0.333333	CD40,VEGFA,WNT11
GO Biological Process	GO:0032647	regulation of interferon-alpha production	455	0.00475639	1	0.109136	4.68618	1.06697	5	0.00135574	0.00635324	169	0.00286413	1	0.176932	4.76167	1.05005	5	16	0.00422297	0.3125	IL10,IRF5,TLR7,TLR8,ZC3HAV1
GO Biological Process	GO:0090272	negative regulation of fibroblast growth factor production	456	0.00480065	1	0.10991	9.00199	0.33326	3	0.000423456	0.00381194	1299	0.126953	1	1	7.61867	0.131257	1	2	0.000844595	0.5	WNT11
GO Biological Process	GO:0032715	negative regulation of interleukin-6 production	457	0.0048623	1	0.111077	4.6613	1.07266	5	0.00136298	0.00635324	1273	0.12483	1	1	2.40589	1.24694	3	19	0.00253378	0.157895	ARRB1,IL10,TNFAIP3
GO Biological Process	GO:0002705	positive regulation of leukocyte mediated immunity	458	0.00494053	1	0.112618	2.6861	3.72287	10	0.00473046	0.0127065	380	0.0173989	1	0.478011	2.24813	4.00333	9	61	0.00760135	0.147541	CADM1,HLA-E,HLA-F,HLA-G,IL12A,MALT1,MR1,NCR3,SASH3
GO Biological Process	GO:0014057	positive regulation of acetylcholine secretion, neurotransmission	459	0.00495889	1	0.11279	19.3964	0.103112	2	0.000131019	0.0025413	1299	0.126953	1	1	7.61867	0.131257	1	2	0.000844595	0.5	TACR2
GO Biological Process	GO:0030099	myeloid cell differentiation	460	0.00496463	1	0.112675	1.77592	14.0772	25	0.0178872	0.0317662	176	0.00311147	1	0.184567	1.91607	10.9599	21	167	0.0177365	0.125749	ANK1,BATF,CSF1R,DMTN,DYRK3,FLI1,GATA1,HIPK2,ID2,IRF4,IRF8,KAT8,KMT2E,MEF2C,PDE2A,PIP4K2A,RPS14,SNX10,TNFSF11,VEGFA,ZNF385A
GO Biological Process	GO:0006690	icosanoid metabolic process	461	0.0049851	1	0.112895	2.53734	4.33525	11	0.00550857	0.0139771	2337	0.270952	1	1	1.33327	5.25026	7	80	0.00591216	0.0875	ALOX5AP,C9orf3,CBR1,EDN2,EPHX2,MAPKAPK2,PTGIS
GO Biological Process	GO:0006477	protein sulfation	462	0.00503655	1	0.113813	4.62175	1.08184	5	0.00137464	0.00635324	269	0.008078	1	0.313511	6.53029	0.459398	3	7	0.00253378	0.428571	NDST1,TPST1,UST
GO Biological Process	GO:0030890	positive regulation of B cell proliferation	463	0.00513	1	0.115674	2.67118	3.74367	10	0.00475688	0.0127065	459	0.0248837	1	0.565982	2.61211	2.29699	6	35	0.00506757	0.171429	BCL2,CARD11,CD40,GPR183,MEF2C,SASH3
GO Biological Process	GO:1901292	nucleoside phosphate catabolic process	464	0.00515305	1	0.115944	1.51161	29.108	44	0.036986	0.0559085	490	0.0286558	1	0.610544	1.36352	29.3359	40	447	0.0337838	0.0894855	ABCC4,ABCD1,ABCG1,ABCG4,ARF6,ARL8A,ATP5O,DDX3X,DNAH17,DNAH6,DYNC1H1,ENSG00000258728,ENTPD1,ENTPD4,GALT,GNA12,GNB5,INO80,LSG1,MX1,MX2,MYO9B,NUDT18,NUDT5,NUGGC,PDE2A,PDE4B,PSMC3,RAB5B,RALB,RAP1A,RFC3,RHOB,RHOD,SAR1B,SMUG1,TGM2,TNNT2,TUBB,VCP
GO Biological Process	GO:0033137	negative regulation of peptidyl-serine phosphorylation	465	0.00516546	1	0.115973	3.40612	2.05512	7	0.00261134	0.00889454	1039	0.0832433	1	0.836438	2.857	1.05005	3	16	0.00253378	0.1875	DDIT4,DMTN,SMAD7
GO Biological Process	GO:0048534	hematopoietic or lymphoid organ development	466	0.00517955	1	0.11604	1.40827	43.3157	61	0.055039	0.0775095	94	0.000530007	1	0.0588646	1.63622	29.3359	48	447	0.0405405	0.107383	ANK1,ASH2L,BATF,BCL11A,BCL2,CARD11,CCR7,CHD7,CSF1R,CXCL13,DMTN,DYRK3,FLI1,FLT3,GATA1,GLRX5,GPR183,HAND2,HIF1A,HIPK2,ID2,IL10,IRF1,IRF4,IRF8,KAT8,KLF6,KMT2E,MALT1,MEF2C,MELK,MYO1E,NFAM1,PDE2A,PIK3R1,PIP4K2A,PRKDC,PTK2B,RHOH,RPS14,SBDS,SNX10,STAT6,TGFBR1,TNFSF11,VEGFA,ZFP36L1,ZNF385A
GO Biological Process	GO:0003254	regulation of membrane depolarization	467	0.0052025	1	0.116304	3.40151	2.05791	7	0.00261488	0.00889454	2047	0.223775	1	1	1.82848	1.64071	3	25	0.00253378	0.12	BCL2,NEDD4L,SMAD7
GO Biological Process	GO:0019637	organophosphate metabolic process	468	0.00524635	1	0.117034	1.3133	68.5298	90	0.0870773	0.114358	1536	0.142135	1	0.966073	1.12923	68.1878	77	1039	0.0650338	0.0741097	ABCC4,ABCD1,ABCG1,ABCG4,ADCY4,ADCY6,ADCY7,AGPAT3,AGPAT5,AGPAT6,ARF6,ARL8A,ATIC,ATP5O,CETP,CSF1R,DDX3X,DNAH17,DNAH6,DPM2,DYNC1H1,ENSG00000258728,ENTPD1,ENTPD4,FDFT1,GALT,GMPR,GNA12,GNB5,H6PD,HDHD1,HK1,INO80,INPP5D,INPP5F,IPPK,ITPK1,LSG1,LYST,MTM1,MX1,MX2,MYO9B,NMNAT2,NUDT18,NUDT5,NUGGC,OGDH,PDE2A,PDE4B,PDE6A,PGS1,PIK3C2B,PIK3R1,PIP4K2A,PLA1A,PLA2G15,PMVK,PSMC3,PTAFR,RAB5B,RALB,RAP1A,RFC3,RHOB,RHOD…
GO Biological Process	GO:0009409	response to cold	469	0.00525863	1	0.117058	3.07585	2.60091	8	0.00330484	0.0101652	1704	0.181325	1	1	1.79263	2.23136	4	34	0.00337838	0.117647	FOXO1,GMPR,UCP3,VEGFA
GO Biological Process	GO:0006810	transport	470	0.00532229	1	0.118223	1.15114	218.044	251	0.277058	0.318933	2015	0.210073	1	1	1.05037	214.211	225	3264	0.190034	0.0689338	ABCC4,ABCD1,ABCG1,ABCG4,ACSL1,ACTB,ADAR,ADCY4,ADCY6,ADCY7,AGPAT6,ALKBH5,ANK1,ANXA3,ANXA6,AP3M2,APOD,APOF,APOL2,ARF6,ARFGEF2,ARHGAP21,ARHGAP27,ARRB1,ATG16L1,ATP10B,ATP5O,ATP6V0D1,ATP6V1F,ATXN1,BCL2,BICD2,BUD13,CACNA1E,CACNA1S,CAMK2B,CCDC109B,CCND1,CCR7,CD63,CDH23,CDK16,CETP,CHRNA2,CHRNA9,CLU,CLVS1,COG6,COG7,CPNE6,CREB3L2,CUX1,DBI,DENND3,DERL1,DMTN,DNAJC14,DOPEY2,DYNC1H1,ENSG00000254692,EPHB6,ERGIC…
GO Biological Process	GO:0048662	negative regulation of smooth muscle cell proliferation	471	0.00533118	1	0.118169	3.06856	2.60708	8	0.00331268	0.0101652	1020	0.0776909	1	0.795189	2.43797	1.64071	4	25	0.00337838	0.16	APOD,IL12A,TNFAIP3,TRIB1
GO Biological Process	GO:0032984	macromolecular complex disassembly	472	0.00533688	1	0.118045	2.21998	6.30635	14	0.00801315	0.0177891	2946	0.375426	1	1	1.14566	8.72856	10	133	0.00844595	0.075188	DDIT4,MTRF1,RPL10A,RPL26L1,RPL39,RPS14,RPS24,RPS3,SMARCC2,SMARCE1
GO Biological Process	GO:1901658	glycosyl compound catabolic process	473	0.00548919	1	0.121157	1.5409	25.9589	40	0.0329846	0.0508259	1124	0.0933072	1	0.866661	1.26077	27.7608	35	423	0.0295608	0.0827423	ABCC4,ABCD1,ABCG1,ABCG4,ARF6,ARL8A,ATP5O,DDX3X,DNAH17,DNAH6,DYNC1H1,ENTPD1,ENTPD4,GBA2,GNA12,GNB5,INO80,LSG1,MX1,MX2,MYO9B,NUDT18,NUGGC,PSMC3,RAB5B,RALB,RAP1A,RFC3,RHOB,RHOD,SAR1B,TGM2,TNNT2,TUBB,VCP
GO Biological Process	GO:0002703	regulation of leukocyte mediated immunity	474	0.00556979	1	0.122676	2.13969	7.01038	15	0.00890772	0.0190597	621	0.0431687	1	0.725735	1.69304	7.67851	13	117	0.0109797	0.111111	CADM1,CD40,FOXF1,HLA-E,HLA-F,HLA-G,IL10,IL12A,MALT1,MR1,NCR3,SASH3,STAT6
GO Biological Process	GO:0045542	positive regulation of cholesterol biosynthetic process	475	0.0055823	1	0.122693	8.52123	0.352062	3	0.000447347	0.00381194	2424	0.287834	1	1	3.04747	0.328141	1	5	0.000844595	0.2	ABCG1
GO Biological Process	GO:0035690	cellular response to drug	476	0.00564841	1	0.123885	2.63321	3.79765	10	0.00482547	0.0127065	1668	0.170681	1	1	1.69304	2.95327	5	45	0.00422297	0.111111	MEF2C,MYC,PDE2A,PDE4B,TXN
GO Biological Process	GO:0043901	negative regulation of multi-organism process	477	0.0056707	1	0.124113	2.63166	3.79988	10	0.00482831	0.0127065	701	0.0524467	1	0.781089	1.85319	4.85649	9	74	0.00760135	0.121622	IL10,IRF8,MX1,POU2F3,RNASEL,SRPK2,TLR2,TNIP1,ZC3HAV1
GO Biological Process	GO:1901700	response to oxygen-containing compound	478	0.00570802	1	0.124669	1.2716	85.7188	109	0.108918	0.138501	530	0.0330714	1	0.651444	1.22075	67.9909	83	1036	0.0701014	0.0801158	ACSL1,ADCY4,ADCY6,ADCY7,AKIRIN2,APOD,ASXL1,ATP6V0D1,ATP6V1F,BCL2,CCND1,CCR7,CD27,CYP11A1,DEFB1,DMTN,DRD5,EGR3,EIF4EBP1,ETS1,FANCC,FGFR1,FOXO1,FOXO4,FYN,GATA4,H6PD,HMGCS1,HSD11B2,IL10,IL12A,IRF5,IRF8,KCNMA1,KL,KMT2E,LAMTOR4,LAMTOR5,LITAF,LTK,MAPKAPK2,MAX,MDM2,MEF2C,NEURL,OSR1,OTUD5,PDE2A,PDE4B,PIK3R1,PLAT,PMVK,POLB,PPARGC1B,PPIF,PRKDC,PTAFR,PTK2,PTK2B,RAP1A,RAPGEF1,RAPGEF3,RHOB,RRAGD,SH2B2,SMO,SOC…
GO Biological Process	GO:0010822	positive regulation of mitochondrion organization	479	0.00570981	1	0.124448	2.80425	3.20942	9	0.00407804	0.0114358	1530	0.141154	1	0.963169	1.69304	3.54393	6	54	0.00506757	0.111111	BCL2,BMF,PMAIP1,PPIF,TNFSF10,ZNF205
GO Biological Process	GO:0006677	glycosylceramide metabolic process	480	0.00572714	1	0.124565	4.47966	1.11616	5	0.00141824	0.00635324	669	0.0491441	1	0.766912	3.51631	0.853168	3	13	0.00253378	0.230769	GBA2,ST6GALNAC6,UGCG
GO Biological Process	GO:0060058	positive regulation of apoptotic process involved in mammary gland involution	481	0.00575019	1	0.124807	17.9637	0.111336	2	0.000141469	0.0025413	433	0.0236214	1	0.569533	7.61867	0.262513	2	4	0.00168919	0.5	B4GALT1,VDR
GO Biological Process	GO:0042119	neutrophil activation	482	0.0057809	1	0.125213	3.77712	1.58851	6	0.00201844	0.00762389	1192	0.110235	1	0.965481	2.53956	1.18131	3	18	0.00253378	0.166667	ANXA3,KMT2E,PREX1
GO Biological Process	GO:0060585	positive regulation of prostaglandin-endoperoxide synthase activity	483	0.00589763	1	0.127477	8.35198	0.359196	3	0.000456412	0.00381194	1753	0.184256	1	1	5.07911	0.196885	1	3	0.000844595	0.333333	EDN2
GO Biological Process	GO:0050707	regulation of cytokine secretion	484	0.00591057	1	0.127492	2.19304	6.38384	14	0.00811162	0.0177891	364	0.0144182	1	0.413534	2.03164	5.90655	12	90	0.0101351	0.133333	ATG5,BTN2A2,CADM1,CCR7,CSF1R,IL10,IL4R,LRRC32,SRGN,TLR2,TLR8,TNFSF15
GO Biological Process	GO:0036230	granulocyte activation	485	0.00593897	1	0.127841	3.75544	1.59768	6	0.00203009	0.00762389	1273	0.12483	1	1	2.40589	1.24694	3	19	0.00253378	0.157895	ANXA3,KMT2E,PREX1
GO Biological Process	GO:0043065	positive regulation of apoptotic process	486	0.00594279	1	0.12766	1.46976	32.6584	48	0.0414973	0.0609911	71	0.000293862	1	0.0432101	1.77695	22.5105	40	343	0.0337838	0.116618	APBB2,ARHGEF11,ARHGEF17,ARRB1,B4GALT1,CD40,CLU,DDX20,DDX3X,ENDOG,FNDC1,HMGB1,IL10,IL12A,INPP5D,IRF5,ITSN1,KCNMA1,KIAA1967,LTK,MEF2C,MELK,NEURL,NR3C1,PHLDA3,PIK3R1,PMAIP1,PRKDC,RHOB,SHQ1,SPDEF,SRPK2,STK17B,TIAM2,TNFSF10,TRIO,UACA,UNC5B,VDR,WNT11
GO Biological Process	GO:0032655	regulation of interleukin-12 production	487	0.00601851	1	0.129021	2.60834	3.83386	10	0.00487148	0.0127065	146	0.00192255	1	0.137476	3.11673	2.88765	9	44	0.00760135	0.204545	CCR7,CD40,HLA-G,IL10,IRF1,IRF5,IRF8,REL,TLR2
GO Biological Process	GO:0071241	cellular response to inorganic substance	488	0.00607491	1	0.129963	2.18582	6.40493	14	0.00813841	0.0177891	2063	0.228613	1	1	1.36965	5.84092	8	89	0.00675676	0.0898876	ALOX5AP,CYP11A1,DMTN,FOXO1,ID2,MEF2C,NFATC3,PPIF
GO Biological Process	GO:0014856	skeletal muscle cell proliferation	489	0.00621754	1	0.132743	160.335	0.00623692	1	7.92493e-06	0.00127065	781	0.0656283	1	0.877285	15.2373	0.0656283	1	1	0.000844595	1	TK1
GO Biological Process	GO:0060138	fetal process involved in parturition	489	0.00621754	1	0.132743	160.335	0.00623692	1	7.92493e-06	0.00127065	781	0.0656283	1	0.877285	15.2373	0.0656283	1	1	0.000844595	1	TK1
GO Biological Process	GO:0019348	dolichol metabolic process	491	0.00629729	1	0.133898	17.1352	0.116719	2	0.000148308	0.0025413	2112	0.237801	1	1	3.80933	0.262513	1	4	0.000844595	0.25	DPM2
GO Biological Process	GO:0046130	purine ribonucleoside catabolic process	492	0.006301	1	0.133704	1.54692	24.565	38	0.0312135	0.0482846	1127	0.0938604	1	0.869479	1.26978	25.9888	33	396	0.0278716	0.0833333	ABCC4,ABCD1,ABCG1,ABCG4,ARF6,ARL8A,ATP5O,DDX3X,DNAH17,DNAH6,DYNC1H1,ENTPD1,GNA12,GNB5,INO80,LSG1,MX1,MX2,MYO9B,NUDT18,NUGGC,PSMC3,RAB5B,RALB,RAP1A,RFC3,RHOB,RHOD,SAR1B,TGM2,TNNT2,TUBB,VCP
GO Biological Process	GO:0014910	regulation of smooth muscle cell migration	493	0.00637885	1	0.135081	2.75469	3.26715	9	0.0041514	0.0114358	1146	0.0973834	1	0.887158	2.25738	1.77196	4	27	0.00337838	0.148148	BCL2,P2RY6,PTK2,TRIB1
GO Biological Process	GO:0061136	regulation of proteasomal protein catabolic process	494	0.00640638	1	0.13539	2.17186	6.4461	14	0.00819072	0.0177891	2234	0.240449	1	1	1.38521	5.05338	7	77	0.00591216	0.0909091	ARAF,CLU,GNA12,MDM2,SMAD7,TRIB1,VCP
GO Biological Process	GO:0072599	establishment of protein localization to endoplasmic reticulum	495	0.00643912	1	0.135807	2.33867	5.13113	12	0.00651986	0.0152478	2642	0.314186	1	1	1.22443	7.35037	9	112	0.00760135	0.0803571	RPL10A,RPL26L1,RPL39,RPN2,RPS14,RPS24,RPS3,SEC11C,SRP14
GO Biological Process	GO:0010887	negative regulation of cholesterol storage	496	0.00644198	1	0.135593	8.08643	0.370992	3	0.0004714	0.00381194	2708	0.334585	1	1	2.53956	0.39377	1	6	0.000844595	0.166667	ABCG1
GO Biological Process	GO:0043088	regulation of Cdc42 GTPase activity	497	0.00645949	1	0.135688	4.34974	1.14949	5	0.0014606	0.00635324	1192	0.110235	1	0.965481	2.53956	1.18131	3	18	0.00253378	0.166667	ARAP1,ARHGAP27,CD40
GO Biological Process	GO:0001516	prostaglandin biosynthetic process	498	0.00647551	1	0.135752	4.34709	1.15019	5	0.00146149	0.00635324	1520	0.140073	1	0.96208	2.2856	1.31257	3	20	0.00253378	0.15	CBR1,EDN2,PTGIS
GO Biological Process	GO:0097028	dendritic cell differentiation	499	0.00651458	1	0.136297	3.68178	1.62965	6	0.00207071	0.00762389	460	0.0250215	1	0.567879	2.93026	1.70634	5	26	0.00422297	0.192308	BATF,CCR7,FLT3,GATA1,IRF4
GO Biological Process	GO:0070168	negative regulation of biomineral tissue development	500	0.00651775	1	0.136091	3.68139	1.62982	6	0.00207092	0.00762389	227	0.00503402	1	0.231521	4.23259	1.18131	5	18	0.00422297	0.277778	BCOR,GATA1,HIF1A,PTK2B,SRGN
#
# Ontology	TermsTested	MinAnnotCount	MaxAnnotCount
#
# GO Biological Process	10440	1	Inf

## Sheet: Disease Ontology
# GREAT version 3.0.0	Species assembly: hg19	Association rule: Basal+extension: 5000 bp upstream, 1000 bp downstream, 1000000 bp max extension, curated regulatory domains included
# Ontology summary statistics are provided in the footer.
#
# Ontology	ID	Desc	BinomRank	BinomP	BinomBonfP	BinomFdrQ	RegionFoldEnrich	ExpRegions	ObsRegions	GenomeFrac	SetCov	HyperRank	HyperP	HyperBonfP	HyperFdrQ	GeneFoldEnrich	ExpGenes	ObsGenes	TotalGenes	GeneSetCov	TermCov	Genes
Disease Ontology	DOID:4	disease	1	3.01291e-13	6.73385e-10	6.73385e-10	1.17964	517.956	611	0.65814	0.776366	1	3.56921e-13	7.97718e-10	7.97718e-10	1.23081	517.545	637	7886	0.538007	0.0807761	AASDH,ABCC4,ABCD1,ABCG1,ABHD12,ACO2,ACOX3,ACRBP,ACSL1,ACTB,ADAMTS12,ADAR,ADC,ADCY6,AFAP1L2,AFF1,AGTRAP,AKAP2,AKR1B1,ALG8,ALOX5AP,AMD1,AMHR2,ANGPTL2,ANK1,ANXA3,ANXA6,AP3M2,APBB2,APOD,APOL2,ARAF,ARAP1,ARF6,ARFGEF2,ARHGAP18,ARHGAP26,ARHGEF11,ARHGEF17,ARID3B,ARL11,ARRB1,ASAP1,ASCC1,ASH2L,ASXL1,ATG16L1,ATG5,ATIC,ATN1,ATP5O,ATP6AP2,ATP6V0D1,ATXN1,AUTS2,AZIN1,B4GALT1,B4GALT5,BAG3,BATF,BCL11A,BCL2,BCL2L1…
Disease Ontology	DOID:7	disease of anatomical entity	2	4.00592e-13	8.95323e-10	4.47662e-10	1.24728	404.88	505	0.51446	0.641677	4	3.8973e-09	8.71047e-06	2.17762e-06	1.23769	387.01	479	5897	0.404561	0.0812277	ABCC4,ABCD1,ABCG1,ABHD12,ACO2,ACTB,ADAMTS12,ADAR,ADCY6,AFF1,AGTRAP,AKAP2,AKR1B1,ALOX5AP,AMHR2,ANK1,ANXA3,ANXA6,AP3M2,APBB2,APOD,ARAP1,ARF6,ARFGEF2,ARHGAP26,ARHGEF11,ARRB1,ASAP1,ASCC1,ASXL1,ATG16L1,ATG5,ATIC,ATN1,ATP5O,ATP6AP2,ATXN1,B4GALT1,B4GALT5,BAG3,BCL11A,BCL2,BCL2L10,BCL2L14,BCOR,BFSP2,BLK,BLVRA,BMF,BMP1,BMP2K,BPIFB1,BRF2,CACNA1E,CACNA1S,CADM1,CAMK2B,CARD11,CBR3,CBX5,CCM2,CCND1,CCR7,CD22,CD2…
Disease Ontology	DOID:162	cancer	3	4.46479e-13	9.97881e-10	3.32627e-10	1.27284	368.468	469	0.468193	0.595934	2	5.79024e-11	1.29412e-07	6.4706e-08	1.29667	334.704	434	5100	0.366554	0.085098	AASDH,ABCC4,ACO2,ACOX3,ACRBP,ACTB,ADAR,ADC,AFAP1L2,AFF1,AKR1B1,AMD1,ANGPTL2,ANXA3,ANXA6,APOD,ARAF,ARAP1,ARF6,ARHGAP26,ARHGEF11,ARHGEF17,ARID3B,ARL11,ARRB1,ASAP1,ASCC1,ASH2L,ASXL1,AZIN1,B4GALT1,B4GALT5,BAG3,BCL11A,BCL2,BCL2L10,BCL2L14,BLK,BMF,BMP1,BPIFB1,BRD7,BRF2,BTG4,CABLES1,CADM1,CAMK1D,CAMK2B,CARD11,CBR1,CBR3,CBX5,CCBE1,CCND1,CCNG2,CCR7,CD22,CD27,CD40,CD44,CD52,CD63,CD82,CDCA5,CDH22,CDK16,CEBP…
Disease Ontology	DOID:1287	cardiovascular system disease	4	2.52855e-11	5.6513e-08	1.41282e-08	1.42828	193.94	277	0.246429	0.351969	10	6.26006e-07	0.00139912	0.000139912	1.35537	164.53	223	2507	0.188345	0.0889509	ABCC4,ABCD1,ABCG1,ADCY6,AFF1,AKR1B1,ALOX5AP,ANK1,ARF6,ARHGAP26,ASXL1,ATXN1,BAG3,BCL11A,BCL2,BCL2L10,BLK,BMP1,CADM1,CARD11,CBR3,CCND1,CCR7,CD22,CD27,CD40,CD44,CD52,CD63,CD72,CD82,CEBPD,CES2,CETP,CHD7,CHGA,CHIC2,CIITA,CLU,COL11A2,CSF1R,CTSB,CUX1,CXCL13,CYP11A1,DAZAP2,DSG2,DYRK3,ECE1,EDN2,EFNA4,EIF4EBP1,ELN,ENTPD1,EPHB6,EPHX2,ETV6,ETV7,EZH2,FANCC,FANCE,FGFR1,FKBP5,FLI1,FLT3,FOXO1,FOXO4,FYN,GATA1,GAT…
Disease Ontology	DOID:417	autoimmune disease	5	1.85372e-10	4.14307e-07	8.28615e-08	1.8821	58.4452	110	0.0742633	0.139771	11	1.2475e-06	0.00278816	0.000253469	1.666	53.4214	89	814	0.0751689	0.109337	ABCC4,ADAR,ATG16L1,BCL2,BCL2L14,BLK,CACNA1S,CCND1,CCR7,CD22,CD27,CD40,CD44,CD72,CHGA,CIITA,CLU,CSF1R,CXCL13,DEFB1,DLG5,ELF1,ENTPD1,ETS1,FLI1,FOXO1,HLA-E,HLA-G,HMGB1,HSD11B2,ICOSLG,IFIT3,IFNGR1,IFNGR2,IKBKG,IL10,IL10RA,IL12A,IL19,IL21R,IL4R,IL6ST,IRF1,IRF5,LTK,LY9,MALT1,MDM2,MX1,MYO9B,NR3C1,PDHX,PIK3C2B,PLAT,PTK2,PTK2B,RUNX3,SERPINH1,SLAMF1,SLAMF6,SLC22A5,SLC29A3,SMAD7,SOCS1,SOCS3,ST6GALNAC4,STAT3…
Disease Ontology	DOID:77	gastrointestinal system disease	6	2.75022e-10	6.14675e-07	1.02446e-07	1.54882	123.32	191	0.156696	0.242694	6	2.4588e-07	0.000549541	9.15902e-05	1.47399	108.549	160	1654	0.135135	0.0967352	ABCC4,ABCG1,ADAR,AKR1B1,ANXA3,APOD,ARAP1,ARF6,ARHGEF11,ASCC1,ATG16L1,ATP5O,ATP6AP2,B4GALT1,BCL2,BLK,BLVRA,BPIFB1,CACNA1E,CCND1,CCR7,CD27,CD40,CD44,CD48,CES2,CETP,CHGA,CIITA,CLU,CSF1R,CTSB,CXCL13,DBI,DDX3X,DEFB1,DERL1,DLG5,ECE1,EGR3,ENTPD1,FABP6,FDFT1,FFAR1,FLOT1,FOXF1,FOXO1,FSCN1,G3BP1,GJB1,GNB5,H6PD,HIF1A,HK1,HLA-E,HLA-G,HMGB1,HSD11B2,IFNAR2,IL10,IL10RA,IL12A,IL21R,IL4R,INPP5D,IRF1,IRF5,IRF8,KCN…
Disease Ontology	DOID:462	cancer by anatomical entity	7	3.09512e-10	6.91759e-07	9.88228e-08	1.3089	274.276	359	0.348508	0.456163	3	3.51346e-09	7.85259e-06	2.61753e-06	1.34797	227.008	306	3459	0.258446	0.0884649	ABCC4,ACO2,ACRBP,ACTB,ADC,AFF1,ANGPTL2,ANXA3,ANXA6,ARAP1,ARF6,ARHGAP26,ARHGEF17,ARID3B,ARL11,ARRB1,ASXL1,B4GALT5,BAG3,BCL11A,BCL2,BCL2L10,BCL2L14,BLK,BMF,BMP1,CABLES1,CADM1,CAMK1D,CAMK2B,CARD11,CBR1,CBR3,CBX5,CCBE1,CCND1,CCNG2,CCR7,CD22,CD27,CD40,CD44,CD52,CD63,CD82,CDK16,CEBPD,CERS6,CES2,CHGA,CHRNA9,CIITA,CLU,COL4A2,CREB3L2,CSF1R,CTCFL,CTSB,CUEDC2,CUX1,CXCL13,CYP11A1,DAD1,DAPK2,DAZAP2,DDX20,DEFB…
Disease Ontology	DOID:8857	lupus erythematosus	8	1.4337e-09	3.20432e-06	4.0054e-07	2.35216	25.9336	61	0.0329524	0.0775095	13	1.86242e-06	0.00416252	0.000320193	2.04299	23.4949	48	358	0.0405405	0.134078	ADAR,BCL2,BCL2L14,BLK,CCR7,CD27,CD40,CD44,CD72,CHGA,CIITA,CLU,CXCL13,ELF1,ETS1,FOXO1,HLA-G,HMGB1,ICOSLG,IFIT3,IFNGR1,IFNGR2,IL10,IL10RA,IL21R,IL4R,IL6ST,IRF5,LTK,LY9,MDM2,MX1,MYO9B,NR3C1,PDHX,PTK2,PTK2B,SLAMF1,SLAMF6,SOCS1,TLR7,TNFAIP3,TNFRSF1B,TNFSF10,TNIP1,TRAF1,VDR,VEGFA
Disease Ontology	DOID:0050298	Adenoviridae infectious disease	9	1.46069e-09	3.26464e-06	3.62738e-07	3.5674	8.97012	32	0.0113979	0.0406607	38	0.000104065	0.232586	0.00612068	2.60819	7.28474	19	111	0.0160473	0.171171	CCND1,CD40,COL4A2,CUX1,HIF1A,IKBKB,MDM2,MKNK1,MYC,NEK9,PTGIS,RYBP,SMAD7,SOCS3,STAT3,TNFAIP3,TNFRSF10B,TNFSF10,VEGFA
Disease Ontology	DOID:74	hematopoietic system disease	10	1.63324e-09	3.65028e-06	3.65028e-07	1.50825	128.626	194	0.163438	0.246506	5	1.65182e-07	0.000369182	7.38364e-05	1.48543	107.04	159	1631	0.134291	0.0974862	ABCC4,AFF1,ANK1,ARHGAP26,ASXL1,BAG3,BCL11A,BCL2,BCL2L10,BLK,BMP1,CADM1,CARD11,CCND1,CCR7,CD22,CD27,CD40,CD44,CD52,CD72,CD82,CEBPD,CES2,CHIC2,CIITA,CLU,CSF1R,CUX1,CXCL13,DAZAP2,DYRK3,EFNA4,EIF4EBP1,EPHB6,ETV6,ETV7,EZH2,FANCC,FANCE,FGFR1,FKBP5,FLI1,FLT3,FOXO1,FOXO4,FYN,GATA1,GLRX5,H6PD,HCFC1,HIF1A,HIPK2,HLA-E,HLA-G,HMGB1,ICOSLG,ID2,IFNAR2,IFNGR1,IKBKG,IL10,IL12A,IL21R,IL2RG,IL4R,IL6ST,INPP5D,IRF4,I…
Disease Ontology	DOID:2227	malignant neoplasm of lymphatic and hemopoietic tissue	11	3.31755e-09	7.41473e-06	6.74066e-07	1.57368	102.943	162	0.130804	0.205845	7	3.37449e-07	0.000754197	0.000107742	1.55184	81.8385	127	1247	0.107263	0.101844	ABCC4,AFF1,ARHGAP26,ASXL1,BAG3,BCL11A,BCL2,BCL2L10,CADM1,CARD11,CCND1,CCR7,CD22,CD27,CD40,CD44,CD52,CEBPD,CIITA,CLU,CSF1R,CUX1,CXCL13,DAZAP2,DEFB1,EFNA4,EIF4EBP1,EPHB6,ETV6,EZH2,FANCC,FGFR1,FLT3,FOXO1,FOXO4,FYN,GATA1,HCFC1,HIF1A,HIPK2,HLA-G,HMGB1,ICOSLG,ID2,IFNAR2,IFNGR1,IKBKG,IL10,IL21R,IL2RG,IL4R,IL6ST,INPP5D,IRF4,IRF5,IRF8,KLF10,KMT2E,MAPKAPK2,MDM2,MEF2C,MKNK1,MR1,MYC,NCR3,NDRG1,NR3C1,NR4A1,NU…
Disease Ontology	DOID:0050498	dsDNA virus infectious disease	12	4.58641e-09	1.02506e-05	8.54218e-07	2.20852	29.4314	65	0.037397	0.0825921	97	0.00159023	1	0.0366409	1.57991	28.4827	45	434	0.0380068	0.103687	ACTB,BAG3,BCL2,CCND1,CCR7,CD40,CD44,CIITA,CLU,COL4A2,CUX1,FLT3,G3BP1,GPR183,HCFC1,HDAC7,HIF1A,HIPK2,HLA-E,HLA-G,IFNGR1,IKBKB,IL10,LMNB1,MAP3K1,MDM2,MKNK1,MSN,MX1,MYC,NEK9,NR4A1,PTGIS,RYBP,SMAD7,SMC3,SOCS1,SOCS3,STAT3,TLR2,TNFAIP3,TNFRSF10B,TNFSF10,VCP,VEGFA
Disease Ontology	DOID:1240	leukemia	13	7.04515e-09	1.57459e-05	1.21122e-06	1.6191	87.7028	142	0.111439	0.180432	12	1.44162e-06	0.00322201	0.000268501	1.57326	68.6472	108	1046	0.0912162	0.10325	ABCC4,AFF1,ARHGAP26,ASXL1,BAG3,BCL11A,BCL2,BCL2L10,CADM1,CARD11,CCND1,CCR7,CD22,CD27,CD40,CD44,CD52,CEBPD,CSF1R,CUX1,CXCL13,EFNA4,EIF4EBP1,EPHB6,ETV6,EZH2,FANCC,FLT3,FOXO1,FOXO4,FYN,GATA1,HCFC1,HIF1A,HIPK2,HLA-G,HMGB1,ICOSLG,ID2,IFNGR1,IKBKG,IL10,IL21R,IL2RG,IL4R,IL6ST,IRF4,IRF5,IRF8,KLF10,KMT2E,MDM2,MEF2C,MR1,MYC,NDRG1,NR3C1,NR4A1,NUP214,PAX5,PDE4B,PHLPP1,PIK3R1,PIM1,PLAT,PLEKHA2,PMAIP1,POU2AF1,…
Disease Ontology	DOID:2531	hematologic cancer	14	7.99893e-09	1.78776e-05	1.27697e-06	1.51527	116.811	177	0.148425	0.224905	8	3.44508e-07	0.000769976	9.62469e-05	1.51087	93.3234	141	1422	0.119088	0.0991561	ABCC4,AFF1,ARHGAP26,ASXL1,BAG3,BCL11A,BCL2,BCL2L10,BLK,BMP1,CADM1,CARD11,CCND1,CCR7,CD22,CD27,CD40,CD44,CD52,CD82,CEBPD,CES2,CIITA,CLU,CSF1R,CUX1,CXCL13,DAZAP2,EFNA4,EIF4EBP1,EPHB6,ETV6,ETV7,EZH2,FANCC,FGFR1,FKBP5,FLI1,FLT3,FOXO1,FOXO4,FYN,GATA1,HCFC1,HIF1A,HIPK2,HLA-G,HMGB1,ICOSLG,ID2,IFNAR2,IFNGR1,IKBKG,IL10,IL12A,IL21R,IL2RG,IL4R,IL6ST,INPP5D,IRF4,IRF5,IRF8,KLF10,KMT2E,MALT1,MAPKAPK2,MDM2,MDM4…
Disease Ontology	DOID:0050117	disease by infectious agent	15	1.37016e-08	3.0623e-05	2.04154e-06	1.57594	95.1814	150	0.120942	0.190597	77	0.000718644	1	0.0208593	1.32358	92.9297	123	1416	0.103885	0.0868644	ACTB,ADAR,ARF6,BAG3,BATF,BCL2,BPIFB1,CCND1,CCR7,CD27,CD40,CD44,CD63,CIITA,CLU,COL4A2,CTSB,CUX1,CXCL13,DDX3X,DEFB1,DERL1,DNAJC14,EGR3,EIF4EBP1,ESD,FLOT1,FLT3,FOXO1,G3BP1,GATA4,GNB5,GPR183,GYPC,HCFC1,HDAC7,HIF1A,HIPK2,HLA-E,HLA-G,HMGB1,HS3ST2,IFNAR2,IFNGR1,IFNGR2,IKBKB,IKBKG,IL10,IL10RA,IL12A,IL2RG,IL4R,IL6ST,IRF1,IRF5,IRF8,KHDRBS1,LAMTOR5,LIMK1,LMNB1,MAP3K1,MDM2,MEF2C,MKNK1,MSN,MX1,MYC,NCR3,NEIL1,…
Disease Ontology	DOID:934	viral infectious disease	16	4.07678e-08	9.11161e-05	5.69476e-06	1.70754	63.8345	109	0.0811112	0.138501	51	0.000261375	0.584173	0.0114544	1.44961	60.7062	88	925	0.0743243	0.0951351	ACTB,ADAR,BAG3,BCL2,CCND1,CCR7,CD27,CD40,CD44,CIITA,CLU,COL4A2,CUX1,CXCL13,DDX3X,DNAJC14,EGR3,FLT3,G3BP1,GNB5,GPR183,HCFC1,HDAC7,HIF1A,HIPK2,HLA-E,HLA-G,HMGB1,IFNAR2,IFNGR1,IKBKB,IKBKG,IL10,IL10RA,IL12A,IL2RG,IRF1,IRF5,LAMTOR5,LIMK1,LMNB1,MAP3K1,MDM2,MEF2C,MKNK1,MSN,MX1,MYC,NCR3,NEK9,NFATC3,NR3C1,NR4A1,PIK3R1,PLAT,PMAIP1,PTGIS,RNASEL,RNF216,RYBP,SH3KBP1,SLAMF1,SMAD7,SMC3,SOCS1,SOCS3,SRC,SRPK2,STA…
Disease Ontology	DOID:9074	systemic lupus erythematosus	17	6.92582e-08	0.000154792	9.10542e-06	2.31919	21.5592	50	0.0273942	0.0635324	9	3.88418e-07	0.000868115	9.64572e-05	2.26715	18.9666	43	289	0.0363176	0.148789	ADAR,BCL2,BCL2L14,BLK,CCR7,CD27,CD40,CD44,CD72,CIITA,CLU,CXCL13,ELF1,ETS1,HLA-G,HMGB1,IFIT3,IFNGR1,IFNGR2,IL10,IL21R,IL6ST,IRF5,LTK,LY9,MDM2,MX1,MYO9B,NR3C1,PDHX,PTK2,PTK2B,SLAMF1,SLAMF6,SOCS1,TLR7,TNFAIP3,TNFRSF1B,TNFSF10,TNIP1,TRAF1,VDR,VEGFA
Disease Ontology	DOID:937	DNA virus infectious disease	18	6.94465e-08	0.000155213	8.62293e-06	1.92222	39.5376	76	0.0502384	0.0965692	95	0.00144382	1	0.0339679	1.50492	37.2112	56	567	0.0472973	0.0987654	ACTB,BAG3,BCL2,CCND1,CCR7,CD40,CD44,CIITA,CLU,COL4A2,CUX1,DDX3X,EGR3,FLT3,G3BP1,GNB5,GPR183,HCFC1,HDAC7,HIF1A,HIPK2,HLA-E,HLA-G,HMGB1,IFNGR1,IKBKB,IL10,IL12A,LAMTOR5,LMNB1,MAP3K1,MDM2,MKNK1,MSN,MX1,MYC,NEK9,NR4A1,PTGIS,RYBP,SMAD7,SMC3,SOCS1,SOCS3,SRC,STAT3,TLR2,TLR7,TMSB4X,TNFAIP3,TNFRSF10B,TNFSF10,VCP,VDR,VEGFA,VSIG4
Disease Ontology	DOID:0050503	(-)ssRNA virus infectious disease	19	2.11458e-07	0.000472609	2.48741e-05	2.86428	11.1721	32	0.0141958	0.0406607	36	9.23838e-05	0.206478	0.00573549	2.23825	11.6162	26	177	0.0219595	0.146893	ADAR,BCL2,HMGB1,IFNGR1,IKBKB,IL10,IL12A,IRF1,IRF5,MX1,PIK3R1,SLAMF1,SOCS1,SOCS3,STAT3,TLR2,TLR8,TMPRSS13,TMPRSS4,TNFRSF10B,TNFRSF10D,TNFSF10,TRAF1,TRIP6,TXN,VEGFA
Disease Ontology	DOID:1033	lymphoid cancer	20	3.11123e-07	0.00069536	3.4768e-05	1.59221	75.367	120	0.095765	0.152478	15	4.4749e-06	0.0100014	0.00066676	1.5958	58.2779	93	888	0.0785473	0.10473	ABCC4,AFF1,BAG3,BCL11A,BCL2,BLK,CADM1,CARD11,CCND1,CCR7,CD27,CD40,CD44,CES2,CIITA,CLU,CSF1R,CXCL13,DAZAP2,EFNA4,ETV6,ETV7,EZH2,FLI1,FLT3,FOXO1,FOXO4,GATA1,HIF1A,HLA-G,HMGB1,ID2,IFNAR2,IFNGR1,IL10,IL12A,IL21R,IL2RG,IL4R,IL6ST,INPP5D,IRF4,IRF8,MALT1,MAPKAPK2,MDM2,MDM4,MEF2C,MRPL37,MYC,NCR3,NR4A1,PAX5,PDE4B,PHLPP1,PIM1,PLAT,PMAIP1,POU2AF1,PRDM1,PREP,PTTG1,RAPGEF3,RASSF1,RCSD1,REL,RHOH,RUNX3,SLAMF1,S…
Disease Ontology	DOID:28	endocrine system disease	21	3.28078e-07	0.000733255	3.49169e-05	1.47665	106.999	158	0.135958	0.200762	27	2.21354e-05	0.0494726	0.00183232	1.43837	85.5137	123	1303	0.103885	0.0943975	ABCG1,ADAR,AKAP2,AKR1B1,AMHR2,ANXA3,APOD,ARAP1,ARHGEF11,ATP5O,ATP6AP2,BCL2,BLK,CACNA1E,CACNA1S,CCND1,CCR7,CD40,CD44,CD48,CD63,CD82,CETP,CHD7,CHGA,CIITA,CLU,CREB3L2,CTSB,CXCL13,CYP11A1,DAD1,DBI,DEFB1,DHRS3,ECE1,ENTPD1,EZH2,FABP6,FDFT1,FFAR1,FGFR1,FOXO1,FSCN1,GNA12,H6PD,HIF1A,HK1,HLA-G,HMGB1,HSD11B2,HSD17B10,IL10,IL12A,IL21R,IL4R,IL6ST,IRF1,IRF5,IRF8,KL,KLF14,KLF6,LANCL2,LGMN,LHX4,MAP3K1,MDM2,MEF2C…
Disease Ontology	DOID:353	lymphoma	22	3.48223e-07	0.000778279	3.53763e-05	1.68942	58.008	98	0.0737078	0.124523	19	1.45299e-05	0.0324743	0.00170917	1.63565	46.4648	76	708	0.0641892	0.107345	BAG3,BCL11A,BCL2,BLK,CADM1,CARD11,CCND1,CCR7,CD40,CD44,CES2,CIITA,CLU,CSF1R,CXCL13,DAZAP2,ETV6,ETV7,EZH2,FLI1,FOXO1,HIF1A,HLA-G,HMGB1,ID2,IFNAR2,IL10,IL12A,IL21R,IL2RG,IL4R,IL6ST,INPP5D,IRF4,IRF8,MALT1,MAPKAPK2,MDM2,MDM4,MRPL37,MYC,NCR3,NR4A1,PAX5,PDE4B,PIM1,PMAIP1,POU2AF1,PRDM1,PTTG1,RASSF1,REL,RHOH,RUNX3,SLAMF1,SLAMF7,SMAD7,SOCS1,SOCS3,SPARC,SRGN,STAT3,STAT6,TCL1A,TK1,TLR7,TNFAIP3,TNFRSF10B,TNF…
Disease Ontology	DOID:75	lymphatic system disease	23	4.14742e-07	0.000926949	4.03021e-05	1.5581	81.5093	127	0.10357	0.161372	16	8.58396e-06	0.0191852	0.00119907	1.54559	64.0532	99	976	0.0836149	0.101434	ABCC4,AFF1,BAG3,BCL11A,BCL2,BLK,CADM1,CARD11,CCND1,CCR7,CD27,CD40,CD44,CES2,CIITA,CLU,COL11A2,CSF1R,CXCL13,DAZAP2,EFNA4,ETV6,ETV7,EZH2,FLI1,FLT3,FOXO1,FOXO4,GATA1,HIF1A,HLA-E,HLA-G,HMGB1,ID2,IFNAR2,IFNGR1,IL10,IL12A,IL21R,IL2RG,IL4R,IL6ST,INPP5D,IRF4,IRF8,MALT1,MAPKAPK2,MDM2,MDM4,MEF2C,MRPL37,MYC,NCR3,NPC1L1,NR4A1,PAX5,PDE4B,PHLPP1,PIK3R1,PIM1,PLAT,PMAIP1,POU2AF1,PRDM1,PREP,PTTG1,RAPGEF3,RASSF1,R…
Disease Ontology	DOID:638	demyelinating disease of central nervous system	24	6.05661e-07	0.00135365	5.64022e-05	2.23905	20.5444	46	0.0261047	0.0584498	78	0.00071944	1	0.0206147	1.77178	19.7541	35	301	0.0295608	0.116279	AGTRAP,ATG5,CCR7,CD40,CIITA,CXCL13,ENTPD1,H6PD,HLA-G,HMGB1,HSD17B10,IL10,IL12A,IL21R,IL4R,IRF1,IRF5,IRF8,KIF21B,LINGO1,LMNB1,MX1,MYO9B,NR3C1,OLIG1,PLAT,PREP,PTAFR,SMAD7,STAT3,TLR2,TNFRSF1B,TNFSF10,TNFSF11,VDR
Disease Ontology	DOID:9201	lichen planus	25	6.48213e-07	0.00144876	5.79503e-05	4.17033	4.3162	18	0.00548437	0.0228717	85	0.00109345	1	0.0287513	2.77042	4.33147	12	66	0.0101351	0.181818	BCL2,CCND1,CD27,CD44,DDIT4,HIF1A,IL10,SMAD7,TGFBR1,TLR2,TNFRSF1B,VEGFA
Disease Ontology	DOID:2876	laryngeal squamous cell carcinoma	26	7.34971e-07	0.00164266	6.31793e-05	3.94049	4.82173	19	0.00612673	0.0241423	167	0.0114882	1	0.15375	2.17676	5.05338	11	77	0.00929054	0.142857	BCL2,BCL2L14,BMF,CCND1,CD44,FSCN1,HIF1A,MYC,NDRG1,STAT3,VEGFA
Disease Ontology	DOID:7148	rheumatoid arthritis	27	8.71625e-07	0.00194808	7.21512e-05	1.86268	37.0435	69	0.0470692	0.0876747	20	1.60942e-05	0.0359705	0.00179852	1.77977	32.0266	57	488	0.0481419	0.116803	ATIC,B4GALT1,BCL2,CD40,CD44,CD63,CHGA,CIITA,CLU,COTL1,CSF1R,CTSB,CXCL13,EFEMP2,FKBP5,HIF1A,HLA-G,HMGB1,HSD11B2,ID2,IFNGR1,IL10,IL21R,IL4R,IRF5,LTB4R,MDM2,MYC,MYO9B,NEDD9,NR3C1,PRDM1,PRKCH,PRKDC,PTK2,RAP1A,REL,SERPINH1,SLC22A5,SOCS1,TAB2,TAGAP,TLR2,TLR8,TNFAIP3,TNFRSF10B,TNFRSF10D,TNFRSF1B,TNFSF10,TNFSF11,TNFSF15,TPT1,TRAF1,UNC5B,VDR,VEGFA,WISP3
Disease Ontology	DOID:0050013	carbohydrate metabolism disease	28	9.747e-07	0.00217846	7.78019e-05	1.54578	79.5715	123	0.101107	0.15629	74	0.000638121	1	0.019273	1.40997	62.4125	88	951	0.0743243	0.0925342	ABCG1,ADAR,AKR1B1,APOD,ARAP1,ARHGEF11,ATP5O,ATP6AP2,BLK,CACNA1E,CD40,CD44,CD48,CETP,CHGA,CLU,CTSB,DBI,DEFB1,ECE1,ENTPD1,FABP6,FDFT1,FFAR1,FOXO1,GALT,GRHPR,H6PD,HIF1A,HK1,HLA-G,HSD11B2,IL10,IL12A,IL21R,IL4R,IRF5,IRF8,KCNMA1,KL,KLF14,KLF6,LCT,LGMN,MAP3K1,MEF2C,MSN,MYC,MYO9B,NCALD,NR3C1,NUAK2,P2RY2,PCBD1,PCK2,PHKA2,PLAT,PPARGC1B,PREX1,PRSS1,PTGIS,RAPGEF1,SEPP1,SLC12A3,SLC22A5,SLC29A3,SLC2A2,SMAD7,SM…
Disease Ontology	DOID:4194	glucose metabolism disease	29	1.05483e-06	0.00235755	8.12949e-05	1.5573	76.4145	119	0.097096	0.151207	81	0.000936458	1	0.0258393	1.40498	59.7874	84	911	0.0709459	0.0922064	ABCG1,ADAR,AKR1B1,APOD,ARAP1,ARHGEF11,ATP5O,ATP6AP2,BLK,CACNA1E,CD40,CD44,CD48,CETP,CHGA,CLU,CTSB,DBI,DEFB1,ECE1,ENTPD1,FABP6,FDFT1,FFAR1,FOXO1,H6PD,HIF1A,HK1,HLA-G,HSD11B2,IL10,IL12A,IL21R,IL4R,IRF5,IRF8,KCNMA1,KL,KLF14,KLF6,LGMN,MAP3K1,MEF2C,MSN,MYC,MYO9B,NCALD,NR3C1,NUAK2,P2RY2,PCBD1,PCK2,PLAT,PPARGC1B,PREX1,PRSS1,PTGIS,RAPGEF1,SEPP1,SLC12A3,SLC22A5,SLC29A3,SLC2A2,SMAD7,SMO,SOCS1,SOCS3,SPARC,T…
Disease Ontology	DOID:3213	demyelinating disease	30	1.16067e-06	0.00259409	8.64698e-05	2.18499	21.0527	46	0.0267505	0.0584498	92	0.00128425	1	0.0311988	1.71481	20.4104	35	311	0.0295608	0.11254	AGTRAP,ATG5,CCR7,CD40,CIITA,CXCL13,ENTPD1,H6PD,HLA-G,HMGB1,HSD17B10,IL10,IL12A,IL21R,IL4R,IRF1,IRF5,IRF8,KIF21B,LINGO1,LMNB1,MX1,MYO9B,NR3C1,OLIG1,PLAT,PREP,PTAFR,SMAD7,STAT3,TLR2,TNFRSF1B,TNFSF10,TNFSF11,VDR
Disease Ontology	DOID:2377	multiple sclerosis	31	1.2469e-06	0.00278683	8.98976e-05	2.2016	20.4397	45	0.0259717	0.0571792	83	0.00105305	1	0.0283563	1.75023	19.426	34	296	0.0287162	0.114865	ATG5,CCR7,CD40,CIITA,CXCL13,ENTPD1,H6PD,HLA-G,HMGB1,HSD17B10,IL10,IL12A,IL21R,IL4R,IRF1,IRF5,IRF8,KIF21B,LINGO1,LMNB1,MX1,MYO9B,NR3C1,OLIG1,PLAT,PREP,PTAFR,SMAD7,STAT3,TLR2,TNFRSF1B,TNFSF10,TNFSF11,VDR
Disease Ontology	DOID:619	lymphoproliferative disease	32	1.39266e-06	0.00311261	9.7269e-05	1.54145	78.4975	121	0.0997427	0.153748	25	2.16076e-05	0.0482929	0.00193172	1.53025	61.4281	94	936	0.0793919	0.100427	ABCC4,AFF1,BAG3,BCL11A,BCL2,BLK,CADM1,CARD11,CCND1,CCR7,CD27,CD40,CD44,CES2,CIITA,CLU,CSF1R,CXCL13,DAZAP2,EFNA4,ETV6,ETV7,EZH2,FLI1,FLT3,FOXO1,FOXO4,GATA1,HIF1A,HLA-G,HMGB1,ID2,IFNAR2,IFNGR1,IL10,IL12A,IL21R,IL2RG,IL4R,IL6ST,INPP5D,IRF4,IRF8,MALT1,MAPKAPK2,MDM2,MDM4,MEF2C,MRPL37,MYC,NCR3,NR4A1,PAX5,PDE4B,PHLPP1,PIM1,PLAT,PMAIP1,POU2AF1,PRDM1,PREP,PTTG1,RAPGEF3,RASSF1,RCSD1,REL,RHOH,RUNX3,SLAMF1,S…
Disease Ontology	DOID:2916	immunoproliferative disease	33	1.40292e-06	0.00313552	9.50158e-05	1.54122	78.5093	121	0.0997577	0.153748	28	2.2526e-05	0.0503456	0.00179806	1.52861	61.4937	94	937	0.0793919	0.10032	ABCC4,AFF1,BAG3,BCL11A,BCL2,BLK,CADM1,CARD11,CCND1,CCR7,CD27,CD40,CD44,CES2,CIITA,CLU,CSF1R,CXCL13,DAZAP2,EFNA4,ETV6,ETV7,EZH2,FLI1,FLT3,FOXO1,FOXO4,GATA1,HIF1A,HLA-G,HMGB1,ID2,IFNAR2,IFNGR1,IL10,IL12A,IL21R,IL2RG,IL4R,IL6ST,INPP5D,IRF4,IRF8,MALT1,MAPKAPK2,MDM2,MDM4,MEF2C,MRPL37,MYC,NCR3,NR4A1,PAX5,PDE4B,PHLPP1,PIM1,PLAT,PMAIP1,POU2AF1,PRDM1,PREP,PTTG1,RAPGEF3,RASSF1,RCSD1,REL,RHOH,RUNX3,SLAMF1,S…
Disease Ontology	DOID:3025	acinar cell carcinoma	34	1.45198e-06	0.00324517	9.54463e-05	27.3213	0.183008	5	0.000232538	0.00635324	290	0.0656283	1	0.50579	15.2373	0.0656283	1	1	0.000844595	1	ETV6
Disease Ontology	DOID:2600	carcinoma of larynx	35	2.05697e-06	0.00459733	0.000131352	3.66881	5.17879	19	0.00658042	0.0241423	182	0.0138033	1	0.169508	2.12165	5.18464	11	79	0.00929054	0.13924	BCL2,BCL2L14,BMF,CCND1,CD44,FSCN1,HIF1A,MYC,NDRG1,STAT3,VEGFA
Disease Ontology	DOID:2914	immune system disease	36	2.13302e-06	0.0047673	0.000132425	1.24485	252.238	314	0.320506	0.398983	14	3.96464e-06	0.00886097	0.000632926	1.26866	224.646	285	3423	0.240709	0.0832603	ABCC4,ABCG1,ACTB,ADAMTS12,ADAR,AFF1,APBB2,APOD,ARF6,ARRB1,ASAP1,ATG16L1,BAG3,BCL11A,BCL2,BCL2L14,BCOR,BLK,BMF,BRF2,CACNA1S,CADM1,CAMK2B,CARD11,CBX5,CCM2,CCND1,CCR7,CD22,CD27,CD40,CD44,CD48,CD63,CD72,CD82,CDKL5,CEBPD,CES2,CETP,CHD7,CHGA,CHRNA2,CIITA,CLU,COL11A2,COTL1,CREB3L1,CREB3L2,CSF1R,CTSB,CXCL13,CYSLTR2,DAZAP2,DDIT4,DDX3X,DEFB1,DERL1,DIAPH1,DLG5,DMTN,DRD5,ECE1,EFEMP2,EFNA4,EIF4EBP1,ELF1,ELN,E…
Disease Ontology	DOID:2598	laryngeal neoplasm	37	2.6969e-06	0.00602758	0.000162908	3.59948	5.27855	19	0.00670717	0.0241423	203	0.0194691	1	0.214352	2.0194	5.44715	11	83	0.00929054	0.13253	BCL2,BCL2L14,BMF,CCND1,CD44,FSCN1,HIF1A,MYC,NDRG1,STAT3,VEGFA
Disease Ontology	DOID:13375	temporal arteritis	38	4.02345e-06	0.00899241	0.000236642	5.35942	2.23905	12	0.00284504	0.0152478	23	1.77332e-05	0.0396336	0.0017232	4.91527	2.03448	10	31	0.00844595	0.322581	BLK,CD40,HIF1A,IFNGR1,IL10,IRF5,MX1,TNFAIP3,TRAF1,VEGFA
Disease Ontology	DOID:1909	melanoma	39	4.47786e-06	0.010008	0.000256616	1.5824	63.1952	100	0.0802989	0.127065	22	1.67982e-05	0.0375439	0.00170654	1.63491	45.8742	75	699	0.0633446	0.107296	ARF6,ARHGEF17,ARL11,ARRB1,BCL2,CADM1,CCND1,CCR7,CD40,CD44,CD82,CIITA,CLU,CTCFL,CTSB,CUX1,DEFB1,DSG2,EIF4EBP1,ELN,EPHB6,ETS1,EZH2,FAM129B,FGFR1,FKBP5,FLI1,GPR18,HIF1A,HLA-E,HLA-G,HMGB1,ICOSLG,ID2,IL10,IL12A,IL6ST,IRF4,KCNN3,KL,KLF6,LAMC2,LCP1,LGMN,MDM2,MSN,MYC,MYO7A,NCOA3,NEDD9,NR4A1,PGC,PMAIP1,PTAFR,PTK2,PTTG1,RALGDS,RAPGEF3,RASSF1,RUNX3,SMAD7,SOCS1,SOCS3,SPARC,SRC,STAT3,TGM2,TLR2,TMSB4X,TNFRSF10…
Disease Ontology	DOID:26	pancreas disease	40	4.6609e-06	0.0104171	0.000260428	1.51591	77.1813	117	0.0980702	0.148666	76	0.000677695	1	0.0199296	1.4136	60.8374	86	927	0.0726351	0.0927724	ABCG1,ADAR,AKR1B1,APOD,ARAP1,ARHGEF11,ATP5O,ATP6AP2,BLK,CACNA1E,CD40,CD44,CD48,CETP,CHGA,CLU,CTSB,DBI,DEFB1,ECE1,ENTPD1,FABP6,FDFT1,FFAR1,FOXO1,H6PD,HIF1A,HK1,HLA-G,HMGB1,HSD11B2,IL10,IL12A,IL21R,IL4R,IRF5,IRF8,KL,KLF14,KLF6,LANCL2,LGMN,MAP3K1,MEF2C,MSN,MYO9B,NCALD,NR3C1,NUAK2,P2RY2,PCBD1,PCK2,PLAT,PPARGC1B,PREX1,PRSS1,PTGIS,RAPGEF1,SEPP1,SLC12A3,SLC22A5,SLC29A3,SLC2A2,SMAD7,SOCS1,SOCS3,SPARC,TAB…
Disease Ontology	DOID:786	laryngeal disease	41	5.13735e-06	0.011482	0.000280048	3.438	5.52646	19	0.00702219	0.0241423	253	0.0408851	1	0.361178	1.80227	6.10343	11	93	0.00929054	0.11828	BCL2,BCL2L14,BMF,CCND1,CD44,FSCN1,HIF1A,MYC,NDRG1,STAT3,VEGFA
Disease Ontology	DOID:191	melanocytic neoplasm	42	5.29579e-06	0.0118361	0.000281812	1.576	63.452	100	0.0806251	0.127065	24	1.94608e-05	0.043495	0.00181229	1.62792	46.0711	75	702	0.0633446	0.106838	ARF6,ARHGEF17,ARL11,ARRB1,BCL2,CADM1,CCND1,CCR7,CD40,CD44,CD82,CIITA,CLU,CTCFL,CTSB,CUX1,DEFB1,DSG2,EIF4EBP1,ELN,EPHB6,ETS1,EZH2,FAM129B,FGFR1,FKBP5,FLI1,GPR18,HIF1A,HLA-E,HLA-G,HMGB1,ICOSLG,ID2,IL10,IL12A,IL6ST,IRF4,KCNN3,KL,KLF6,LAMC2,LCP1,LGMN,MDM2,MSN,MYC,MYO7A,NCOA3,NEDD9,NR4A1,PGC,PMAIP1,PTAFR,PTK2,PTTG1,RALGDS,RAPGEF3,RASSF1,RUNX3,SMAD7,SOCS1,SOCS3,SPARC,SRC,STAT3,TGM2,TLR2,TMSB4X,TNFRSF10…
Disease Ontology	DOID:0014667	disease of metabolism	43	6.62807e-06	0.0148137	0.000344505	1.4099	109.228	154	0.13879	0.19568	114	0.00239315	1	0.0469183	1.28797	91.6171	118	1396	0.0996622	0.0845272	ABCD1,ABCG1,ADAR,AKR1B1,ALOX5AP,APOD,ARAP1,ARF6,ARHGEF11,ATP5O,ATP6AP2,BLK,CACNA1E,CACNA1S,CD40,CD44,CD48,CD52,CDKL5,CEBPD,CETP,CHGA,CHRNA2,CLU,CTSB,CYP11A1,DBI,DEFB1,ECE1,ENTPD1,FABP6,FDFT1,FFAR1,FGFR1,FOXO1,GALT,GM2A,GRHPR,H6PD,HIF1A,HK1,HLA-G,HSD11B2,IL10,IL12A,IL21R,IL4R,IL6ST,IRF5,IRF8,KCNJ1,KCNMA1,KCTD7,KL,KLF14,KLF6,LCT,LGMN,LITAF,MAP3K1,MEF2C,MSN,MYC,MYO9B,NCALD,NEDD4L,NPC1L1,NR3C1,NUAK2,…
Disease Ontology	DOID:0001816	angiosarcoma	44	7.44724e-06	0.0166446	0.000378286	8.33374	0.959953	8	0.00121976	0.0101652	40	0.000121711	0.272024	0.00680059	8.46518	0.590655	5	9	0.00422297	0.555556	CCND1,HIF1A,MYC,STAT3,VEGFA
Disease Ontology	DOID:122	abdominal cancer	45	8.4381e-06	0.0188592	0.000419092	1.45852	89.1315	130	0.113255	0.165184	43	0.000140814	0.31472	0.00731907	1.4394	68.7785	99	1048	0.0836149	0.0944656	ACO2,ACRBP,ANGPTL2,ANXA3,ARID3B,ARL11,BAG3,BCL2,CABLES1,CBR3,CCBE1,CCND1,CCNG2,CD40,CD44,CD82,CES2,CLU,CTCFL,CTSB,DAPK2,EIF4EBP1,ENSG00000134602,ETS1,ETV6,EZH2,FSCN1,GALT,GPR68,HIF1A,HIPK2,HLA-G,HSD11B2,HTRA3,IL10,IL12A,IRF1,KL,KLF6,KLK2,LAMC2,LANCL2,LCT,MALT1,MAP3K1,MAPKAPK2,MDM2,MDM4,MTSS1,MYC,NCOA3,NDRG1,NEDD4L,PAX5,PEBP4,PGRMC1,PHF17,PIM1,PLAT,POU6F1,PRKDC,PRSS1,PRSS8,PSAP,PTAFR,PTK2,PTTG1,RA…
Disease Ontology	DOID:9351	diabetes mellitus	46	8.76402e-06	0.0195876	0.000425817	1.51481	73.2766	111	0.0931087	0.141042	96	0.00155906	1	0.0362969	1.39313	57.4248	80	875	0.0675676	0.0914286	ABCG1,ADAR,AKR1B1,APOD,ARAP1,ARHGEF11,ATP5O,ATP6AP2,BLK,CACNA1E,CD40,CD44,CD48,CETP,CHGA,CLU,CTSB,DBI,ECE1,ENTPD1,FABP6,FDFT1,FFAR1,FOXO1,H6PD,HIF1A,HK1,HLA-G,HSD11B2,IL10,IL12A,IL21R,IL4R,IRF5,IRF8,KL,KLF14,KLF6,LGMN,MAP3K1,MEF2C,MSN,MYO9B,NCALD,NR3C1,NUAK2,P2RY2,PCBD1,PCK2,PLAT,PPARGC1B,PREX1,PRSS1,PTGIS,RAPGEF1,SEPP1,SLC12A3,SLC22A5,SLC29A3,SLC2A2,SMAD7,SOCS1,SOCS3,SPARC,TAB2,TAGAP,TGFBR1,TGM2…
Disease Ontology	DOID:3995	transitional cell carcinoma	47	9.50401e-06	0.0212415	0.000451946	3.42444	5.25634	18	0.00667895	0.0228717	80	0.000896675	1	0.0250508	2.99305	3.67518	11	56	0.00929054	0.196429	BCL2,BCL2L14,BMF,CCND1,CD44,CD82,HIF1A,HLA-G,MDM2,MYC,VEGFA
Disease Ontology	DOID:10887	lepromatous leprosy	48	1.16943e-05	0.0261367	0.000544515	12.3835	0.484516	6	0.000615649	0.00762389	29	2.26793e-05	0.0506882	0.00174787	10.8838	0.459398	5	7	0.00422297	0.714286	DEFB1,IFNGR1,IL10,TLR2,VDR
Disease Ontology	DOID:1542	neck carcinoma	49	1.40047e-05	0.0313005	0.000638785	1.93187	25.3641	49	0.0322288	0.0622617	212	0.0227806	1	0.240164	1.47787	19.6229	29	299	0.0244932	0.09699	BCL2,BCL2L14,BMF,CCND1,CCR7,CD44,CIITA,CREB3L2,CTSB,DAD1,DHRS3,EZH2,FSCN1,HIF1A,MDM2,MYC,NDRG1,PTK2,PTTG1,RAP1A,RHOB,RUNX3,SMAD7,STAT3,TFF3,TLR7,TP53INP1,TXN,VEGFA
Disease Ontology	DOID:1428	endocrine pancreas disease	50	1.6295e-05	0.0364193	0.000728385	1.48971	75.1823	112	0.0955302	0.142313	107	0.00182259	1	0.0380701	1.38211	58.6061	81	893	0.0684122	0.0907055	ABCG1,ADAR,AKR1B1,APOD,ARAP1,ARHGEF11,ATP5O,ATP6AP2,BLK,CACNA1E,CD40,CD44,CD48,CETP,CHGA,CLU,CTSB,DBI,ECE1,ENTPD1,FABP6,FDFT1,FFAR1,FOXO1,H6PD,HIF1A,HK1,HLA-G,HSD11B2,IL10,IL12A,IL21R,IL4R,IRF5,IRF8,KL,KLF14,KLF6,LANCL2,LGMN,MAP3K1,MEF2C,MSN,MYO9B,NCALD,NR3C1,NUAK2,P2RY2,PCBD1,PCK2,PLAT,PPARGC1B,PREX1,PRSS1,PTGIS,RAPGEF1,SEPP1,SLC12A3,SLC22A5,SLC29A3,SLC2A2,SMAD7,SOCS1,SOCS3,SPARC,TAB2,TAGAP,TGFB…
Disease Ontology	DOID:305	carcinoma	51	1.70627e-05	0.0381352	0.000747749	1.21977	253.327	309	0.321889	0.39263	31	2.5394e-05	0.0567556	0.00183082	1.25284	211.52	265	3223	0.223818	0.0822215	AASDH,ABCC4,ACO2,ACTB,ADAR,ANXA3,ARAF,ARF6,ARHGEF17,ARL11,ARRB1,ASCC1,ASH2L,B4GALT1,B4GALT5,BAG3,BCL2,BCL2L10,BCL2L14,BMF,BPIFB1,BRD7,BRF2,BTG4,CADM1,CAMK1D,CAMK2B,CBR3,CCND1,CCR7,CD40,CD44,CD63,CD82,CDH22,CDK16,CEBPD,CERS6,CES2,CHGA,CHSY1,CIITA,CLU,CREB3L2,CSF1R,CSRP1,CTCFL,CTSB,CUX1,CXCL13,DAD1,DAPK2,DDIT4,DDX20,DEFB1,DHRS3,DSG2,DUSP4,ECE1,EIF4EBP1,ELN,ENDOG,ENSG00000134602,EPHB6,ETS1,ETV6,EZH2…
Disease Ontology	DOID:1635	papillomatosis	52	1.93849e-05	0.0433253	0.00083318	11.3098	0.530514	6	0.000674097	0.00762389	268	0.0540775	1	0.450982	5.07911	0.39377	2	6	0.00168919	0.333333	BCL2,MYC
Disease Ontology	DOID:1265	genitourinary cancer	53	1.94145e-05	0.0433913	0.000818704	1.44576	86.4596	125	0.10986	0.158831	71	0.000497131	1	0.0156491	1.40285	67.0065	94	1021	0.0793919	0.0920666	ACO2,ACRBP,ANGPTL2,ANXA3,ARID3B,ARL11,BAG3,BCL2,BCL2L14,BMF,CABLES1,CBR3,CCBE1,CCND1,CCNG2,CD40,CD44,CD82,CES2,CLU,CTCFL,CTSB,DAPK2,EIF4EBP1,ENSG00000134602,ETS1,ETV6,EZH2,FOXO1,FSCN1,GALT,GPR68,HIF1A,HIPK2,HLA-G,HSD11B2,HTRA3,IL10,IL12A,IRF1,KL,KLF6,KLK2,LAMC2,LCT,MAP3K1,MAPKAPK2,MDM2,MDM4,MTSS1,MYC,NCOA3,NDRG1,PAX5,PEBP4,PGRMC1,PHF17,PIM1,PLAT,POU6F1,PRKDC,PROK1,PRSS8,PSAP,PTAFR,PTK2,PTTG1,RALB…
Disease Ontology	DOID:4398	pustulosis of palm and sole	54	2.0413e-05	0.0456231	0.000844873	26.0288	0.153676	4	0.000195268	0.00508259	243	0.0376689	1	0.346461	6.09493	0.328141	2	5	0.00168919	0.4	CHGA,IL19
Disease Ontology	DOID:3093	nervous system cancer	55	2.16193e-05	0.0483191	0.000878528	1.3351	135.571	181	0.172262	0.229987	17	1.25338e-05	0.0280131	0.00164783	1.42078	97.1299	138	1480	0.116554	0.0932432	ABCC4,ARF6,ARHGEF17,ARL11,ARRB1,B4GALT5,BAG3,BCL2,BMF,CADM1,CAMK2B,CARD11,CCND1,CCR7,CD40,CD44,CD63,CD82,CDK16,CERS6,CIITA,CLU,CTCFL,CTSB,CUX1,CXCL13,DDX20,DEFB1,DSG2,DUSP4,EIF4EBP1,ELN,EPHB6,ETS1,ETV6,EZH2,FAM129B,FGFR1,FKBP5,FLI1,FOXO1,FSCN1,FYN,GATA1,GATA4,GNA12,GPR18,GTF2I,HAND2,HEYL,HIF1A,HLA-E,HLA-G,HMGB1,ICOSLG,ID2,IKBKB,IL10,IL12A,IL4R,IL6ST,IRF4,ITSN1,KCNMA1,KCNN3,KCTD21,KL,KLF6,LAMA3,LA…
Disease Ontology	DOID:8577	ulcerative colitis	56	2.38884e-05	0.0533906	0.000953404	2.38459	12.1614	29	0.0154529	0.0368488	117	0.00269396	1	0.0514615	1.84695	12.9944	24	198	0.0202703	0.121212	ATG16L1,CCND1,CD40,CXCL13,HLA-G,HSD11B2,IL10,IL10RA,KLF6,MYO9B,NR3C1,RUNX3,SCNN1B,SLC22A5,SOCS1,SOCS3,STAT3,STAT6,TGFBR1,TLR2,TNFRSF1B,TNFSF15,VDR,VEGFA
Disease Ontology	DOID:9810	polyarteritis nodosa	57	2.45023e-05	0.0547626	0.000960747	3.31943	5.12137	17	0.00650745	0.021601	67	0.000434635	0.97141	0.0144987	2.77042	5.05338	14	77	0.0118243	0.181818	BLK,CD40,COL11A2,HIF1A,HLA-E,HLA-G,HMGB1,IFNGR1,IL10,IRF5,MX1,TNFAIP3,TRAF1,VEGFA
Disease Ontology	DOID:10286	prostate carcinoma	58	2.49855e-05	0.0558425	0.000962802	2.63965	9.09212	24	0.0115529	0.0304955	110	0.00216106	1	0.0439088	2.2856	6.56283	15	100	0.0126689	0.15	ACO2,BCL2,ENSG00000134602,ETV6,EZH2,LCT,MYC,PRSS8,PTK2,RAPGEF3,SRC,TFF1,TMBIM6,TNFSF10,VEGFA
Disease Ontology	DOID:1928	Williams syndrome	59	2.79537e-05	0.0624766	0.00105893	14.7379	0.339262	5	0.000431083	0.00635324	153	0.008078	1	0.118002	6.53029	0.459398	3	7	0.00253378	0.428571	ELN,GTF2IRD1,LIMK1
Disease Ontology	DOID:4961	bone marrow disease	60	3.5923e-05	0.0802878	0.00133813	1.69974	37.6528	64	0.0478435	0.0813215	75	0.000675683	1	0.0201353	1.62762	28.8764	47	440	0.039696	0.106818	ASXL1,BCL2,BMP1,CARD11,CCND1,CD40,CD44,CD82,CIITA,DAZAP2,ETV6,FGFR1,FKBP5,FLI1,FYN,GATA1,GLRX5,HLA-G,IFNAR2,IL10,IL12A,IRF4,IRF8,MAPKAPK2,MSN,MYC,NCR3,PAX5,PIK3R1,PMAIP1,PRDM1,PROK1,PTTG1,RASSF1,RPS24,SBDS,SLAMF7,SOCS1,SOCS3,SRGN,STAT3,SULF2,TINF2,TNFRSF1B,TNFSF10,TNFSF11,VEGFA
Disease Ontology	DOID:1983	Mononegavirales infectious disease	61	3.7973e-05	0.0848697	0.00139131	3.71951	3.76394	14	0.00478264	0.0177891	47	0.000222562	0.497426	0.0105835	3.09508	4.20021	13	64	0.0109797	0.203125	ADAR,BCL2,IL12A,IRF1,IRF5,MX1,SLAMF1,STAT3,TLR2,TNFRSF10B,TNFRSF10D,TNFSF10,TRIP6
Disease Ontology	DOID:1037	lymphoblastic leukemia	62	3.9834e-05	0.0890289	0.00143595	1.69366	37.788	64	0.0480153	0.0813215	61	0.000330746	0.739216	0.0121183	1.71469	25.6607	44	391	0.0371622	0.112532	ABCC4,AFF1,BCL2,CADM1,CCND1,CD27,CD40,CD44,CXCL13,EFNA4,ETV6,FLT3,FOXO4,GATA1,HLA-G,IFNGR1,IL10,IL21R,IL4R,IRF4,IRF8,MDM2,MEF2C,MYC,PAX5,PDE4B,PHLPP1,PLAT,POU2AF1,PREP,RAPGEF3,RCSD1,RHOH,SMAD7,SOCS1,TBL1XR1,TCL1A,TLR7,TNFAIP3,TNFSF10,TNFSF11,VEGFA,ZFP36L1,ZMIZ1
Disease Ontology	DOID:13042	persistent fetal circulation syndrome	63	4.05884e-05	0.0907151	0.00143992	9.89313	0.606482	6	0.000770625	0.00762389	104	0.0017803	1	0.0382594	6.77215	0.590655	4	9	0.00337838	0.444444	ABCG1,HIF1A,TTR,VEGFA
Disease Ontology	DOID:177	soft tissue neoplasm	64	4.41976e-05	0.0987815	0.00154346	1.35765	114.168	155	0.145068	0.19695	54	0.000273879	0.61212	0.0113355	1.37327	83.7417	115	1276	0.0971284	0.0901254	ABCC4,APOD,ARF6,ARHGEF17,ARL11,ARRB1,BAG3,BCL2,CADM1,CCND1,CCR7,CD40,CD44,CD82,CDK16,CIITA,CLU,CLUAP1,CREB3L1,CREB3L2,CTCFL,CTSB,CUX1,DDX20,DEFB1,DSG2,EFNA4,EIF4EBP1,ELN,EPHB6,ETS1,ETV6,EXT1,EZH2,FAM129B,FGFR1,FKBP5,FLI1,FOXO1,FSCN1,FYN,GATA1,GPR18,GTF2I,HAND2,HEYL,HIF1A,HLA-E,HLA-G,HMGB1,ICOSLG,ID2,IL10,IL12A,IL6ST,IRF4,KCNN3,KL,KLF6,LAMC2,LCP1,LGMN,MDM2,MDM4,MSN,MYC,MYO7A,NCOA3,NCOA7,NDRG1,NEDD…
Disease Ontology	DOID:3350	mesenchymal cell neoplasm	65	4.84145e-05	0.108206	0.00166471	1.35517	114.376	155	0.145332	0.19695	59	0.000318363	0.711541	0.01206	1.36791	84.0698	115	1281	0.0971284	0.0897736	ABCC4,APOD,ARF6,ARHGEF17,ARL11,ARRB1,BAG3,BCL2,CADM1,CCND1,CCR7,CD40,CD44,CD82,CDK16,CIITA,CLU,CLUAP1,CREB3L1,CREB3L2,CTCFL,CTSB,CUX1,DDX20,DEFB1,DSG2,EFNA4,EIF4EBP1,ELN,EPHB6,ETS1,ETV6,EXT1,EZH2,FAM129B,FGFR1,FKBP5,FLI1,FOXO1,FSCN1,FYN,GATA1,GPR18,GTF2I,HAND2,HEYL,HIF1A,HLA-E,HLA-G,HMGB1,ICOSLG,ID2,IL10,IL12A,IL6ST,IRF4,KCNN3,KL,KLF6,LAMC2,LCP1,LGMN,MDM2,MDM4,MSN,MYC,MYO7A,NCOA3,NCOA7,NDRG1,NEDD…
Disease Ontology	DOID:1967	leiomyosarcoma	66	5.93632e-05	0.132677	0.00201025	4.83159	2.06971	10	0.00262987	0.0127065	234	0.0335716	1	0.320652	2.72095	1.83759	5	28	0.00422297	0.178571	BCL2,CCND1,FSCN1,MDM2,MYC
Disease Ontology	DOID:13315	relapsing pancreatitis	67	5.94464e-05	0.132863	0.00198302	3.78701	3.43279	13	0.00436186	0.0165184	132	0.00415184	1	0.0702982	2.79869	3.21579	9	49	0.00760135	0.183673	CD44,CHGA,CTSB,IL10,PRSS1,TNFRSF10B,TNFRSF10C,TNFRSF10D,TNFSF10
Disease Ontology	DOID:2355	anemia	68	6.14896e-05	0.137429	0.00202102	2.1272	15.5134	33	0.019712	0.0419314	120	0.00272983	1	0.0508431	1.77331	15.2258	27	232	0.022804	0.116379	ANK1,ASXL1,BCL11A,CEBPD,CLU,DYRK3,FANCC,FANCE,GATA1,GLRX5,H6PD,HLA-E,IL10,IL12A,IL4R,MSN,PGAM1,RPS24,SBDS,SLX4,TINF2,TLR8,TNFRSF1B,TNFSF10,TNNT2,VDR,VEGFA
Disease Ontology	DOID:1205	allergy	69	6.37659e-05	0.142517	0.00206546	2.12304	15.5437	33	0.0197506	0.0419314	26	2.20203e-05	0.0492153	0.0018929	2.30147	12.6006	29	192	0.0244932	0.151042	ATG16L1,BCL2,CD44,CD63,CIITA,COTL1,CYSLTR2,DEFB1,FGFR1,HIF1A,HLA-G,IFNAR2,IFNGR1,IFNGR2,IL10,IL12A,IL4R,IRF1,LY86,MYO9B,NR3C1,SOCS3,STAT3,TAGAP,TGM2,TLR2,TPT1,VDR,XPNPEP2
Disease Ontology	DOID:3342	bone inflammation disease	70	6.48287e-05	0.144892	0.00206989	1.54836	53.605	83	0.0681131	0.105464	39	0.000117651	0.262951	0.00674234	1.57392	43.8397	69	668	0.058277	0.103293	ADAMTS12,ATIC,B4GALT1,BCL2,CCR7,CD40,CD44,CD63,CHGA,CIITA,CLU,COTL1,CSF1R,CTSB,CXCL13,EFEMP2,ENTPD1,FKBP5,HIF1A,HLA-E,HLA-G,HMGB1,HSD11B2,ID2,IFNGR1,IKBKB,IL10,IL21R,IL4R,IRF5,KL,LTB4R,MDM2,MYC,MYO9B,NEDD9,NR3C1,PRDM1,PRKCH,PRKDC,PTGIS,PTK2,RAP1A,REL,RHOB,SERPINH1,SLC22A5,SLC2A9,SOCS1,SPARC,STAT3,SULF2,TAB2,TAGAP,TLR2,TLR8,TNFAIP3,TNFRSF10B,TNFRSF10D,TNFRSF1B,TNFSF10,TNFSF11,TNFSF15,TPT1,TRAF1,UN…
Disease Ontology	DOID:8469	influenza	71	6.74538e-05	0.150759	0.00212337	2.93858	6.1254	18	0.00778322	0.0228717	227	0.029892	1	0.294311	1.78455	7.28474	13	111	0.0109797	0.117117	ADAR,HMGB1,IKBKB,IL10,MX1,PIK3R1,SOCS1,SOCS3,TMPRSS13,TMPRSS4,TNFSF10,TRAF1,TXN
Disease Ontology	DOID:3165	skin neoplasm	72	8.03644e-05	0.179614	0.00249464	1.38619	94.504	131	0.120081	0.166455	30	2.27629e-05	0.0508751	0.00169584	1.50567	66.4158	100	1012	0.0844595	0.0988142	ABCC4,ARF6,ARHGEF17,ARL11,ARRB1,BAG3,BCL2,CADM1,CCND1,CCR7,CD40,CD44,CD82,CDK16,CIITA,CLU,CTCFL,CTSB,CUX1,DDX20,DEFB1,DSG2,EIF4EBP1,ELN,EPHB6,ETS1,EZH2,FAM129B,FGFR1,FKBP5,FLI1,FOXO1,FYN,GATA1,GPR18,GTF2I,HAND2,HEYL,HIF1A,HLA-E,HLA-G,HMGB1,ICOSLG,ID2,IL10,IL12A,IL6ST,IRF4,KCNN3,KL,KLF6,LAMC2,LCP1,LGMN,MDM2,MDM4,MSN,MYC,MYO7A,NCOA3,NCOA7,NEDD9,NR4A1,OAZ2,P2RY6,PGC,PHOX2A,PIK3R1,PMAIP1,PREP,PROK1,P…
Disease Ontology	DOID:848	arthritis	73	8.63777e-05	0.193054	0.00264458	1.55459	50.8174	79	0.064571	0.100381	49	0.000227003	0.507353	0.0103541	1.56219	41.6083	65	634	0.0548987	0.102524	ADAMTS12,ATIC,B4GALT1,BCL2,CCR7,CD40,CD44,CD63,CHGA,CIITA,CLU,COTL1,CSF1R,CTSB,CXCL13,EFEMP2,ENTPD1,FKBP5,HIF1A,HLA-G,HMGB1,HSD11B2,ID2,IFNGR1,IKBKB,IL10,IL21R,IL4R,IRF5,KL,LTB4R,MDM2,MYC,MYO9B,NEDD9,NR3C1,PRDM1,PRKCH,PRKDC,PTK2,RAP1A,REL,RHOB,SERPINH1,SLC22A5,SLC2A9,SOCS1,SULF2,TAB2,TAGAP,TLR2,TLR8,TNFAIP3,TNFRSF10B,TNFRSF10D,TNFRSF1B,TNFSF10,TNFSF11,TNFSF15,TPT1,TRAF1,UNC5B,VDR,VEGFA,WISP3
Disease Ontology	DOID:14115	staphylococcal toxic shock syndrome	74	8.69266e-05	0.194281	0.00262542	17.8697	0.223843	4	0.000284426	0.00508259	173	0.012347	1	0.159512	10.1582	0.196885	2	3	0.00168919	0.666667	HMGB1,IL10
Disease Ontology	DOID:1498	cholera	75	8.78619e-05	0.196371	0.00261828	11.5416	0.433215	5	0.000550464	0.00635324	40	0.000121711	0.272024	0.00680059	8.46518	0.590655	5	9	0.00422297	0.555556	ARF6,BPIFB1,DERL1,FLOT1,VCP
Disease Ontology	DOID:3094	neuroepithelial neoplasm	76	8.91248e-05	0.199194	0.00262097	1.31055	132.768	174	0.168702	0.221093	18	1.28814e-05	0.0287899	0.00159944	1.42652	94.636	135	1442	0.11402	0.09362	ABCC4,ARF6,ARHGEF17,ARL11,ARRB1,B4GALT5,BAG3,BCL2,BMF,CADM1,CAMK2B,CCND1,CCR7,CD40,CD44,CD63,CD82,CDK16,CERS6,CIITA,CLU,CTCFL,CTSB,CUX1,DDX20,DEFB1,DSG2,DUSP4,EIF4EBP1,ELN,EPHB6,ETS1,EZH2,FAM129B,FGFR1,FKBP5,FLI1,FOXO1,FSCN1,FYN,GATA1,GATA4,GNA12,GPR18,GTF2I,HAND2,HEYL,HIF1A,HLA-E,HLA-G,HMGB1,ICOSLG,ID2,IKBKB,IL10,IL12A,IL4R,IL6ST,IRF4,ITSN1,KCNMA1,KCNN3,KCTD21,KL,KLF6,LAMA3,LAMC2,LANCL2,LCP1,LGM…
Disease Ontology	DOID:3056	Paramyxoviridae infectious disease	77	8.93052e-05	0.199597	0.00259217	3.88465	3.08908	12	0.00392514	0.0152478	60	0.000321572	0.718714	0.0119786	3.15255	3.80644	12	58	0.0101351	0.206897	ADAR,IL12A,IRF1,IRF5,MX1,SLAMF1,STAT3,TLR2,TNFRSF10B,TNFRSF10D,TNFSF10,TRIP6
Disease Ontology	DOID:1115	sarcoma	78	9.47632e-05	0.211796	0.00271533	1.33358	117.728	157	0.149591	0.199492	72	0.000545929	1	0.0169466	1.34447	87.0231	117	1326	0.0988176	0.0882353	ABCC4,APOD,ARF6,ARHGEF17,ARL11,ARRB1,BAG3,BCL2,CADM1,CCND1,CCR7,CD40,CD44,CD82,CDK16,CIITA,CLU,CLUAP1,COL11A2,CREB3L1,CREB3L2,CTCFL,CTSB,CUX1,DDX20,DEFB1,DSG2,EFNA4,EIF4EBP1,ELN,EPHB6,ETS1,ETV6,EXT1,EZH2,FAM129B,FGFR1,FKBP5,FLI1,FOXO1,FSCN1,FYN,GATA1,GPR18,GTF2I,HAND2,HEYL,HIF1A,HLA-E,HLA-G,HMGB1,ICOSLG,ID2,IL10,IL12A,IL6ST,IRF4,KCMF1,KCNN3,KL,KLF6,LAMC2,LCP1,LGMN,MDM2,MDM4,MSN,MYC,MYO7A,NCOA3,NC…
Disease Ontology	DOID:5688	Werner syndrome	79	9.97948e-05	0.223041	0.00282331	8.38661	0.715426	6	0.000909055	0.00762389	250	0.0396897	1	0.354826	3.80933	0.787539	3	12	0.00253378	0.25	MYC,POLB,SLC20A1
Disease Ontology	DOID:3195	neural neoplasm	80	0.000104092	0.232645	0.00290806	1.30665	133.165	174	0.169206	0.221093	21	1.63582e-05	0.0365606	0.00174098	1.41963	95.0954	135	1449	0.11402	0.0931677	ABCC4,ARF6,ARHGEF17,ARL11,ARRB1,B4GALT5,BAG3,BCL2,BMF,CADM1,CAMK2B,CCND1,CCR7,CD40,CD44,CD63,CD82,CDK16,CERS6,CIITA,CLU,CTCFL,CTSB,CUX1,DDX20,DEFB1,DSG2,DUSP4,EIF4EBP1,ELN,EPHB6,ETS1,EZH2,FAM129B,FGFR1,FKBP5,FLI1,FOXO1,FSCN1,FYN,GATA1,GATA4,GNA12,GPR18,GTF2I,HAND2,HEYL,HIF1A,HLA-E,HLA-G,HMGB1,ICOSLG,ID2,IKBKB,IL10,IL12A,IL4R,IL6ST,IRF4,ITSN1,KCNMA1,KCNN3,KCTD21,KL,KLF6,LAMA3,LAMC2,LANCL2,LCP1,LGM…
Disease Ontology	DOID:98	staphylococcal infectious disease	81	0.000105753	0.236358	0.002918	11.0895	0.450878	5	0.000572908	0.00635324	139	0.00485179	1	0.0780126	7.61867	0.39377	3	6	0.00253378	0.5	HMGB1,IL10,TLR2
Disease Ontology	DOID:8567	Hodgkin's lymphoma	82	0.000111173	0.248472	0.00303015	3.04861	5.24829	16	0.00666873	0.0203304	42	0.000130658	0.29202	0.00695286	3.09163	4.52835	14	69	0.0118243	0.202899	CCR7,CLU,HLA-G,ID2,IL10,IRF4,MDM2,PAX5,POU2AF1,RASSF1,REL,SLAMF1,TNFAIP3,VEGFA
Disease Ontology	DOID:5295	intestinal disease	83	0.000114325	0.255517	0.00307852	1.78432	26.9011	48	0.0341818	0.0609911	98	0.00160445	1	0.0365913	1.61847	25.3325	41	386	0.0346284	0.106218	ARF6,ATG16L1,BPIFB1,CCND1,CCR7,CD40,CHGA,CSF1R,CXCL13,DEFB1,DERL1,DLG5,FLOT1,HLA-G,HSD11B2,IL10,IL10RA,KCNN3,KLF6,MYO9B,NR3C1,PDS5B,RUNX3,SCNN1B,SLC15A1,SLC22A5,SOCS1,SOCS3,STAT3,STAT6,TFF3,TGFBR1,TLR2,TLR8,TNFRSF1B,TNFSF10,TNFSF11,TNFSF15,VCP,VDR,VEGFA
Disease Ontology	DOID:1395	schistosomiasis	84	0.000121766	0.272146	0.00323983	8.08254	0.742341	6	0.000943254	0.00762389	183	0.0140513	1	0.17161	4.06329	0.984424	4	15	0.00337838	0.266667	BCL2,IFNGR1,IL10,STAT6
Disease Ontology	DOID:12120	pulmonary alveolar proteinosis	85	0.000122657	0.274139	0.00322516	10.7395	0.46557	5	0.000591575	0.00635324	513	0.159862	1	0.696475	2.77042	0.721911	2	11	0.00168919	0.181818	ABCG1,IL10
Disease Ontology	DOID:12894	Sjogren's syndrome	86	0.000126335	0.282358	0.00328323	3.15172	4.75931	15	0.0060474	0.0190597	141	0.00504392	1	0.0799515	2.42914	4.52835	11	69	0.00929054	0.15942	CCR7,HMGB1,IL10,IL12A,IRF5,MALT1,STAT3,TLR7,TLR8,TNFRSF1B,TXN
Disease Ontology	DOID:1112	neck cancer	87	0.000129798	0.290099	0.00333447	1.70808	31.6144	54	0.0401707	0.068615	278	0.0543298	1	0.436788	1.33732	24.6762	33	376	0.0278716	0.087766	ANXA3,BCL2,BCL2L14,BMF,CCND1,CCR7,CD44,CD82,CIITA,CREB3L2,CTSB,DAD1,DHRS3,EZH2,FSCN1,HIF1A,IL10,MDM2,MYC,NDRG1,PTK2,PTTG1,RAP1A,RHOB,RUNX3,SMAD7,STAT3,TFF3,TLR7,TNFSF10,TP53INP1,TXN,VEGFA
Disease Ontology	DOID:9261	nasopharynx carcinoma	88	0.000138226	0.308934	0.00351062	1.98655	17.6185	35	0.0223869	0.0444727	137	0.00430497	1	0.0702307	1.80649	12.7319	23	194	0.0194257	0.118557	BCL2,BPIFB1,BRD7,CADM1,CCND1,CD82,DAPK2,ETS1,EZH2,FSCN1,HIF1A,HLA-E,IL10,IL12A,LCP1,MDM2,MYC,NCOA3,PRKDC,RASSF1,SMAD7,STAT3,VEGFA
Disease Ontology	DOID:4725	neck neoplasm	89	0.000141374	0.315971	0.00355024	1.70213	31.7249	54	0.0403112	0.068615	286	0.0610487	1	0.477077	1.32324	24.9387	33	380	0.0278716	0.0868421	ANXA3,BCL2,BCL2L14,BMF,CCND1,CCR7,CD44,CD82,CIITA,CREB3L2,CTSB,DAD1,DHRS3,EZH2,FSCN1,HIF1A,IL10,MDM2,MYC,NDRG1,PTK2,PTTG1,RAP1A,RHOB,RUNX3,SMAD7,STAT3,TFF3,TLR7,TNFSF10,TP53INP1,TXN,VEGFA
Disease Ontology	DOID:8778	Crohn's disease	90	0.000149291	0.333665	0.00370739	2.2976	10.8809	25	0.0138258	0.0317662	115	0.00252373	1	0.0490481	1.91555	11.4849	22	175	0.0185811	0.125714	ATG16L1,CCND1,CCR7,CD40,CSF1R,DEFB1,DLG5,HLA-G,HSD11B2,IL10,MYO9B,RUNX3,SLC22A5,STAT3,STAT6,TFF3,TLR2,TLR8,TNFRSF1B,TNFSF11,TNFSF15,VEGFA
Disease Ontology	DOID:3087	gingivitis	91	0.000154942	0.346295	0.00380544	6.30177	1.1108	7	0.00141143	0.00889454	176	0.0124383	1	0.157952	3.46303	1.44382	5	22	0.00422297	0.227273	IL10,IL12A,SMC3,TLR2,VEGFA
Disease Ontology	DOID:65	connective tissue disease	92	0.0001553	0.347095	0.00377277	1.36306	96.8406	132	0.12305	0.167725	35	7.90611e-05	0.176702	0.00504861	1.43774	74.4225	107	1134	0.0903716	0.0943563	ABCC4,ADAR,APOD,BAG3,BCL2,BCL2L14,BLK,BLVRA,CADM1,CCND1,CCR7,CD22,CD27,CD40,CD44,CD72,CDK16,CIITA,CLU,CLUAP1,CREB3L1,CREB3L2,CTSB,CXCL13,DDX20,EFNA4,ELF1,ETS1,ETV6,EXT1,EZH2,FLI1,FOXO1,FYN,GATA1,GTF2I,HAND2,HEYL,HIF1A,HLA-G,HMGB1,ID2,IFIT3,IFNGR1,IFNGR2,IL10,IL12A,IL21R,IL6ST,IRF5,LTK,LY9,MDM2,MDM4,MX1,MYC,MYO9B,NCOA7,NDRG1,NEDD9,NR3C1,OAZ2,P2RY6,PDHX,PHOX2A,PIK3C2B,PIK3R1,PMAIP1,PREP,PROK1,PTAFR…
Disease Ontology	DOID:284	malignant neoplasm of abdomen	93	0.000159939	0.357464	0.0038437	1.43296	71.8793	103	0.0913333	0.130877	100	0.00160475	1	0.0358661	1.40176	54.9309	77	837	0.0650338	0.0919952	ACO2,ACRBP,ANGPTL2,ANXA3,ARID3B,ARL11,BAG3,BCL2,CABLES1,CBR3,CCBE1,CCND1,CCNG2,CD40,CD44,CD82,CES2,CLU,CTCFL,CTSB,EIF4EBP1,ENSG00000134602,ETS1,ETV6,EZH2,GALT,GPR68,HIF1A,HIPK2,HLA-G,HSD11B2,HTRA3,IL10,IL12A,KL,KLF6,KLK2,LCT,MALT1,MAP3K1,MDM2,MDM4,MYC,NCOA3,NDRG1,PEBP4,PGRMC1,PHF17,PLAT,POU6F1,PRKDC,PRSS8,PSAP,PTAFR,PTK2,RAPGEF3,RGS10,RNASEL,RUNX3,SPARC,SPDEF,SRC,STAT3,TFF1,TGFBR1,TGM2,THEMIS2,TK…
Disease Ontology	DOID:676	juvenile rheumatoid arthritis	94	0.00020267	0.452968	0.0048188	27.3154	0.109828	3	0.000139553	0.00381194	173	0.012347	1	0.159512	10.1582	0.196885	2	3	0.00168919	0.666667	IL10,IRF5
Disease Ontology	DOID:170	endocrine gland cancer	95	0.000221234	0.494458	0.00520482	1.36568	91.5294	125	0.116302	0.158831	62	0.0003431	0.766828	0.0123682	1.42463	64.5782	92	984	0.0777027	0.0934959	ANXA3,ARF6,ARHGEF17,ARL11,ARRB1,BCL2,CADM1,CCND1,CCR7,CD40,CD44,CD82,CIITA,CLU,CREB3L2,CTCFL,CTSB,CUX1,DAD1,DEFB1,DHRS3,DSG2,EIF4EBP1,ELN,EPHB6,ETS1,EZH2,FAM129B,FGFR1,FKBP5,FLI1,FSCN1,GATA1,GPR18,GTF2I,HIF1A,HLA-E,HLA-G,HMGB1,ICOSLG,ID2,IL10,IL12A,IL6ST,IRF4,KCNN3,KL,KLF6,LAMC2,LANCL2,LCP1,LGMN,MDM2,MDM4,MSN,MYC,MYO7A,NCOA3,NEDD9,NR3C1,NR4A1,PGC,PMAIP1,PROK1,PTAFR,PTK2,PTTG1,RALGDS,RAP1A,RAPGEF3…
Disease Ontology	DOID:8584	Burkitt's lymphoma	96	0.000226943	0.507218	0.00528352	3.76246	2.92362	11	0.00371489	0.0139771	166	0.010821	1	0.145693	2.80688	2.49388	7	38	0.00591216	0.18421	CD40,CD44,IFNAR2,IL10,IRF4,MYC,STAT3
Disease Ontology	DOID:18	urinary system disease	97	0.000228226	0.510086	0.00525862	1.19971	230.057	276	0.292321	0.350699	50	0.000259666	0.580353	0.0116071	1.22235	202.07	247	3079	0.208615	0.0802208	ABCC4,ABCG1,ACTB,ADAMTS12,ADAR,AKR1B1,APBB2,APOD,ARF6,ARRB1,ASAP1,ATP6AP2,BCL2,BCOR,BMF,BRF2,CADM1,CAMK2B,CARD11,CBX5,CCM2,CCND1,CCR7,CD27,CD40,CD44,CD48,CD63,CD72,CD82,CDKL5,CEBPD,CETP,CHD7,CHGA,CHRNA2,CIITA,CLU,COL11A2,COL4A2,CREB3L1,CREB3L2,CSF1R,CTSB,CXCL13,CYSLTR2,DAPK2,DDIT4,DDX3X,DERL1,DIAPH1,DLG5,DMTN,DRD5,ECE1,EFEMP2,EIF4EBP1,ELN,ENTPD1,EPHB6,EPHX2,ETS1,ETV6,EXT1,EZH2,FGFR1,FLOT1,FLT3,FO…
Disease Ontology	DOID:9540	vascular skin disease	98	0.00023025	0.514609	0.00525112	2.27569	10.5462	24	0.0134006	0.0304955	122	0.00331701	1	0.0607665	1.94106	10.3036	20	157	0.0168919	0.127388	ALOX5AP,BLK,CD40,CD63,COL11A2,HIF1A,HLA-E,HLA-G,HMGB1,IFNGR1,IL10,IL4R,IRF5,MX1,PRKDC,STAT3,TNFAIP3,TRAF1,VEGFA,XPNPEP2
Disease Ontology	DOID:557	kidney disease	99	0.000250923	0.560813	0.00566478	1.20173	224.676	270	0.285484	0.343075	55	0.000289143	0.646234	0.0117497	1.22344	197.804	242	3014	0.204392	0.080292	ABCC4,ABCG1,ACTB,ADAMTS12,ADAR,AKR1B1,APBB2,APOD,ARF6,ARRB1,ASAP1,ATP6AP2,BCL2,BCOR,BMF,BRF2,CADM1,CAMK2B,CARD11,CBX5,CCM2,CCND1,CCR7,CD27,CD40,CD44,CD48,CD63,CD72,CD82,CDKL5,CEBPD,CETP,CHD7,CHGA,CHRNA2,CIITA,CLU,COL11A2,COL4A2,CREB3L1,CREB3L2,CSF1R,CTSB,CXCL13,CYSLTR2,DDIT4,DDX3X,DERL1,DIAPH1,DLG5,DMTN,DRD5,ECE1,EFEMP2,EIF4EBP1,ELN,ENTPD1,EPHB6,EPHX2,ETS1,ETV6,EXT1,EZH2,FGFR1,FLOT1,FLT3,FOXF1,FO…
Disease Ontology	DOID:193	reproductive system cancer	100	0.000261366	0.584152	0.00584152	1.2493	164.892	206	0.20952	0.261753	32	3.8183e-05	0.085339	0.00266684	1.33661	127.188	170	1938	0.143581	0.0877193	ACO2,ACRBP,ACTB,ADC,ANGPTL2,ANXA3,ANXA6,ARAP1,ARF6,ARID3B,ARL11,ARRB1,BAG3,BCL2,BCL2L14,CABLES1,CADM1,CAMK1D,CBR1,CBR3,CBX5,CCBE1,CCND1,CCNG2,CCR7,CD40,CD44,CD82,CEBPD,CERS6,CES2,CHRNA9,CLU,COL4A2,CSF1R,CTCFL,CTSB,CUEDC2,CUX1,CXCL13,CYP11A1,DERL1,DUSP22,DUSP5,EDN2,EIF4EBP1,ENDOG,ENSG00000134602,ETS1,ETV6,EZH2,FANCC,FFAR1,FGFR1,FLI1,FOXO1,FSCN1,GALT,GATA4,GHRH,GNA12,GPR68,HIF1A,HIPK2,HLA-E,HLA-G,H…
Disease Ontology	DOID:2394	ovarian neoplasm	101	0.000290539	0.649354	0.00642925	1.4614	59.5318	87	0.075644	0.110546	136	0.004276	1	0.070271	1.38712	47.5805	66	725	0.0557432	0.0910345	ACRBP,ANGPTL2,ANXA3,ARID3B,ARL11,BAG3,BCL2,CABLES1,CBR3,CCBE1,CCND1,CCNG2,CD40,CD44,CD82,CES2,CLU,CTCFL,CTSB,EIF4EBP1,ETS1,EZH2,FSCN1,GALT,GPR68,HIF1A,HIPK2,HLA-G,HSD11B2,HTRA3,IL10,KL,KLF6,MAP3K1,MDM2,MDM4,MYC,NCOA3,PEBP4,PGRMC1,PLAT,POU6F1,PRKDC,PROK1,PSAP,PTAFR,PTK2,RGS10,RNASEL,RUNX3,SPARC,SPDEF,SRC,STAT3,TGFBR1,TGM2,THEMIS2,TK1,TMSB10,TNFRSF1B,TNFSF10,TPT1,TXN,UNC45A,VDR,VEGFA
Disease Ontology	DOID:13774	Addison's disease	102	0.000327273	0.731455	0.00717112	8.66622	0.576953	5	0.000733104	0.00635324	545	0.183896	1	0.754144	2.53956	0.787539	2	12	0.00168919	0.166667	CHGA,CIITA
Disease Ontology	DOID:4676	uremia	103	0.000345805	0.772873	0.00750362	5.51085	1.27022	7	0.001614	0.00889454	461	0.130752	1	0.633907	2.03164	1.96885	4	30	0.00337838	0.133333	CHGA,CLU,IL10,IL4R
Disease Ontology	DOID:47	prostate disease	104	0.000360764	0.806307	0.00775295	1.92675	17.1273	33	0.0217628	0.0419314	89	0.00121745	1	0.0305731	1.99124	11.5506	23	176	0.0194257	0.130682	ACO2,BCL2,CD82,ENSG00000134602,ETV6,EZH2,HIF1A,IL10,KLF6,KLK2,LCT,MYC,PRSS8,PTK2,RAPGEF3,RNASEL,SRC,TFF1,TMBIM6,TNFSF10,TPT1,VDR,VEGFA
Disease Ontology	DOID:865	vasculitis	105	0.000392477	0.877186	0.00835415	2.33751	8.9839	21	0.0114154	0.0266836	124	0.00371946	1	0.0670402	2.00198	8.99108	18	137	0.0152027	0.131387	BCL2,BLK,CD40,CXCL13,HIF1A,HLA-E,HLA-G,IFNGR1,IKBKG,IL10,IRF1,IRF5,MX1,TNFAIP3,TNFRSF1B,TNIP1,TRAF1,VEGFA
Disease Ontology	DOID:0070004	myeloma	106	0.000414005	0.925301	0.00872925	1.63548	32.4064	53	0.0411771	0.0673443	93	0.00130931	1	0.0314658	1.64728	24.2825	40	370	0.0337838	0.108108	ASXL1,BCL2,BMP1,CARD11,CCND1,CD40,CD44,CD82,CIITA,DAZAP2,ETV6,FKBP5,FLI1,FYN,GATA1,HLA-G,IFNAR2,IL10,IRF4,IRF8,MAPKAPK2,MYC,NCR3,PAX5,PIK3R1,PMAIP1,PRDM1,PROK1,PTTG1,RASSF1,SLAMF7,SOCS1,SOCS3,SRGN,STAT3,SULF2,TNFRSF1B,TNFSF10,TNFSF11,VEGFA
Disease Ontology	DOID:3996	cancer of urinary tract	107	0.000419235	0.936989	0.00875691	1.7988	21.6811	39	0.027549	0.0495553	33	3.88667e-05	0.0868671	0.00263234	2.16678	14.307	31	218	0.0261824	0.142202	ACO2,BCL2,BCL2L14,BMF,CCND1,CD44,CD82,ENSG00000134602,ETV6,EZH2,HIF1A,HLA-G,IL12A,KLF6,KLK2,LCT,MDM2,MYC,NDRG1,PHF17,PRSS8,PTK2,RAPGEF3,RNASEL,SRC,TFF1,TMBIM6,TNFSF10,TPT1,VDR,VEGFA
Disease Ontology	DOID:0060031	autoimmune disease of gastrointestinal tract	108	0.00042158	0.942232	0.00872437	2.14007	11.6819	25	0.0148435	0.0317662	155	0.00813756	1	0.117338	1.7369	12.6663	22	193	0.0185811	0.11399	ATG16L1,CCND1,CCR7,CD40,CSF1R,DEFB1,DLG5,HLA-G,HSD11B2,IL10,MYO9B,RUNX3,SLC22A5,STAT3,STAT6,TFF3,TLR2,TLR8,TNFRSF1B,TNFSF11,TNFSF15,VEGFA
Disease Ontology	DOID:299	adenocarcinoma	109	0.00043294	0.967621	0.00887726	1.27328	134.299	171	0.170646	0.217281	138	0.0047111	1	0.0762993	1.24445	105.268	131	1604	0.110642	0.0816708	AASDH,ACTB,ARAF,ASCC1,ASH2L,B4GALT1,BCL2,BMF,CADM1,CCND1,CCR7,CD40,CD44,CD63,CD82,CES2,CHGA,CLU,CSF1R,CSRP1,CTSB,CUX1,DAD1,DHRS3,DUSP4,EIF4EBP1,EPHB6,ETS1,ETV6,EZH2,FANCC,FGFR1,FKBP5,FOXO1,FSCN1,GJB1,GPRC5A,GRHL2,HDAC7,HIF1A,HIPK2,HK1,HLA-G,HMGB1,ID2,IFNAR2,IKBKB,IL10,IL10RA,IL12A,IL4R,IL6ST,IRF1,IRF8,JTB,KDM5C,KHDRBS1,KLF6,LAMA3,LAMC2,LAMTOR5,LMNB1,LRIG1,MDM2,MEF2C,MTA2,MTSS1,MYC,NCOA3,NDRG1,NEK…
Disease Ontology	DOID:2985	chronic rejection of renal transplant	110	0.000443418	0.99104	0.00900946	1.20192	210.496	253	0.267466	0.321474	63	0.000380791	0.851067	0.013509	1.22855	183.956	226	2803	0.190878	0.0806279	ABCC4,ABCG1,ACTB,ADAMTS12,ADAR,APBB2,APOD,ARF6,ARRB1,ASAP1,BCL2,BCOR,BMF,BRF2,CADM1,CAMK2B,CARD11,CBX5,CCM2,CCND1,CCR7,CD27,CD40,CD44,CD48,CD63,CD72,CD82,CDKL5,CEBPD,CETP,CHD7,CHGA,CHRNA2,CIITA,CLU,COL11A2,CREB3L1,CREB3L2,CSF1R,CTSB,CXCL13,CYSLTR2,DDIT4,DDX3X,DERL1,DIAPH1,DLG5,DMTN,DRD5,ECE1,EFEMP2,EIF4EBP1,ELN,ENTPD1,EPHB6,EPHX2,ETS1,ETV6,EXT1,EZH2,FGFR1,FLOT1,FLT3,FOXF1,FOXO1,FOXO4,FRS3,FSCN1,F…
Disease Ontology	DOID:2108	transplant-related disease	111	0.000444634	0.993757	0.00895277	1.20187	210.505	253	0.267478	0.321474	64	0.000388637	0.868603	0.0135719	1.22812	184.022	226	2804	0.190878	0.0805991	ABCC4,ABCG1,ACTB,ADAMTS12,ADAR,APBB2,APOD,ARF6,ARRB1,ASAP1,BCL2,BCOR,BMF,BRF2,CADM1,CAMK2B,CARD11,CBX5,CCM2,CCND1,CCR7,CD27,CD40,CD44,CD48,CD63,CD72,CD82,CDKL5,CEBPD,CETP,CHD7,CHGA,CHRNA2,CIITA,CLU,COL11A2,CREB3L1,CREB3L2,CSF1R,CTSB,CXCL13,CYSLTR2,DDIT4,DDX3X,DERL1,DIAPH1,DLG5,DMTN,DRD5,ECE1,EFEMP2,EIF4EBP1,ELN,ENTPD1,EPHB6,EPHX2,ETS1,ETV6,EXT1,EZH2,FGFR1,FLOT1,FLT3,FOXF1,FOXO1,FOXO4,FRS3,FSCN1,F…
Disease Ontology	DOID:4960	bone marrow cancer	112	0.000478923	1	0.00955708	1.61653	33.4049	54	0.0424459	0.068615	98	0.00160445	1	0.0365913	1.61847	25.3325	41	386	0.0346284	0.106218	ASXL1,BCL2,BMP1,CARD11,CCND1,CD40,CD44,CD82,CIITA,DAZAP2,ETV6,FGFR1,FKBP5,FLI1,FYN,GATA1,HLA-G,IFNAR2,IL10,IRF4,IRF8,MAPKAPK2,MYC,NCR3,PAX5,PIK3R1,PMAIP1,PRDM1,PROK1,PTTG1,RASSF1,SLAMF7,SOCS1,SOCS3,SRGN,STAT3,SULF2,TNFRSF1B,TNFSF10,TNFSF11,VEGFA
Disease Ontology	DOID:2043	hepatitis B	113	0.000510946	1	0.0101059	1.98385	14.6181	29	0.0185744	0.0368488	155	0.00813756	1	0.117338	1.7369	12.6663	22	193	0.0185811	0.11399	BCL2,CIITA,DDX3X,EGR3,GNB5,HIF1A,HMGB1,IL10,IL12A,LAMTOR5,MX1,MYC,NR4A1,SOCS1,SOCS3,SRC,TLR2,TLR7,TMSB4X,TNFSF10,VDR,VSIG4
Disease Ontology	DOID:2237	hepatitis	114	0.000519412	1	0.0101832	1.65592	29.5909	49	0.0375996	0.0622617	168	0.0115156	1	0.153199	1.45117	27.5639	40	420	0.0337838	0.0952381	B4GALT1,BCL2,CD27,CIITA,CLU,DDX3X,EGR3,G3BP1,GNB5,HIF1A,HLA-E,HMGB1,IFNAR2,IL10,IL10RA,IL12A,IRF1,LAMTOR5,MDM2,MX1,MYC,NCR3,NR4A1,POLB,POLR3H,RNASEL,SH3KBP1,SOCS1,SOCS3,SRC,SRPK2,STAT3,TLR2,TLR7,TMSB4X,TNFRSF1B,TNFSF10,VDR,VEGFA,VSIG4
Disease Ontology	DOID:2144	malignant neoplasm of ovary	115	0.000539894	1	0.0104927	1.44328	58.2008	84	0.0739527	0.106734	146	0.00640548	1	0.0980566	1.36965	46.7273	64	712	0.054054	0.0898876	ACRBP,ANGPTL2,ANXA3,ARID3B,ARL11,BAG3,BCL2,CABLES1,CBR3,CCBE1,CCND1,CCNG2,CD40,CD44,CD82,CES2,CLU,CTCFL,CTSB,EIF4EBP1,ETS1,EZH2,GALT,GPR68,HIF1A,HIPK2,HLA-G,HSD11B2,HTRA3,IL10,KL,KLF6,MAP3K1,MDM2,MDM4,MYC,NCOA3,PEBP4,PGRMC1,PLAT,POU6F1,PRKDC,PSAP,PTAFR,PTK2,RGS10,RNASEL,RUNX3,SPARC,SPDEF,SRC,STAT3,TGFBR1,TGM2,THEMIS2,TK1,TMSB10,TNFRSF1B,TNFSF10,TPT1,TXN,UNC45A,VDR,VEGFA
Disease Ontology	DOID:120	female genital cancer	116	0.000562654	1	0.0108408	1.41387	65.0696	92	0.0826805	0.1169	172	0.012307	1	0.159919	1.3149	51.7151	68	788	0.0574324	0.0862944	ACRBP,ANGPTL2,ANXA3,ARID3B,ARL11,BAG3,BCL2,CABLES1,CBR3,CCBE1,CCND1,CCNG2,CD40,CD44,CD82,CES2,CLU,CTCFL,CTSB,EIF4EBP1,ETS1,EZH2,FOXO1,FSCN1,GALT,GPR68,HIF1A,HIPK2,HLA-G,HSD11B2,HTRA3,IL10,KL,KLF6,MAP3K1,MDM2,MDM4,MYC,NCOA3,PEBP4,PGRMC1,PLAT,POU6F1,PRKDC,PROK1,PSAP,PTAFR,PTK2,PTTG1,RGS10,RNASEL,RUNX3,SPARC,SPDEF,SRC,STAT3,TGFBR1,TGM2,THEMIS2,TK1,TMSB10,TNFRSF1B,TNFSF10,TPT1,TXN,UNC45A,VDR,VEGFA
Disease Ontology	DOID:686	liver and intrahepatic biliary tract carcinoma	117	0.000566839	1	0.0108281	1.38725	72.8061	101	0.0925109	0.128335	84	0.0010565	1	0.0281106	1.4125	56.6372	80	863	0.0675676	0.0926999	ASH2L,B4GALT1,BCL2,BMF,CADM1,CCND1,CCR7,CD40,CD44,CD82,CSRP1,CUX1,EZH2,FANCC,FOXO1,FSCN1,GJB1,GRHL2,HDAC7,HIF1A,HIPK2,HLA-G,HMGB1,ID2,IFNAR2,IKBKB,IL10,IL12A,IRF1,JTB,KLF6,LAMC2,LAMTOR5,LMNB1,MDM2,MEF2C,MTA2,MTSS1,MYC,NCOA3,NDRG1,NEK6,NR4A1,PIK3R1,PIM2,PRKCH,PROK1,PROK2,PRSS1,PTAFR,PTK2,PTK2B,PTTG1,RASSF1,RUNX3,SEPP1,SLC30A1,SMO,SOCS1,SOCS3,SPARC,SRC,STARD13,STAT3,STEAP3,SULF2,TFF1,TFF3,TFR2,TGFB…
Disease Ontology	DOID:5651	anaplastic carcinoma	118	0.000567466	1	0.0107482	7.66837	0.652029	5	0.000828499	0.00635324	153	0.008078	1	0.118002	6.53029	0.459398	3	7	0.00253378	0.428571	MSN,SPARC,TP53INP1
Disease Ontology	DOID:9119	acute myeloid leukemia	119	0.000573139	1	0.0107644	1.61209	32.8766	53	0.0417746	0.0673443	161	0.00941093	1	0.130642	1.49544	24.7419	37	377	0.03125	0.0981432	ABCC4,ARHGAP26,ASXL1,BCL2,CCND1,CD44,CEBPD,CSF1R,EIF4EBP1,ETV6,FGFR1,FLT3,FOXO1,GATA1,HIF1A,HLA-G,ICOSLG,IKBKG,INPP5D,IRF8,KMT2E,MDM2,MKNK1,MYC,NDRG1,NR4A1,NUP214,RUNX3,SBDS,SEPT6,SOCS1,STAT3,TGFBR1,TNFRSF10B,TNFRSF10C,TNFRSF10D,VEGFA
Disease Ontology	DOID:3044	food allergy	120	0.000578493	1	0.0107744	2.53045	6.71817	17	0.00853644	0.021601	113	0.00235207	1	0.0465211	2.34421	5.97217	14	91	0.0118243	0.153846	ATG16L1,BCL2,CD44,CIITA,HIF1A,IFNGR2,IL10,IL12A,IRF1,MYO9B,TAGAP,TGM2,TLR2,VDR
Disease Ontology	DOID:4989	pancreatitis	121	0.000586655	1	0.0108361	2.44949	7.34848	18	0.00933734	0.0228717	249	0.0383547	1	0.344268	1.72248	7.54725	13	115	0.0109797	0.113044	CD44,CHGA,CTSB,DEFB1,HMGB1,IL10,PRSS1,TLR2,TNFRSF10B,TNFRSF10C,TNFRSF10D,TNFSF10,VEGFA
Disease Ontology	DOID:10608	celiac disease	122	0.000593233	1	0.0108678	2.61305	6.12311	16	0.00778032	0.0203304	127	0.00387518	1	0.0681971	2.30332	5.64403	13	86	0.0109797	0.151163	ATG16L1,BCL2,CD44,CIITA,HIF1A,IFNGR2,IL10,IL12A,IRF1,MYO9B,TAGAP,TGM2,VDR
Disease Ontology	DOID:10283	malignant neoplasm of prostate	123	0.000603189	1	0.0109604	1.93688	15.4888	30	0.0196808	0.0381194	86	0.00113309	1	0.029447	2.07782	10.1068	21	154	0.0177365	0.136364	ACO2,BCL2,ENSG00000134602,ETV6,EZH2,HIF1A,KLF6,KLK2,LCT,MYC,PRSS8,PTK2,RAPGEF3,RNASEL,SRC,TFF1,TMBIM6,TNFSF10,TPT1,VDR,VEGFA
Disease Ontology	DOID:3500	gallbladder adenocarcinoma	124	0.000605409	1	0.010912	5.96308	1.00619	6	0.00127852	0.00762389	250	0.0396897	1	0.354826	3.80933	0.787539	3	12	0.00253378	0.25	CD82,LAMC2,MYC
Disease Ontology	DOID:10284	malignant neoplasm of male genital organ or tract	125	0.000610301	1	0.0109122	1.93544	15.5004	30	0.0196955	0.0381194	90	0.00123156	1	0.0305837	2.06441	10.1724	21	155	0.0177365	0.135484	ACO2,BCL2,ENSG00000134602,ETV6,EZH2,HIF1A,KLF6,KLK2,LCT,MYC,PRSS8,PTK2,RAPGEF3,RNASEL,SRC,TFF1,TMBIM6,TNFSF10,TPT1,VDR,VEGFA
Disease Ontology	DOID:331	central nervous system disease	126	0.000628854	1	0.0111547	1.22093	176.915	216	0.224796	0.27446	37	0.000100143	0.22382	0.00604918	1.30048	138.41	180	2109	0.152027	0.0853485	ABCC4,ABCG1,AGTRAP,ALOX5AP,AP3M2,APOD,ARF6,ARFGEF2,ATG5,ATN1,ATXN1,B4GALT1,B4GALT5,BAG3,BCL2,BMF,CACNA1E,CACNA1S,CADM1,CAMK2B,CARD11,CCND1,CCR7,CD40,CD44,CD63,CDK16,CDKL5,CERS6,CETP,CHGA,CHRNA2,CIITA,CLU,CTSB,CXCL13,DDIT4,DDX20,DRD5,DUSP4,ECE1,ELN,ENTPD1,EPHX2,EZH2,FGFR1,FKBP5,FLI1,FLOT1,FOXO1,FSCN1,FYN,GABBR2,GALT,GATA1,GATA4,GBA2,GNA12,GRK5,GTF2I,H6PD,HAND2,HEYL,HIF1A,HK1,HLA-E,HLA-G,HMGB1,HS1B…
Disease Ontology	DOID:4450	renal cell carcinoma	127	0.000629232	1	0.0110735	1.68268	26.7431	45	0.033981	0.0571792	228	0.0300999	1	0.295058	1.43298	20.9354	30	319	0.0253378	0.0940439	BCL2,CCND1,CD44,CLU,CSF1R,CUX1,EZH2,FGFR1,FSCN1,GJB1,HIF1A,HLA-G,IFNAR2,IL10RA,IL4R,KDM5C,KHDRBS1,LRIG1,MDM2,MYC,PREP,PRKCH,PRSS8,RASSF1,STAT3,TK1,VDR,VEGFA,WNT11,ZFP36L1
Disease Ontology	DOID:8472	localized scleroderma	128	0.000637388	1	0.0111294	10.5307	0.379842	4	0.000482645	0.00508259	625	0.237801	1	0.850375	3.80933	0.262513	1	4	0.000844595	0.25	SMAD7
Disease Ontology	DOID:169	neuroendocrine tumor	129	0.000651882	1	0.0112942	1.36867	77.4477	106	0.0984088	0.134689	52	0.000264678	0.591556	0.0113761	1.47935	54.0777	80	824	0.0675676	0.0970874	ARF6,ARHGEF17,ARL11,ARRB1,BCL2,CADM1,CCND1,CCR7,CD40,CD44,CD82,CIITA,CLU,CTCFL,CTSB,CUX1,DEFB1,DSG2,EIF4EBP1,ELN,EPHB6,ETS1,EZH2,FAM129B,FGFR1,FKBP5,FLI1,GATA1,GPR18,GTF2I,HIF1A,HLA-E,HLA-G,HMGB1,ICOSLG,ID2,IL10,IL12A,IL6ST,IRF4,KCNN3,KL,KLF6,LAMC2,LANCL2,LCP1,LGMN,MDM2,MDM4,MSN,MYC,MYO7A,NCOA3,NEDD9,NR3C1,NR4A1,PGC,PMAIP1,PTAFR,PTK2,PTTG1,RALGDS,RAPGEF3,RASSF1,RUNX3,SMAD7,SOCS1,SOCS3,SPARC,SRC,S…
Disease Ontology	DOID:1244	malignant neoplasm of female genital organ	130	0.000673116	1	0.0115724	1.43254	58.6373	84	0.0745073	0.106734	150	0.00789224	1	0.117594	1.35631	47.1867	64	719	0.054054	0.0890125	ACRBP,ANGPTL2,ANXA3,ARID3B,ARL11,BAG3,BCL2,CABLES1,CBR3,CCBE1,CCND1,CCNG2,CD40,CD44,CD82,CES2,CLU,CTCFL,CTSB,EIF4EBP1,ETS1,EZH2,GALT,GPR68,HIF1A,HIPK2,HLA-G,HSD11B2,HTRA3,IL10,KL,KLF6,MAP3K1,MDM2,MDM4,MYC,NCOA3,PEBP4,PGRMC1,PLAT,POU6F1,PRKDC,PSAP,PTAFR,PTK2,RGS10,RNASEL,RUNX3,SPARC,SPDEF,SRC,STAT3,TGFBR1,TGM2,THEMIS2,TK1,TMSB10,TNFRSF1B,TNFSF10,TPT1,TXN,UNC45A,VDR,VEGFA
Disease Ontology	DOID:4451	renal carcinoma	131	0.000679558	1	0.011594	1.6258	30.7541	50	0.0390776	0.0635324	178	0.0124447	1	0.156258	1.48553	23.5606	35	359	0.0295608	0.097493	BCL2,CCND1,CD40,CD44,CLU,CSF1R,CUX1,EZH2,FGFR1,FSCN1,GJB1,HIF1A,HLA-G,IFNAR2,IL10RA,IL12A,IL4R,KDM5C,KHDRBS1,KLF6,LRIG1,MDM2,MYC,NDRG1,PHF17,PREP,PRKCH,PRSS8,RASSF1,STAT3,TK1,VDR,VEGFA,WNT11,ZFP36L1
Disease Ontology	DOID:1036	chronic leukemia	132	0.000699785	1	0.0118486	1.66293	27.6621	46	0.0351488	0.0584498	79	0.000724034	1	0.0204837	1.74007	21.2636	37	324	0.03125	0.114197	BCL11A,BCL2,CCND1,CCR7,CD27,CD40,CD52,CXCL13,EFNA4,EPHB6,HLA-G,IFNGR1,IL21R,IL4R,IRF4,IRF5,IRF8,MDM2,MYC,PDE4B,PHLPP1,PMAIP1,POU2AF1,PREP,RASSF1,REL,RHOH,SMAD7,SOCS3,STAT3,TCL1A,TNFAIP3,TNFSF10,TNFSF11,TRAF1,VEGFA,ZFP36L1
Disease Ontology	DOID:3118	hepatobiliary disease	133	0.000718923	1	0.0120812	1.45227	53.7089	78	0.0682451	0.0991106	169	0.0119825	1	0.158467	1.32587	49.0243	65	747	0.0548987	0.0870147	ABCC4,ANXA3,B4GALT1,BCL2,BLVRA,CCND1,CD27,CD40,CIITA,CLU,DDX3X,EGR3,ENTPD1,FSCN1,G3BP1,GNB5,H6PD,HIF1A,HLA-E,HLA-G,HMGB1,IFNAR2,IL10,IL10RA,IL12A,IRF1,KLF6,LAMC2,LAMTOR5,MDM2,MX1,MYC,NCR3,NEDD4L,NPC1L1,NR4A1,PDHX,PIK3R1,PLAT,POLB,POLR3H,PRSS1,PTK2,RASSF1,RNASEL,RUNX3,SH3KBP1,SOCS1,SOCS3,SRC,SRPK2,STAT3,STEAP3,TFF1,TFF3,TLR2,TLR7,TMSB4X,TNFRSF10B,TNFRSF1B,TNFSF10,TTR,VDR,VEGFA,VSIG4
Disease Ontology	DOID:171	neuroectodermal tumor	134	0.000720261	1	0.0120133	1.30748	103.252	135	0.131197	0.171538	44	0.00017074	0.381604	0.00867283	1.42031	72.5193	103	1105	0.0869932	0.0932127	ABCC4,ARF6,ARHGEF17,ARL11,ARRB1,BAG3,BCL2,CADM1,CCND1,CCR7,CD40,CD44,CD82,CDK16,CIITA,CLU,CTCFL,CTSB,CUX1,DDX20,DEFB1,DSG2,EIF4EBP1,ELN,EPHB6,ETS1,EZH2,FAM129B,FGFR1,FKBP5,FLI1,FOXO1,FYN,GATA1,GPR18,GTF2I,HAND2,HEYL,HIF1A,HLA-E,HLA-G,HMGB1,ICOSLG,ID2,IL10,IL12A,IL6ST,IRF4,KCNN3,KCTD21,KL,KLF6,LAMC2,LANCL2,LCP1,LGMN,MDM2,MDM4,MSN,MYC,MYO7A,NCOA3,NCOA7,NEDD9,NEURL,NR3C1,NR4A1,OAZ2,P2RY6,PGC,PHOX2A,…
Disease Ontology	DOID:514	prostatic neoplasm	135	0.000810163	1	0.0134127	1.8776	16.5104	31	0.0209789	0.0393901	87	0.00118132	1	0.0303478	2.03164	10.8287	22	165	0.0185811	0.133333	ACO2,BCL2,CD82,ENSG00000134602,ETV6,EZH2,HIF1A,KLF6,KLK2,LCT,MYC,PRSS8,PTK2,RAPGEF3,RNASEL,SRC,TFF1,TMBIM6,TNFSF10,TPT1,VDR,VEGFA
Disease Ontology	DOID:1040	chronic lymphocytic leukemia	136	0.000820568	1	0.0134851	1.89893	15.7984	30	0.0200742	0.0381194	70	0.000480085	1	0.0153284	2.08969	11.4849	24	175	0.0202703	0.137143	BCL2,CCND1,CD27,CD40,CXCL13,EFNA4,HLA-G,IFNGR1,IL21R,IL4R,IRF8,MDM2,MYC,PDE4B,PHLPP1,POU2AF1,PREP,RHOH,TCL1A,TNFAIP3,TNFSF10,TNFSF11,VEGFA,ZFP36L1
Disease Ontology	DOID:37	skin disease	137	0.000828303	1	0.0135128	1.5232	40.7038	62	0.0517202	0.0787802	345	0.0728508	1	0.471946	1.23279	40.5583	50	618	0.0422297	0.0809061	ALOX5AP,BCL2,BLK,CCND1,CCR7,CD22,CD27,CD40,CD44,CD63,CHGA,COL11A2,DDIT4,DEFB1,ELN,HIF1A,HLA-E,HLA-G,HMGB1,IFNGR1,IL10,IL12A,IL19,IL4R,IRF1,IRF2,IRF5,LAMA3,LAMC2,LRIG1,MX1,MYO9B,PRKDC,REL,SBDS,SERPINH1,SMAD7,STAT3,TGFBR1,TGM2,TINF2,TLR2,TNFAIP3,TNFRSF1B,TNFSF11,TNIP1,TRAF1,VDR,VEGFA,XPNPEP2
Disease Ontology	DOID:883	parasitic helminthiasis infectious disease	138	0.000838588	1	0.0135815	4.16048	1.92286	8	0.00244327	0.0101652	218	0.0248837	1	0.255115	2.61211	2.29699	6	35	0.00506757	0.171429	BCL2,IFNGR1,IL10,STAT6,TLR2,VEGFA
Disease Ontology	DOID:1281	female reproductive cancer	139	0.000921855	1	0.0148226	1.41709	59.2764	84	0.0753195	0.106734	163	0.00966142	1	0.132474	1.34324	47.6461	64	726	0.054054	0.0881543	ACRBP,ANGPTL2,ANXA3,ARID3B,ARL11,BAG3,BCL2,CABLES1,CBR3,CCBE1,CCND1,CCNG2,CD40,CD44,CD82,CES2,CLU,CTCFL,CTSB,EIF4EBP1,ETS1,EZH2,GALT,GPR68,HIF1A,HIPK2,HLA-G,HSD11B2,HTRA3,IL10,KL,KLF6,MAP3K1,MDM2,MDM4,MYC,NCOA3,PEBP4,PGRMC1,PLAT,POU6F1,PRKDC,PSAP,PTAFR,PTK2,RGS10,RNASEL,RUNX3,SPARC,SPDEF,SRC,STAT3,TGFBR1,TGM2,THEMIS2,TK1,TMSB10,TNFRSF1B,TNFSF10,TPT1,TXN,UNC45A,VDR,VEGFA
Disease Ontology	DOID:3095	germ cell and embryonal cancer	140	0.000967665	1	0.0154481	1.29757	104.041	135	0.132199	0.171538	56	0.000289201	0.646365	0.0115422	1.40004	73.5693	103	1121	0.0869932	0.0918822	ABCC4,ARF6,ARHGEF17,ARL11,ARRB1,BAG3,BCL2,CADM1,CCND1,CCR7,CD40,CD44,CD82,CDK16,CIITA,CLU,CTCFL,CTSB,CUX1,DDX20,DEFB1,DSG2,EIF4EBP1,ELN,EPHB6,ETS1,EZH2,FAM129B,FGFR1,FKBP5,FLI1,FOXO1,FYN,GATA1,GPR18,GTF2I,HAND2,HEYL,HIF1A,HLA-E,HLA-G,HMGB1,ICOSLG,ID2,IL10,IL12A,IL6ST,IRF4,KCNN3,KCTD21,KL,KLF6,LAMC2,LANCL2,LCP1,LGMN,MDM2,MDM4,MSN,MYC,MYO7A,NCOA3,NCOA7,NEDD9,NEURL,NR3C1,NR4A1,OAZ2,P2RY6,PGC,PHOX2A,…
Disease Ontology	DOID:4660	indolent systemic mastocytosis	141	0.000976574	1	0.0154797	9.37897	0.426486	4	0.000541914	0.00508259	552	0.184256	1	0.746036	5.07911	0.196885	1	3	0.000844595	0.333333	MYC
Disease Ontology	DOID:2994	germ cell cancer	142	0.0010125	1	0.0159363	1.29297	105.957	137	0.134634	0.174079	53	0.000271285	0.606322	0.01144	1.39731	75.1444	105	1145	0.0886824	0.0917031	ABCC4,ARF6,ARHGEF17,ARL11,ARRB1,BAG3,BCL2,CADM1,CCND1,CCR7,CD40,CD44,CD82,CDK16,CIITA,CLU,CTCFL,CTSB,CUX1,DDX20,DEFB1,DSG2,EIF4EBP1,ELN,EPHB6,ETS1,EZH2,FAM129B,FGFR1,FKBP5,FLI1,FOXO1,FYN,GATA1,GPR18,GTF2I,HAND2,HEYL,HIF1A,HLA-E,HLA-G,HMGB1,ICOSLG,ID2,IL10,IL12A,IL6ST,IRF4,KCNN3,KCTD21,KL,KLF6,LAMC2,LANCL2,LCP1,LGMN,MDM2,MDM4,MSN,MYC,MYO7A,NCOA3,NCOA7,NEDD9,NEURL,NR3C1,NR4A1,OAZ2,P2RY6,PGC,PHOX2A,…
Disease Ontology	DOID:1579	respiratory system disease	143	0.00105037	1	0.0164167	1.38542	66.4056	92	0.0843781	0.1169	346	0.074606	1	0.48192	1.18776	58.9342	70	898	0.0591216	0.077951	ABCG1,BCL2,BCL2L14,BLVRA,BMF,BRF2,CADM1,CCND1,CD27,CD40,CD44,CD63,CSF1R,CYSLTR2,DEFB1,ELN,ETS1,FLT3,FOXF1,FOXO1,FSCN1,FYN,GRK5,HIF1A,HLA-G,HMGB1,HSD11B2,IFNGR1,IL10,IL10RA,IL12A,IL19,IL4R,IL6ST,IRF1,IRF4,IRF5,LTB4R,LY86,MYC,NDRG1,NEIL1,NR3C1,PLAT,PTAFR,PTK2B,RASSF1,SCNN1B,SOCS1,SPARC,SRC,STAT3,STAT6,TACR2,TGFBR1,TGM2,TLR2,TLR7,TLR8,TMSB10,TMSB4X,TNFRSF10B,TNFRSF1B,TNFSF10,TNNT2,TPT1,TTR,TXN,VDR,V…
Disease Ontology	DOID:7757	childhood leukemia	144	0.00114457	1	0.0177646	6.54399	0.76406	5	0.000970851	0.00635324	991	0.557285	1	1	1.26978	0.787539	1	12	0.000844595	0.0833333	ETV6
Disease Ontology	DOID:2615	papilloma	145	0.00114642	1	0.0176707	3.95919	2.02062	8	0.00256749	0.0101652	198	0.018012	1	0.203318	3.17444	1.57508	5	24	0.00422297	0.208333	BCL2,CD44,FSCN1,IL10,STAT3
Disease Ontology	DOID:10824	malignant hypertension	146	0.00114986	1	0.0176022	14.9765	0.200313	3	0.000254528	0.00381194	625	0.237801	1	0.850375	3.80933	0.262513	1	4	0.000844595	0.25	CHGA
Disease Ontology	DOID:684	hepatocellular carcinoma	147	0.00115518	1	0.0175635	1.36467	71.8121	98	0.0912479	0.124523	101	0.00165952	1	0.036723	1.39661	55.8497	78	851	0.0658784	0.0916569	ASH2L,B4GALT1,BCL2,BMF,CADM1,CCND1,CCR7,CD40,CD44,CD82,CSRP1,CUX1,EZH2,FANCC,FOXO1,FSCN1,GJB1,GRHL2,HDAC7,HIF1A,HIPK2,HLA-G,HMGB1,ID2,IFNAR2,IKBKB,IL10,IL12A,IRF1,JTB,KLF6,LAMC2,LAMTOR5,LMNB1,MDM2,MEF2C,MTA2,MTSS1,MYC,NCOA3,NDRG1,NEK6,NR4A1,PIK3R1,PIM2,PRKCH,PROK1,PROK2,PTAFR,PTK2,PTK2B,PTTG1,RASSF1,RUNX3,SEPP1,SLC30A1,SMO,SOCS1,SOCS3,SPARC,SRC,STARD13,STAT3,STEAP3,SULF2,TFF3,TFR2,TGFBR1,TNFRSF10…
Disease Ontology	DOID:3963	thyroid carcinoma	148	0.00116374	1	0.017574	1.85591	16.1645	30	0.0205394	0.0381194	222	0.0261347	1	0.263113	1.61737	11.7475	19	179	0.0160473	0.106145	CCND1,CCR7,CREB3L2,CTSB,DAD1,DHRS3,EZH2,FSCN1,HIF1A,MDM2,PTK2,PTTG1,RAP1A,RHOB,SMAD7,TFF3,TP53INP1,TXN,VEGFA
Disease Ontology	DOID:5327	retinal detachment	149	0.00121331	1	0.0181997	6.45732	0.774315	5	0.000983881	0.00635324	370	0.0925367	1	0.558972	3.80933	0.525026	2	8	0.00168919	0.25	HMGB1,IL10RA
Disease Ontology	DOID:999	eosinophilia	150	0.00127496	1	0.0189969	5.15238	1.16451	6	0.00147968	0.00762389	664	0.258157	1	0.868948	2.03164	0.984424	2	15	0.00168919	0.133333	CHIC2,ETV6
Disease Ontology	DOID:1289	neurodegenerative disease	151	0.00131617	1	0.0194811	1.35641	72.987	99	0.0927408	0.125794	179	0.0127984	1	0.159801	1.28627	60.6405	78	924	0.0658784	0.0844156	ABCG1,AGTRAP,APOD,ARFGEF2,ATG5,ATN1,ATXN1,CACNA1S,CCR7,CD40,CETP,CHGA,CIITA,CLU,CTSB,CXCL13,DDIT4,DDX20,DRD5,ENTPD1,EPHX2,FGFR1,FLOT1,FYN,GRK5,H6PD,HK1,HLA-G,HMGB1,HSD17B10,IL10,IL12A,IL21R,IL4R,IRF1,IRF5,IRF8,ITSN1,KIF21B,LINGO1,LMNB1,LRRK1,MEF2D,MX1,MYO9B,NEDD9,NR3C1,OLIG1,P2RY2,PLAT,POLB,PREP,PTAFR,RNF19A,SEMA4D,SIGMAR1,SLC2A9,SLC30A1,SMAD7,STAT3,STH,TACR2,TFCP2,TFR2,TGM2,TLR2,TNFRSF1B,TNFSF10…
Disease Ontology	DOID:9743	diabetic neuropathy	152	0.00154636	1	0.0227376	4.25064	1.64681	7	0.00209252	0.00889454	176	0.0124383	1	0.157952	3.46303	1.44382	5	22	0.00422297	0.227273	PLAT,TNFSF11,TXN,UCP3,VEGFA
Disease Ontology	DOID:12449	aplastic anemia	153	0.00158449	1	0.0231459	2.66242	4.88277	13	0.00620428	0.0165184	333	0.0711233	1	0.477359	1.81938	4.3971	8	67	0.00675676	0.119403	GATA1,GLRX5,IL10,IL12A,MSN,RPS24,SBDS,TINF2
Disease Ontology	DOID:8692	myeloid leukemia	154	0.00162322	1	0.0235577	1.48569	41.0584	61	0.0521708	0.0775095	208	0.0214089	1	0.230042	1.36318	33.011	45	503	0.0380068	0.0894632	ABCC4,ARHGAP26,ASXL1,BCL2,CCND1,CCR7,CD44,CEBPD,CSF1R,EIF4EBP1,ETV6,FGFR1,FLT3,FOXO1,GATA1,HIF1A,HLA-G,ICOSLG,IKBKG,INPP5D,IRF8,KMT2E,MDM2,MKNK1,MR1,MYC,NDRG1,NR4A1,NUP214,PHLPP1,PTK2B,RAPGEF1,RASSF1,RUNX3,SBDS,SEPT6,SOCS1,SOCS3,STAT3,TGFBR1,TGM2,TNFRSF10B,TNFRSF10C,TNFRSF10D,VEGFA
Disease Ontology	DOID:863	nervous system disease	155	0.00166768	1	0.0240469	1.17872	209.549	247	0.266263	0.31385	34	7.64072e-05	0.17077	0.00502265	1.27126	169.124	215	2577	0.181588	0.0834304	ABCC4,ABCD1,ABCG1,ABHD12,ACTB,AGTRAP,AKR1B1,ALOX5AP,AP3M2,APOD,ARF6,ARFGEF2,ATG5,ATN1,ATP6AP2,ATXN1,B4GALT1,B4GALT5,BAG3,BCL2,BFSP2,BMF,BMP2K,CACNA1E,CACNA1S,CADM1,CAMK2B,CARD11,CCND1,CCR7,CD40,CD44,CD63,CDH23,CDK16,CDKL5,CERS6,CETP,CHGA,CHRNA2,CIITA,CLU,CTSB,CXCL13,DDIT4,DDX20,DRD5,DUSP4,ECE1,ELN,ENSG00000259159,ENTPD1,EPHX2,ESD,EZH2,FAM53B,FGFR1,FKBP5,FLI1,FLOT1,FOXO1,FSCN1,FYN,GABBR2,GALT,GATA…
Disease Ontology	DOID:1929	supravalvular aortic stenosis	156	0.00170644	1	0.024448	33.5432	0.0596245	2	7.57618e-05	0.0025413	290	0.0656283	1	0.50579	15.2373	0.0656283	1	1	0.000844595	1	ELN
Disease Ontology	DOID:155	glandular and epithelial neoplasm	157	0.00171843	1	0.0244631	1.20334	172.852	208	0.219634	0.264295	112	0.00232768	1	0.0464498	1.23382	132.11	163	2013	0.137669	0.0809737	ABCC4,ARF6,ARHGEF17,ARL11,ARRB1,B4GALT5,BAG3,BCL2,BCL2L14,BMF,BRF2,CADM1,CAMK2B,CCND1,CCR7,CD40,CD44,CD63,CD82,CDK16,CERS6,CHGA,CIITA,CLU,CTCFL,CTSB,CUX1,CXCL13,DAD1,DDIT4,DDX20,DEFB1,DHRS3,DSG2,DUSP4,EIF4EBP1,ELN,ENDOG,EPHB6,ETS1,EZH2,FABP6,FAM129B,FGFR1,FKBP5,FLI1,FOXO1,FSCN1,FYN,G3BP1,GATA1,GATA4,GNA12,GPR18,GRHL2,GTF2I,HAND2,HEYL,HIF1A,HLA-E,HLA-G,HMGB1,HSD11B2,ICOSLG,ID2,IKBKB,IKBKG,IL10,IL1…
Disease Ontology	DOID:16	integumentary system disease	158	0.00185323	1	0.0262151	1.46129	43.7969	64	0.0556504	0.0813215	364	0.0880627	1	0.540715	1.21233	42.0677	51	641	0.0430743	0.0795632	ALOX5AP,BCL2,BLK,CCND1,CCR7,CD22,CD27,CD40,CD44,CD63,CHGA,COL11A2,DDIT4,DEFB1,ELN,HIF1A,HLA-E,HLA-G,HMGB1,IFNGR1,IL10,IL12A,IL19,IL4R,IRF1,IRF2,IRF5,LAMA3,LAMC2,LRIG1,MX1,MYO9B,PRKDC,REL,SBDS,SERPINH1,SLC29A3,SMAD7,STAT3,TGFBR1,TGM2,TINF2,TLR2,TNFAIP3,TNFRSF1B,TNFSF11,TNIP1,TRAF1,VDR,VEGFA,XPNPEP2
Disease Ontology	DOID:341	peripheral vascular disease	159	0.00193699	1	0.0272275	1.8364	15.2472	28	0.0193738	0.0355781	162	0.00946923	1	0.13064	1.66985	14.3726	24	219	0.0202703	0.109589	AKR1B1,ALOX5AP,BLK,CD40,CD63,COL11A2,HIF1A,HLA-E,HLA-G,HMGB1,IFNGR1,IL10,IL4R,IRF5,MX1,PRKDC,SPARC,STAT3,TNFAIP3,TRAF1,VASH1,VDR,VEGFA,XPNPEP2
Disease Ontology	DOID:640	encephalomyelitis	160	0.00202796	1	0.0283281	4.69437	1.27813	6	0.00162405	0.00762389	106	0.00181953	1	0.0383646	4.35352	1.37819	6	21	0.00506757	0.285714	CD44,IKBKB,IRF1,SLAMF6,STK17B,TLR2
Disease Ontology	DOID:3856	male genital cancer	161	0.00203625	1	0.0282672	1.74957	18.2903	32	0.0232405	0.0406607	94	0.00141823	1	0.0337208	1.96887	11.6818	23	178	0.0194257	0.129214	ACO2,BCL2,CD82,ENSG00000134602,ETV6,EZH2,HIF1A,KLF6,KLK2,LCT,MYC,PROK1,PRSS8,PTK2,RAPGEF3,RNASEL,SRC,TFF1,TMBIM6,TNFSF10,TPT1,VDR,VEGFA
Disease Ontology	DOID:409	liver disease	162	0.00205059	1	0.0282905	1.45002	44.8269	65	0.0569592	0.0825921	201	0.0185494	1	0.206258	1.33024	41.3458	55	630	0.0464527	0.0873016	ABCC4,B4GALT1,BCL2,BLVRA,CCND1,CD27,CD40,CIITA,CLU,DDX3X,EGR3,ENTPD1,G3BP1,GNB5,H6PD,HIF1A,HLA-E,HLA-G,HMGB1,IFNAR2,IL10,IL10RA,IL12A,IRF1,KLF6,LAMTOR5,MDM2,MX1,MYC,NCR3,NPC1L1,NR4A1,PDHX,PIK3R1,PLAT,POLB,POLR3H,RASSF1,RNASEL,SH3KBP1,SOCS1,SOCS3,SRC,SRPK2,STAT3,STEAP3,TFF3,TLR2,TLR7,TMSB4X,TNFRSF1B,TNFSF10,VDR,VEGFA,VSIG4
Disease Ontology	DOID:11338	tetanus	163	0.00205618	1	0.0281936	7.63936	0.523604	4	0.000665317	0.00508259	243	0.0376689	1	0.346461	6.09493	0.328141	2	5	0.00168919	0.4	IL10,PRDM1
Disease Ontology	DOID:1074	kidney failure	164	0.00206367	1	0.0281238	2.04052	10.2915	21	0.0130769	0.0266836	359	0.0846204	1	0.526815	1.47458	10.1724	15	155	0.0126689	0.0967742	ATP6AP2,CD40,CHGA,CLU,HIF1A,IL10,IL4R,IL6ST,KL,MYC,SLC2A9,SLC6A19,TNFRSF1B,TNFSF11,VEGFA
Disease Ontology	DOID:0050177	simple genetic disease	165	0.00206541	1	0.027977	1.44957	44.8408	65	0.0569769	0.0825921	128	0.00394561	1	0.0688941	1.44243	38.13	55	581	0.0464527	0.0946644	ABCD1,AMHR2,BCL11A,CD44,CDH23,CHD7,CHGA,DDIT4,DEFB1,DSG2,ELN,ENTPD1,FGFR1,GATA1,GTF2IRD1,HDAC7,HIF1A,HLA-E,IKBKB,IL10,IVD,KCNJ12,LIMK1,LYST,MAP3K1,MDM2,MMS19,MYC,MYO7A,NEIL1,NR3C1,PLAT,POLB,PRKDC,PROK2,PRSS8,RAP1A,SBDS,SCNN1B,SIM2,SLC20A1,SMO,SRC,STAT3,STX6,TGFBR1,TGM2,TLR2,TNFRSF1B,TNFSF11,TNNT2,TXN,VCP,VDR,VEGFA
Disease Ontology	DOID:4383	solid Alveolar Rhabdomyosarcoma	166	0.00222396	1	0.029943	7.47408	0.535183	4	0.000680029	0.00508259	428	0.126953	1	0.662943	7.61867	0.131257	1	2	0.000844595	0.5	FOXO1
Disease Ontology	DOID:1301	RNA virus infectious disease	167	0.00239119	1	0.0320019	1.52888	32.7037	50	0.0415549	0.0635324	149	0.00765795	1	0.114869	1.44519	31.8297	46	485	0.0388513	0.0948454	ADAR,BCL2,CD27,CXCL13,DDX3X,DNAJC14,G3BP1,HIF1A,HLA-E,HLA-G,HMGB1,IFNAR2,IFNGR1,IKBKB,IL10,IL10RA,IL12A,IL2RG,IRF1,IRF5,MDM2,MEF2C,MX1,NCR3,NR3C1,PIK3R1,RNASEL,SH3KBP1,SLAMF1,SOCS1,SOCS3,SRPK2,STAT3,TLR2,TLR7,TLR8,TMPRSS13,TMPRSS4,TNFRSF10B,TNFRSF10D,TNFSF10,TRAF1,TRIP6,TXN,VDR,VEGFA
Disease Ontology	DOID:1356	lymphoma by site	168	0.00246441	1	0.0327855	4.51194	1.3298	6	0.00168971	0.00762389	196	0.0177803	1	0.20275	3.80933	1.05005	4	16	0.00337838	0.25	CARD11,CCND1,CXCL13,MALT1
Disease Ontology	DOID:731	urologic neoplasm	169	0.00249031	1	0.0329339	1.55767	29.5313	46	0.037524	0.0584498	147	0.00701795	1	0.106702	1.55576	21.8542	34	333	0.0287162	0.102102	BCL2,BCL2L14,BMF,CCND1,CD44,CD82,CLU,DAPK2,HIF1A,HLA-G,IL10,IL12A,IRF1,LAMC2,MAPKAPK2,MDM2,MTSS1,MYC,NDRG1,PAX5,PHF17,PIM1,PRKDC,RALB,RASSF1,RHOBTB2,RUNX3,ST3GAL1,STAT3,TGFBR1,TNFSF10,TNFSF15,VDR,VEGFA
Disease Ontology	DOID:5363	myxoid liposarcoma	170	0.00255594	1	0.0336031	27.2842	0.0733025	2	9.31417e-05	0.0025413	428	0.126953	1	0.662943	7.61867	0.131257	1	2	0.000844595	0.5	CREB3L2
Disease Ontology	DOID:10008	malignant neoplasm of thyroid	171	0.00270157	1	0.03531	1.63173	23.2882	38	0.0295911	0.0482846	265	0.0518854	1	0.4376	1.41086	17.7196	25	270	0.0211149	0.0925926	ANXA3,BCL2,CCND1,CCR7,CD82,CREB3L2,CTSB,DAD1,DHRS3,EZH2,FSCN1,HIF1A,IL10,MDM2,PTK2,PTTG1,RAP1A,RHOB,SMAD7,STAT3,TFF3,TNFSF10,TP53INP1,TXN,VEGFA
Disease Ontology	DOID:0050338	primary bacterial infectious disease	172	0.00284341	1	0.0369478	1.76532	16.4276	29	0.0208737	0.0368488	229	0.0304083	1	0.296779	1.48802	16.8008	25	256	0.0211149	0.0976562	ARF6,BCL2,BPIFB1,CCR7,CD27,CXCL13,DEFB1,DERL1,ESD,FLOT1,HMGB1,IFNGR1,IL10,IRF1,PGC,PRDM1,SLAMF1,SLC22A5,SOCS1,SOCS3,TLR2,TNFRSF1B,VCP,VDR,VEGFA
Disease Ontology	DOID:10493	adrenal cortical hypofunction	173	0.00286276	1	0.0369843	5.29004	0.945172	5	0.00120098	0.00635324	596	0.208397	1	0.781488	2.34421	0.853168	2	13	0.00168919	0.153846	CHGA,CIITA
Disease Ontology	DOID:104	bacterial infectious disease	174	0.00293612	1	0.0377139	1.67617	20.2844	34	0.0257743	0.043202	239	0.0359766	1	0.336433	1.41086	21.2636	30	324	0.0253378	0.0925926	ARF6,BCL2,BPIFB1,CCR7,CD27,CXCL13,DEFB1,DERL1,ESD,FLOT1,FLT3,HMGB1,IFNGR1,IL10,IRF1,NEIL1,PGC,PRDM1,PTAFR,PTK2B,SLAMF1,SLC22A5,SOCS1,SOCS3,STAT3,TLR2,TNFRSF1B,VCP,VDR,VEGFA
Disease Ontology	DOID:974	upper respiratory tract disease	175	0.0029766	1	0.0380154	1.8783	12.7775	24	0.0162357	0.0304955	727	0.310999	1	0.956096	1.15544	13.8476	16	211	0.0135135	0.0758294	BCL2,BCL2L14,BMF,CCND1,CD40,CD44,FSCN1,HIF1A,HLA-G,IL12A,MYC,NDRG1,NR3C1,STAT3,TLR2,VEGFA
Disease Ontology	DOID:7400	Nijmegen Breakage syndrome	176	0.00299416	1	0.0380225	6.87578	0.581752	4	0.000739202	0.00508259	854	0.419088	1	1	1.90467	0.525026	1	8	0.000844595	0.125	MYC
Disease Ontology	DOID:4778	proliferative glomerulonephritis	177	0.00306988	1	0.0387637	24.8364	0.0805269	2	0.000102321	0.0025413	428	0.126953	1	0.662943	7.61867	0.131257	1	2	0.000844595	0.5	IL10
Disease Ontology	DOID:0080001	bone disease	178	0.00310292	1	0.0389609	1.33439	68.9451	92	0.087605	0.1169	88	0.00118779	1	0.0301673	1.4209	53.4871	76	815	0.0641892	0.0932515	ADAMTS12,ANXA6,ATIC,B4GALT1,BCL2,BMP2K,CCR7,CD40,CD44,CD63,CHGA,CIITA,CLU,COTL1,CSF1R,CTSB,CXCL13,EFEMP2,ENTPD1,EXT1,FGFR1,FKBP5,HIF1A,HLA-E,HLA-G,HMGB1,HSD11B2,ID2,IFNGR1,IKBKB,IL10,IL21R,IL4R,IRF5,KL,LFNG,LTB4R,MDM2,MYC,MYO9B,NEDD9,NR3C1,PRDM1,PRKCH,PRKDC,PTGIS,PTK2,PTK2B,RAP1A,REL,RHOB,SERPINH1,SLC22A5,SLC2A9,SOCS1,SPARC,STAT3,SULF2,TAB2,TAGAP,TLR2,TLR8,TNFAIP3,TNFRSF10B,TNFRSF10D,TNFRSF1B,TNF…
Disease Ontology	DOID:2226	chronic myeloproliferative disease	179	0.00316178	1	0.0394781	2.86658	3.48847	10	0.00443262	0.0127065	287	0.0620866	1	0.483497	2.30869	2.16573	5	33	0.00422297	0.151515	BMP1,ETV6,FLI1,GATA1,SOCS3
Disease Ontology	DOID:3614	Kallmann syndrome	180	0.00319612	1	0.0396852	4.27729	1.40276	6	0.00178241	0.00762389	134	0.0041933	1	0.0699406	5.54085	0.721911	4	11	0.00337838	0.363636	AKAP2,CHD7,FGFR1,PROK2
Disease Ontology	DOID:50	thyroid gland disease	181	0.00325086	1	0.0401418	1.51943	31.5909	48	0.0401409	0.0609911	242	0.0373714	1	0.345145	1.37419	24.7419	34	377	0.0287162	0.0901857	ANXA3,BCL2,CCND1,CCR7,CD40,CD82,CHGA,CREB3L2,CTSB,DAD1,DHRS3,EZH2,FGFR1,FSCN1,HIF1A,IL10,IL4R,IRF1,MDM2,PTK2,PTTG1,RAP1A,RHOB,SMAD7,STAT3,TAB2,TFF3,TNFRSF1B,TNFSF10,TNNT2,TP53INP1,TXN,VDR,VEGFA
Disease Ontology	DOID:1781	thyroid neoplasm	182	0.00328684	1	0.0403631	1.61222	23.5699	38	0.0299491	0.0482846	280	0.0556736	1	0.444395	1.40049	17.8509	25	272	0.0211149	0.0919118	ANXA3,BCL2,CCND1,CCR7,CD82,CREB3L2,CTSB,DAD1,DHRS3,EZH2,FSCN1,HIF1A,IL10,MDM2,PTK2,PTTG1,RAP1A,RHOB,SMAD7,STAT3,TFF3,TNFSF10,TP53INP1,TXN,VEGFA
Disease Ontology	DOID:9206	Barrett's esophagus	183	0.00332662	1	0.0406284	2.34635	5.96671	14	0.00758159	0.0177891	379	0.0935103	1	0.55144	1.65224	5.44715	9	83	0.00760135	0.108434	ASCC1,CD44,CES2,HIF1A,HMGB1,MYC,RUNX3,STAT3,TFF1
Disease Ontology	DOID:4029	gastritis	184	0.00337207	1	0.0409596	2.67691	4.10921	11	0.00522136	0.0139771	347	0.0762074	1	0.490846	1.79263	4.46272	8	68	0.00675676	0.117647	DEFB1,IL10,IL4R,LTB4R,PRKCH,RUNX3,TLR2,TP53INP1
Disease Ontology	DOID:2939	Herpesviridae infectious disease	185	0.00338901	1	0.0409429	1.76289	15.883	28	0.0201817	0.0355781	360	0.0867528	1	0.53859	1.36269	16.1446	22	246	0.0185811	0.0894309	ACTB,BAG3,BCL2,CCR7,CD44,CIITA,CLU,GPR183,HCFC1,HIF1A,HIPK2,HLA-E,HLA-G,IFNGR1,IL10,LMNB1,MAP3K1,MDM2,MSN,SOCS1,TLR2,VCP
Disease Ontology	DOID:4692	endophthalmitis	186	0.00343336	1	0.0412557	23.448	0.085295	2	0.00010838	0.0025413	290	0.0656283	1	0.50579	15.2373	0.0656283	1	1	0.000844595	1	HMGB1
Disease Ontology	DOID:9552	adrenal gland hypofunction	187	0.00353108	1	0.042203	5.03326	0.993392	5	0.00126225	0.00635324	613	0.233199	1	0.850244	2.17676	0.918796	2	14	0.00168919	0.142857	CHGA,CIITA
Disease Ontology	DOID:13372	alpha 1-antitrypsin deficiency	188	0.0035699	1	0.0424401	22.9821	0.0870243	2	0.000110577	0.0025413	625	0.237801	1	0.850375	3.80933	0.262513	1	4	0.000844595	0.25	IL10
Disease Ontology	DOID:2213	hemorrhagic disease	189	0.00357728	1	0.0423028	1.53534	29.3095	45	0.0372421	0.0571792	224	0.0269631	1	0.269029	1.39579	25.7919	36	393	0.0304054	0.0916031	ABCC4,ASXL1,CARD11,CCND1,CD27,CD40,CD44,CD72,CIITA,CLU,CXCL13,DAZAP2,GATA1,HLA-G,HMGB1,IL10,IL4R,IRF4,IRF8,MAPKAPK2,MYC,NCR3,PAX5,PMAIP1,PRDM1,PTTG1,RASSF1,SLAMF7,SOCS1,SRGN,STAT3,TFF1,TLR2,TNFSF10,TNFSF11,VEGFA
Disease Ontology	DOID:3125	multiple endocrine neoplasia	190	0.00365791	1	0.0430286	6.49697	0.615672	4	0.000782302	0.00508259	545	0.183896	1	0.754144	2.53956	0.787539	2	12	0.00168919	0.166667	AMHR2,CHGA
Disease Ontology	DOID:17	musculoskeletal system disease	191	0.00370489	1	0.0433531	1.18943	168.148	200	0.213657	0.25413	68	0.000440448	0.9844	0.0144765	1.27288	134.341	171	2047	0.144426	0.0835369	ABCC4,ADAMTS12,ADAR,ANXA6,AP3M2,APOD,ARF6,ATIC,ATN1,B4GALT1,BAG3,BCL2,BCL2L14,BLK,BLVRA,BMP2K,CACNA1E,CACNA1S,CADM1,CCND1,CCR7,CD22,CD27,CD40,CD44,CD63,CD72,CDK16,CDKL5,CHGA,CHRNA2,CIITA,CLU,CLUAP1,COTL1,CREB3L1,CREB3L2,CSF1R,CTSB,CXCL13,DDX20,EFEMP2,EFNA4,ELF1,ENTPD1,ETS1,ETV6,EXT1,EZH2,FGFR1,FKBP5,FLI1,FOXO1,FSCN1,FYN,GABBR2,GATA1,GJB1,GTF2I,HAND2,HEYL,HIF1A,HLA-E,HLA-G,HMGB1,HSD11B2,ID2,IFIT3,…
Disease Ontology	DOID:3169	papillary epithelial neoplasm	192	0.00370855	1	0.0431698	1.81862	13.7467	25	0.0174673	0.0317662	213	0.0231099	1	0.242491	1.69304	10.0411	17	153	0.0143581	0.111111	BCL2,CCND1,CCR7,CD44,CD82,DAD1,DHRS3,FSCN1,HIF1A,IL10,MYC,RAP1A,RASSF1,STAT3,TFF3,TXN,VEGFA
Disease Ontology	DOID:3049	Churg-Strauss syndrome	193	0.00376039	1	0.0435465	22.375	0.0893855	2	0.000113577	0.0025413	625	0.237801	1	0.850375	3.80933	0.262513	1	4	0.000844595	0.25	IL10
Disease Ontology	DOID:706	mature B-cell lymphocytic neoplasm	194	0.00378439	1	0.0435985	1.63473	21.4103	35	0.0272049	0.0444727	111	0.00216958	1	0.0436848	1.76049	16.4727	29	251	0.0244932	0.115538	CARD11,CCND1,CD27,CD40,CD44,CIITA,DAZAP2,HLA-G,IL10,IL6ST,IRF4,IRF8,MAPKAPK2,MYC,NCR3,PAX5,PMAIP1,POU2AF1,PRDM1,PTTG1,RASSF1,RHOH,SLAMF7,SOCS1,SRGN,STAT3,TNFSF10,TNFSF11,VEGFA
Disease Ontology	DOID:8524	nodular lymphoma	195	0.00396751	1	0.0454737	2.29893	6.08978	14	0.00773797	0.0177891	73	0.000549819	1	0.0168335	3.16247	3.4783	11	53	0.00929054	0.207547	BCL2,CCND1,CD40,CD44,EZH2,IL10,IL21R,IRF4,SOCS1,TNFSF11,VEGFA
Disease Ontology	DOID:5428	bladder cancer	196	0.00399824	1	0.0455921	1.60411	23.0657	37	0.0293084	0.047014	170	0.012188	1	0.160237	1.56855	17.8509	28	272	0.0236487	0.102941	CCND1,CD44,CD82,CLU,DAPK2,HIF1A,HLA-G,IL10,IRF1,LAMC2,MAPKAPK2,MDM2,MTSS1,MYC,PAX5,PIM1,PRKDC,RALB,RASSF1,RHOBTB2,RUNX3,ST3GAL1,STAT3,TGFBR1,TNFSF10,TNFSF15,VDR,VEGFA
Disease Ontology	DOID:9256	colorectal cancer	197	0.00413219	1	0.0468805	1.3381	63.5227	85	0.080715	0.108005	126	0.00376604	1	0.0668023	1.39482	47.318	66	721	0.0557432	0.0915395	ACO2,ARL11,BCL2,BTG4,CADM1,CCND1,CD44,CD82,CDH22,CES2,CHGA,CHSY1,CIITA,EPHB6,EZH2,FGFR1,GATA4,GCNT3,HIF1A,HLA-E,HLA-G,HMGB1,HSD11B2,IKBKB,IL10,IL4R,KLF6,LCP1,LCT,LGMN,LRIG1,MDM2,MYC,NDRG1,PIK3R1,PMAIP1,POLB,PRSS8,PTK2,PTTG1,RASSF1,RGS16,RUNX3,SEPP1,SMAD7,SMUG1,SOCS1,SRC,STAT3,STAT6,STK17B,SUV39H1,TFF3,TGFBR1,TGM2,TK1,TLR2,TMPRSS4,TMSB4X,TNFRSF1B,TNFSF10,TNN,TXN,VDR,VEGFA,WISP3
Disease Ontology	DOID:2755	Mycobacterium avium complex infectious disease	198	0.00414374	1	0.0467741	21.2827	0.0939733	2	0.000119407	0.0025413	552	0.184256	1	0.746036	5.07911	0.196885	1	3	0.000844595	0.333333	IL10
Disease Ontology	DOID:4195	hyperglycemia	199	0.00420369	1	0.0472123	1.9928	9.53431	19	0.0121148	0.0241423	509	0.157593	1	0.691987	1.38521	8.66293	12	132	0.0101351	0.0909091	DEFB1,ECE1,FOXO1,HIF1A,IL12A,KCNMA1,MYC,PCK2,SMO,TLR2,TNFRSF1B,UCP3
Disease Ontology	DOID:175	neoplasm in vascular tissue	200	0.00428868	1	0.047926	2.93464	3.06682	9	0.00389684	0.0114358	148	0.00708204	1	0.106948	3.38607	1.77196	6	27	0.00506757	0.222222	CCND1,CD44,HIF1A,MYC,STAT3,VEGFA
Disease Ontology	DOID:1485	cystic fibrosis	201	0.00433532	1	0.0482061	2.03123	8.86162	18	0.01126	0.0228717	230	0.0314987	1	0.306085	1.69304	8.85982	15	135	0.0126689	0.111111	DEFB1,ELN,ENTPD1,HDAC7,HIF1A,IL10,NR3C1,PRSS8,SCNN1B,STX6,TGM2,TLR2,TXN,VCP,VDR
Disease Ontology	DOID:2871	endometrial carcinoma	202	0.00437279	1	0.0483821	1.81972	13.1889	24	0.0167584	0.0304955	225	0.0280356	1	0.278487	1.7185	8.72856	15	133	0.0126689	0.112782	BCL2,CCND1,CD44,CLU,EIF4EBP1,FOXO1,HIF1A,KLK4,MDM2,MYC,NDRG1,RASSF1,RUNX3,TNFSF10,VEGFA
Disease Ontology	DOID:0050073	invasive pulmonary aspergillosis	203	0.00444319	1	0.0489189	9.25808	0.324041	3	0.000411742	0.00381194	268	0.0540775	1	0.450982	5.07911	0.39377	2	6	0.00168919	0.333333	IL10,TNFRSF1B
Disease Ontology	DOID:2729	dyskeratosis congenita	204	0.00459465	1	0.0503385	20.1771	0.0991224	2	0.00012595	0.0025413	268	0.0540775	1	0.450982	5.07911	0.39377	2	6	0.00168919	0.333333	SBDS,TINF2
Disease Ontology	DOID:8622	measles	205	0.00463679	1	0.0505524	3.47636	2.0136	7	0.00255858	0.00889454	131	0.00406373	1	0.0693315	3.33317	2.10011	7	32	0.00591216	0.21875	ADAR,IL12A,IRF1,MX1,SLAMF1,TLR2,TRIP6
Disease Ontology	DOID:1341	congenital anemia	206	0.0046895	1	0.0508788	3.94842	1.5196	6	0.00193087	0.00762389	493	0.155263	1	0.703878	1.90467	2.10011	4	32	0.00337838	0.125	ANK1,GATA1,RPS24,SBDS
Disease Ontology	DOID:2320	obstructive lung disease	207	0.00470178	1	0.0507656	1.45678	36.3815	53	0.0462281	0.0673443	232	0.0331562	1	0.319415	1.34351	30.5172	41	465	0.0346284	0.088172	BCL2,CD27,CD40,CD63,CSF1R,CYSLTR2,DEFB1,ELN,ETS1,FOXO1,FYN,GRK5,HIF1A,HLA-G,IL10,IL10RA,IL12A,IL19,IL4R,IRF1,IRF4,LTB4R,LY86,NEIL1,NR3C1,SOCS1,STAT3,STAT6,TACR2,TGFBR1,TGM2,TLR2,TLR7,TLR8,TNFRSF10B,TNFSF10,TNNT2,TPT1,TXN,VDR,VEGFA
Disease Ontology	DOID:10941	intracranial aneurysm	208	0.00470656	1	0.0505728	4.69811	1.06426	5	0.0013523	0.00635324	196	0.0177803	1	0.20275	3.80933	1.05005	4	16	0.00337838	0.25	CTSB,ELN,JDP2,LIMK1
Disease Ontology	DOID:715	T-cell leukemia	209	0.0050347	1	0.05384	2.31817	5.60786	13	0.00712562	0.0165184	143	0.00532776	1	0.0832695	2.53956	3.9377	10	60	0.00844595	0.166667	CADM1,CCND1,CD44,IRF4,SMAD7,SOCS1,TCL1A,TLR7,TNFSF10,VEGFA
Disease Ontology	DOID:76	stomach disease	210	0.00512988	1	0.0545966	2.41013	4.97898	12	0.00632654	0.0152478	356	0.0831147	1	0.521802	1.69304	5.31589	9	81	0.00760135	0.111111	DEFB1,IL10,IL4R,LTB4R,PRKCH,PTRF,RUNX3,TLR2,TP53INP1
Disease Ontology	DOID:1339	Diamond-Blackfan anemia	211	0.00520583	1	0.0551424	5.87314	0.681067	4	0.000865397	0.00508259	467	0.13648	1	0.653173	3.04747	0.656283	2	10	0.00168919	0.2	RPS24,SBDS
Disease Ontology	DOID:403	mouth disease	212	0.00522962	1	0.0551331	1.81872	12.6462	23	0.0160689	0.0292249	180	0.0130649	1	0.162222	1.71206	11.6818	20	178	0.0168919	0.11236	ADAR,CD44,DEFB1,GJB1,HIF1A,IL10,IL12A,INPP5D,KLK4,MSN,PLAT,SMC3,SPARC,STAT3,TGM2,TLR2,TNFSF10,TNFSF11,VDR,VEGFA
Disease Ontology	DOID:0060013	gamma chain deficiency	213	0.00533126	1	0.0559407	187.073	0.0053455	1	6.79225e-06	0.00127065	290	0.0656283	1	0.50579	15.2373	0.0656283	1	1	0.000844595	1	IL2RG
Disease Ontology	DOID:5811	thymic epithelial hypoplasia	213	0.00533126	1	0.0559407	187.073	0.0053455	1	6.79225e-06	0.00127065	290	0.0656283	1	0.50579	15.2373	0.0656283	1	1	0.000844595	1	IL2RG
Disease Ontology	DOID:1247	blood coagulation disease	215	0.00541933	1	0.0563358	1.49926	30.0149	45	0.0381383	0.0571792	241	0.0371773	1	0.344777	1.36115	26.4482	36	403	0.0304054	0.08933	ABCC4,ASXL1,CARD11,CCND1,CD27,CD40,CD44,CD72,CIITA,CLU,CXCL13,DAZAP2,GATA1,HLA-G,HMGB1,IL10,IL4R,IRF4,IRF8,MAPKAPK2,MYC,NCR3,PAX5,PMAIP1,PRDM1,PTTG1,RASSF1,SLAMF7,SOCS1,SRGN,STAT3,TFF1,TLR2,TNFSF10,TNFSF11,VEGFA
Disease Ontology	DOID:13250	diarrhea	216	0.0055787	1	0.0577241	3.04453	2.62766	8	0.00333884	0.0101652	524	0.168115	1	0.717053	1.84695	2.16573	4	33	0.00337838	0.121212	ABCC4,CHGA,IL10,SCNN1B
Disease Ontology	DOID:9778	irritable bowel syndrome	217	0.00586331	1	0.0603894	2.27438	5.71583	13	0.00726281	0.0165184	289	0.0645078	1	0.498875	1.78099	5.05338	9	77	0.00760135	0.116883	CHGA,DLG5,IL10,STAT3,TLR2,TLR8,TNFSF15,VDR,VEGFA
Disease Ontology	DOID:4051	aveolar rhabdomyosarcoma	218	0.00588841	1	0.0603697	4.44941	1.12374	5	0.00142788	0.00635324	467	0.13648	1	0.653173	3.04747	0.656283	2	10	0.00168919	0.2	FOXO1,PAX5
Disease Ontology	DOID:0050309	Measles virus infectious disease	219	0.00613455	1	0.062606	3.29628	2.12361	7	0.00269835	0.00889454	152	0.00802009	1	0.117927	2.96281	2.36262	7	36	0.00591216	0.194444	ADAR,IL12A,IRF1,MX1,SLAMF1,TLR2,TRIP6
Disease Ontology	DOID:2999	granulosa cell tumor	220	0.00613936	1	0.0623704	17.363	0.115188	2	0.000146363	0.0025413	552	0.184256	1	0.746036	5.07911	0.196885	1	3	0.000844595	0.333333	FSCN1
Disease Ontology	DOID:8536	herpes zoster	221	0.00627675	1	0.0634776	17.1643	0.116521	2	0.000148057	0.0025413	688	0.287834	1	0.935041	3.04747	0.328141	1	5	0.000844595	0.2	IL10
Disease Ontology	DOID:2428	epithelioma	222	0.00635436	1	0.0639729	1.34001	56.7158	76	0.0720658	0.0965692	256	0.0450608	1	0.393402	1.25179	46.3336	58	706	0.0489865	0.082153	BCL2,BCL2L14,BMF,BRF2,CADM1,CCND1,CCR7,CD40,CD44,CD82,CLU,CXCL13,DDIT4,DEFB1,EIF4EBP1,ENDOG,EZH2,FGFR1,FSCN1,G3BP1,GRHL2,HIF1A,HLA-G,ID2,IKBKG,IL10,IL19,IL6ST,LAMC2,MDM2,MSN,MYC,NCOA3,NDRG1,NEDD9,PDE4DIP,PIM1,PREP,PTK2,PTTG1,RAPGEF1,RASSF1,RRM2B,RUNX3,SERPINH1,SH3KBP1,SOCS3,SPARC,SRC,STAT3,TGFBR1,TGIF1,TGM2,TNFRSF1B,TP53INP1,TXN,VDR,VEGFA
Disease Ontology	DOID:1342	congenital hypoplastic anemia	223	0.00637954	1	0.0639385	5.5375	0.722348	4	0.00091785	0.00508259	513	0.159862	1	0.696475	2.77042	0.721911	2	11	0.00168919	0.181818	RPS24,SBDS
Disease Ontology	DOID:13810	familial hypercholesterolemia	224	0.00641457	1	0.0640025	4.35719	1.14753	5	0.0014581	0.00635324	580	0.189049	1	0.728489	1.98748	1.50945	3	23	0.00253378	0.130435	ALOX5AP,CETP,IL10
Disease Ontology	DOID:3527	cerebral arterial disease	225	0.00647355	1	0.064304	2.57993	3.87608	10	0.00492513	0.0127065	151	0.00801936	1	0.118697	2.53956	3.54393	9	54	0.00760135	0.166667	CETP,CTSB,ECE1,ELN,JDP2,LIMK1,TNFRSF1B,TTR,VEGFA
Disease Ontology	DOID:4001	epithelial ovarian cancer	226	0.00664273	1	0.0656924	1.57398	22.2367	35	0.028255	0.0444727	325	0.0659995	1	0.453873	1.37521	18.179	25	277	0.0211149	0.0902527	BCL2,CBR3,CCND1,CD44,EIF4EBP1,ETS1,HIF1A,IL10,MDM2,MDM4,MYC,POU6F1,PRKDC,PTK2,RUNX3,SRC,STAT3,TGM2,TK1,TNFRSF1B,TPT1,TXN,UNC45A,VDR,VEGFA
Disease Ontology	DOID:3459	breast carcinoma	227	0.00668921	1	0.0658607	1.4412	35.3873	51	0.0449647	0.0648031	109	0.0020387	1	0.0418027	1.59778	25.6607	41	391	0.0346284	0.104859	ARL11,BCL2,CCND1,CD40,CD44,CLU,CSF1R,EPHB6,ETV6,FOXF1,HIF1A,HMGB1,LAMC2,MYC,NDRG1,PAX5,PIM1,PLAT,PRKDC,PTK2,PTTG1,RAPGEF1,RASSF1,RHOBTB2,SKAP2,SOCS3,SPARC,SRC,SRD5A1,STAT3,TFF1,TFF3,TGFBR1,TGM2,TNFRSF10B,TNFRSF10D,TNFRSF1B,TNFSF10,TNFSF11,TXN,VEGFA
Disease Ontology	DOID:4241	malignant neoplasm of breast	228	0.00674635	1	0.066132	1.2031	132.99	160	0.168983	0.203304	45	0.000202122	0.451743	0.0100387	1.34447	100.411	135	1530	0.11402	0.0882353	ACTB,ADC,ANXA6,ARAP1,ARF6,ARL11,ARRB1,BCL2,BCL2L14,CADM1,CAMK1D,CBR1,CBR3,CBX5,CCND1,CCR7,CD40,CD44,CD82,CEBPD,CERS6,CHRNA9,COL4A2,CSF1R,CTCFL,CTSB,CUEDC2,CUX1,CXCL13,CYP11A1,DERL1,DUSP22,DUSP5,EIF4EBP1,ENDOG,ETS1,ETV6,EZH2,FANCC,FFAR1,FGFR1,FLI1,FOXO1,FSCN1,GATA4,GHRH,GNA12,HIF1A,HLA-E,HLA-G,HSD11B2,IKBKB,IL10,IRF1,KCNMA1,KDM5B,KIAA1967,KL,KLF6,KLK2,KLK4,KMT2D,LAMA3,LIMK1,LRIG1,MAP2K3,MAP3K1,MAP…
Disease Ontology	DOID:2938	Epstein-Barr virus infectious disease	229	0.00683074	1	0.0666669	3.64445	1.64634	6	0.00209192	0.00762389	670	0.259605	1	0.865997	1.69304	1.77196	3	27	0.00253378	0.111111	CD44,GPR183,IL10
Disease Ontology	DOID:3937	malignant neoplasm of thorax	230	0.00691812	1	0.067226	1.20226	133.082	160	0.169101	0.203304	46	0.000213867	0.477994	0.0103912	1.34272	100.543	135	1532	0.11402	0.0881201	ACTB,ADC,ANXA6,ARAP1,ARF6,ARL11,ARRB1,BCL2,BCL2L14,CADM1,CAMK1D,CBR1,CBR3,CBX5,CCND1,CCR7,CD40,CD44,CD82,CEBPD,CERS6,CHRNA9,COL4A2,CSF1R,CTCFL,CTSB,CUEDC2,CUX1,CXCL13,CYP11A1,DERL1,DUSP22,DUSP5,EIF4EBP1,ENDOG,ETS1,ETV6,EZH2,FANCC,FFAR1,FGFR1,FLI1,FOXO1,FSCN1,GATA4,GHRH,GNA12,HIF1A,HLA-E,HLA-G,HSD11B2,IKBKB,IL10,IRF1,KCNMA1,KDM5B,KIAA1967,KL,KLF6,KLK2,KLK4,KMT2D,LAMA3,LIMK1,LRIG1,MAP2K3,MAP3K1,MAP…
Disease Ontology	DOID:8483	retinal artery occlusion	231	0.00713348	1	0.0690187	16.0582	0.124547	2	0.000158255	0.0025413	552	0.184256	1	0.746036	5.07911	0.196885	1	3	0.000844595	0.333333	IL10
Disease Ontology	DOID:1483	gingival disease	232	0.00732967	1	0.0706113	2.90242	2.75632	8	0.00350231	0.0101652	209	0.0217904	1	0.233022	2.68894	2.23136	6	34	0.00506757	0.176471	IL10,IL12A,SMC3,SPARC,TLR2,VEGFA
Disease Ontology	DOID:8886	chorioretinitis	233	0.00743934	1	0.0713602	15.7104	0.127305	2	0.000161759	0.0025413	688	0.287834	1	0.935041	3.04747	0.328141	1	5	0.000844595	0.2	IL10
Disease Ontology	DOID:4045	malignant neoplasm of muscle	234	0.00745715	1	0.0712253	1.92176	9.3664	18	0.0119014	0.0228717	388	0.103512	1	0.596264	1.57086	6.36594	10	97	0.00844595	0.103093	BCL2,CCND1,FGFR1,FOXO1,FSCN1,MDM2,MYC,PAX5,TNFRSF10B,VEGFA
Disease Ontology	DOID:11259	Cytomegalovirus infectious disease	235	0.00747217	1	0.0710651	2.13159	6.56787	14	0.00834545	0.0177891	533	0.177234	1	0.743185	1.37386	8.00665	11	122	0.00929054	0.0901639	ACTB,BCL2,CCR7,CIITA,HIF1A,HLA-E,HLA-G,IL10,MAP3K1,TLR2,VCP
Disease Ontology	DOID:8398	osteoarthritis	236	0.00747887	1	0.0708274	1.64196	17.6618	29	0.0224419	0.0368488	206	0.020247	1	0.219671	1.63842	12.2069	20	186	0.0168919	0.107527	CHGA,CTSB,CXCL13,EFEMP2,HIF1A,HLA-G,HMGB1,IKBKB,IL10,IL4R,KL,RHOB,SULF2,TNFAIP3,TNFRSF1B,TNFSF11,UNC5B,VDR,VEGFA,WISP3
Disease Ontology	DOID:197	glandular cell epithelial neoplasm	237	0.0074926	1	0.070658	1.18813	146.448	174	0.186084	0.221093	233	0.0334685	1	0.321039	1.16342	115.178	134	1755	0.113176	0.0763533	AASDH,ACTB,ARAF,ASCC1,ASH2L,B4GALT1,BCL2,BMF,CADM1,CCND1,CCR7,CD40,CD44,CD63,CD82,CES2,CHGA,CLU,CSF1R,CSRP1,CTSB,CUX1,DAD1,DHRS3,DUSP4,EIF4EBP1,EPHB6,ETS1,ETV6,EZH2,FABP6,FANCC,FGFR1,FKBP5,FOXO1,FSCN1,GJB1,GPRC5A,GRHL2,HDAC7,HIF1A,HIPK2,HK1,HLA-G,HMGB1,HSD11B2,ID2,IFNAR2,IKBKB,IL10,IL10RA,IL12A,IL4R,IL6ST,IRF1,IRF8,JTB,KDM5C,KHDRBS1,KLF6,LAMA3,LAMC2,LAMTOR5,LANCL2,LMNB1,LRIG1,MDM2,MEF2C,MTA2,MTSS…
Disease Ontology	DOID:4310	smooth muscle tumor	238	0.00755455	1	0.0709429	2.01046	7.95838	16	0.0101123	0.0203304	788	0.364108	1	1	1.18348	6.75971	8	103	0.00675676	0.0776699	BCL2,CCND1,FOXO1,FSCN1,MDM2,MYC,PTTG1,VEGFA
Disease Ontology	DOID:9965	toxoplasmosis	239	0.00770603	1	0.0720626	5.24026	0.763321	4	0.000969912	0.00508259	194	0.0175582	1	0.202282	5.07911	0.590655	3	9	0.00253378	0.333333	HLA-G,IL10,IL6ST
Disease Ontology	DOID:12603	acute leukemia	240	0.00778564	1	0.0725038	1.84082	10.8648	20	0.0138053	0.025413	352	0.0782913	1	0.497105	1.57628	7.61288	12	116	0.0101351	0.103448	BCL2,BCL2L10,CARD11,ETV6,EZH2,FLT3,GATA1,IL10,PTAFR,RUNX3,TFR2,VEGFA
Disease Ontology	DOID:5520	head and neck squamous cell carcinoma	241	0.00800711	1	0.0742568	1.72768	13.8915	24	0.0176512	0.0304955	258	0.0454217	1	0.393478	1.56045	10.8943	17	166	0.0143581	0.10241	BCL2,CCND1,CCR7,CD44,DDIT4,HIF1A,IL10,IL6ST,MYC,NEDD9,PREP,RASSF1,SH3KBP1,SOCS3,SRC,STAT3,VEGFA
Disease Ontology	DOID:3533	Morbillivirus infectious disease	242	0.00801635	1	0.0740353	3.13012	2.23633	7	0.00284159	0.00889454	160	0.00934408	1	0.130525	2.88274	2.42825	7	37	0.00591216	0.189189	ADAR,IL12A,IRF1,MX1,SLAMF1,TLR2,TRIP6
Disease Ontology	DOID:3721	plasmacytoma	243	0.00826158	1	0.0759861	1.57359	20.9712	33	0.026647	0.0419314	142	0.00515774	1	0.0811799	1.69304	15.9477	27	243	0.022804	0.111111	CARD11,CCND1,CD40,CD44,CIITA,DAZAP2,HLA-G,IL10,IL6ST,IRF4,IRF8,MAPKAPK2,MYC,NCR3,PAX5,PMAIP1,POU2AF1,PRDM1,PTTG1,RASSF1,SLAMF7,SOCS1,SRGN,STAT3,TNFSF10,TNFSF11,VEGFA
Disease Ontology	DOID:2297	leptospirosis	244	0.00853584	1	0.0781869	14.6209	0.13679	2	0.000173812	0.0025413	625	0.237801	1	0.850375	3.80933	0.262513	1	4	0.000844595	0.25	IL10
Disease Ontology	DOID:1612	mammary cancer	245	0.00860008	1	0.0784538	1.19	139.496	166	0.17725	0.210928	65	0.000414652	0.926746	0.0142576	1.31871	103.89	137	1583	0.11571	0.0865445	ACTB,ADC,ANXA6,ARAP1,ARF6,ARL11,ARRB1,BCL2,BCL2L14,CADM1,CAMK1D,CBR1,CBR3,CBX5,CCND1,CCR7,CD40,CD44,CD82,CEBPD,CERS6,CHRNA9,COL4A2,CSF1R,CTCFL,CTSB,CUEDC2,CUX1,CXCL13,CYP11A1,DERL1,DUSP22,DUSP5,EDN2,EIF4EBP1,ENDOG,ETS1,ETV6,EZH2,FANCC,FFAR1,FGFR1,FLI1,FOXO1,FSCN1,GATA4,GHRH,GNA12,HIF1A,HLA-E,HLA-G,HSD11B2,IKBKB,IL10,IRF1,KCNMA1,KDM5B,KIAA1967,KL,KLF6,KLK2,KLK4,KMT2D,LAMA3,LIMK1,LRIG1,MAP2K3,MAP3K…
Disease Ontology	DOID:1749	squamous cell carcinoma	246	0.0086121	1	0.078244	1.32505	56.6016	75	0.0719207	0.0952986	282	0.0581811	1	0.461116	1.2337	46.2023	57	704	0.0481419	0.0809659	BCL2,BCL2L14,BMF,BRF2,CADM1,CCND1,CCR7,CD40,CD44,CD82,CLU,CXCL13,DDIT4,DEFB1,EIF4EBP1,ENDOG,EZH2,FGFR1,FSCN1,G3BP1,GRHL2,HIF1A,HLA-G,ID2,IKBKG,IL10,IL19,IL6ST,LAMC2,MDM2,MSN,MYC,NCOA3,NDRG1,NEDD9,PDE4DIP,PIM1,PREP,PTK2,PTTG1,RAPGEF1,RASSF1,RRM2B,RUNX3,SERPINH1,SH3KBP1,SOCS3,SPARC,SRC,STAT3,TGIF1,TGM2,TNFRSF1B,TP53INP1,TXN,VDR,VEGFA
Disease Ontology	DOID:365	bladder disease	247	0.00871224	1	0.0788334	1.52363	24.2842	37	0.0308566	0.047014	207	0.020595	1	0.222366	1.50227	18.6384	28	284	0.0236487	0.0985916	CCND1,CD44,CD82,CLU,DAPK2,HIF1A,HLA-G,IL10,IRF1,LAMC2,MAPKAPK2,MDM2,MTSS1,MYC,PAX5,PIM1,PRKDC,RALB,RASSF1,RHOBTB2,RUNX3,ST3GAL1,STAT3,TGFBR1,TNFSF10,TNFSF15,VDR,VEGFA
Disease Ontology	DOID:5093	thoracic cancer	248	0.00883978	1	0.079665	1.19404	133.999	160	0.170266	0.203304	58	0.000306811	0.685722	0.0118228	1.33142	101.396	135	1545	0.11402	0.0873786	ACTB,ADC,ANXA6,ARAP1,ARF6,ARL11,ARRB1,BCL2,BCL2L14,CADM1,CAMK1D,CBR1,CBR3,CBX5,CCND1,CCR7,CD40,CD44,CD82,CEBPD,CERS6,CHRNA9,COL4A2,CSF1R,CTCFL,CTSB,CUEDC2,CUX1,CXCL13,CYP11A1,DERL1,DUSP22,DUSP5,EIF4EBP1,ENDOG,ETS1,ETV6,EZH2,FANCC,FFAR1,FGFR1,FLI1,FOXO1,FSCN1,GATA4,GHRH,GNA12,HIF1A,HLA-E,HLA-G,HSD11B2,IKBKB,IL10,IRF1,KCNMA1,KDM5B,KIAA1967,KL,KLF6,KLK2,KLK4,KMT2D,LAMA3,LIMK1,LRIG1,MAP2K3,MAP3K1,MAP…
Disease Ontology	DOID:1394	urinary schistosomiasis	249	0.00920036	1	0.0825815	108.191	0.00924289	1	1.17445e-05	0.00127065	290	0.0656283	1	0.50579	15.2373	0.0656283	1	1	0.000844595	1	STAT6
Disease Ontology	DOID:201	connective tissue neoplasm	250	0.00946343	1	0.0846031	1.28508	69.2565	89	0.0880007	0.113088	116	0.0026259	1	0.0505939	1.41643	46.5961	66	710	0.0557432	0.0929578	ABCC4,APOD,BAG3,BCL2,CADM1,CCND1,CD44,CDK16,CLU,CLUAP1,CREB3L1,CREB3L2,CTSB,DDX20,EFNA4,ETV6,EXT1,EZH2,FLI1,FOXO1,FYN,GATA1,GTF2I,HAND2,HEYL,HIF1A,HLA-G,HMGB1,ID2,MDM2,MDM4,MYC,NCOA7,NDRG1,NEDD9,OAZ2,P2RY6,PHOX2A,PIK3R1,PMAIP1,PREP,PROK1,PTAFR,PTK2,RAP1GDS1,RAPGEF1,RASSF1,RRP1,SERPINH1,SMO,SRC,STAT3,TACR2,TGFBR1,TGM2,TMSB4X,TNFRSF10B,TNFRSF10D,TNFSF10,TNFSF11,TTR,TXN,URGCP,VCP,VDR,VEGFA
Disease Ontology	DOID:4905	pancreatic carcinoma	251	0.00949545	1	0.0845512	1.56983	20.3843	32	0.0259013	0.0406607	82	0.00102771	1	0.0280114	1.89589	14.2413	27	217	0.022804	0.124424	ABCC4,BCL2,CADM1,CD40,HIF1A,IKBKB,IL10,JDP2,KLF10,LAMC2,MDM2,NDRG1,PIM1,PLAT,PTK2,RALB,RAPGEF3,SKAP2,SMO,SOCS3,SPARC,STAT3,TGM2,TNFRSF10B,TNFRSF10D,TNFSF10,VEGFA
Disease Ontology	DOID:3663	cutaneous mastocytosis	252	0.00973745	1	0.0863619	4.89059	0.817897	4	0.00103926	0.00508259	801	0.378269	1	1	2.17676	0.459398	1	7	0.000844595	0.142857	MYC
Disease Ontology	DOID:9744	diabetes mellitus type 1	253	0.0102887	1	0.0908907	4.81114	0.831403	4	0.00105642	0.00508259	261	0.0491441	1	0.420831	3.51631	0.853168	3	13	0.00253378	0.230769	IL4R,SLC29A3,TLR2
Disease Ontology	DOID:1602	lymphadenitis	254	0.0103885	1	0.0914104	2.39937	4.16776	10	0.00529576	0.0127065	248	0.0379909	1	0.342378	2.06608	3.87207	8	59	0.00675676	0.135593	COL11A2,HLA-E,HLA-G,HMGB1,IL10,SOCS1,SOCS3,VEGFA
Disease Ontology	DOID:10009	malignant neoplasm of endocrine gland	255	0.0106968	1	0.0937543	1.49294	25.4531	38	0.0323419	0.0482846	349	0.0775923	1	0.496902	1.35083	18.5072	25	282	0.0211149	0.0886525	ANXA3,BCL2,CCND1,CCR7,CD82,CREB3L2,CTSB,DAD1,DHRS3,EZH2,FSCN1,HIF1A,IL10,MDM2,PTK2,PTTG1,RAP1A,RHOB,SMAD7,STAT3,TFF3,TNFSF10,TP53INP1,TXN,VEGFA
Disease Ontology	DOID:484	vascular hemostatic disease	256	0.0106982	1	0.0934004	1.5438	21.3758	33	0.0271612	0.0419314	189	0.0154509	1	0.182713	1.55248	17.3915	27	265	0.022804	0.101887	CARD11,CCND1,CD27,CD40,CD44,CIITA,CXCL13,DAZAP2,HLA-G,IL10,IRF4,IRF8,MAPKAPK2,MYC,NCR3,PAX5,PMAIP1,PRDM1,PTTG1,RASSF1,SLAMF7,SOCS1,SRGN,STAT3,TNFSF10,TNFSF11,VEGFA
Disease Ontology	DOID:2345	plasma protein metabolism disease	257	0.0108117	1	0.0940241	4.74052	0.84379	4	0.00107216	0.00508259	261	0.0491441	1	0.420831	3.51631	0.853168	3	13	0.00253378	0.230769	CD52,IL10,SRC
Disease Ontology	DOID:630	genetic disease	258	0.0113097	1	0.0979737	1.32931	51.1543	68	0.0649992	0.0864041	164	0.0102775	1	0.140062	1.36561	41.7396	57	636	0.0481419	0.0896226	ABCD1,AMHR2,BCL11A,CD44,CDH23,CHD7,CHGA,DDIT4,DEFB1,DSG2,ELN,ENSG00000259159,ENTPD1,FGFR1,GATA1,GTF2IRD1,HDAC7,HIF1A,HLA-E,IKBKB,IL10,IVD,KCNJ12,LIMK1,LYST,MAP3K1,MDM2,MMS19,MYC,MYO7A,NEIL1,NR3C1,PLAT,POLB,PRKDC,PROK2,PRSS8,RAP1A,SBDS,SCNN1B,SETBP1,SIM2,SLC20A1,SMO,SRC,STAT3,STX6,TGFBR1,TGM2,TLR2,TNFRSF1B,TNFSF11,TNNT2,TXN,VCP,VDR,VEGFA
Disease Ontology	DOID:8881	rosacea	259	0.0116692	1	0.100697	12.4049	0.161226	2	0.000204862	0.0025413	243	0.0376689	1	0.346461	6.09493	0.328141	2	5	0.00168919	0.4	TLR2,VDR
Disease Ontology	DOID:8533	malignant neoplasm of hypopharynx	260	0.0118178	1	0.101588	6.45658	0.464642	3	0.000590397	0.00381194	403	0.113959	1	0.632006	3.38607	0.590655	2	9	0.00168919	0.222222	BCL2,CD44
Disease Ontology	DOID:1398	parasitic infectious disease	261	0.011894	1	0.101851	1.86599	9.11045	17	0.0115762	0.021601	411	0.11604	1	0.631022	1.42215	9.84424	14	150	0.0118243	0.0933333	BCL2,CTSB,GYPC,HLA-G,IFNGR1,IL10,IL12A,IL6ST,IRF1,NCR3,STAT6,TLR2,TNFRSF1B,VEGFA
Disease Ontology	DOID:936	brain disease	262	0.0119776	1	0.102175	1.17384	147.38	173	0.187268	0.219822	69	0.000445032	0.994646	0.0144152	1.30895	108.484	142	1653	0.119932	0.0859044	ABCC4,ALOX5AP,AP3M2,APOD,ARF6,ARFGEF2,ATN1,ATXN1,B4GALT1,B4GALT5,BAG3,BCL2,BMF,CACNA1E,CADM1,CAMK2B,CCND1,CD40,CD44,CD63,CDK16,CDKL5,CERS6,CETP,CHGA,CHRNA2,CLU,CTSB,DDX20,DUSP4,ECE1,ELN,EPHX2,EZH2,FGFR1,FKBP5,FLI1,FOXO1,FSCN1,FYN,GABBR2,GALT,GATA1,GATA4,GBA2,GNA12,GRK5,GTF2I,HAND2,HEYL,HIF1A,HLA-E,HLA-G,HMGB1,HS1BP3,ICOSLG,ID2,IKBKB,IL10,IL4R,IL6ST,ITSN1,JDP2,KCNMA1,KCNN3,KCTD21,KCTD7,KL,KLF6,LAM…
Disease Ontology	DOID:11252	microcytic anemia	263	0.0119849	1	0.101849	12.2312	0.163516	2	0.000207771	0.0025413	746	0.334585	1	1	2.53956	0.39377	1	6	0.000844595	0.166667	GLRX5
Disease Ontology	DOID:418	systemic scleroderma	264	0.0120279	1	0.101827	1.68676	13.6356	23	0.017326	0.0292249	344	0.072614	1	0.47178	1.48657	10.763	16	164	0.0135135	0.097561	BLK,CCR7,CD22,CD40,FLI1,HMGB1,IL10,IRF5,MX1,PIK3C2B,SMAD7,TGFBR1,TMSB10,TMSB4X,TNFAIP3,VEGFA
Disease Ontology	DOID:100	intestinal infectious disease	265	0.0124298	1	0.104832	3.69293	1.35394	5	0.00172038	0.00635324	157	0.00816562	1	0.116243	3.80933	1.31257	5	20	0.00422297	0.25	ARF6,BPIFB1,DERL1,FLOT1,VCP
Disease Ontology	DOID:2703	synovitis	266	0.0125711	1	0.105625	2.86306	2.44494	7	0.00310665	0.00889454	670	0.259605	1	0.865997	1.69304	1.77196	3	27	0.00253378	0.111111	HMGB1,MYC,VEGFA
Disease Ontology	DOID:3233	primary CNS lymphoma	267	0.0127158	1	0.106441	11.8543	0.168715	2	0.000214378	0.0025413	428	0.126953	1	0.662943	7.61867	0.131257	1	2	0.000844595	0.5	CARD11
Disease Ontology	DOID:12176	goiter	268	0.0130915	1	0.109177	1.93345	7.75813	15	0.00985786	0.0190597	284	0.0595963	1	0.469006	1.69304	6.4972	11	99	0.00929054	0.111111	BCL2,CCND1,CD40,CHGA,FGFR1,IL10,IL4R,IRF1,TAB2,TNFRSF1B,VDR
Disease Ontology	DOID:2929	Newcastle disease	269	0.0137081	1	0.113894	11.3916	0.175568	2	0.000223086	0.0025413	215	0.0236214	1	0.245553	7.61867	0.262513	2	4	0.00168919	0.5	IRF5,TNFSF10
Disease Ontology	DOID:911	malignant neoplasm of brain	270	0.0139474	1	0.115453	1.39748	34.3475	48	0.0436435	0.0609911	119	0.00270746	1	0.0508502	1.5831	25.2669	40	385	0.0337838	0.103896	B4GALT5,BAG3,BCL2,CCND1,CD63,CTSB,EZH2,FGFR1,FYN,GATA4,GNA12,HIF1A,HLA-E,HLA-G,HMGB1,IL4R,ITSN1,KLF6,LAMA3,LNX1,MDM2,MYC,P2RY2,PHLPP1,PIK3R1,PRKCH,PRKDC,PTK2,PTTG1,RASSF1,RHOB,SOCS1,SOCS3,SRC,STAT3,STAT6,TNFRSF10B,TNFSF10,TRIO,VEGFA
Disease Ontology	DOID:9538	multiple myeloma	271	0.0142047	1	0.11715	1.53359	20.214	31	0.0256849	0.0393901	188	0.0149868	1	0.178168	1.58722	15.7508	25	240	0.0211149	0.104167	CARD11,CCND1,CD40,CD44,CIITA,DAZAP2,HLA-G,IL10,IRF4,IRF8,MAPKAPK2,MYC,NCR3,PAX5,PMAIP1,PRDM1,PTTG1,RASSF1,SLAMF7,SOCS1,SRGN,STAT3,TNFSF10,TNFSF11,VEGFA
Disease Ontology	DOID:157	epithelial carcinoma	272	0.0142944	1	0.117455	1.15369	169.89	196	0.21587	0.249047	240	0.0365807	1	0.340658	1.145	136.244	156	2076	0.131757	0.0751445	AASDH,ACTB,ARAF,ASCC1,ASH2L,B4GALT1,BCL2,BCL2L14,BMF,BRF2,CADM1,CBR3,CCND1,CCR7,CD40,CD44,CD63,CD82,CES2,CHGA,CLU,CSF1R,CSRP1,CTSB,CUX1,CXCL13,DAD1,DDIT4,DEFB1,DHRS3,DUSP4,EIF4EBP1,ENDOG,EPHB6,ETS1,ETV6,EZH2,FABP6,FANCC,FGFR1,FKBP5,FOXO1,FSCN1,G3BP1,GJB1,GPRC5A,GRHL2,HDAC7,HIF1A,HIPK2,HK1,HLA-G,HMGB1,HSD11B2,ID2,IFNAR2,IKBKB,IKBKG,IL10,IL10RA,IL12A,IL19,IL4R,IL6ST,IRF1,IRF8,JTB,KDM5C,KHDRBS1,KLF6…
Disease Ontology	DOID:14753	isovaleric acidemia	273	0.0143333	1	0.117344	69.2672	0.0144368	1	1.83441e-05	0.00127065	290	0.0656283	1	0.50579	15.2373	0.0656283	1	1	0.000844595	1	IVD
Disease Ontology	DOID:1729	retinal vascular occlusion	274	0.0153451	1	0.125169	5.8493	0.512882	3	0.000651693	0.00381194	403	0.113959	1	0.632006	3.38607	0.590655	2	9	0.00168919	0.222222	IL10,VEGFA
Disease Ontology	DOID:9779	bowel dysfunction	275	0.0154882	1	0.125877	2.00236	6.49233	13	0.00824946	0.0165184	397	0.110459	1	0.621855	1.5946	5.64403	9	86	0.00760135	0.104651	CHGA,DLG5,IL10,STAT3,TLR2,TLR8,TNFSF15,VDR,VEGFA
Disease Ontology	DOID:4247	coronary restenosis	276	0.0156541	1	0.126764	10.6153	0.188408	2	0.0002394	0.0025413	243	0.0376689	1	0.346461	6.09493	0.328141	2	5	0.00168919	0.4	CETP,TLR2
Disease Ontology	DOID:7998	hyperthyroidism	277	0.0157868	1	0.127377	1.99712	6.50936	13	0.00827111	0.0165184	486	0.149078	1	0.685575	1.49061	6.0378	9	92	0.00760135	0.0978261	BCL2,CD40,CHGA,IL10,IL4R,IRF1,TAB2,TNFRSF1B,VDR
Disease Ontology	DOID:3676	renal malignant neoplasm	278	0.015813	1	0.12713	2.24412	4.45609	10	0.00566212	0.0127065	185	0.0142708	1	0.172406	2.66653	2.62513	7	40	0.00591216	0.175	HIF1A,IL12A,MYC,NDRG1,PHF17,VDR,VEGFA
Disease Ontology	DOID:874	bacterial pneumonia	279	0.0161245	1	0.129169	2.51416	3.18197	8	0.00404317	0.0101652	231	0.0319168	1	0.308806	2.47092	2.42825	6	37	0.00506757	0.162162	FLT3,HMGB1,IL10,NEIL1,PLAT,PTK2B
Disease Ontology	DOID:583	hemolytic anemia	280	0.0164021	1	0.130924	2.71199	2.58113	7	0.00327971	0.00889454	535	0.178948	1	0.747568	1.57628	3.80644	6	58	0.00506757	0.103448	ANK1,CLU,GATA1,H6PD,IL10,IL4R
Disease Ontology	DOID:1091	tooth disease	281	0.0171609	1	0.136493	1.72526	11.0128	19	0.0139934	0.0241423	236	0.0355014	1	0.336211	1.63622	9.77862	16	149	0.0135135	0.107383	CD44,DEFB1,GJB1,IL10,IL12A,INPP5D,KLK4,MSN,PLAT,SMC3,SPARC,TLR2,TNFSF10,TNFSF11,VDR,VEGFA
Disease Ontology	DOID:2113	coccidiosis	282	0.0171713	1	0.136092	4.12077	0.970692	4	0.00123341	0.00508259	216	0.0238773	1	0.247064	4.5712	0.656283	3	10	0.00253378	0.3	HLA-G,IL10,IL6ST
Disease Ontology	DOID:3069	astrocytoma	283	0.0171884	1	0.135746	1.38466	33.9434	47	0.0431302	0.0597205	123	0.00358348	1	0.0651145	1.56796	24.8731	39	379	0.0329392	0.102902	B4GALT5,BAG3,BCL2,CCND1,CD63,CTSB,EZH2,FGFR1,FYN,GATA4,GNA12,HIF1A,HLA-E,HLA-G,HMGB1,IL4R,ITSN1,KLF6,LAMA3,LNX1,MDM2,MYC,P2RY2,PHLPP1,PIK3R1,PRKCH,PRKDC,PTK2,PTTG1,RHOB,SOCS1,SOCS3,SRC,STAT3,STAT6,TNFRSF10B,TNFSF10,TRIO,VEGFA
Disease Ontology	DOID:10540	gastric lymphoma	284	0.0173655	1	0.136662	10.0433	0.199137	2	0.000253033	0.0025413	428	0.126953	1	0.662943	7.61867	0.131257	1	2	0.000844595	0.5	MALT1
Disease Ontology	DOID:12466	secondary hyperparathyroidism	285	0.0174585	1	0.136912	5.56797	0.538797	3	0.000684621	0.00381194	171	0.0122989	1	0.160749	5.714	0.525026	3	8	0.00253378	0.375	FGFR1,KL,VDR
Disease Ontology	DOID:2257	primary Spirochaetales infectious disease	286	0.0175044	1	0.136792	3.38029	1.47916	5	0.00187949	0.00635324	327	0.0686732	1	0.469371	2.53956	1.57508	4	24	0.00337838	0.166667	CCR7,CXCL13,IL10,TLR2
Disease Ontology	DOID:14175	von Hippel-Lindau disease	287	0.0175107	1	0.136364	4.09604	0.976553	4	0.00124085	0.00508259	104	0.0017803	1	0.0382594	6.77215	0.590655	4	9	0.00337838	0.444444	CCND1,CLU,HIF1A,PHF17
Disease Ontology	DOID:4411	hepatitis E	288	0.0175656	1	0.136316	5.55493	0.540061	3	0.000686227	0.00381194	139	0.00485179	1	0.0780126	7.61867	0.39377	3	6	0.00253378	0.5	HIF1A,SH3KBP1,STAT3
Disease Ontology	DOID:326	ischemia	289	0.0176916	1	0.136819	1.37678	34.864	48	0.0442999	0.0609911	622	0.234432	1	0.842373	1.14112	29.7952	34	454	0.0287162	0.0748899	AKR1B1,ALOX5AP,BCL2,CD40,CD44,CETP,CLU,ELN,ENTPD1,EPHX2,HIF1A,HMGB1,IL10,IL6ST,IRF2BP2,KCNMA1,LAMA3,LGMN,LRP8,NPC1L1,P2RY2,PLAT,PTGIS,SLC29A4,SLC2A9,STAT3,TLR2,TNFRSF10B,TNFRSF1B,TNFSF11,TNNT2,TRIB1,TXN,VEGFA
Disease Ontology	DOID:13692	Schistosoma japonica infectious disease	290	0.0180464	1	0.139081	9.83872	0.203278	2	0.000258295	0.0025413	552	0.184256	1	0.746036	5.07911	0.196885	1	3	0.000844595	0.333333	IL10
Disease Ontology	DOID:585	nephrolithiasis	291	0.0185472	1	0.14245	5.44012	0.551458	3	0.00070071	0.00381194	194	0.0175582	1	0.202282	5.07911	0.590655	3	9	0.00253378	0.333333	SLC2A9,TFF1,VDR
Disease Ontology	DOID:2126	primary brain tumor	292	0.0185826	1	0.142233	1.3777	34.1148	47	0.0433479	0.0597205	125	0.00374841	1	0.0670215	1.56383	24.9387	39	380	0.0329392	0.102632	B4GALT5,BAG3,BCL2,CCND1,CD63,CTSB,EZH2,FGFR1,FYN,GATA4,GNA12,HIF1A,HLA-E,HLA-G,HMGB1,IL4R,ITSN1,KLF6,LAMA3,LNX1,MDM2,MYC,P2RY2,PHLPP1,PIK3R1,PRKCH,PRKDC,PTK2,PTTG1,RHOB,SOCS1,SOCS3,SRC,STAT3,STAT6,TNFRSF10B,TNFSF10,TRIO,VEGFA
Disease Ontology	DOID:5737	primary myelofibrosis	293	0.0187218	1	0.142809	2.44403	3.27328	8	0.00415919	0.0101652	361	0.0872672	1	0.540283	2.34421	1.70634	4	26	0.00337838	0.153846	BMP1,ETV6,GATA1,SOCS3
Disease Ontology	DOID:1994	large Intestine carcinoma	294	0.0197247	1	0.149948	1.24885	69.6642	87	0.0885187	0.110546	181	0.013664	1	0.168724	1.30826	51.9776	68	792	0.0574324	0.0858586	ACO2,ARL11,BCL2,BTG4,CADM1,CCND1,CD44,CD82,CDH22,CES2,CHGA,CHSY1,CIITA,EPHB6,EZH2,FGFR1,GATA4,GCNT3,HIF1A,HLA-E,HLA-G,HMGB1,HSD11B2,IKBKB,IL10,IL4R,IRF8,KLF6,LCP1,LCT,LGMN,LRIG1,MDM2,MYC,NDRG1,PIK3R1,PMAIP1,POLB,PRSS8,PTK2,PTTG1,RASSF1,RGS16,RUNX3,SEPP1,SMAD7,SMUG1,SOCS1,SRC,STAT3,STAT6,STK17B,SUV39H1,TFF3,TGFBR1,TGM2,TK1,TLR2,TMPRSS4,TMSB4X,TNFRSF10B,TNFRSF1B,TNFSF10,TNN,TXN,VDR,VEGFA,WISP3
Disease Ontology	DOID:10629	microphthalmia	295	0.0201031	1	0.152307	49.2425	0.0203077	1	2.58039e-05	0.00127065	552	0.184256	1	0.746036	5.07911	0.196885	1	3	0.000844595	0.333333	ENSG00000259159
Disease Ontology	DOID:412	atypical Mycobacterium infectious disease	296	0.0202824	1	0.153146	5.25567	0.570812	3	0.000725301	0.00381194	335	0.0724773	1	0.483542	4.35352	0.459398	2	7	0.00168919	0.285714	IL10,TLR2
Disease Ontology	DOID:0050161	lower respiratory tract disease	297	0.0205235	1	0.154445	1.26258	62.5704	79	0.0795049	0.100381	281	0.057169	1	0.454707	1.21899	52.5026	64	800	0.054054	0.08	ABCG1,BCL2,BLVRA,BRF2,CADM1,CCND1,CD27,CD40,CD44,CD63,CSF1R,CYSLTR2,DEFB1,ELN,ETS1,FLT3,FOXF1,FOXO1,FYN,GRK5,HIF1A,HLA-G,HMGB1,HSD11B2,IFNGR1,IL10,IL10RA,IL12A,IL19,IL4R,IL6ST,IRF1,IRF4,IRF5,LTB4R,LY86,NEIL1,NR3C1,PLAT,PTK2B,RASSF1,SCNN1B,SOCS1,SPARC,SRC,STAT3,STAT6,TACR2,TGFBR1,TGM2,TLR2,TLR7,TLR8,TMSB10,TMSB4X,TNFRSF10B,TNFRSF1B,TNFSF10,TNNT2,TPT1,TTR,TXN,VDR,VEGFA
Disease Ontology	DOID:10588	adrenoleukodystrophy	298	0.020731	1	0.155483	3.23297	1.54657	5	0.00196514	0.00635324	267	0.0523729	1	0.438402	2.77042	1.44382	4	22	0.00337838	0.181818	ABCD1,IL10,PLAT,TNFRSF1B
Disease Ontology	DOID:7012	anaplastic thyroid carcinoma	299	0.021139	1	0.158012	3.21629	1.55459	5	0.00197533	0.00635324	496	0.1559	1	0.702492	2.17676	1.37819	3	21	0.00253378	0.142857	CCND1,EZH2,RHOB
Disease Ontology	DOID:14773	cartilage-hair hypoplasia	300	0.0213268	1	0.158885	46.3882	0.0215572	1	2.73916e-05	0.00127065	290	0.0656283	1	0.50579	15.2373	0.0656283	1	1	0.000844595	1	SBDS
Disease Ontology	DOID:48	male reproductive system disease	301	0.0219136	1	0.162714	1.40389	28.4922	40	0.0362036	0.0508259	191	0.0157217	1	0.183969	1.52373	19.0322	29	290	0.0244932	0.1	ACO2,BCL2,CD82,ENSG00000134602,ENTPD1,ETV6,EZH2,GNA12,HIF1A,IL10,KLF6,KLK2,LCT,MYC,PRM1,PROK1,PRSS8,PTK2,RAPGEF3,RNASEL,SRC,TFF1,TMBIM6,TNFSF10,TPT1,TSSK4,VDAC2,VDR,VEGFA
Disease Ontology	DOID:3952	adrenal cortex disease	302	0.0223626	1	0.165498	2.03323	5.4101	11	0.00687433	0.0139771	398	0.110468	1	0.62034	1.72034	4.06895	7	62	0.00591216	0.112903	CD63,CHGA,CIITA,GNA12,HSD11B2,NR3C1,TNFSF11
Disease Ontology	DOID:0050129	secretory diarrhea	303	0.0224207	1	0.16538	8.75467	0.228449	2	0.000290279	0.0025413	290	0.0656283	1	0.50579	15.2373	0.0656283	1	1	0.000844595	1	ABCC4
Disease Ontology	DOID:11719	oculopharyngeal muscular dystrophy	304	0.0226175	1	0.166283	8.71344	0.229531	2	0.000291653	0.0025413	688	0.287834	1	0.935041	3.04747	0.328141	1	5	0.000844595	0.2	BCL2
Disease Ontology	DOID:178	vascular disease	305	0.0227904	1	0.167005	1.20159	94.8746	114	0.120552	0.144854	219	0.0248869	1	0.253983	1.21696	78.8852	96	1202	0.0810811	0.0798669	ABCD1,ABCG1,AKR1B1,ALOX5AP,ARF6,BCL2,BLK,CCND1,CD40,CD44,CD63,CETP,CHGA,CLU,COL11A2,CTSB,CXCL13,CYP11A1,ECE1,ELN,ENTPD1,EPHX2,HIF1A,HLA-E,HLA-G,HMGB1,HSD11B2,HTRA3,ID2,IFNGR1,IFNGR2,IKBKG,IL10,IL4R,IL6ST,IRF1,IRF2BP2,IRF5,JDP2,KCNMA1,KL,LAMA3,LGMN,LIMK1,LRP8,MX1,NCEH1,NEDD4L,NOSTRIN,NPC1L1,NR3C1,P2RY2,PHF17,PHOX2A,PIK3R1,PIM1,PLA2G15,PLAT,PRKCH,PRKDC,PRSS8,PSMB7,PTGIS,PTK2B,RASSF1,SCNN1B,SDK1,SLC…
Disease Ontology	DOID:0060005	autoimmune disease of endocrine system	306	0.023289	1	0.170101	1.84073	7.60567	14	0.00966413	0.0177891	354	0.0789272	1	0.498311	1.61164	6.82534	11	104	0.00929054	0.105769	BCL2,CD40,IL10,IL4R,IRF1,SLC29A3,TAB2,TLR2,TNFRSF1B,VDR,VEGFA
Disease Ontology	DOID:263	kidney neoplasm	307	0.0233319	1	0.16986	2.0196	5.44663	11	0.00692075	0.0139771	226	0.0288659	1	0.285466	2.17676	3.67518	8	56	0.00675676	0.142857	HIF1A,IL12A,MYC,NDRG1,PHF17,RASSF1,VDR,VEGFA
Disease Ontology	DOID:4007	bladder carcinoma	308	0.0234295	1	0.170016	2.20732	4.07733	9	0.00518085	0.0114358	410	0.115535	1	0.629804	1.79263	3.34704	6	51	0.00506757	0.117647	CCND1,CD82,EZH2,MDM2,MYC,VEGFA
Disease Ontology	DOID:12287	Crimean-Congo hemorrhagic fever	309	0.0240451	1	0.173919	8.42952	0.237261	2	0.000301476	0.0025413	268	0.0540775	1	0.450982	5.07911	0.39377	2	6	0.00168919	0.333333	MX1,TLR8
Disease Ontology	DOID:4138	bile duct disease	310	0.0241293	1	0.173965	1.55863	15.3981	24	0.0195656	0.0304955	257	0.0452282	1	0.393327	1.50121	13.3225	20	203	0.0168919	0.0985222	ABCC4,BLVRA,CCND1,FSCN1,HIF1A,HLA-E,HLA-G,MX1,PRSS1,PTK2,RASSF1,RUNX3,SOCS3,TFF1,TFF3,TLR2,TNFRSF10B,TNFSF10,TTR,VEGFA
Disease Ontology	DOID:9720	vitreous disease	311	0.0243119	1	0.174718	4.89806	0.612488	3	0.000778256	0.00381194	335	0.0724773	1	0.483542	4.35352	0.459398	2	7	0.00168919	0.285714	HMGB1,VEGFA
Disease Ontology	DOID:3908	non-small cell lung carcinoma	312	0.0244929	1	0.175454	1.34328	36.4778	49	0.0463504	0.0622617	326	0.0686691	1	0.470784	1.29758	26.9732	35	411	0.0295608	0.0851582	BCL2,BRF2,CADM1,CCR7,CD63,CD82,DDIT4,DUSP4,ECE1,EIF4EBP1,EPHB6,ETS1,FSCN1,HIF1A,HMGB1,KLF6,MYC,NCOA3,PIGR,PTK2,RAP1GDS1,RASSF1,RHOB,RUNX3,SOCS3,SPARC,SRC,STAT3,TBC1D7,TLR7,TLR8,TNFSF10,VDR,VEGFA,WISP3
Disease Ontology	DOID:1659	supratentorial neoplasm	313	0.0249047	1	0.177834	1.34646	35.6489	48	0.0452972	0.0609911	130	0.00405462	1	0.0697083	1.54694	25.8575	40	394	0.0337838	0.101523	B4GALT5,BAG3,BCL2,CCND1,CD63,CTSB,EZH2,FGFR1,FYN,GATA4,GNA12,HIF1A,HLA-E,HLA-G,HMGB1,IL4R,ITSN1,KLF6,LAMA3,LNX1,MDM2,MYC,P2RY2,PHLPP1,PIK3R1,PRKCH,PRKDC,PTK2,PTTG1,RASSF1,RHOB,SOCS1,SOCS3,SRC,STAT3,STAT6,TNFRSF10B,TNFSF10,TRIO,VEGFA
Disease Ontology	DOID:1563	dermatomycosis	314	0.0250273	1	0.17814	4.84277	0.61948	3	0.000787142	0.00381194	513	0.159862	1	0.696475	2.77042	0.721911	2	11	0.00168919	0.181818	IL10,TLR2
Disease Ontology	DOID:3388	periodontal disease	315	0.0253218	1	0.179664	1.70727	9.95742	17	0.0126524	0.021601	259	0.048608	1	0.419455	1.62842	8.59731	14	131	0.0118243	0.10687	CD44,DEFB1,IL10,IL12A,INPP5D,MSN,PLAT,SMC3,SPARC,TLR2,TNFSF10,TNFSF11,VDR,VEGFA
Disease Ontology	DOID:8502	bullous skin disease	316	0.0256578	1	0.181472	2.29927	3.47937	8	0.00442105	0.0101652	484	0.148762	1	0.68695	1.59196	4.3971	7	67	0.00591216	0.104478	CD22,CD40,HLA-G,IL10,MYO9B,SERPINH1,TGM2
Disease Ontology	DOID:0050427	xeroderma pigmentosum	317	0.0258534	1	0.182278	4.78147	0.627423	3	0.000797233	0.00381194	664	0.258157	1	0.868948	2.03164	0.984424	2	15	0.00168919	0.133333	MMS19,SMO
Disease Ontology	DOID:7997	thyrotoxicosis	318	0.0260265	1	0.182922	1.86113	6.98499	13	0.00887547	0.0165184	506	0.156098	1	0.689482	1.47458	6.10343	9	93	0.00760135	0.0967742	BCL2,CD40,CHGA,IL10,IL4R,IRF1,TAB2,TNFRSF1B,VDR
Disease Ontology	DOID:854	collagen disease	319	0.026395	1	0.184931	1.56128	14.7315	23	0.0187185	0.0292249	412	0.116299	1	0.630893	1.38521	11.5506	16	176	0.0135135	0.0909091	BLK,CCR7,CD22,CD40,FLI1,HMGB1,IL10,IRF5,MX1,PIK3C2B,SMAD7,TGFBR1,TMSB10,TMSB4X,TNFAIP3,VEGFA
Disease Ontology	DOID:3083	chronic obstructive pulmonary disease	320	0.0264639	1	0.184834	1.54431	15.5409	24	0.0197471	0.0304955	828	0.398224	1	1	1.09359	13.7163	15	209	0.0126689	0.0717703	BCL2,CD40,CD63,DEFB1,ELN,FOXO1,HIF1A,IL10,IL10RA,IL4R,NR3C1,TACR2,TLR2,TNNT2,VEGFA
Disease Ontology	DOID:3021	acute kidney failure	321	0.0265907	1	0.185141	3.59479	1.11272	4	0.00141387	0.00508259	361	0.0872672	1	0.540283	2.34421	1.70634	4	26	0.00337838	0.153846	CLU,IL4R,IL6ST,SLC6A19
Disease Ontology	DOID:3620	central nervous system neoplasm	322	0.0266103	1	0.184702	1.18876	100.104	119	0.127197	0.151207	48	0.000224663	0.502121	0.0104609	1.4299	67.1377	96	1023	0.0810811	0.0938416	ABCC4,ARF6,B4GALT5,BAG3,BCL2,BMF,CADM1,CAMK2B,CARD11,CCND1,CD44,CD63,CDK16,CERS6,CLU,CTSB,CXCL13,DDX20,DUSP4,EZH2,FGFR1,FKBP5,FLI1,FOXO1,FSCN1,FYN,GATA1,GATA4,GNA12,GTF2I,HAND2,HEYL,HIF1A,HLA-E,HLA-G,HMGB1,ICOSLG,ID2,IKBKB,IL4R,IL6ST,ITSN1,KCNMA1,KCTD21,KLF6,LAMA3,LNX1,LRIG1,MAP2K3,MDM2,MDM4,MYC,NCOA7,NDRG1,NEDD9,NEURL,OAZ2,P2RY2,P2RY6,PHLPP1,PHOX2A,PIK3R1,PMAIP1,PREP,PRKCH,PRKDC,PROK1,PTAFR,PTK2…
Disease Ontology	DOID:1883	hepatitis C	323	0.0267157	1	0.184859	1.54284	15.5558	24	0.0197659	0.0304955	358	0.0841448	1	0.525317	1.37924	15.2258	21	232	0.0177365	0.0905172	CD27,DDX3X,G3BP1,HLA-E,IFNAR2,IL10,IL10RA,IL12A,IRF1,MDM2,MX1,NCR3,RNASEL,SOCS1,SOCS3,SRPK2,STAT3,TLR2,TLR7,TNFSF10,VEGFA
Disease Ontology	DOID:285	hairy cell leukemia	324	0.0268714	1	0.185363	4.70939	0.637024	3	0.000809434	0.00381194	216	0.0238773	1	0.247064	4.5712	0.656283	3	10	0.00253378	0.3	CCND1,CD27,RHOH
Disease Ontology	DOID:438	autoimmune disease of the nervous system	325	0.0271253	1	0.186539	2.05095	4.87578	10	0.0061954	0.0127065	159	0.00904457	1	0.127136	2.49338	3.60956	9	55	0.00760135	0.163636	CACNA1S,CXCL13,HLA-E,IL10,IL12A,IL6ST,NR3C1,ST6GALNAC4,TTR
Disease Ontology	DOID:183	bone tissue neoplasm	326	0.0274409	1	0.18813	1.25291	59.8608	75	0.076062	0.0952986	91	0.00126059	1	0.0309607	1.49584	39.4426	59	601	0.0498311	0.0981697	ABCC4,BAG3,BCL2,CADM1,CCND1,CD44,CDK16,CLU,CLUAP1,CTSB,DDX20,EFNA4,EZH2,FLI1,FOXO1,FYN,GATA1,GTF2I,HAND2,HEYL,HIF1A,HLA-G,HMGB1,ID2,MDM2,MDM4,MYC,NCOA7,NDRG1,NEDD9,OAZ2,P2RY6,PHOX2A,PIK3R1,PMAIP1,PREP,PROK1,PTAFR,PTK2,RAP1GDS1,RAPGEF1,RASSF1,RRP1,SMO,SRC,STAT3,TACR2,TGFBR1,TGM2,TMSB4X,TNFRSF10B,TNFRSF10D,TNFSF10,TNFSF11,TTR,URGCP,VCP,VDR,VEGFA
Disease Ontology	DOID:9500	leukocyte disease	327	0.0281237	1	0.192221	1.71689	9.31919	16	0.0118414	0.0203304	733	0.323999	1	0.987909	1.2313	6.4972	8	99	0.00675676	0.0808081	BCL2,CHIC2,ETV6,IL10,MYC,TLR7,TLR8,VEGFA
Disease Ontology	DOID:0050271	cutaneous ascomycota mycosis	328	0.0283189	1	0.192966	4.61293	0.650346	3	0.000826361	0.00381194	613	0.233199	1	0.850244	2.17676	0.918796	2	14	0.00168919	0.142857	IL10,TLR2
Disease Ontology	DOID:2696	Leydig cell tumor	329	0.0285295	1	0.19381	34.5497	0.0289438	1	3.67774e-05	0.00127065	290	0.0656283	1	0.50579	15.2373	0.0656283	1	1	0.000844595	1	PROK1
Disease Ontology	DOID:2627	glioma	330	0.0292047	1	0.197795	1.18646	98.6131	117	0.125303	0.148666	57	0.00030238	0.67582	0.0118565	1.42377	66.0221	94	1006	0.0793919	0.0934394	ABCC4,ARF6,B4GALT5,BAG3,BCL2,BMF,CADM1,CAMK2B,CCND1,CD44,CD63,CDK16,CERS6,CLU,CTSB,DDX20,DUSP4,EZH2,FGFR1,FKBP5,FLI1,FOXO1,FSCN1,FYN,GATA1,GATA4,GNA12,GTF2I,HAND2,HEYL,HIF1A,HLA-E,HLA-G,HMGB1,ICOSLG,ID2,IKBKB,IL4R,IL6ST,ITSN1,KCNMA1,KCTD21,KLF6,LAMA3,LNX1,LRIG1,MAP2K3,MDM2,MDM4,MYC,NCOA7,NDRG1,NEDD9,NEURL,OAZ2,P2RY2,P2RY6,PHLPP1,PHOX2A,PIK3R1,PMAIP1,PREP,PRKCH,PRKDC,PROK1,PTAFR,PTK2,PTK2B,PTTG1,R…
Disease Ontology	DOID:4233	clear cell sarcoma	331	0.0295036	1	0.199216	3.47758	1.15023	4	0.00146153	0.00508259	903	0.45723	1	1	1.69304	0.590655	1	9	0.000844595	0.111111	MYC
Disease Ontology	DOID:850	lung disease	332	0.0297918	1	0.200556	1.24752	60.1192	75	0.0763903	0.0952986	384	0.0968099	1	0.563464	1.18425	50.665	60	772	0.0506757	0.0777202	ABCG1,BCL2,BRF2,CCND1,CD27,CD40,CD44,CD63,CSF1R,CYSLTR2,DEFB1,ELN,ETS1,FLT3,FOXF1,FOXO1,FYN,GRK5,HIF1A,HLA-G,HMGB1,HSD11B2,IFNGR1,IL10,IL10RA,IL12A,IL19,IL4R,IL6ST,IRF1,IRF4,IRF5,LTB4R,LY86,NEIL1,NR3C1,PLAT,PTK2B,SCNN1B,SOCS1,SPARC,STAT3,STAT6,TACR2,TGFBR1,TGM2,TLR2,TLR7,TLR8,TMSB10,TMSB4X,TNFRSF10B,TNFRSF1B,TNFSF10,TNNT2,TPT1,TTR,TXN,VDR,VEGFA
Disease Ontology	DOID:5659	invasive carcinoma	333	0.0302668	1	0.203142	2.59813	2.30936	6	0.00293438	0.00762389	478	0.140073	1	0.654944	2.2856	1.31257	3	20	0.00253378	0.15	KLF6,MYC,PTK2
Disease Ontology	DOID:3602	neurotoxicity syndrome	334	0.0303222	1	0.202905	2.10544	4.27464	9	0.00543156	0.0114358	334	0.0722123	1	0.483217	2.03164	2.95327	6	45	0.00506757	0.133333	BCL2,GLRX,KCNN3,TNFSF10,TTR,TXN
Disease Ontology	DOID:13378	mucocutaneous lymph node syndrome	335	0.0305361	1	0.203726	2.22109	3.60183	8	0.00457666	0.0101652	487	0.150232	1	0.689464	1.66225	3.60956	6	55	0.00506757	0.109091	COL11A2,HLA-E,HLA-G,HMGB1,IL10,VEGFA
Disease Ontology	DOID:3347	osteosarcoma	336	0.0315375	1	0.209781	1.24588	59.3958	74	0.0754711	0.0940279	103	0.00168882	1	0.0366458	1.48283	39.1145	58	596	0.0489865	0.0973154	ABCC4,BAG3,BCL2,CADM1,CCND1,CD44,CDK16,CLU,CLUAP1,CTSB,DDX20,EFNA4,EZH2,FLI1,FOXO1,FYN,GATA1,GTF2I,HAND2,HEYL,HIF1A,HLA-G,HMGB1,ID2,MDM2,MDM4,MYC,NCOA7,NDRG1,NEDD9,OAZ2,P2RY6,PHOX2A,PIK3R1,PMAIP1,PREP,PROK1,PTAFR,PTK2,RAP1GDS1,RAPGEF1,RASSF1,RRP1,SMO,STAT3,TACR2,TGFBR1,TGM2,TMSB4X,TNFRSF10B,TNFRSF10D,TNFSF10,TNFSF11,TTR,URGCP,VCP,VDR,VEGFA
Disease Ontology	DOID:10017	multiple endocrine neoplasia type 1	337	0.0330388	1	0.219115	29.7653	0.0335962	1	4.2689e-05	0.00127065	552	0.184256	1	0.746036	5.07911	0.196885	1	3	0.000844595	0.333333	AMHR2
Disease Ontology	DOID:3371	chondrosarcoma	338	0.0330753	1	0.218708	1.84783	6.49411	12	0.00825173	0.0152478	365	0.0903419	1	0.553189	1.80782	3.87207	7	59	0.00591216	0.118644	ETV6,EXT1,HIF1A,PTK2,SMO,TNFSF11,VEGFA
Disease Ontology	DOID:368	neoplasm of cerebrum	339	0.0336337	1	0.221744	1.3236	35.5092	47	0.0451197	0.0597205	145	0.00629008	1	0.096954	1.51596	25.7263	39	392	0.0329392	0.0994898	B4GALT5,BAG3,BCL2,CCND1,CD63,CTSB,EZH2,FGFR1,FYN,GATA4,GNA12,HIF1A,HLA-E,HLA-G,HMGB1,IL4R,ITSN1,KLF6,LAMA3,LNX1,MDM2,MYC,P2RY2,PHLPP1,PIK3R1,PRKCH,PRKDC,PTK2,PTTG1,RHOB,SOCS1,SOCS3,SRC,STAT3,STAT6,TNFRSF10B,TNFSF10,TRIO,VEGFA
Disease Ontology	DOID:1886	Flaviviridae infectious disease	340	0.0338368	1	0.222427	1.49191	16.757	25	0.0212923	0.0317662	387	0.101798	1	0.587904	1.33554	16.4727	22	251	0.0185811	0.0876494	CD27,DDX3X,DNAJC14,G3BP1,HLA-E,IFNAR2,IL10,IL10RA,IL12A,IRF1,MDM2,MX1,NCR3,RNASEL,SOCS1,SOCS3,SRPK2,STAT3,TLR2,TLR7,TNFSF10,VEGFA
Disease Ontology	DOID:3753	Hermanski-Pudlak syndrome	341	0.0348151	1	0.228187	4.24876	0.706089	3	0.000897191	0.00381194	370	0.0925367	1	0.558972	3.80933	0.525026	2	8	0.00168919	0.25	ABCC4,TFF1
Disease Ontology	DOID:3910	lung adenocarcinoma	342	0.0351507	1	0.229713	1.51496	15.1819	23	0.0192908	0.0292249	413	0.116348	1	0.629633	1.40221	10.6974	15	163	0.0126689	0.0920245	CADM1,CCR7,CD63,DUSP4,EIF4EBP1,EPHB6,ETS1,HIF1A,HMGB1,KLF6,MYC,PTK2,RASSF1,RUNX3,VEGFA
Disease Ontology	DOID:10223	dermatomyositis	343	0.035287	1	0.229931	2.30232	3.04041	7	0.0038633	0.00889454	348	0.0763927	1	0.490625	2.17676	2.29699	5	35	0.00422297	0.142857	HMGB1,IL10,TGM2,TLR2,VEGFA
Disease Ontology	DOID:10604	lactose intolerance	344	0.0358699	1	0.23305	27.3761	0.0365282	1	4.64145e-05	0.00127065	290	0.0656283	1	0.50579	15.2373	0.0656283	1	1	0.000844595	1	LCT
Disease Ontology	DOID:3369	Ewings sarcoma	345	0.0359732	1	0.233044	1.27406	46.3086	59	0.0588419	0.0749682	118	0.00270243	1	0.0511858	1.5374	29.2702	45	446	0.0380068	0.100897	ABCC4,BAG3,BCL2,CADM1,CCND1,CD44,CDK16,CLU,DDX20,FLI1,FOXO1,FYN,GATA1,GTF2I,HAND2,HEYL,HIF1A,HLA-G,HMGB1,ID2,MDM2,MDM4,MYC,NCOA7,NEDD9,OAZ2,P2RY6,PHOX2A,PIK3R1,PMAIP1,PREP,PROK1,PTAFR,PTK2,RAP1GDS1,RAPGEF1,RASSF1,RRP1,STAT3,TACR2,TGM2,TNFRSF10D,TNFSF10,TTR,VEGFA
Disease Ontology	DOID:3962	follicular thyroid carcinoma	346	0.0362482	1	0.234147	1.94967	5.12908	10	0.00651726	0.0127065	368	0.0925011	1	0.561793	1.90467	3.15016	6	48	0.00506757	0.125	PTK2,PTTG1,SMAD7,TFF3,TP53INP1,VEGFA
Disease Ontology	DOID:1389	polyneuropathy	347	0.0367755	1	0.236868	2.2812	3.06856	7	0.00389906	0.00889454	238	0.0359114	1	0.337235	2.22211	3.15016	7	48	0.00591216	0.145833	ABCD1,ABHD12,IL12A,NR3C1,ST6GALNAC4,TTR,VEGFA
Disease Ontology	DOID:1229	paranoid schizophrenia	348	0.0367863	1	0.236257	4.15568	0.721904	3	0.000917286	0.00381194	467	0.13648	1	0.653173	3.04747	0.656283	2	10	0.00168919	0.2	IL10,TNFRSF1B
Disease Ontology	DOID:1024	leprosy	349	0.0368724	1	0.236131	2.27986	3.07036	7	0.00390135	0.00889454	237	0.0358723	1	0.338289	2.40589	2.49388	6	38	0.00506757	0.157895	DEFB1,IFNGR1,IL10,SLAMF1,TLR2,VDR
Disease Ontology	DOID:3168	squamous cell neoplasm	350	0.0368856	1	0.235541	1.22754	63.5419	78	0.0807394	0.0991106	366	0.0916416	1	0.559615	1.18707	51.3869	61	783	0.0515203	0.0779055	BCL2,BCL2L14,BMF,BRF2,CADM1,CCND1,CCR7,CD40,CD44,CD82,CLU,CXCL13,DAD1,DDIT4,DEFB1,DHRS3,EIF4EBP1,ENDOG,EZH2,FGFR1,FSCN1,G3BP1,GRHL2,HIF1A,HLA-G,ID2,IKBKG,IL10,IL19,IL6ST,LAMC2,MDM2,MSN,MYC,NCOA3,NDRG1,NEDD9,PDE4DIP,PIM1,PREP,PTK2,PTTG1,RAP1A,RAPGEF1,RASSF1,RRM2B,RUNX3,SERPINH1,SH3KBP1,SOCS3,SPARC,SRC,STAT3,TFF3,TGIF1,TGM2,TNFRSF1B,TP53INP1,TXN,VDR,VEGFA
Disease Ontology	DOID:1176	bronchial disease	351	0.0373496	1	0.237824	1.34289	30.5311	41	0.0387943	0.0520966	193	0.016503	1	0.19111	1.44735	24.8731	36	379	0.0304054	0.0949868	BCL2,BRF2,CD27,CD40,CSF1R,CYSLTR2,DEFB1,ETS1,FYN,GRK5,HLA-G,IL10,IL12A,IL19,IL4R,IRF1,IRF4,LTB4R,LY86,NEIL1,NR3C1,SCNN1B,SOCS1,STAT3,STAT6,TGFBR1,TGM2,TLR2,TLR7,TLR8,TNFRSF10B,TNFSF10,TPT1,TXN,VDR,VEGFA
Disease Ontology	DOID:1319	brain neoplasm	352	0.0374254	1	0.23763	1.17442	99.6238	117	0.126587	0.148666	66	0.000422273	0.94378	0.0142997	1.40975	66.6783	94	1016	0.0793919	0.0925197	ABCC4,ARF6,B4GALT5,BAG3,BCL2,BMF,CADM1,CAMK2B,CCND1,CD44,CD63,CDK16,CERS6,CLU,CTSB,DDX20,DUSP4,EZH2,FGFR1,FKBP5,FLI1,FOXO1,FSCN1,FYN,GATA1,GATA4,GNA12,GTF2I,HAND2,HEYL,HIF1A,HLA-E,HLA-G,HMGB1,ICOSLG,ID2,IKBKB,IL4R,IL6ST,ITSN1,KCNMA1,KCTD21,KLF6,LAMA3,LNX1,LRIG1,MAP2K3,MDM2,MDM4,MYC,NCOA7,NDRG1,NEDD9,NEURL,OAZ2,P2RY2,P2RY6,PHLPP1,PHOX2A,PIK3R1,PMAIP1,PREP,PRKCH,PRKDC,PROK1,PTAFR,PTK2,PTK2B,PTTG1,R…
Disease Ontology	DOID:1923	sex differentiation disease	353	0.0381775	1	0.241719	1.47357	16.9657	25	0.0215574	0.0317662	264	0.0513133	1	0.434414	1.51531	11.8787	18	181	0.0152027	0.0994475	AKAP2,AMHR2,CHD7,CYP11A1,FGFR1,FOXO1,H6PD,HSD17B10,IL10,IL6ST,NR3C1,PIK3R1,PLAT,PRKDC,PROK2,TNFRSF1B,VDR,VEGFA
Disease Ontology	DOID:10652	Alzheimer's disease	354	0.0386121	1	0.24378	1.33943	30.6101	41	0.0388946	0.0520966	492	0.155176	1	0.704915	1.21117	25.595	31	390	0.0261824	0.0794872	ABCG1,APOD,CD40,CETP,CHGA,CLU,DDIT4,DRD5,FLOT1,FYN,HK1,HMGB1,HSD17B10,IL10,ITSN1,NEDD9,P2RY2,POLB,SEMA4D,SIGMAR1,SLC30A1,STH,TACR2,TFCP2,TNFRSF1B,TNFSF10,TTBK1,TTR,UBXN4,VCP,VEGFA
Disease Ontology	DOID:899	choledochal cyst	355	0.0388659	1	0.244691	25.2268	0.0396403	1	5.03689e-05	0.00127065	290	0.0656283	1	0.50579	15.2373	0.0656283	1	1	0.000844595	1	MX1
Disease Ontology	DOID:5462	African swine fever	355	0.0388659	1	0.244691	25.2268	0.0396403	1	5.03689e-05	0.00127065	290	0.0656283	1	0.50579	15.2373	0.0656283	1	1	0.000844595	1	MX1
Disease Ontology	DOID:10526	conjunctival pterygium	357	0.0389306	1	0.243725	4.06163	0.738619	3	0.000938525	0.00381194	657	0.241581	1	0.821816	1.75815	1.70634	3	26	0.00253378	0.115385	TFF1,TFF3,VEGFA
Disease Ontology	DOID:612	primary immunodeficiency disease	358	0.0390863	1	0.244017	1.53017	13.724	21	0.0174383	0.0266836	483	0.147738	1	0.683631	1.33223	12.01	16	183	0.0135135	0.0874317	ADAR,CD63,CHD7,CIITA,DDX3X,FKBP5,IFNAR2,IKBKG,IL10,IL2RG,MYC,SBDS,TLR2,TNFRSF1B,TNFSF11,VDR
Disease Ontology	DOID:2841	asthma	359	0.039098	1	0.24341	1.34933	28.9031	39	0.0367257	0.0495553	190	0.0154704	1	0.18198	1.47179	23.1012	34	352	0.0287162	0.0965909	BCL2,CD27,CD40,CSF1R,CYSLTR2,DEFB1,ETS1,FYN,GRK5,HLA-G,IL10,IL12A,IL19,IL4R,IRF1,IRF4,LTB4R,LY86,NEIL1,NR3C1,SOCS1,STAT3,STAT6,TGFBR1,TGM2,TLR2,TLR7,TLR8,TNFRSF10B,TNFSF10,TPT1,TXN,VDR,VEGFA
Disease Ontology	DOID:1039	prolymphocytic leukemia	360	0.0401285	1	0.249131	6.36396	0.31427	2	0.000399326	0.0025413	268	0.0540775	1	0.450982	5.07911	0.39377	2	6	0.00168919	0.333333	TCL1A,VEGFA
Disease Ontology	DOID:3179	inverted papilloma	361	0.0411861	1	0.254989	3.12007	1.28202	4	0.001629	0.00508259	467	0.13648	1	0.653173	3.04747	0.656283	2	10	0.00168919	0.2	BCL2,FSCN1
Disease Ontology	DOID:5353	colonic disease	362	0.0416144	1	0.256929	1.66051	9.03335	15	0.0114782	0.0190597	357	0.0832141	1	0.520962	1.59629	6.89097	11	105	0.00929054	0.104762	CHGA,DLG5,IL10,KCNN3,PDS5B,STAT3,TLR2,TLR8,TNFSF15,VDR,VEGFA
Disease Ontology	DOID:12662	paracoccidioidomycosis	363	0.0416629	1	0.25652	6.23226	0.320911	2	0.000407765	0.0025413	625	0.237801	1	0.850375	3.80933	0.262513	1	4	0.000844595	0.25	IL10
Disease Ontology	DOID:12361	Graves' disease	364	0.0419665	1	0.257679	1.89906	5.26576	10	0.00669093	0.0127065	415	0.117701	1	0.633884	1.62532	4.92212	8	75	0.00675676	0.106667	BCL2,CD40,IL10,IL4R,IRF1,TAB2,TNFRSF1B,VDR
Disease Ontology	DOID:3298	vaccinia	365	0.0421917	1	0.258352	2.39374	2.50653	6	0.00318492	0.00762389	605	0.22281	1	0.82311	1.64728	2.42825	4	37	0.00337838	0.108108	BCL2,FLT3,G3BP1,SMC3
Disease Ontology	DOID:14095	boutonneuse fever	366	0.0422532	1	0.258022	6.1835	0.323441	2	0.00041098	0.0025413	625	0.237801	1	0.850375	3.80933	0.262513	1	4	0.000844595	0.25	IL10
Disease Ontology	DOID:3717	gastric adenocarcinoma	367	0.0424276	1	0.258381	1.72986	7.51506	13	0.009549	0.0165184	460	0.129002	1	0.62678	1.54085	5.84092	9	89	0.00760135	0.101124	BCL2,CCND1,CD44,HIF1A,MYC,PTK2,SEPP1,STAT3,TNFRSF10B
Disease Ontology	DOID:0050243	Apicomplexa infectious disease	368	0.0424629	1	0.257893	1.77558	6.75835	12	0.00858748	0.0152478	354	0.0789272	1	0.498311	1.61164	6.82534	11	104	0.00929054	0.105769	GYPC,HLA-G,IFNGR1,IL10,IL12A,IL6ST,IRF1,NCR3,TLR2,TNFRSF1B,VEGFA
Disease Ontology	DOID:9741	biliary tract disease	369	0.042615	1	0.258115	1.43358	18.8339	27	0.0239313	0.0343075	254	0.0439261	1	0.386515	1.46024	15.7508	23	240	0.0194257	0.0958333	ABCC4,ANXA3,BLVRA,CCND1,FSCN1,HIF1A,HLA-E,HLA-G,LAMC2,MX1,NEDD4L,PRSS1,PTK2,RASSF1,RUNX3,SOCS3,TFF1,TFF3,TLR2,TNFRSF10B,TNFSF10,TTR,VEGFA
Disease Ontology	DOID:5773	oral submucous fibrosis	370	0.0427482	1	0.258222	6.14341	0.325552	2	0.000413662	0.0025413	335	0.0724773	1	0.483542	4.35352	0.459398	2	7	0.00168919	0.285714	HIF1A,TGM2
Disease Ontology	DOID:3209	junctional epidermolysis bullosa	371	0.0432616	1	0.260619	6.10254	0.327732	2	0.000416433	0.0025413	243	0.0376689	1	0.346461	6.09493	0.328141	2	5	0.00168919	0.4	LAMA3,LAMC2
Disease Ontology	DOID:3119	gastrointestinal neoplasm	372	0.0432631	1	0.259928	1.30839	34.3934	45	0.0437019	0.0571792	205	0.0197787	1	0.215636	1.4285	25.2013	36	384	0.0304054	0.09375	ANXA3,CCND1,CD40,CD44,CD82,CHGA,EZH2,FGFR1,FSCN1,HIF1A,IRF8,LAMC2,LANCL2,MALT1,MDM2,MYC,NDRG1,NEDD4L,NEDD9,PRSS1,PTK2,PTTG1,RASSF1,RUNX3,SIM2,SOCS3,STAT3,TFF1,TFF3,TLR2,TMSB4X,TNFRSF10B,TNFSF10,TTR,VDR,VEGFA
Disease Ontology	DOID:2058	chronic mucocutaneous candidiasis	373	0.0438343	1	0.262653	6.0578	0.330153	2	0.000419508	0.0025413	746	0.334585	1	1	2.53956	0.39377	1	6	0.000844595	0.166667	IL10
Disease Ontology	DOID:1577	limited scleroderma	374	0.0441958	1	0.264111	22.1234	0.0452009	1	5.74344e-05	0.00127065	428	0.126953	1	0.662943	7.61867	0.131257	1	2	0.000844595	0.5	CD22
Disease Ontology	DOID:3686	primary Helicobacter infectious disease	375	0.0445828	1	0.265713	2.3607	2.54162	6	0.00322951	0.00762389	476	0.138766	1	0.651558	1.81397	2.75639	5	42	0.00422297	0.119048	IFNGR1,IL10,PGC,SOCS3,VEGFA
Disease Ontology	DOID:13641	exfoliation syndrome	376	0.0449343	1	0.267096	3.83108	0.783069	3	0.000995005	0.00381194	596	0.208397	1	0.781488	2.34421	0.853168	2	13	0.00168919	0.153846	CLU,ELN
Disease Ontology	DOID:3947	adrenal gland hyperfunction	377	0.0450574	1	0.267118	2.35438	2.54845	6	0.00323818	0.00762389	367	0.0923191	1	0.562216	2.0591	2.42825	5	37	0.00422297	0.135135	CD63,GNA12,HSD11B2,NR3C1,TNFSF11
Disease Ontology	DOID:5517	stomach carcinoma	378	0.0453407	1	0.268086	1.7121	7.59302	13	0.00964806	0.0165184	506	0.156098	1	0.689482	1.47458	6.10343	9	93	0.00760135	0.0967742	BCL2,CCND1,CD44,HIF1A,MYC,PTK2,SEPP1,STAT3,TNFRSF10B
Disease Ontology	DOID:1318	malignant neoplasm of central nervous system	379	0.0459807	1	0.271153	1.19577	74.4291	89	0.0945732	0.113088	102	0.00168751	1	0.0369762	1.41743	50.7963	72	774	0.0608108	0.0930233	ABCC4,B4GALT5,BAG3,BCL2,CADM1,CCND1,CD44,CD63,CDK16,CLU,CTSB,DDX20,EZH2,FGFR1,FLI1,FOXO1,FYN,GATA1,GATA4,GNA12,GTF2I,HAND2,HEYL,HIF1A,HLA-E,HLA-G,HMGB1,ID2,IL4R,ITSN1,KCTD21,KLF6,LAMA3,LNX1,MDM2,MDM4,MYC,NCOA7,NEDD9,NEURL,OAZ2,P2RY2,P2RY6,PHLPP1,PHOX2A,PIK3R1,PMAIP1,PREP,PRKCH,PRKDC,PROK1,PTAFR,PTK2,PTTG1,RAP1GDS1,RAPGEF1,RASSF1,RHOB,RRP1,SOCS1,SOCS3,SRC,STAT3,STAT6,TACR2,TGM2,TNFRSF10B,TNFRSF10D…
Disease Ontology	DOID:5683	hereditary breast ovarian cancer	380	0.0460914	1	0.27109	1.4331	18.1425	26	0.0230528	0.0330368	416	0.118407	1	0.636151	1.34032	14.1757	19	216	0.0160473	0.087963	BCL2,CCND1,EZH2,GTF2I,HIF1A,KIAA1967,KL,MAP3K1,MDM2,MYC,NCOA3,PTK2,RAD51B,RASSF1,RNASEL,RPA2,TNFSF10,TRRAP,VEGFA
Disease Ontology	DOID:2789	parasitic protozoa infectious disease	381	0.0467255	1	0.274099	1.66623	8.40222	14	0.0106763	0.0177891	465	0.134808	1	0.647949	1.4285	8.40042	12	128	0.0101351	0.09375	CTSB,GYPC,HLA-G,IFNGR1,IL10,IL12A,IL6ST,IRF1,NCR3,TLR2,TNFRSF1B,VEGFA
Disease Ontology	DOID:680	tauopathy	382	0.0471684	1	0.275972	1.31838	31.0987	41	0.0395155	0.0520966	544	0.183314	1	0.753138	1.18683	26.1201	31	398	0.0261824	0.0778894	ABCG1,APOD,CD40,CETP,CHGA,CLU,DDIT4,DRD5,FLOT1,FYN,HK1,HMGB1,HSD17B10,IL10,ITSN1,NEDD9,P2RY2,POLB,SEMA4D,SIGMAR1,SLC30A1,STH,TACR2,TFCP2,TNFRSF1B,TNFSF10,TTBK1,TTR,UBXN4,VCP,VEGFA
Disease Ontology	DOID:2487	hypercholesterolemia	383	0.0471704	1	0.275263	1.93494	4.6513	9	0.00591017	0.0114358	745	0.334107	1	1	1.26978	4.72524	6	72	0.00506757	0.0833333	ALOX5AP,CETP,CLU,FDFT1,IL10,NPC1L1
Disease Ontology	DOID:8432	polycythemia	384	0.0482873	1	0.281047	2.02072	3.95899	8	0.00503049	0.0101652	673	0.266445	1	0.88485	1.52373	2.62513	4	40	0.00337838	0.1	ETV6,PIK3R1,SOCS3,VEGFA
Disease Ontology	DOID:5240	retinal hemangioblastoma	385	0.0484807	1	0.28144	20.1232	0.0496938	1	6.31433e-05	0.00127065	428	0.126953	1	0.662943	7.61867	0.131257	1	2	0.000844595	0.5	CLU
Disease Ontology	DOID:0050302	Varicellovirus infectious disease	386	0.0488452	1	0.282821	5.70044	0.35085	2	0.000445807	0.0025413	854	0.419088	1	1	1.90467	0.525026	1	8	0.000844595	0.125	IL10
Disease Ontology	DOID:449	head neoplasm	387	0.049104	1	0.283585	1.27311	40.0595	51	0.0509015	0.0648031	204	0.0195626	1	0.214326	1.38822	30.2546	42	461	0.035473	0.0911063	B4GALT5,BAG3,BCL2,CCND1,CD44,CD63,CTSB,DSG2,EZH2,FGFR1,FYN,GATA4,GNA12,HIF1A,HLA-E,HLA-G,HMGB1,IL10,IL4R,ITSN1,KLF6,LAMA3,LNX1,MDM2,MYC,P2RY2,PHLPP1,PIK3R1,PRKCH,PRKDC,PTK2,PTTG1,RHOB,SOCS1,SOCS3,SRC,STAT3,STAT6,TNFRSF10B,TNFSF10,TRIO,VEGFA
Disease Ontology	DOID:3144	cutis laxa	388	0.0491901	1	0.28335	5.67786	0.352245	2	0.00044758	0.0025413	688	0.287834	1	0.935041	3.04747	0.328141	1	5	0.000844595	0.2	ELN
Disease Ontology	DOID:13677	SAPHO syndrome	389	0.0496366	1	0.285187	19.6428	0.0509092	1	6.46877e-05	0.00127065	290	0.0656283	1	0.50579	15.2373	0.0656283	1	1	0.000844595	1	MDM2
Disease Ontology	DOID:3742	bladder squamous cell carcinoma	389	0.0496366	1	0.285187	19.6428	0.0509092	1	6.46877e-05	0.00127065	290	0.0656283	1	0.50579	15.2373	0.0656283	1	1	0.000844595	1	MDM2
Disease Ontology	DOID:1307	dementia	391	0.049686	1	0.284011	1.29469	34.7574	45	0.0441645	0.0571792	587	0.200111	1	0.76192	1.1642	29.2046	34	445	0.0287162	0.0764045	ABCD1,ABCG1,APOD,BCL2,CD40,CETP,CHGA,CLU,DDIT4,DRD5,ECE1,FLOT1,FYN,HK1,HMGB1,HSD17B10,IL10,ITSN1,NEDD9,P2RY2,POLB,SEMA4D,SIGMAR1,SLC30A1,STH,TACR2,TFCP2,TNFRSF1B,TNFSF10,TTBK1,TTR,UBXN4,VCP,VEGFA
Disease Ontology	DOID:3905	lung carcinoma	392	0.0498359	1	0.284141	1.26518	41.8912	53	0.0532289	0.0673443	351	0.0777188	1	0.494876	1.26437	30.8453	39	470	0.0329392	0.0829787	BCL2,BRF2,CADM1,CCR7,CD63,CD82,DDIT4,DUSP4,ECE1,EIF4EBP1,EPHB6,ETS1,FSCN1,HIF1A,HMGB1,KLF6,MYC,NCOA3,NR3C1,PIGR,PIK3C2B,PTK2,PYGB,RAP1GDS1,RASSF1,RHOB,RUNX3,SOCS3,SPARC,SRC,STAT3,TBC1D7,TK1,TLR7,TLR8,TNFSF10,VDR,VEGFA,WISP3
Disease Ontology	DOID:3382	liposarcoma	393	0.0503411	1	0.286291	3.6558	0.820614	3	0.00104271	0.00381194	513	0.159862	1	0.696475	2.77042	0.721911	2	11	0.00168919	0.181818	CREB3L2,MDM2
Disease Ontology	DOID:12132	Wegener's granulomatosis	394	0.050492	1	0.28642	3.65126	0.821633	3	0.00104401	0.00381194	778	0.357242	1	1	1.60393	1.24694	2	19	0.00168919	0.105263	IL10,IRF5
Disease Ontology	DOID:4251	conjunctival disease	395	0.0506367	1	0.286514	2.91207	1.37359	4	0.00174535	0.00508259	623	0.237156	1	0.850793	1.60393	2.49388	4	38	0.00337838	0.105263	SOCS3,TFF1,TFF3,VEGFA
Disease Ontology	DOID:12017	group B streptococcal pneumonia	396	0.0507129	1	0.286221	2.52422	1.98081	5	0.00251691	0.00635324	393	0.108019	1	0.614305	2.17676	1.83759	4	28	0.00337838	0.142857	FLT3,IL10,NEIL1,PTK2B
Disease Ontology	DOID:1405	primary angle-closure glaucoma	397	0.0507174	1	0.285525	5.58066	0.35838	2	0.000455375	0.0025413	335	0.0724773	1	0.483542	4.35352	0.459398	2	7	0.00168919	0.285714	ENSG00000259159,SPARC
Disease Ontology	DOID:13580	cholestasis	398	0.0517925	1	0.290845	1.89946	4.7382	9	0.00602058	0.0114358	260	0.0488705	1	0.420099	1.96611	4.06895	8	62	0.00675676	0.129032	ABCC4,BLVRA,HIF1A,HLA-E,HLA-G,MX1,TNFRSF10B,VEGFA
Disease Ontology	DOID:1668	carnitine uptake defect	399	0.0520544	1	0.291583	18.7068	0.0534564	1	6.79242e-05	0.00127065	290	0.0656283	1	0.50579	15.2373	0.0656283	1	1	0.000844595	1	SLC22A5
Disease Ontology	DOID:14365	carnitine deficiency disease	399	0.0520544	1	0.291583	18.7068	0.0534564	1	6.79242e-05	0.00127065	290	0.0656283	1	0.50579	15.2373	0.0656283	1	1	0.000844595	1	SLC22A5
Disease Ontology	DOID:3443	Paget's disease	401	0.0522831	1	0.291403	2.26651	2.64724	6	0.00336371	0.00762389	202	0.0189673	1	0.209861	2.77042	2.16573	6	33	0.00506757	0.181818	CCND1,PTK2,STAT3,TNFSF11,VCP,VDR
Disease Ontology	DOID:0050450	Gitelman syndrome	402	0.0524684	1	0.291709	18.5552	0.0538932	1	6.84792e-05	0.00127065	290	0.0656283	1	0.50579	15.2373	0.0656283	1	1	0.000844595	1	SLC12A3
Disease Ontology	DOID:10825	essential hypertension	403	0.0527875	1	0.292754	1.57714	10.145	16	0.0128907	0.0203304	352	0.0782913	1	0.497105	1.57628	7.61288	12	116	0.0101351	0.103448	CHGA,CLU,CYP11A1,HSD11B2,IL10,KL,NEDD4L,P2RY2,PTGIS,SCNN1B,SLC12A3,VEGFA
Disease Ontology	DOID:13543	hyperparathyroidism	404	0.0529123	1	0.29272	2.86906	1.39419	4	0.00177152	0.00508259	350	0.0776909	1	0.496112	2.43797	1.64071	4	25	0.00337838	0.16	CCND1,FGFR1,KL,VDR
Disease Ontology	DOID:12236	primary biliary cirrhosis	405	0.0531031	1	0.29305	1.81843	5.49925	10	0.00698761	0.0127065	214	0.0232245	1	0.242555	2.14275	4.20021	9	64	0.00760135	0.140625	ABCC4,CD27,ENTPD1,IL12A,PDHX,STAT3,TFF3,TLR2,TNFSF10
Disease Ontology	DOID:0050282	primary systemic ascomycota mycosis	406	0.0538715	1	0.296559	3.55422	0.844068	3	0.00107251	0.00381194	335	0.0724773	1	0.483542	4.35352	0.459398	2	7	0.00168919	0.285714	IFNGR1,IL10
Disease Ontology	DOID:8377	digestive system cancer	407	0.055601	1	0.305327	1.28342	35.0627	45	0.0445523	0.0571792	211	0.0227559	1	0.24104	1.41377	25.4638	36	388	0.0304054	0.0927835	ANXA3,CCND1,CD40,CD44,CD82,CHGA,EZH2,FGFR1,FSCN1,HIF1A,IRF8,LAMC2,LANCL2,MALT1,MDM2,MYC,NDRG1,NEDD4L,NEDD9,PRSS1,PTK2,PTTG1,RASSF1,RUNX3,SIM2,SOCS3,STAT3,TFF1,TFF3,TLR2,TMSB4X,TNFRSF10B,TNFSF10,TTR,VDR,VEGFA
Disease Ontology	DOID:3234	CNS lymphoma	408	0.0564858	1	0.309426	3.48448	0.86096	3	0.00109398	0.00381194	370	0.0925367	1	0.558972	3.80933	0.525026	2	8	0.00168919	0.25	CARD11,CXCL13
Disease Ontology	DOID:9553	adrenal gland disease	409	0.0566668	1	0.309659	1.6926	7.0897	12	0.00900852	0.0152478	490	0.153405	1	0.699713	1.52373	5.25026	8	80	0.00675676	0.1	CD63,CHGA,CIITA,CYP11A1,GNA12,HSD11B2,NR3C1,TNFSF11
Disease Ontology	DOID:4695	malignant neoplasm of nervous system	410	0.0570479	1	0.31098	1.18239	75.2715	89	0.0956436	0.113088	108	0.0019278	1	0.0398948	1.41014	51.0588	72	778	0.0608108	0.092545	ABCC4,B4GALT5,BAG3,BCL2,CADM1,CCND1,CD44,CD63,CDK16,CLU,CTSB,DDX20,EZH2,FGFR1,FLI1,FOXO1,FYN,GATA1,GATA4,GNA12,GTF2I,HAND2,HEYL,HIF1A,HLA-E,HLA-G,HMGB1,ID2,IL4R,ITSN1,KCTD21,KLF6,LAMA3,LNX1,MDM2,MDM4,MYC,NCOA7,NEDD9,NEURL,OAZ2,P2RY2,P2RY6,PHLPP1,PHOX2A,PIK3R1,PMAIP1,PREP,PRKCH,PRKDC,PROK1,PTAFR,PTK2,PTTG1,RAP1GDS1,RAPGEF1,RASSF1,RHOB,RRP1,SOCS1,SOCS3,SRC,STAT3,STAT6,TACR2,TGM2,TNFRSF10B,TNFRSF10D…
Disease Ontology	DOID:13241	Behcet's disease	411	0.0573922	1	0.312096	1.86069	4.83692	9	0.00614602	0.0114358	390	0.104804	1	0.600607	1.66985	4.79087	8	73	0.00675676	0.109589	HLA-E,HLA-G,IKBKG,IL10,IRF1,IRF5,TNFRSF1B,VEGFA
Disease Ontology	DOID:127	fibroid tumor	412	0.0574103	1	0.311437	1.73573	6.33739	11	0.00805259	0.0139771	891	0.441222	1	1	1.12869	5.31589	6	81	0.00506757	0.0740741	BCL2,CCND1,FOXO1,FSCN1,PTTG1,VEGFA
Disease Ontology	DOID:6050	esophageal disease	413	0.0579357	1	0.313526	1.58264	9.47782	15	0.012043	0.0190597	604	0.22263	1	0.823804	1.32499	7.54725	10	115	0.00844595	0.0869565	ASCC1,CD44,CES2,FOXF1,HIF1A,HMGB1,MYC,RUNX3,STAT3,TFF1
Disease Ontology	DOID:0050502	(+)ssRNA virus infectious disease	414	0.0587575	1	0.317205	1.38679	19.4694	27	0.0247388	0.0343075	491	0.154688	1	0.70413	1.24811	19.2291	24	293	0.0202703	0.0819113	CD27,DDX3X,DNAJC14,G3BP1,HIF1A,HLA-E,IFNAR2,IL10,IL10RA,IL12A,IRF1,MDM2,MX1,NCR3,RNASEL,SH3KBP1,SOCS1,SOCS3,SRPK2,STAT3,TLR2,TLR7,TNFSF10,VEGFA
Disease Ontology	DOID:3068	glioblastoma	415	0.05882	1	0.316778	1.30944	29.0201	38	0.0368743	0.0482846	129	0.00398161	1	0.0689838	1.64173	19.4916	32	297	0.027027	0.107744	BAG3,BCL2,CCND1,CTSB,EZH2,FGFR1,FYN,GATA4,HIF1A,HLA-E,HLA-G,HMGB1,IL4R,ITSN1,KLF6,LAMA3,LNX1,MDM2,MYC,PHLPP1,PIK3R1,PRKCH,PTK2,RHOB,SOCS1,SOCS3,SRC,STAT3,STAT6,TNFRSF10B,TRIO,VEGFA
Disease Ontology	DOID:824	periodontitis	416	0.058929	1	0.316602	1.64206	7.91688	13	0.0100596	0.0165184	482	0.14558	1	0.675042	1.43257	7.67851	11	117	0.00929054	0.0940171	CD44,DEFB1,IL10,IL12A,INPP5D,PLAT,SMC3,TLR2,TNFSF11,VDR,VEGFA
Disease Ontology	DOID:750	peptic ulcer	417	0.0589908	1	0.316174	2.19641	2.73173	6	0.00347107	0.00762389	719	0.305633	1	0.950054	1.36048	3.67518	5	56	0.00422297	0.0892857	HIF1A,IL10,PGC,TLR2,VEGFA
Disease Ontology	DOID:769	neuroblastoma	418	0.0605693	1	0.323857	1.23657	46.0952	57	0.0585707	0.0724269	133	0.00416438	1	0.0699803	1.51001	29.139	44	444	0.0371622	0.0990991	ABCC4,BAG3,BCL2,CADM1,CCND1,CD44,CDK16,CLU,DDX20,FOXO1,FYN,GATA1,GTF2I,HAND2,HEYL,HIF1A,HLA-G,HMGB1,ID2,MDM2,MDM4,MYC,NCOA7,NEDD9,OAZ2,P2RY6,PHOX2A,PIK3R1,PMAIP1,PREP,PROK1,PTAFR,PTK2,RAP1GDS1,RAPGEF1,RASSF1,RRP1,STAT3,TACR2,TGM2,TNFRSF10D,TNFSF10,TTR,VEGFA
Disease Ontology	DOID:13564	aspergillosis	419	0.0608554	1	0.324611	3.37693	0.888381	3	0.00112882	0.00381194	664	0.258157	1	0.868948	2.03164	0.984424	2	15	0.00168919	0.133333	IL10,TNFRSF1B
Disease Ontology	DOID:14654	prostatitis	420	0.061564	1	0.327608	4.99753	0.400197	2	0.00050851	0.0025413	801	0.378269	1	1	2.17676	0.459398	1	7	0.000844595	0.142857	IL10
Disease Ontology	DOID:5702	pleomorphic liposarcoma	421	0.0618175	1	0.328176	15.672	0.0638083	1	8.10778e-05	0.00127065	428	0.126953	1	0.662943	7.61867	0.131257	1	2	0.000844595	0.5	MDM2
Disease Ontology	DOID:327	syringomyelia	422	0.0621383	1	0.329097	15.5884	0.0641501	1	8.15123e-05	0.00127065	428	0.126953	1	0.662943	7.61867	0.131257	1	2	0.000844595	0.5	VDR
Disease Ontology	DOID:12155	lymphocytic choriomeningitis	423	0.0633593	1	0.334771	4.91569	0.406861	2	0.000516977	0.0025413	370	0.0925367	1	0.558972	3.80933	0.525026	2	8	0.00168919	0.25	IFNGR1,STAT3
Disease Ontology	DOID:3246	embryonal rhabdomyosarcoma	424	0.0637307	1	0.335939	2.36006	2.11859	5	0.00269199	0.00635324	736	0.332778	1	1	1.69304	1.18131	2	18	0.00168919	0.111111	FOXO1,MDM2
Disease Ontology	DOID:13223	uterine fibroid	425	0.0639869	1	0.336496	1.70206	6.46278	11	0.00821191	0.0139771	901	0.453017	1	1	1.11493	5.38152	6	82	0.00506757	0.0731707	BCL2,CCND1,FOXO1,FSCN1,PTTG1,VEGFA
Disease Ontology	DOID:4947	cholangiocarcinoma	426	0.0654396	1	0.343328	1.55388	9.65324	15	0.0122659	0.0190597	381	0.0951092	1	0.557924	1.52373	7.8754	12	120	0.0101351	0.1	CCND1,FSCN1,PRSS1,PTK2,RASSF1,RUNX3,SOCS3,TFF1,TFF3,TNFSF10,TTR,VEGFA
Disease Ontology	DOID:2099	extramammary Paget's disease	427	0.0658473	1	0.344658	3.26585	0.918597	3	0.00116721	0.00381194	329	0.070969	1	0.482114	3.04747	0.984424	3	15	0.00253378	0.2	CCND1,PTK2,STAT3
Disease Ontology	DOID:1564	fungal infectious disease	428	0.066978	1	0.349757	1.88188	4.25107	8	0.00540161	0.0101652	656	0.240449	1	0.819214	1.38521	5.05338	7	77	0.00591216	0.0909091	CLU,DEFB1,IFNGR1,IL10,STAT3,TLR2,TNFRSF1B
Disease Ontology	DOID:896	inborn errors metal metabolism	429	0.0671411	1	0.349791	1.98334	3.52939	7	0.00448462	0.00889454	673	0.266445	1	0.88485	1.52373	2.62513	4	40	0.00337838	0.1	CACNA1S,KL,SMAD7,TFR2
Disease Ontology	DOID:930	orbital disease	430	0.0674587	1	0.350628	4.74115	0.421839	2	0.000536009	0.0025413	801	0.378269	1	1	2.17676	0.459398	1	7	0.000844595	0.142857	BCL2
Disease Ontology	DOID:4971	myelofibrosis	431	0.0681334	1	0.353314	1.73381	5.76764	10	0.00732864	0.0127065	368	0.0925011	1	0.561793	1.90467	3.15016	6	48	0.00506757	0.125	BMP1,ETV6,FKBP5,GATA1,SOCS3,VEGFA
Disease Ontology	DOID:2158	lung metastasis	432	0.068414	1	0.353947	2.62592	1.52328	4	0.00193555	0.00508259	496	0.1559	1	0.702492	2.17676	1.37819	3	21	0.00253378	0.142857	BCL2,CD44,VEGFA
Disease Ontology	DOID:0060025	immunoglobulin alpha deficiency	433	0.0686319	1	0.354255	4.69408	0.426069	2	0.000541383	0.0025413	801	0.378269	1	1	2.17676	0.459398	1	7	0.000844595	0.142857	IL10
Disease Ontology	DOID:627	severe combined immunodeficiency	434	0.0700872	1	0.360933	1.78579	5.0398	9	0.00640381	0.0114358	527	0.169139	1	0.717318	1.60393	3.74081	6	57	0.00506757	0.105263	ADAR,CHD7,IFNAR2,IL2RG,MYC,TNFSF11
Disease Ontology	DOID:4713	stomach neoplasm	435	0.0701307	1	0.360326	4.63567	0.431437	2	0.000548205	0.0025413	688	0.287834	1	0.935041	3.04747	0.328141	1	5	0.000844595	0.2	MALT1
Disease Ontology	DOID:3257	pediatric rhabdomyosarcoma	436	0.0703604	1	0.360678	13.7071	0.0729549	1	9.27e-05	0.00127065	552	0.184256	1	0.746036	5.07911	0.196885	1	3	0.000844595	0.333333	MDM2
Disease Ontology	DOID:3944	Arenaviridae infectious disease	437	0.0704241	1	0.360178	4.62445	0.432484	2	0.000549535	0.0025413	403	0.113959	1	0.632006	3.38607	0.590655	2	9	0.00168919	0.222222	IFNGR1,STAT3
Disease Ontology	DOID:11949	Creutzfeldt-Jakob syndrome	438	0.0704704	1	0.359592	3.17243	0.945648	3	0.00120159	0.00381194	1063	0.638908	1	1	1.01582	0.984424	1	15	0.000844595	0.0666667	CHGA
Disease Ontology	DOID:8929	atrophic gastritis	439	0.0710746	1	0.361849	2.28383	2.18931	5	0.00278184	0.00635324	361	0.0872672	1	0.540283	2.34421	1.70634	4	26	0.00337838	0.153846	IL4R,PRKCH,RUNX3,TLR2
Disease Ontology	DOID:2957	pulmonary tuberculosis	440	0.071079	1	0.361049	2.09016	2.87059	6	0.00364751	0.00762389	540	0.181902	1	0.752873	1.65623	3.0189	5	46	0.00422297	0.108696	CD27,IFNGR1,IL10,IRF1,VDR
Disease Ontology	DOID:114	heart disease	441	0.0719998	1	0.364897	1.20018	55.8251	67	0.0709341	0.0851334	776	0.351578	1	1	1.06472	42.2646	45	644	0.0380068	0.0698758	ABCG1,ADCY6,ALOX5AP,ATXN1,BAG3,CBR3,CD40,CETP,CHD7,CHGA,DSG2,EDN2,ELN,ENTPD1,EPHX2,FOXO1,GATA4,GRK5,HIF1A,HLA-G,HMGB1,IFNGR1,IFNGR2,IL10,IL6ST,KCNMA1,LAMA3,LRP8,NPC1L1,P2RY2,PLAT,POLB,PTGIS,PYGB,RAPGEF3,SLC2A9,TLR2,TNFRSF1B,TNFSF10,TNFSF11,TNNT2,TRIB1,TTR,TXN,VEGFA
Disease Ontology	DOID:3498	pancreatic ductal adenocarcinoma	442	0.0723583	1	0.365884	1.58719	8.19056	13	0.0104073	0.0165184	158	0.00903573	1	0.127815	2.08511	6.23469	13	95	0.0109797	0.136842	CD40,HIF1A,LAMC2,NDRG1,PIM1,PLAT,SKAP2,SOCS3,STAT3,TGM2,TNFRSF10B,TNFRSF10D,TNFSF10
Disease Ontology	DOID:12140	Chagas disease	443	0.0726812	1	0.366687	2.26837	2.20423	5	0.0028008	0.00635324	528	0.172246	1	0.72911	2.07782	1.44382	3	22	0.00253378	0.136364	CTSB,IL10,TLR2
Disease Ontology	DOID:4313	epidermolysis bullosa acquisita	444	0.0729337	1	0.367132	13.2054	0.0757265	1	9.62217e-05	0.00127065	552	0.184256	1	0.746036	5.07911	0.196885	1	3	0.000844595	0.333333	SERPINH1
Disease Ontology	DOID:4492	avian influenza	445	0.0733287	1	0.368291	4.51704	0.442768	2	0.000562602	0.0025413	403	0.113959	1	0.632006	3.38607	0.590655	2	9	0.00168919	0.222222	TMPRSS13,TNFSF10
Disease Ontology	DOID:10113	trypanosomiasis	446	0.0733595	1	0.36762	2.26196	2.21048	5	0.00280874	0.00635324	580	0.189049	1	0.728489	1.98748	1.50945	3	23	0.00253378	0.130435	CTSB,IL10,TLR2
Disease Ontology	DOID:15	reproductive system disease	447	0.0740853	1	0.370426	1.17438	69.8239	82	0.0887216	0.104193	221	0.0260343	1	0.263288	1.27643	50.14	64	764	0.054054	0.0837696	ACO2,AKAP2,AMHR2,BCL2,CCND1,CD44,CD82,CHD7,CLU,CTCFL,CTSB,CXCL13,CYP11A1,EIF4EBP1,ENSG00000134602,ENTPD1,ETV6,EZH2,FGFR1,FOXO1,GALT,GHRH,GNA12,H6PD,HIF1A,HLA-E,HLA-G,HSD17B10,IL10,IL6ST,KLF6,KLK2,LCT,MTA2,MYC,NR3C1,PGRMC1,PIK3R1,PLAT,PRKDC,PRM1,PROK1,PROK2,PRSS8,PTGIS,PTK2,RAPGEF3,RNASEL,SPACA1,SRC,STAT6,TFF1,TGFBR1,TGM2,TLR2,TMBIM6,TNFRSF1B,TNFSF10,TPT1,TSSK4,TXN,VDAC2,VDR,VEGFA
Disease Ontology	DOID:2913	acute pancreatitis	448	0.0742329	1	0.370336	1.93527	3.61707	7	0.00459602	0.00889454	661	0.241605	1	0.816926	1.49386	3.34704	5	51	0.00422297	0.0980392	DEFB1,HMGB1,PRSS1,TLR2,VEGFA
Disease Ontology	DOID:8545	malignant hyperthermia	449	0.0748257	1	0.372462	12.8585	0.0777693	1	9.88174e-05	0.00127065	428	0.126953	1	0.662943	7.61867	0.131257	1	2	0.000844595	0.5	CACNA1S
Disease Ontology	DOID:1824	status epilepticus	450	0.0753514	1	0.374245	4.44591	0.449851	2	0.000571603	0.0025413	370	0.0925367	1	0.558972	3.80933	0.525026	2	8	0.00168919	0.25	ATN1,SOCS1
Disease Ontology	DOID:628	combined T cell and B cell immunodeficiency	451	0.0755022	1	0.374163	1.75806	5.11929	9	0.00650481	0.0114358	579	0.188979	1	0.729478	1.54956	3.87207	6	59	0.00506757	0.101695	ADAR,CHD7,IFNAR2,IL2RG,MYC,TNFSF11
Disease Ontology	DOID:5241	hemangioblastoma	452	0.0757349	1	0.374486	2.53346	1.57887	4	0.00200619	0.00508259	183	0.0140513	1	0.17161	4.06329	0.984424	4	15	0.00337838	0.266667	CCND1,CLU,HIF1A,PHF17
Disease Ontology	DOID:0050454	periventricular nodular heterotopia	453	0.0761504	1	0.375709	12.6259	0.079202	1	0.000100638	0.00127065	428	0.126953	1	0.662943	7.61867	0.131257	1	2	0.000844595	0.5	ARFGEF2
Disease Ontology	DOID:2438	tumor of dermis	454	0.0764642	1	0.376426	1.21384	47.7822	58	0.0607144	0.0736976	135	0.00425948	1	0.0705181	1.50039	29.9921	45	457	0.0380068	0.0984683	ABCC4,BAG3,BCL2,CADM1,CCND1,CD44,CDK16,CLU,DDX20,FOXO1,FYN,GATA1,GTF2I,HAND2,HEYL,HIF1A,HLA-G,HMGB1,ID2,MDM2,MDM4,MYC,NCOA7,NEDD9,OAZ2,P2RY6,PHOX2A,PIK3R1,PMAIP1,PREP,PROK1,PTAFR,PTK2,RAP1GDS1,RAPGEF1,RASSF1,RRP1,SERPINH1,STAT3,TACR2,TGM2,TNFRSF10D,TNFSF10,TTR,VEGFA
Disease Ontology	DOID:12210	Wuchereria bancrofti filariasis	455	0.0771478	1	0.378957	12.4561	0.0802821	1	0.00010201	0.00127065	290	0.0656283	1	0.50579	15.2373	0.0656283	1	1	0.000844595	1	TLR2
Disease Ontology	DOID:617	Retroviridae infectious disease	456	0.077689	1	0.380778	1.49058	10.7341	16	0.0136392	0.0203304	466	0.135167	1	0.648278	1.40486	9.25359	13	141	0.0109797	0.0921986	CD27,CXCL13,HLA-G,IL10,IL10RA,IL2RG,IRF1,MEF2C,NR3C1,TLR7,TNFSF10,VDR,VEGFA
Disease Ontology	DOID:5844	myocardial infarction	457	0.0784141	1	0.383491	1.33576	20.9619	28	0.0266351	0.0355781	608	0.224394	1	0.82487	1.19844	17.5227	21	267	0.0177365	0.0786517	ALOX5AP,CD40,CETP,ELN,EPHX2,HIF1A,IL10,IL6ST,KCNMA1,LAMA3,LRP8,P2RY2,PLAT,PTGIS,SLC2A9,TLR2,TNFRSF1B,TNFSF11,TNNT2,TRIB1,VEGFA
Disease Ontology	DOID:3669	intermittent claudication	458	0.0793984	1	0.387458	4.3118	0.463844	2	0.000589382	0.0025413	746	0.334585	1	1	2.53956	0.39377	1	6	0.000844595	0.166667	IL10
Disease Ontology	DOID:156	fibrous tissue neoplasm	459	0.080005	1	0.389567	1.8077	4.42551	8	0.00562326	0.0101652	540	0.181902	1	0.752873	1.65623	3.0189	5	46	0.00422297	0.108696	APOD,CREB3L1,CREB3L2,SERPINH1,TXN
Disease Ontology	DOID:3070	malignant glioma	460	0.081036	1	0.393729	1.15859	77.6805	90	0.0987046	0.114358	121	0.00292805	1	0.0540843	1.38349	52.7651	73	804	0.0616554	0.090796	ABCC4,B4GALT5,BAG3,BCL2,CADM1,CCND1,CD44,CD63,CDK16,CLU,CTSB,DDX20,EZH2,FGFR1,FLI1,FOXO1,FYN,GATA1,GATA4,GNA12,GTF2I,HAND2,HEYL,HIF1A,HLA-E,HLA-G,HMGB1,ID2,IL4R,ITSN1,KCTD21,KLF6,LAMA3,LNX1,LRIG1,MDM2,MDM4,MYC,NCOA7,NEDD9,NEURL,OAZ2,P2RY2,P2RY6,PHLPP1,PHOX2A,PIK3R1,PMAIP1,PREP,PRKCH,PRKDC,PROK1,PTAFR,PTK2,PTTG1,RAP1GDS1,RAPGEF1,RASSF1,RHOB,RRP1,SOCS1,SOCS3,SRC,STAT3,STAT6,TACR2,TGM2,TNFRSF10B,TNF…
Disease Ontology	DOID:7566	eccrine porocarcinoma	461	0.0810653	1	0.393017	11.8293	0.0845357	1	0.000107415	0.00127065	428	0.126953	1	0.662943	7.61867	0.131257	1	2	0.000844595	0.5	STAT3
Disease Ontology	DOID:12365	malaria	462	0.0814637	1	0.394094	1.6735	5.97549	10	0.00759275	0.0127065	534	0.178087	1	0.745364	1.4285	6.30032	9	96	0.00760135	0.09375	GYPC,IFNGR1,IL10,IL12A,IRF1,NCR3,TLR2,TNFRSF1B,VEGFA
Disease Ontology	DOID:2918	paraproteinemia	463	0.0825957	1	0.398707	2.96141	1.01303	3	0.00128721	0.00381194	329	0.070969	1	0.482114	3.04747	0.984424	3	15	0.00253378	0.2	CD27,CXCL13,VEGFA
Disease Ontology	DOID:3468	Schistosoma mansoni infectious disease	464	0.0829324	1	0.39947	11.5514	0.0865693	1	0.000109999	0.00127065	290	0.0656283	1	0.50579	15.2373	0.0656283	1	1	0.000844595	1	IFNGR1
Disease Ontology	DOID:8997	polycythemia vera	465	0.0837805	1	0.402687	1.99836	3.00246	6	0.00381507	0.00762389	1030	0.594751	1	1	1.01582	1.96885	2	30	0.00168919	0.0666667	ETV6,SOCS3
Disease Ontology	DOID:10532	streptococcal pneumonia	466	0.0844806	1	0.40518	2.1657	2.30872	5	0.00293357	0.00635324	461	0.130752	1	0.633907	2.03164	1.96885	4	30	0.00337838	0.133333	FLT3,IL10,NEIL1,PTK2B
Disease Ontology	DOID:4074	pancreas adenocarcinoma	467	0.0854497	1	0.408951	1.40306	14.2546	20	0.0181126	0.025413	144	0.00586438	1	0.09102	1.87993	10.1068	19	154	0.0160473	0.123377	BCL2,CADM1,CD40,HIF1A,IKBKB,LAMC2,MDM2,NDRG1,PIM1,PLAT,PTK2,SKAP2,SOCS3,SPARC,STAT3,TGM2,TNFRSF10B,TNFRSF10D,TNFSF10
Disease Ontology	DOID:397	restrictive cardiomyopathy	468	0.0866352	1	0.413739	11.0357	0.0906147	1	0.000115139	0.00127065	746	0.334585	1	1	2.53956	0.39377	1	6	0.000844595	0.166667	TNNT2
Disease Ontology	DOID:1866	giant cell reparative granuloma	469	0.0875933	1	0.417422	4.06907	0.491512	2	0.000624539	0.0025413	173	0.012347	1	0.159512	10.1582	0.196885	2	3	0.00168919	0.666667	CCND1,SRC
Disease Ontology	DOID:1875	impotence	470	0.0891404	1	0.423891	10.7111	0.093361	1	0.000118629	0.00127065	290	0.0656283	1	0.50579	15.2373	0.0656283	1	1	0.000844595	1	ENTPD1
Disease Ontology	DOID:1227	neutropenia	471	0.089234	1	0.423435	2.12893	2.34859	5	0.00298424	0.00635324	524	0.168115	1	0.717053	1.84695	2.16573	4	33	0.00337838	0.121212	BCL2,IL10,TLR7,TLR8
Disease Ontology	DOID:1618	fibroadenoma of breast	472	0.0893375	1	0.423028	2.86088	1.04863	3	0.00133244	0.00381194	854	0.419088	1	1	1.90467	0.525026	1	8	0.000844595	0.125	TXN
Disease Ontology	DOID:2693	fibroadenoma	472	0.0893375	1	0.423028	2.86088	1.04863	3	0.00133244	0.00381194	854	0.419088	1	1	1.90467	0.525026	1	8	0.000844595	0.125	TXN
Disease Ontology	DOID:3117	hepatobiliary neoplasm	474	0.0900181	1	0.424452	1.33083	19.5367	26	0.0248243	0.0330368	277	0.0541831	1	0.437182	1.45447	14.4382	21	220	0.0177365	0.0954545	ANXA3,CCND1,CD44,CHGA,EZH2,FGFR1,FSCN1,LAMC2,MDM2,NEDD4L,PRSS1,PTK2,RASSF1,RUNX3,SOCS3,TFF1,TFF3,TLR2,TNFSF10,TTR,VEGFA
Disease Ontology	DOID:2277	gonadal disease	475	0.091218	1	0.429204	1.33723	18.6954	25	0.0237552	0.0317662	389	0.104146	1	0.59837	1.37825	13.06	18	199	0.0152027	0.0904523	AKAP2,AMHR2,CHD7,CYP11A1,FGFR1,FOXO1,H6PD,HSD17B10,IL10,IL6ST,NR3C1,PIK3R1,PLAT,PRKDC,PROK2,TNFRSF1B,VDR,VEGFA
Disease Ontology	DOID:12206	dengue hemorrhagic fever	476	0.0919285	1	0.431639	2.82485	1.062	3	0.00134943	0.00381194	613	0.233199	1	0.850244	2.17676	0.918796	2	14	0.00168919	0.142857	IL10,VEGFA
Disease Ontology	DOID:12556	acute kidney tubular necrosis	477	0.0933371	1	0.437334	3.91821	0.510438	2	0.000648587	0.0025413	370	0.0925367	1	0.558972	3.80933	0.525026	2	8	0.00168919	0.25	IL6ST,SLC6A19
Disease Ontology	DOID:552	pneumonia	478	0.0933575	1	0.436515	1.37386	15.2854	21	0.0194224	0.0266836	420	0.124169	1	0.660754	1.3562	12.535	17	191	0.0143581	0.0890052	CCND1,CYSLTR2,FLT3,FOXF1,HMGB1,IL10,IL12A,IL4R,IL6ST,IRF5,NEIL1,PLAT,PTK2B,SOCS1,SPARC,TXN,VEGFA
Disease Ontology	DOID:3073	glioblastoma multiforme of brain	479	0.0937929	1	0.437635	10.1542	0.0984813	1	0.000125135	0.00127065	552	0.184256	1	0.746036	5.07911	0.196885	1	3	0.000844595	0.333333	ITSN1
Disease Ontology	DOID:900	hepatopulmonary syndrome	480	0.0954559	1	0.444467	3.86599	0.517332	2	0.000657347	0.0025413	268	0.0540775	1	0.450982	5.07911	0.39377	2	6	0.00168919	0.333333	PLAT,TLR2
Disease Ontology	DOID:3151	skin squamous cell carcinoma	481	0.096079	1	0.446438	2.3248	1.72058	4	0.00218625	0.00508259	285	0.0602296	1	0.472327	2.64997	1.50945	4	23	0.00337838	0.173913	CCND1,CD44,IKBKG,IL19
Disease Ontology	DOID:526	Human immunodeficiency virus infectious disease	482	0.0967829	1	0.448775	1.46077	10.2685	15	0.0130477	0.0190597	509	0.157593	1	0.691987	1.38521	8.66293	12	132	0.0101351	0.0909091	CD27,CXCL13,HLA-G,IL10,IL10RA,IL2RG,IRF1,MEF2C,NR3C1,TLR7,TNFSF10,VDR
Disease Ontology	DOID:12559	idiopathic osteoporosis	483	0.0972058	1	0.449803	9.77956	0.102254	1	0.000129929	0.00127065	428	0.126953	1	0.662943	7.61867	0.131257	1	2	0.000844595	0.5	SPARC
Disease Ontology	DOID:8505	dermatitis herpetiformis	484	0.0980007	1	0.452545	3.80551	0.525553	2	0.000667793	0.0025413	370	0.0925367	1	0.558972	3.80933	0.525026	2	8	0.00168919	0.25	MYO9B,TGM2
Disease Ontology	DOID:437	myasthenia gravis	485	0.0983603	1	0.453269	1.80258	3.88332	7	0.00493433	0.00889454	255	0.0446923	1	0.391715	2.2856	2.62513	6	40	0.00506757	0.15	CACNA1S,CXCL13,HLA-E,IL10,IL6ST,NR3C1
Disease Ontology	DOID:8691	mycosis fungoides	486	0.0986252	1	0.453554	2.30249	1.73725	4	0.00220743	0.00508259	585	0.194865	1	0.744483	1.74141	2.29699	4	35	0.00337838	0.114286	CLU,DEFB1,STAT3,TLR2
Disease Ontology	DOID:447	inborn errors renal tubular transport	487	0.0988017	1	0.453433	2.30097	1.7384	4	0.00220889	0.00508259	327	0.0686732	1	0.469371	2.53956	1.57508	4	24	0.00337838	0.166667	KCNJ1,KL,SCNN1B,SLC12A3
Disease Ontology	DOID:13189	gout	488	0.0991332	1	0.454022	2.29813	1.74055	4	0.00221163	0.00508259	580	0.189049	1	0.728489	1.98748	1.50945	3	23	0.00253378	0.130435	CTSB,SLC2A9,TNFSF11
Disease Ontology	DOID:0050032	mineral metabolism disease	489	0.0992242	1	0.453509	1.7188	4.6544	8	0.0059141	0.0101652	796	0.371739	1	1	1.24896	4.00333	5	61	0.00422297	0.0819672	CACNA1S,KL,SLC34A1,SMAD7,TFR2
Disease Ontology	DOID:2352	hemochromatosis	490	0.0994447	1	0.45359	2.05704	2.43068	5	0.00308854	0.00635324	981	0.536832	1	1	1.12869	1.77196	2	27	0.00168919	0.0740741	SMAD7,TFR2
Disease Ontology	DOID:7486	metastatic renal cell carcinoma	491	0.100256	1	0.456359	3.75383	0.532789	2	0.000676988	0.0025413	335	0.0724773	1	0.483542	4.35352	0.459398	2	7	0.00168919	0.285714	STAT3,VEGFA
Disease Ontology	DOID:1116	pertussis	492	0.100671	1	0.457315	2.28507	1.75049	4	0.00222426	0.00508259	892	0.441507	1	1	1.23546	2.42825	3	37	0.00253378	0.0810811	IL10,PTAFR,STAT3
Disease Ontology	DOID:1924	hypogonadism	493	0.100873	1	0.457304	1.89666	3.16346	6	0.00401964	0.00762389	493	0.155263	1	0.703878	1.90467	2.10011	4	32	0.00337838	0.125	AKAP2,CHD7,FGFR1,PROK2
Disease Ontology	DOID:0060039	autoimmune disease of skin and connective tissue	494	0.101127	1	0.457527	2.28125	1.75343	4	0.00222799	0.00508259	536	0.181325	1	0.756085	1.79263	2.23136	4	34	0.00337838	0.117647	CD22,MYO9B,SERPINH1,TGM2
Disease Ontology	DOID:184	bone cancer	495	0.101258	1	0.457194	1.89459	3.16691	6	0.00402402	0.00762389	192	0.0164044	1	0.190957	2.857	2.10011	6	32	0.00506757	0.1875	CCND1,HIF1A,SRC,TNFSF11,VDR,VEGFA
Disease Ontology	DOID:1508	candidiasis	496	0.102065	1	0.459908	2.69569	1.11289	3	0.00141409	0.00381194	736	0.332778	1	1	1.69304	1.18131	2	18	0.00168919	0.111111	IL10,TLR2
Disease Ontology	DOID:153	fibroepithelial neoplasm	497	0.102318	1	0.460122	2.69268	1.11413	3	0.00141567	0.00381194	991	0.557285	1	1	1.26978	0.787539	1	12	0.000844595	0.0833333	TXN
Disease Ontology	DOID:5069	uterine corpus soft tissue neoplasm	498	0.102844	1	0.461557	1.55513	7.07338	11	0.00898778	0.0139771	957	0.499526	1	1	1.06307	5.64403	6	86	0.00506757	0.0697674	BCL2,CCND1,FOXO1,FSCN1,PTTG1,VEGFA
Disease Ontology	DOID:1936	atherosclerosis	499	0.10318	1	0.462139	1.27086	25.1797	32	0.0319945	0.0406607	783	0.35768	1	1	1.09163	21.9855	24	335	0.0202703	0.0716418	ABCD1,ABCG1,AKR1B1,ALOX5AP,CD40,CETP,CTSB,ECE1,EPHX2,IL10,IL6ST,KL,NCEH1,P2RY2,PLAT,SOCS1,SOCS3,TLR2,TNFSF10,TNFSF11,TNFSF15,TNNT2,TXN,VEGFA
Disease Ontology	DOID:4948	gallbladder carcinoma	500	0.103437	1	0.462362	1.70174	4.70108	8	0.00597341	0.0101652	602	0.217077	1	0.805925	1.55483	3.21579	5	49	0.00422297	0.102041	CCND1,CD82,LAMC2,MYC,VEGFA
#
# Ontology	TermsTested	MinAnnotCount	MaxAnnotCount
#
# Disease Ontology	2235	1	Inf

## Sheet: PANTHER Pathway
# GREAT version 3.0.0	Species assembly: hg19	Association rule: Basal+extension: 5000 bp upstream, 1000 bp downstream, 1000000 bp max extension, curated regulatory domains included
# Ontology summary statistics are provided in the footer.
#
# Ontology	ID	Desc	BinomRank	BinomP	BinomBonfP	BinomFdrQ	RegionFoldEnrich	ExpRegions	ObsRegions	GenomeFrac	SetCov	HyperRank	HyperP	HyperBonfP	HyperFdrQ	GeneFoldEnrich	ExpGenes	ObsGenes	TotalGenes	GeneSetCov	TermCov	Genes
PANTHER Pathway	P00046	Oxidative stress response	1	1.05682e-09	1.60636e-07	1.60636e-07	5.11588	4.30034	22	0.00546421	0.0279543	1	2.91324e-05	0.00442813	0.00442813	3.97496	3.0189	12	46	0.0101351	0.26087	BCL2,DUPD1,DUSP13,DUSP22,DUSP4,DUSP5,MAP2K3,MAX,MEF2C,MKNK1,MYC,TXN
PANTHER Pathway	P00036	Interleukin signaling pathway	2	2.05512e-05	0.00312378	0.00156189	3.10633	6.11655	19	0.00777198	0.0241423	2	0.0063144	0.959788	0.479894	2.17676	5.97217	13	91	0.0109797	0.142857	ARAF,ELK4,IKBKB,IL10,IL10RA,IL12A,IL4R,IL6ST,MAPKAPK2,MKNK1,MYC,STAT3,STAT6
PANTHER Pathway	P00014	Cholesterol biosynthesis	3	0.00131521	0.199911	0.0666371	8.64468	0.462713	4	0.000587945	0.00508259	9	0.0312588	1	0.527927	4.15564	0.721911	3	11	0.00253378	0.272727	FDFT1,HMGCS1,PMVK
PANTHER Pathway	P00006	Apoptosis signaling pathway	4	0.00506968	0.770592	0.192648	2.23359	6.26795	14	0.00796435	0.0177891	6	0.0198646	1	0.503235	1.88653	6.89097	13	105	0.0109797	0.12381	BAG3,BCL2,BCL2L10,ENDOG,IKBKB,JDP2,MAP2K3,PRKCH,REL,TMBIM6,TNFRSF10B,TNFRSF1B,TNFSF10
PANTHER Pathway	P04393	Ras Pathway	5	0.0160039	1	0.486519	2.0611	5.82213	12	0.00739787	0.0152478	11	0.0358204	1	0.494972	1.98748	4.52835	9	69	0.00760135	0.130435	ARAF,ETS1,MAP2K3,MAP3K1,MAPKAPK2,RALB,RALGDS,RHOB,STAT3
PANTHER Pathway	P00024	Glycolysis	6	0.0185486	1	0.469899	9.69504	0.206291	2	0.000262123	0.0025413	34	0.334585	1	1	2.53956	0.39377	1	6	0.000844595	0.166667	HK1
PANTHER Pathway	P05918	p38 MAPK pathway	7	0.022569	1	0.490069	2.35767	3.39317	8	0.00431153	0.0101652	8	0.0248837	1	0.47279	2.61211	2.29699	6	35	0.00506757	0.171429	EIF4EBP1,MAPKAPK2,MEF2C,MEF2D,MKNK1,TAB2
PANTHER Pathway	P02758	Ornithine degradation	8	0.0248466	1	0.472085	8.28097	0.241518	2	0.000306884	0.0025413	4	0.012347	1	0.469187	10.1582	0.196885	2	3	0.00168919	0.666667	ADC,AZIN1
PANTHER Pathway	P00034	Integrin signalling pathway	9	0.0393614	1	0.66477	1.51206	14.5497	22	0.0184875	0.0279543	3	0.00665328	1	0.337099	1.82483	10.9599	20	167	0.0168919	0.119761	ACTB,ARAF,ARF6,ARHGAP26,COL11A2,COL4A2,FYN,LAMA2,LAMA3,LAMC2,MAP2K3,PIK3C2B,PIK3R1,PTK2,PTK2B,RAP1A,RAPGEF1,RHOB,SRC,TLN1
PANTHER Pathway	P00048	PI3 kinase pathway	10	0.0513373	1	0.780327	1.99448	4.01107	8	0.00509666	0.0101652	27	0.205118	1	1	1.58722	3.15016	5	48	0.00422297	0.104167	CCND1,FOXO1,FOXO4,GNB5,PIK3R1
PANTHER Pathway	P00047	PDGF signaling pathway	11	0.0605179	1	0.836248	1.50326	11.974	18	0.0152147	0.0228717	10	0.0327679	1	0.498072	1.72034	8.13791	14	124	0.0118243	0.112903	ARAF,ARHGAP26,ELF1,ELK4,ETS1,FLI1,MAPKAPK2,MKNK1,MYC,PIK3R1,RPS6KC1,SPDEF,STAT3,STAT6
PANTHER Pathway	P00038	JAK/STAT signaling pathway	12	0.0805618	1	1	2.99386	1.00205	3	0.00127325	0.00381194	13	0.070969	1	0.829791	3.04747	0.984424	3	15	0.00253378	0.2	SOCS1,STAT3,STAT6
PANTHER Pathway	P05911	Angiotensin II-stimulated signaling through G proteins and beta-arrestin	13	0.0880192	1	1	2.13811	2.33851	5	0.00297142	0.00635324	42	0.405853	1	1	1.30606	2.29699	3	35	0.00253378	0.0857143	ARRB1,GNB5,GRK5
PANTHER Pathway	P00045	Notch signaling pathway	14	0.0885401	1	0.961292	1.96788	3.04896	6	0.00387416	0.00762389	15	0.0841566	1	0.852787	2.1163	2.36262	5	36	0.00422297	0.138889	FUT8,HELT,HEYL,LFNG,LNX1
PANTHER Pathway	P00056	VEGF signaling pathway	15	0.0926951	1	0.939311	1.682	5.35077	9	0.00679894	0.0114358	5	0.0141595	1	0.430449	2.32434	3.87207	9	59	0.00760135	0.152542	ARAF,ETS1,HIF1A,MAPKAPK2,PIK3C2B,PIK3R1,PRKCH,PTK2,VEGFA
PANTHER Pathway	P04395	Vasopressin synthesis	16	0.0928003	1	0.881603	2.81303	1.06647	3	0.0013551	0.00381194	20	0.159862	1	1	2.77042	0.721911	2	11	0.00168919	0.181818	PREP,SEC11C
PANTHER Pathway	P00051	TCA cycle	17	0.0929067	1	0.830696	3.92903	0.509032	2	0.0006468	0.0025413	34	0.334585	1	1	2.53956	0.39377	1	6	0.000844595	0.166667	OGDH
PANTHER Pathway	P00054	Toll receptor signaling pathway	18	0.094708	1	0.799757	1.93098	3.10723	6	0.00394819	0.00762389	17	0.0998804	1	0.893048	1.8658	3.21579	6	49	0.00506757	0.122449	IKBKB,MAP2K3,TLR2,TLR7,TLR8,TNFAIP3
PANTHER Pathway	P00030	Hypoxia response via HIF activation	19	0.101557	1	0.812455	1.89299	3.16958	6	0.00402742	0.00762389	16	0.0872672	1	0.829038	2.34421	1.70634	4	26	0.00337838	0.153846	HIF1A,PIK3C2B,PIK3R1,TXN
PANTHER Pathway	P04392	P53 pathway feedback loops 1	20	0.117979	1	0.896643	3.40023	0.588195	2	0.000747389	0.0025413	14	0.0724773	1	0.786896	4.35352	0.459398	2	7	0.00168919	0.285714	MDM2,MDM4
PANTHER Pathway	P00055	Transcription regulation by bZIP transcription factor	21	0.118438	1	0.857264	2.14967	1.86075	4	0.00236435	0.00508259	55	0.589025	1	1	0.993739	3.0189	3	46	0.00253378	0.0652174	BRF2,CREB3L1,CREB3L2
PANTHER Pathway	P02774	Salvage pyrimidine deoxyribonucleotides	22	0.136079	1	0.940179	6.83714	0.14626	1	0.000185845	0.00127065	24	0.184256	1	1	5.07911	0.196885	1	3	0.000844595	0.333333	TK1
PANTHER Pathway	P02744	Fructose galactose metabolism	23	0.138103	1	0.912684	6.7292	0.148606	1	0.000188826	0.00127065	39	0.378269	1	1	2.17676	0.459398	1	7	0.000844595	0.142857	GALT
PANTHER Pathway	P00019	Endothelin signaling pathway	24	0.14711	1	0.931697	1.4178	8.46383	12	0.0107545	0.0152478	7	0.0204448	1	0.443944	2.08731	4.79087	10	73	0.00844595	0.136986	ADCY4,ADCY6,ADCY7,ARAF,ECE1,EDN2,PIK3C2B,PIK3R1,PRKCH,SEC11C
PANTHER Pathway	P00044	Nicotinic acetylcholine receptor signaling pathway	25	0.156171	1	0.949522	1.48997	6.0404	9	0.00767523	0.0114358	28	0.237694	1	1	1.35443	5.90655	8	90	0.00675676	0.0888889	ACTB,CACNA1S,CHRNA2,CHRNA9,MYO15A,MYO1E,MYO1G,MYO5B
PANTHER Pathway	P04398	p53 pathway feedback loops 2	26	0.157234	1	0.919214	1.58674	4.41157	7	0.00560555	0.00889454	21	0.170681	1	1	1.69304	2.95327	5	45	0.00422297	0.111111	MDM2,MDM4,MYC,PIK3C2B,PIK3R1
PANTHER Pathway	P02788	Xanthine and guanine salvage pathway	27	0.220573	1	1	4.01353	0.249157	1	0.000316591	0.00127065	29	0.237801	1	1	3.80933	0.262513	1	4	0.000844595	0.25	PRTFDC1
PANTHER Pathway	P00027	Heterotrimeric G-protein signaling pathway-Gq alpha and Go alpha mediated pathway	28	0.228564	1	1	1.24773	12.0218	15	0.0152755	0.0190597	31	0.286809	1	1	1.25813	7.15348	9	109	0.00760135	0.0825688	CACNA1E,DRD5,GARNL3,PRKCH,RAP1A,RGS10,RGS16,RGS3,RGS6
PANTHER Pathway	P00035	Interferon-gamma signaling pathway	29	0.250195	1	1	1.73578	1.72833	3	0.0021961	0.00381194	30	0.277796	1	1	1.63257	1.83759	3	28	0.00253378	0.107143	IFNGR1,IFNGR2,SOCS3
PANTHER Pathway	P02772	Pyruvate metabolism	30	0.289474	1	1	2.92675	0.341676	1	0.000434149	0.00127065	39	0.378269	1	1	2.17676	0.459398	1	7	0.000844595	0.142857	CS
PANTHER Pathway	P06664	Gonadotropin-releasing hormone receptor pathway	31	0.327969	1	1	2.51667	0.39735	1	0.000504892	0.00127065	24	0.184256	1	1	5.07911	0.196885	1	3	0.000844595	0.333333	TGIF1
PANTHER Pathway	P02776	Serine glycine biosynthesis	32	0.329001	1	1	2.50698	0.398887	1	0.000506845	0.00127065	32	0.287834	1	1	3.04747	0.328141	1	5	0.000844595	0.2	SHMT2
PANTHER Pathway	P04397	p53 pathway by glucose deprivation	33	0.341666	1	1	1.65054	1.21173	2	0.00153968	0.0025413	72	0.759808	1	1	0.725587	1.37819	1	21	0.000844595	0.0476191	EIF4EBP1
PANTHER Pathway	P00022	General transcription by RNA polymerase I	34	0.363764	1	1	2.21212	0.452056	1	0.000574404	0.00127065	58	0.613525	1	1	1.08838	0.918796	1	14	0.000844595	0.0714286	PTRF
PANTHER Pathway	P02738	De novo purine biosynthesis	35	0.380864	1	1	1.51345	1.32148	2	0.00167914	0.0025413	49	0.556758	1	1	1.08838	1.83759	2	28	0.00168919	0.0714286	ATIC,RRM2B
PANTHER Pathway	P05726	2-arachidonoylglycerol biosynthesis	36	0.386182	1	1	2.04958	0.487905	1	0.000619955	0.00127065	34	0.334585	1	1	2.53956	0.39377	1	6	0.000844595	0.166667	PLA1A
PANTHER Pathway	P00009	Axon guidance mediated by netrin	37	0.391071	1	1	1.21901	4.10168	5	0.00521179	0.00635324	19	0.130752	1	1	2.03164	1.96885	4	30	0.00337838	0.133333	NFATC3,PIK3C2B,PIK3R1,UNC5B
PANTHER Pathway	P00050	Plasminogen activating cascade	38	0.395806	1	1	1.98531	0.503699	1	0.000640025	0.00127065	63	0.662626	1	1	0.952333	1.05005	1	16	0.000844595	0.0625	PLAT
PANTHER Pathway	P00059	p53 pathway	39	0.404672	1	1	1.12779	7.98019	9	0.01014	0.0114358	12	0.068887	1	0.872569	1.75815	5.11901	9	78	0.00760135	0.115385	AIFM2,CD82,HMGB1,MDM2,MDM4,MTA2,PIK3C2B,PIK3R1,TNFRSF10B
PANTHER Pathway	P02723	Adenine and hypoxanthine salvage pathway	40	0.405265	1	1	1.92504	0.519468	1	0.000660061	0.00127065	39	0.378269	1	1	2.17676	0.459398	1	7	0.000844595	0.142857	PRTFDC1
PANTHER Pathway	P04396	Vitamin D metabolism and pathway	41	0.41139	1	1	1.88746	0.529812	1	0.000673205	0.00127065	43	0.45723	1	1	1.69304	0.590655	1	9	0.000844595	0.111111	VDR
PANTHER Pathway	P05731	GABA-B receptor II signaling	42	0.412095	1	1	1.22502	3.26525	4	0.00414898	0.00508259	22	0.181325	1	1	1.79263	2.23136	4	34	0.00337838	0.117647	ADCY4,ADCY6,ADCY7,GABBR2
PANTHER Pathway	P00031	Inflammation mediated by chemokine and cytokine signaling pathway	43	0.446922	1	1	1.0622	13.1802	14	0.0167474	0.0177891	69	0.715739	1	1	0.877543	12.535	11	191	0.00929054	0.0575916	ACTB,ADCY6,ALOX5AP,ARAF,ARRB1,CCR7,IKBKB,NFATC3,PREX1,PTK2B,STAT3
PANTHER Pathway	P00005	Angiogenesis	44	0.45341	1	1	1.05208	15.208	16	0.019324	0.0203304	18	0.120635	1	1	1.41273	9.90987	14	151	0.0118243	0.0927152	ARAF,ETS1,FGFR1,FRS3,HIF1A,MAPKAPK2,PIK3C2B,PIK3R1,PRKCH,PTK2,RHOB,SRC,STAT3,VEGFA
PANTHER Pathway	P00026	Heterotrimeric G-protein signaling pathway-Gi alpha and Gs alpha mediated pathway	45	0.46723	1	1	1.04093	16.3315	17	0.0207516	0.021601	26	0.192412	1	1	1.31182	9.90987	13	151	0.0109797	0.0860927	ADCY4,ADCY6,ADCY7,ARRB1,DRD5,GRK5,PHKA2,PYGB,RAP1A,RGS10,RGS16,RGS3,RGS6
PANTHER Pathway	P04379	Beta3 adrenergic receptor signaling pathway	46	0.504535	1	1	1.18195	1.69212	2	0.00215009	0.0025413	45	0.516297	1	1	1.1721	1.70634	2	26	0.00168919	0.0769231	ADCY7,GNB5
PANTHER Pathway	P02739	De novo pyrimidine deoxyribonucleotide biosynthesis	47	0.513274	1	1	1.38942	0.719724	1	0.000914516	0.00127065	50	0.557285	1	1	1.26978	0.787539	1	12	0.000844595	0.0833333	RRM2B
PANTHER Pathway	P00017	DNA replication	48	0.556996	1	1	1.22887	0.813755	1	0.001034	0.00127065	83	0.850751	1	1	0.54419	1.83759	1	28	0.000844595	0.0357143	RPA2
PANTHER Pathway	P00025	Hedgehog signaling pathway	49	0.559227	1	1	1.06702	1.87438	2	0.00238168	0.0025413	71	0.72484	1	1	0.801965	1.24694	1	19	0.000844595	0.0526316	SMO
PANTHER Pathway	P02775	Salvage pyrimidine ribonucleotides	50	0.574697	1	1	1.17029	0.854488	1	0.00108575	0.00127065	50	0.557285	1	1	1.26978	0.787539	1	12	0.000844595	0.0833333	UCK2
PANTHER Pathway	P00016	Cytoskeletal regulation by Rho GTPase	51	0.58012	1	1	0.983425	4.06742	4	0.00516826	0.00508259	64	0.671627	1	1	0.883324	4.52835	4	69	0.00337838	0.057971	ACTB,DIAPH1,LIMK1,TUBB
PANTHER Pathway	P04386	Histamine H2 receptor mediated signaling pathway	52	0.595886	1	1	0.997149	2.00572	2	0.00254856	0.0025413	44	0.473454	1	1	1.26978	1.57508	2	24	0.00168919	0.0833333	ADCY7,GNB5
PANTHER Pathway	P00037	Ionotropic glutamate receptor pathway	53	0.599174	1	1	0.955209	6.28135	6	0.00798139	0.00762389	52	0.558424	1	1	1.03891	2.88765	3	44	0.00253378	0.0681818	CACNA1E,CAMK2B,GRIK4
PANTHER Pathway	P00007	Axon guidance mediated by semaphorins	54	0.623485	1	1	0.947597	2.1106	2	0.00268183	0.0025413	38	0.357242	1	1	1.60393	1.24694	2	19	0.00168919	0.105263	FYN,SEMA4D
PANTHER Pathway	P00040	Metabotropic glutamate receptor group II pathway	55	0.643699	1	1	0.905567	3.31284	3	0.00420945	0.00381194	75	0.772095	1	1	0.725587	2.75639	2	42	0.00168919	0.0476191	CACNA1E,GNB5
PANTHER Pathway	P05916	Opioid prodynorphin pathway	56	0.653667	1	1	0.895914	2.23236	2	0.00283654	0.0025413	59	0.63025	1	1	0.952333	2.10011	2	32	0.00168919	0.0625	ADCY7,GNB5
PANTHER Pathway	P04376	5HT4 type receptor mediated signaling pathway	57	0.661113	1	1	0.883517	2.26368	2	0.00287634	0.0025413	57	0.612812	1	1	0.983054	2.03448	2	31	0.00168919	0.0645161	ADCY7,GNB5
PANTHER Pathway	P00020	FAS signaling pathway	58	0.668762	1	1	0.870913	2.29644	2	0.00291797	0.0025413	87	0.878291	1	1	0.491527	2.03448	1	31	0.000844595	0.0322581	LMNB1
PANTHER Pathway	P00060	Ubiquitin proteasome pathway	59	0.671482	1	1	0.868135	3.45568	3	0.00439096	0.00381194	52	0.558424	1	1	1.03891	2.88765	3	44	0.00253378	0.0681818	MDM2,SMURF1,UBA1
PANTHER Pathway	P00028	Heterotrimeric G-protein signaling pathway-rod outer segment phototransduction	60	0.67159	1	1	0.866285	2.30871	2	0.00293356	0.0025413	65	0.693883	1	1	0.846518	2.36262	2	36	0.00168919	0.0555556	GNB5,PDE6A
PANTHER Pathway	P05917	Opioid proopiomelanocortin pathway	61	0.680107	1	1	0.85245	2.34618	2	0.00298117	0.0025413	59	0.63025	1	1	0.952333	2.10011	2	32	0.00168919	0.0625	ADCY7,GNB5
PANTHER Pathway	P00018	EGF receptor signaling pathway	62	0.681087	1	1	0.890085	10.1114	9	0.012848	0.0114358	33	0.304994	1	1	1.23546	7.28474	9	111	0.00760135	0.0810811	ARAF,MAP2K3,PEBP4,PIK3C2B,PPP2R5B,PPP2R5C,PRKCH,STAT3,STAT6
PANTHER Pathway	P05915	Opioid proenkephalin pathway	63	0.682541	1	1	0.848523	2.35704	2	0.00299496	0.0025413	59	0.63025	1	1	0.952333	2.10011	2	32	0.00168919	0.0625	ADCY7,GNB5
PANTHER Pathway	P00010	B cell activation	64	0.700202	1	1	0.840653	4.75821	4	0.00604601	0.00508259	48	0.547397	1	1	1.03304	3.87207	4	59	0.00337838	0.0677966	ARAF,CD22,IKBKB,NFATC3
PANTHER Pathway	P00023	General transcription regulation	65	0.712065	1	1	0.803835	1.24404	1	0.00158073	0.00127065	87	0.878291	1	1	0.491527	2.03448	1	31	0.000844595	0.0322581	BRF2
PANTHER Pathway	P00052	TGF-beta signaling pathway	66	0.712557	1	1	0.859359	9.30927	8	0.0118288	0.0101652	70	0.720911	1	1	0.837216	5.97217	5	91	0.00422297	0.0549451	AMHR2,BMP1,SMAD7,SMURF1,TGFBR1
PANTHER Pathway	P04377	Beta1 adrenergic receptor signaling pathway	67	0.715795	1	1	0.810099	3.70325	3	0.00470553	0.00381194	46	0.542619	1	1	1.06307	2.82202	3	43	0.00253378	0.0697674	ADCY7,CACNA1S,GNB5
PANTHER Pathway	P04378	Beta2 adrenergic receptor signaling pathway	68	0.71986	1	1	0.804851	3.7274	3	0.00473621	0.00381194	46	0.542619	1	1	1.06307	2.82202	3	43	0.00253378	0.0697674	ADCY7,CACNA1S,GNB5
PANTHER Pathway	P04394	Thyrotropin-releasing hormone receptor signaling pathway	69	0.720445	1	1	0.817553	4.89265	4	0.00621684	0.00508259	68	0.708982	1	1	0.831127	3.60956	3	55	0.00253378	0.0545455	CACNA1E,GNB5,PRKCH
PANTHER Pathway	P04372	5-Hydroxytryptamine degredation	70	0.778469	1	1	0.664121	1.50575	1	0.00191328	0.00127065	67	0.705493	1	1	0.846518	1.18131	1	18	0.000844595	0.0555556	ALDH4A1
PANTHER Pathway	P00049	Parkinson disease	71	0.782787	1	1	0.746397	5.35908	4	0.00680951	0.00508259	81	0.830968	1	1	0.700567	5.70966	4	87	0.00337838	0.045977	BLK,FYN,PSMB7,SRC
PANTHER Pathway	P00033	Insulin/IGF pathway-protein kinase B signaling cascade	72	0.79257	1	1	0.711676	4.2154	3	0.00535629	0.00381194	22	0.181325	1	1	1.79263	2.23136	4	34	0.00337838	0.117647	MDM2,MDM4,PIK3C2B,PIK3R1
PANTHER Pathway	P00001	Adrenaline and noradrenaline biosynthesis	73	0.800737	1	1	0.620548	1.61148	1	0.00204762	0.00127065	82	0.840251	1	1	0.564346	1.77196	1	27	0.000844595	0.037037	SLC6A19
PANTHER Pathway	P05913	Enkephalin release	74	0.81764	1	1	0.642533	3.11268	2	0.00395512	0.0025413	62	0.64707	1	1	0.923475	2.16573	2	33	0.00168919	0.0606061	ADCY7,GNB5
PANTHER Pathway	P04391	Oxytocin receptor mediated signaling pathway	75	0.825797	1	1	0.668549	4.48733	3	0.00570182	0.00381194	66	0.697113	1	1	0.846518	3.54393	3	54	0.00253378	0.0555556	CACNA1S,GNB5,PRKCH
PANTHER Pathway	P00021	FGF signaling pathway	76	0.831535	1	1	0.754071	10.6091	8	0.0134804	0.0101652	37	0.354024	1	1	1.19508	6.69409	8	102	0.00675676	0.0784314	ARAF,FGFR1,FRS3,MAP2K3,PIK3C2B,PPP2R5B,PPP2R5C,PRKCH
PANTHER Pathway	P00011	Blood coagulation	77	0.832684	1	1	0.55996	1.78584	1	0.00226918	0.00127065	92	0.934012	1	1	0.380933	2.62513	1	40	0.000844595	0.025	PLAT
PANTHER Pathway	P00053	T cell activation	78	0.843209	1	1	0.697324	7.17027	5	0.00911089	0.00635324	56	0.59852	1	1	0.964388	5.18464	5	79	0.00422297	0.0632911	ARAF,IKBKB,MAP3K1,NFATC3,PIK3R1
PANTHER Pathway	P04380	Cortocotropin releasing factor receptor signaling pathway	79	0.853776	1	1	0.520761	1.92027	1	0.00243998	0.00127065	86	0.869727	1	1	0.507911	1.96885	1	30	0.000844595	0.0333333	GNB5
PANTHER Pathway	P00002	Alpha adrenergic receptor signaling pathway	80	0.872439	1	1	0.48627	2.05647	1	0.00261305	0.00127065	72	0.759808	1	1	0.725587	1.37819	1	21	0.000844595	0.0476191	STX6
PANTHER Pathway	P00039	Metabotropic glutamate receptor group III pathway	81	0.885604	1	1	0.646095	7.7388	5	0.00983329	0.00635324	78	0.782194	1	1	0.73729	4.06895	3	62	0.00253378	0.0483871	CACNA1E,GNB5,GRIK4
PANTHER Pathway	P04385	Histamine H1 receptor mediated signaling pathway	82	0.8859	1	1	0.538108	3.71673	2	0.00472265	0.0025413	74	0.760399	1	1	0.743284	2.69076	2	41	0.00168919	0.0487805	GNB5,PRKCH
PANTHER Pathway	P05734	Synaptic vesicle trafficking	83	0.904562	1	1	0.426299	2.34577	1	0.00298065	0.00127065	76	0.77559	1	1	0.692606	1.44382	1	22	0.000844595	0.0454546	SYT2
PANTHER Pathway	P00057	Wnt signaling pathway	84	0.911716	1	1	0.785418	31.8302	25	0.040445	0.0317662	54	0.574202	1	1	0.978072	19.426	19	296	0.0160473	0.0641892	ARRB1,CCND1,CDH18,CDH22,DCHS1,FRAT2,INO80,MYC,NFATC3,PCDHGC5,PPP2R5B,PPP2R5C,PRKCH,SMARCC2,SMARCE1,TBL1XR1,TGFBR1,TLE3,WNT11
PANTHER Pathway	P00029	Huntington disease	85	0.919963	1	1	0.621443	9.65495	6	0.0122681	0.00762389	90	0.909088	1	1	0.624481	8.00665	5	122	0.00422297	0.0409836	ACTB,ARF6,DYNC1H1,GRIK4,TUBB
PANTHER Pathway	P04373	5HT1 type receptor mediated signaling pathway	86	0.923823	1	1	0.473908	4.22023	2	0.00536242	0.0025413	80	0.783289	1	1	0.708713	2.82202	2	43	0.00168919	0.0465116	ADCY7,GNB5
PANTHER Pathway	P04374	5HT2 type receptor mediated signaling pathway	87	0.923826	1	1	0.526536	5.69762	3	0.00723967	0.00381194	78	0.782194	1	1	0.73729	4.06895	3	62	0.00253378	0.0483871	CACNA1S,GNB5,PRKCH
PANTHER Pathway	P05912	Dopamine receptor mediated signaling pathway	88	0.924854	1	1	0.472033	4.23699	2	0.00538372	0.0025413	85	0.864017	1	1	0.586051	3.41267	2	52	0.00168919	0.0384615	ADCY7,DRD5
PANTHER Pathway	P00004	Alzheimer disease-presenilin pathway	89	0.954315	1	1	0.564488	10.6291	6	0.0135059	0.00762389	93	0.938711	1	1	0.549093	7.28474	4	111	0.00337838	0.036036	ACTB,APBB2,CD44,WNT11
PANTHER Pathway	P00032	Insulin/IGF pathway-mitogen activated protein kinase kinase/MAP kinase cascade	90	0.963609	1	1	0.302437	3.30647	1	0.00420137	0.00127065	84	0.860561	1	1	0.525425	1.90322	1	29	0.000844595	0.0344828	MAP2K3
PANTHER Pathway	P00042	Muscarinic acetylcholine receptor 1 and 3 signaling pathway	91	0.973772	1	1	0.363685	5.49926	2	0.00698762	0.0025413	89	0.8841	1	1	0.554085	3.60956	2	55	0.00168919	0.0363636	GNB5,PRKCH
PANTHER Pathway	P00003	Alzheimer disease-amyloid secretase pathway	92	0.979341	1	1	0.346123	5.77829	2	0.00734217	0.0025413	91	0.924987	1	1	0.483725	4.13458	2	63	0.00168919	0.031746	CACNA1S,PRKCH
PANTHER Pathway	P00043	Muscarinic acetylcholine receptor 2 and 4 signaling pathway	93	0.988045	1	1	0.226544	4.41415	1	0.00560882	0.00127065	94	0.97276	1	1	0.287497	3.4783	1	53	0.000844595	0.0188679	GNB5
PANTHER Pathway	P00012	Cadherin signaling pathway	94	0.993994	1	1	0.511545	19.5486	10	0.0248394	0.0127065	77	0.78179	1	1	0.807276	9.90987	8	151	0.00675676	0.0529801	ACTB,CDH18,CDH22,DCHS1,FYN,PCDHGC5,SRC,WNT11
#
# Ontology	TermsTested	MinAnnotCount	MaxAnnotCount
#
# PANTHER Pathway	152	1	Inf

## Sheet: MSigDB Pathway
# GREAT version 3.0.0	Species assembly: hg19	Association rule: Basal+extension: 5000 bp upstream, 1000 bp downstream, 1000000 bp max extension, curated regulatory domains included
# Ontology summary statistics are provided in the footer.
#
# Ontology	ID	Desc	BinomRank	BinomP	BinomBonfP	BinomFdrQ	RegionFoldEnrich	ExpRegions	ObsRegions	GenomeFrac	SetCov	HyperRank	HyperP	HyperBonfP	HyperFdrQ	GeneFoldEnrich	ExpGenes	ObsGenes	TotalGenes	GeneSetCov	TermCov	Genes
MSigDB Pathway	REACTOME_IMMUNE_SYSTEM	Genes involved in Immune System	1	1.71679e-08	2.26616e-05	2.26616e-05	1.79647	55.1082	99	0.0700231	0.125794	9	0.000448471	0.591982	0.0657758	1.43589	59.1967	85	902	0.0717905	0.094235	ADAR,ASB2,ASB6,ATG5,BCL2,BLK,CAMK2B,CARD11,CD40,CD44,CIITA,CTSB,DEFB1,DEFB130,DEFB136,DUSP4,DYNC1H1,EIF4G3,FOXO1,FOXO4,FYN,HLA-F,HLA-G,HMGB1,HUWE1,ICOSLG,IFIT3,IFNAR2,IFNGR1,IFNGR2,IKBKB,IKBKG,IL2RG,IL6ST,IRF1,IRF2,IRF4,IRF5,IRF8,LGMN,LRSAM1,LY86,MALT1,MAP2K3,MAP3K1,MAPKAPK2,MDM2,MEF2C,MX1,MX2,NR4A1,NUP214,OTUD5,PHLPP1,PIK3AP1,PIK3R1,PPP2R5B,PPP2R5C,PSMB7,PSMC3,PTAFR,PTK2B,RAP1A,RAPGEF1,RAPGEF3,R…
MSigDB Pathway	REACTOME_INTERFERON_ALPHA_BETA_SIGNALING	Genes involved in Interferon alpha/beta signaling	2	4.45784e-08	5.88435e-05	2.94217e-05	6.7148	2.08495	14	0.00264923	0.0177891	2	1.01589e-05	0.0134097	0.00670486	3.62794	4.13458	15	63	0.0126689	0.238095	ADAR,HLA-F,HLA-G,IFIT3,IFNAR2,IRF1,IRF2,IRF4,IRF5,IRF8,MX1,MX2,RNASEL,SOCS1,SOCS3
MSigDB Pathway	PID_P53DOWNSTREAMPATHWAY	Direct p53 effectors	3	1.46389e-07	0.000193234	6.44113e-05	2.97507	10.4199	31	0.0132401	0.0393901	4	0.000232726	0.307198	0.0767995	2.33565	8.99108	21	137	0.0177365	0.153285	AIFM2,BCL2,BCL2L14,CD82,DDIT4,DUSP5,EDN2,IRF5,MDM2,NDRG1,PMAIP1,PRDM1,RRM2B,STEAP3,TNFRSF10B,TNFRSF10C,TNFRSF10D,TP53INP1,TRRAP,VDR,ZNF385A
MSigDB Pathway	BIOCARTA_IL10_PATHWAY	IL-10 Anti-inflammatory Signaling Pathway	4	1.74819e-07	0.000230761	5.76903e-05	13.8902	0.575944	8	0.000731822	0.0101652	25	0.00384061	1	0.202784	4.48157	1.11568	5	17	0.00422297	0.294118	BLVRA,IL10,IL10RA,STAT3,STAT6
MSigDB Pathway	REACTOME_TRAFFICKING_AND_PROCESSING_OF_ENDOSOMAL_TLR	Genes involved in Trafficking and processing of endosomal TLR	5	1.24807e-06	0.00164745	0.000329489	13.4926	0.518804	7	0.000659218	0.00889454	31	0.00596615	1	0.254043	5.07911	0.787539	4	12	0.00337838	0.333333	CTSB,LGMN,TLR7,TLR8
MSigDB Pathway	REACTOME_INTERFERON_GAMMA_SIGNALING	Genes involved in Interferon gamma signaling	6	1.25099e-06	0.00165131	0.000275218	4.42918	3.61241	16	0.0045901	0.0203304	1	5.32897e-06	0.00703424	0.00703424	3.80933	3.9377	15	60	0.0126689	0.25	CAMK2B,CD44,CIITA,HLA-F,HLA-G,IFNGR1,IFNGR2,IRF1,IRF2,IRF4,IRF5,IRF8,PTAFR,SOCS1,SOCS3
MSigDB Pathway	REACTOME_INNATE_IMMUNE_SYSTEM	Genes involved in Innate Immune System	7	2.6266e-06	0.00346712	0.000495302	2.34979	15.7461	37	0.0200077	0.047014	150	0.0518854	1	0.456592	1.41086	17.7196	25	270	0.0211149	0.0925926	ATG5,BCL2,CTSB,DEFB1,DEFB130,DEFB136,DUSP4,HMGB1,IKBKB,IKBKG,IRF1,IRF2,LGMN,LY86,MAP2K3,MAP3K1,MAPKAPK2,MEF2C,OTUD5,TAB2,TLR2,TLR7,TLR8,TNFAIP3,TXN
MSigDB Pathway	REACTOME_INTERFERON_SIGNALING	Genes involved in Interferon Signaling	8	4.83346e-06	0.00638017	0.000797522	3.00861	7.64474	23	0.00971377	0.0292249	3	0.000178507	0.235629	0.078543	2.2757	10.1068	23	154	0.0194257	0.149351	ADAR,CAMK2B,CD44,CIITA,EIF4G3,HLA-F,HLA-G,IFIT3,IFNAR2,IFNGR1,IFNGR2,IRF1,IRF2,IRF4,IRF5,IRF8,MX1,MX2,NUP214,PTAFR,RNASEL,SOCS1,SOCS3
MSigDB Pathway	REACTOME_SIGNALING_BY_SCF_KIT	Genes involved in Signaling by SCF-KIT	9	1.57747e-05	0.0208226	0.00231363	3.16803	5.99742	19	0.00762062	0.0241423	50	0.0104482	1	0.275832	2.2054	4.98775	11	76	0.00929054	0.144737	FOXO1,FOXO4,FYN,MDM2,NR4A1,PHLPP1,PIK3R1,SH2B2,SOCS1,SRC,STAT3
MSigDB Pathway	PID_IFNGPATHWAY	IFN-gamma pathway	10	2.14141e-05	0.0282666	0.00282666	3.9243	3.56751	14	0.00453305	0.0177891	5	0.000245624	0.324223	0.0648447	3.71642	2.69076	10	41	0.00844595	0.243902	CAMK2B,IFNGR1,IRF1,MAP3K1,PIK3R1,RAP1A,RAPGEF1,SMAD7,SOCS1,STAT3
MSigDB Pathway	KEGG_ANTIGEN_PROCESSING_AND_PRESENTATION	Antigen processing and presentation	11	2.46573e-05	0.0325477	0.00295888	5.37362	1.86094	10	0.0023646	0.0127065	581	0.42938	1	0.975527	1.1428	5.25026	6	80	0.00506757	0.075	CIITA,CTSB,HLA-E,HLA-F,HLA-G,LGMN
MSigDB Pathway	PID_SMAD2_3NUCLEARPATHWAY	Regulation of nuclear SMAD2/3 signaling	12	2.95454e-05	0.039	0.00325	2.67738	8.5905	23	0.0109155	0.0292249	70	0.0164546	1	0.310286	2.06927	5.31589	11	81	0.00929054	0.135802	FOXO1,FOXO4,IL10,MAX,MEF2C,MYC,NR3C1,RUNX3,SMAD7,TGIF1,VDR
MSigDB Pathway	REACTOME_DOWNSTREAM_SIGNALING_EVENTS_OF_B_CELL_RECEPTOR_BCR	Genes involved in Downstream Signaling Events Of B Cell Receptor (BCR)	13	2.95469e-05	0.0390019	0.00300014	3.1378	5.7365	18	0.00728908	0.0228717	80	0.0198204	1	0.327037	1.94519	6.16906	12	94	0.0101351	0.12766	CARD11,FOXO1,FOXO4,IKBKB,IKBKG,MALT1,MDM2,NR4A1,PHLPP1,PSMB7,PSMC3,REL
MSigDB Pathway	REACTOME_SIGNALING_BY_THE_B_CELL_RECEPTOR_BCR	Genes involved in Signaling by the B Cell Receptor (BCR)	14	3.17428e-05	0.0419004	0.00299289	2.66466	8.6315	23	0.0109676	0.0292249	19	0.00278832	1	0.193715	2.10597	8.07228	17	123	0.0143581	0.138211	BLK,CARD11,FOXO1,FOXO4,FYN,IKBKB,IKBKG,MALT1,MDM2,NR4A1,PHLPP1,PIK3AP1,PIK3R1,PSMB7,PSMC3,REL,SH3KBP1
MSigDB Pathway	BIOCARTA_IL22BP_PATHWAY	IL22 Soluble Receptor Signaling Pathway	15	3.36209e-05	0.0443795	0.00295864	10.2379	0.586059	6	0.000744674	0.00762389	72	0.0177803	1	0.325972	3.80933	1.05005	4	16	0.00337838	0.25	IL10RA,SOCS3,STAT3,STAT6
MSigDB Pathway	PID_TNFPATHWAY	TNF receptor signaling pathway	16	4.60398e-05	0.0607726	0.00379828	3.88551	3.34576	13	0.00425128	0.0165184	13	0.00066209	0.873959	0.0672276	3.31246	3.0189	10	46	0.00844595	0.217391	IKBKB,IKBKG,MAP2K3,MAP3K1,TAB2,TNFAIP3,TNFRSF1B,TNIK,TRAF1,TXN
MSigDB Pathway	REACTOME_PIP3_ACTIVATES_AKT_SIGNALING	Genes involved in PIP3 activates AKT signaling	17	6.57258e-05	0.0867581	0.00510342	5.33404	1.68728	9	0.00214393	0.0114358	108	0.0290987	1	0.35565	2.82173	1.77196	5	27	0.00422297	0.185185	FOXO1,FOXO4,MDM2,NR4A1,PHLPP1
MSigDB Pathway	PID_IL2_1PATHWAY	IL2-mediated signaling events	18	7.49358e-05	0.0989152	0.00549529	3.30795	4.53454	15	0.0057618	0.0190597	18	0.00277942	1	0.203824	2.77042	3.60956	10	55	0.00844595	0.181818	BCL2,FYN,IL2RG,MAPKAPK2,MYC,PIK3R1,PTK2B,SOCS1,SOCS3,STAT3
MSigDB Pathway	KEGG_INSULIN_SIGNALING_PATHWAY	Insulin signaling pathway	19	9.22504e-05	0.121771	0.00640897	2.37189	10.5401	25	0.0133928	0.0317662	78	0.018858	1	0.319136	1.76665	9.0567	16	138	0.0135135	0.115942	ARAF,EIF4EBP1,FLOT1,FOXO1,HK1,IKBKB,INPP5D,MKNK1,PCK2,PHKA2,PIK3R1,PYGB,RAPGEF1,SH2B2,SOCS1,SOCS3
MSigDB Pathway	REACTOME_SIGNALING_BY_FGFR_IN_DISEASE	Genes involved in Signaling by FGFR in disease	20	9.65518e-05	0.127448	0.00637242	2.36483	10.5716	25	0.0134328	0.0317662	33	0.00613101	1	0.24524	1.99834	8.00665	16	122	0.0135135	0.131148	ADCY4,ADCY6,ADCY7,CUX1,FGFR1,FOXO1,FOXO4,FRS3,KL,MDM2,MKNK1,NR4A1,PHLPP1,PIK3R1,SRC,STAT3
MSigDB Pathway	PID_IL2_PI3KPATHWAY	IL2 signaling events mediated by PI3K	21	9.88481e-05	0.130479	0.00621331	4.14764	2.65211	11	0.0033699	0.0139771	175	0.0690343	1	0.520716	2.24078	2.23136	5	34	0.00422297	0.147059	BCL2,IL2RG,MYC,PIK3R1,UGCG
MSigDB Pathway	KEGG_ACUTE_MYELOID_LEUKEMIA	Acute myeloid leukemia	22	0.000117314	0.154855	0.00703886	3.17359	4.7265	15	0.00600572	0.0190597	14	0.00121591	1	0.114643	2.88984	3.80644	11	58	0.00929054	0.189655	ARAF,CCND1,EIF4EBP1,FLT3,IKBKB,IKBKG,MYC,PIK3R1,PIM1,PIM2,STAT3
MSigDB Pathway	PID_IL6_7PATHWAY	IL6-mediated signaling events	23	0.000123193	0.162615	0.0070702	3.15915	4.74812	15	0.00603319	0.0190597	20	0.00309708	1	0.204407	2.91779	3.08453	9	47	0.00760135	0.191489	CEBPD,FOXO1,IL6ST,IRF1,MYC,PIK3R1,SOCS3,STAT3,TNFSF11
MSigDB Pathway	REACTOME_RIG_I_MDA5_MEDIATED_INDUCTION_OF_IFN_ALPHA_BETA_PATHWAYS	Genes involved in RIG-I/MDA5 mediated induction of IFN-alpha/beta pathways	24	0.000131	0.17292	0.007205	3.72588	3.22072	12	0.0040924	0.0152478	143	0.0452865	1	0.418029	1.90467	4.72524	9	72	0.00760135	0.125	ATG5,HMGB1,IKBKB,IKBKG,IRF1,IRF2,MAP3K1,OTUD5,TNFAIP3
MSigDB Pathway	REACTOME_SMAD2_SMAD3_SMAD4_HETEROTRIMER_REGULATES_TRANSCRIPTION	Genes involved in SMAD2/SMAD3:SMAD4 heterotrimer regulates transcription	25	0.000147587	0.194815	0.00779258	4.78449	1.88108	9	0.00239019	0.0114358	372	0.223775	1	0.794042	1.82848	1.64071	3	25	0.00253378	0.12	MYC,SMAD7,TGIF1
MSigDB Pathway	REACTOME_HEMOSTASIS	Genes involved in Hemostasis	26	0.000154144	0.20347	0.00782575	1.67738	33.3854	56	0.0424211	0.0711563	145	0.0487762	1	0.444032	1.31472	29.664	39	452	0.0329392	0.0862832	ABCC4,ARRB1,CABLES1,CBX5,CD48,CD63,CLU,DGKI,FYN,GATA1,GATA4,GNA12,GNB5,IRF1,IRF2,ITPK1,LRP8,PDE2A,PDE6A,PDE9A,PIK3R1,PLAT,PPP2R5B,PPP2R5C,PRKCH,PSAP,PTK2,RAD51B,RAP1A,RAPGEF3,RHOB,SH2B2,SLC7A6,SPARC,SRC,SRGN,TLN1,TMSB4X,VEGFA
MSigDB Pathway	REACTOME_FACTORS_INVOLVED_IN_MEGAKARYOCYTE_DEVELOPMENT_AND_PLATELET_PRODUCTION	Genes involved in Factors involved in megakaryocyte development and platelet production	27	0.000159008	0.20989	0.0077737	2.5744	7.76879	20	0.0098714	0.025413	606	0.465194	1	1	1.07137	8.40042	9	128	0.00760135	0.0703125	CABLES1,CBX5,GATA1,GATA4,IRF1,IRF2,ITPK1,RAD51B,SH2B2
MSigDB Pathway	REACTOME_APOPTOSIS	Genes involved in Apoptosis	28	0.000169801	0.224137	0.00800491	2.43102	9.04968	22	0.011499	0.0279543	103	0.0269641	1	0.345559	1.69304	9.45047	16	144	0.0135135	0.111111	BCL2,BMF,DAPK2,DSG2,ENSG00000134602,FNTA,HMGB1,LMNB1,PMAIP1,PSMB7,PSMC3,PTK2,STK24,TNFRSF10B,TNFSF10,UNC5B
MSigDB Pathway	REACTOME_GAB1_SIGNALOSOME	Genes involved in GAB1 signalosome	29	0.00017077	0.225417	0.00777299	3.89124	2.82686	11	0.00359194	0.0139771	39	0.00802009	1	0.271449	2.96281	2.36262	7	36	0.00591216	0.194444	FOXO1,FOXO4,MDM2,NR4A1,PHLPP1,PIK3R1,SRC
MSigDB Pathway	REACTOME_TOLL_RECEPTOR_CASCADES	Genes involved in Toll Receptor Cascades	30	0.000185695	0.245117	0.00817058	2.36011	9.7453	23	0.0123829	0.0292249	44	0.00820335	1	0.2461	1.98748	7.54725	15	115	0.0126689	0.130435	CTSB,DUSP4,HMGB1,IKBKB,IKBKG,LGMN,LY86,MAP2K3,MAP3K1,MAPKAPK2,MEF2C,TAB2,TLR2,TLR7,TLR8
MSigDB Pathway	KEGG_BLADDER_CANCER	Bladder cancer	31	0.000191186	0.252366	0.00814084	3.83974	2.86478	11	0.00364013	0.0139771	77	0.0184412	1	0.316134	2.53956	2.75639	7	42	0.00591216	0.166667	ARAF,CCND1,DAPK2,MDM2,MYC,RASSF1,VEGFA
MSigDB Pathway	KEGG_LYSOSOME	Lysosome	32	0.00024549	0.324047	0.0101265	2.83803	5.63771	16	0.00716354	0.0203304	305	0.170656	1	0.738577	1.38521	7.94102	11	121	0.00929054	0.0909091	AP3M2,ATP6V0D1,CD63,CTSB,ENTPD4,GM2A,LAPTM5,LGMN,PLA2G15,PSAP,TPP1
MSigDB Pathway	KEGG_SMALL_CELL_LUNG_CANCER	Small cell lung cancer	33	0.000251465	0.331935	0.0100586	2.55523	7.43574	19	0.00944821	0.0241423	15	0.00135499	1	0.11924	2.4805	5.64403	14	86	0.0118243	0.162791	BCL2,CCND1,COL4A2,IKBKB,IKBKG,LAMA2,LAMA3,LAMC2,MAX,MYC,PIK3R1,PTK2,TRAF1,TRAF5
MSigDB Pathway	REACTOME_REGULATION_OF_KIT_SIGNALING	Genes involved in Regulation of KIT signaling	34	0.000332561	0.438981	0.0129112	4.80131	1.66621	8	0.00211717	0.0101652	72	0.0177803	1	0.325972	3.80933	1.05005	4	16	0.00337838	0.25	FYN,SH2B2,SOCS1,SRC
MSigDB Pathway	REACTOME_CYTOKINE_SIGNALING_IN_IMMUNE_SYSTEM	Genes involved in Cytokine Signaling in Immune system	35	0.000336322	0.443945	0.0126841	1.93464	17.0574	33	0.021674	0.0419314	6	0.000319697	0.422	0.0703332	1.89035	17.4571	33	266	0.0278716	0.12406	ADAR,CAMK2B,CD44,CIITA,EIF4G3,FYN,HLA-F,HLA-G,IFIT3,IFNAR2,IFNGR1,IFNGR2,IKBKB,IKBKG,IL2RG,IL6ST,IRF1,IRF2,IRF4,IRF5,IRF8,MX1,MX2,NUP214,PIK3R1,PTAFR,PTK2B,RAPGEF1,RNASEL,SOCS1,SOCS3,STAT3,TAB2
MSigDB Pathway	PID_CD40_PATHWAY	CD40/CD40L signaling	36	0.000366228	0.483422	0.0134284	3.84313	2.60204	10	0.00330628	0.0127065	54	0.012014	1	0.293676	3.04747	1.96885	6	30	0.00506757	0.2	CD40,FCAMR,MAP3K1,MYC,TNFAIP3,TRAF1
MSigDB Pathway	BIOCARTA_P38MAPK_PATHWAY	p38 MAPK Signaling Pathway	37	0.000371374	0.490214	0.013249	3.12953	4.15398	13	0.00527824	0.0165184	28	0.0053636	1	0.252856	2.90235	2.75639	8	42	0.00675676	0.190476	MAP3K1,MAPKAPK2,MAX,MEF2C,MEF2D,MKNK1,MYC,TGFBR1
MSigDB Pathway	PID_AR_TF_PATHWAY	Regulation of Androgen receptor activity	38	0.000404711	0.534218	0.0140584	2.81955	5.32	15	0.00675985	0.0190597	11	0.000549819	0.725761	0.0659783	3.16247	3.4783	11	53	0.00929054	0.207547	FOXO1,HDAC7,KLK2,MDM2,NR3C1,PDE9A,REL,SMARCE1,SPDEF,SRC,ZMIZ2
MSigDB Pathway	BIOCARTA_TNFR2_PATHWAY	TNFR2 Signaling Pathway	39	0.000410821	0.542283	0.0139047	5.35233	1.30784	7	0.00166181	0.00889454	10	0.000520571	0.687153	0.0687153	5.37788	1.11568	6	17	0.00506757	0.352941	IKBKB,IKBKG,MAP3K1,TNFAIP3,TNFRSF1B,TRAF1
MSigDB Pathway	REACTOME_SIGNALING_BY_FGFR1_FUSION_MUTANTS	Genes involved in Signaling by FGFR1 fusion mutants	40	0.000412592	0.544622	0.0136155	4.64554	1.72208	8	0.00218816	0.0101652	226	0.110235	1	0.64385	2.53956	1.18131	3	18	0.00253378	0.166667	CUX1,PIK3R1,STAT3
MSigDB Pathway	REACTOME_SIGNALLING_BY_NGF	Genes involved in Signalling by NGF	41	0.000435446	0.574789	0.0140193	1.86467	18.7701	35	0.0238502	0.0444727	17	0.00166256	1	0.129093	1.85996	13.9788	26	213	0.0219595	0.122066	ADCY4,ADCY6,ADCY7,ARHGEF11,ARHGEF17,DUSP4,FOXO1,FOXO4,IKBKB,ITSN1,LINGO1,MAPKAPK2,MDM2,MEF2C,NR4A1,PHLPP1,PIK3R1,PREX1,RALB,RALGDS,RAP1A,RAPGEF1,SRC,STAT3,TIAM2,TRIO
MSigDB Pathway	PID_IL2_STAT5PATHWAY	IL2 signaling events mediated by STAT5	42	0.000460196	0.607459	0.0144633	4.08738	2.2019	9	0.00279784	0.0114358	138	0.0437354	1	0.418339	2.53956	1.96885	5	30	0.00422297	0.166667	BCL2,ELF1,IL2RG,MYC,PIK3R1
MSigDB Pathway	REACTOME_P38MAPK_EVENTS	Genes involved in p38MAPK events	43	0.000460682	0.6081	0.0141419	8.03361	0.622386	5	0.000790833	0.00635324	41	0.00817523	1	0.263203	4.68841	0.853168	4	13	0.00337838	0.307692	MAPKAPK2,RALB,RALGDS,SRC
MSigDB Pathway	BIOCARTA_IL2RB_PATHWAY	IL-2 Receptor Beta Chain in T cell Activation	44	0.000485199	0.640463	0.014556	3.70474	2.69924	10	0.00342979	0.0127065	123	0.0358723	1	0.384971	2.40589	2.49388	6	38	0.00506757	0.157895	BCL2,IL2RG,MYC,PIK3R1,SOCS1,SOCS3
MSigDB Pathway	REACTOME_ADAPTIVE_IMMUNE_SYSTEM	Genes involved in Adaptive Immune System	45	0.000509628	0.672708	0.0149491	1.62055	32.7049	53	0.0415565	0.0673443	168	0.0649103	1	0.510009	1.26732	33.9298	43	517	0.0363176	0.0831722	ASB2,ASB6,BLK,CARD11,CD40,CTSB,DYNC1H1,FOXO1,FOXO4,FYN,HLA-F,HLA-G,HUWE1,ICOSLG,IKBKB,IKBKG,LGMN,LRSAM1,MALT1,MDM2,NR4A1,PHLPP1,PIK3AP1,PIK3R1,PPP2R5B,PPP2R5C,PSMB7,PSMC3,RAP1A,RAPGEF3,REL,RNF41,SAR1B,SEC24B,SH3KBP1,SMURF1,SOCS1,SOCS3,SRC,TAB2,UBA1,UBE2H,UBE2J1
MSigDB Pathway	PID_MYC_REPRESSPATHWAY	Validated targets of C-MYC transcriptional repression	46	0.000526483	0.694958	0.0151078	2.64293	6.05388	16	0.00769235	0.0203304	38	0.00756525	1	0.262793	2.41862	4.13458	10	63	0.00844595	0.15873	BCL2,CCND1,CEBPD,CLU,ID2,IRF8,MAX,MYC,NDRG1,ZFP36L1
MSigDB Pathway	PID_HDAC_CLASSI_PATHWAY	Signaling events mediated by HDAC Class I	47	0.000561395	0.741041	0.0157668	3.16275	3.79416	12	0.00482105	0.0152478	157	0.0571428	1	0.480436	1.90467	4.20021	8	64	0.00675676	0.125	GATA1,HDAC7,MAX,MTA2,SMAD7,SMURF1,STAT3,TFCP2
MSigDB Pathway	REACTOME_NGF_SIGNALLING_VIA_TRKA_FROM_THE_PLASMA_MEMBRANE	Genes involved in NGF signalling via TRKA from the plasma membrane	48	0.000570066	0.752487	0.0156768	2.09489	11.9338	25	0.0151637	0.0317662	23	0.00317045	1	0.181956	2.03164	8.85982	18	135	0.0152027	0.133333	ADCY4,ADCY6,ADCY7,DUSP4,FOXO1,FOXO4,MAPKAPK2,MDM2,MEF2C,NR4A1,PHLPP1,PIK3R1,RALB,RALGDS,RAP1A,RAPGEF1,SRC,STAT3
MSigDB Pathway	BIOCARTA_CD40_PATHWAY	CD40L Signaling Pathway	49	0.000572021	0.755068	0.0154095	6.02894	0.9952	6	0.00126455	0.00762389	16	0.00146564	1	0.120915	5.4419	0.918796	5	14	0.00422297	0.357143	CD40,IKBKB,IKBKG,MAP3K1,TNFAIP3
MSigDB Pathway	KEGG_JAK_STAT_SIGNALING_PATHWAY	Jak-STAT signaling pathway	50	0.000619297	0.817472	0.0163494	2.11994	11.3211	24	0.0143851	0.0304955	37	0.00719902	1	0.25683	1.84401	10.3036	19	157	0.0160473	0.121019	CCND1,IFNAR2,IFNGR1,IFNGR2,IL10,IL10RA,IL12A,IL19,IL21R,IL2RG,IL4R,IL6ST,MYC,PIK3R1,PIM1,SOCS1,SOCS3,STAT3,STAT6
MSigDB Pathway	REACTOME_TRANSCRIPTIONAL_ACTIVITY_OF_SMAD2_SMAD3_SMAD4_HETEROTRIMER	Genes involved in Transcriptional activity of SMAD2/SMAD3:SMAD4 heterotrimer	51	0.000801166	1	0.0207361	3.46666	2.88462	10	0.00366534	0.0127065	361	0.208703	1	0.763126	1.69304	2.36262	4	36	0.00337838	0.111111	MYC,SMAD7,TGIF1,USP9X
MSigDB Pathway	PID_IL4_2PATHWAY	IL4-mediated signaling events	52	0.000880025	1	0.0223391	2.84664	4.56679	13	0.00580278	0.0165184	12	0.000611176	0.806752	0.0672293	2.94916	4.06895	12	62	0.0101351	0.193548	ETS1,IL10,IL2RG,IL4R,INPP5D,IRF4,PIGR,PIK3R1,SOCS1,SOCS3,STAT6,TFF3
MSigDB Pathway	KEGG_BASE_EXCISION_REPAIR	Base excision repair	53	0.000883018	1	0.0219921	5.53999	1.08303	6	0.00137615	0.00762389	163	0.0620866	1	0.502787	2.30869	2.16573	5	33	0.00422297	0.151515	HMGB1,NEIL1,NEIL2,POLB,SMUG1
MSigDB Pathway	REACTOME_GLYCOSPHINGOLIPID_METABOLISM	Genes involved in Glycosphingolipid metabolism	54	0.00089482	1	0.0218734	4.11809	1.94265	8	0.00246842	0.0101652	198	0.0923191	1	0.61546	2.0591	2.42825	5	37	0.00422297	0.135135	GBA2,GM2A,PSAP,SMPD3,UGCG
MSigDB Pathway	PID_P38_MKK3_6PATHWAY	p38 MAPK signaling pathway	55	0.000910999	1	0.021864	3.70679	2.42797	9	0.0030851	0.0114358	30	0.00582577	1	0.256334	3.51631	1.70634	6	26	0.00506757	0.230769	CAMK2B,CCM2,MAP2K3,MAP3K1,TAB2,TXN
MSigDB Pathway	REACTOME_S_PHASE	Genes involved in S Phase	56	0.000962257	1	0.0226818	2.69235	5.19992	14	0.00660727	0.0177891	315	0.17804	1	0.746072	1.39792	7.15348	10	109	0.00844595	0.0917431	CCND1,GINS2,GINS4,MAX,MYC,PRIM2,PSMB7,PSMC3,RFC3,RPA2
MSigDB Pathway	REACTOME_HDL_MEDIATED_LIPID_TRANSPORT	Genes involved in HDL-mediated lipid transport	57	0.000979573	1	0.0226849	6.78021	0.73744	5	0.000937027	0.00635324	189	0.0832433	1	0.581381	2.857	1.05005	3	16	0.00253378	0.1875	ABCG1,BMP1,CETP
MSigDB Pathway	REACTOME_SIGNALING_BY_RHO_GTPASES	Genes involved in Signaling by Rho GTPases	58	0.00101096	1	0.023008	2.12191	10.368	22	0.0131741	0.0279543	21	0.00313082	1	0.196794	2.13857	7.48163	16	114	0.0135135	0.140351	ARAP1,ARHGAP18,ARHGAP26,ARHGEF11,ARHGEF17,ITSN1,MYO9B,PREX1,RHOB,RHOBTB2,RHOD,RHOH,STARD13,TAGAP,TIAM2,TRIO
MSigDB Pathway	REACTOME_SEMA4D_INDUCED_CELL_MIGRATION_AND_GROWTH_CONE_COLLAPSE	Genes involved in Sema4D induced cell migration and growth-cone collapse	59	0.00108038	1	0.0241713	5.32428	1.12691	6	0.00143191	0.00762389	172	0.0686732	1	0.527026	2.53956	1.57508	4	24	0.00337838	0.166667	ARHGEF11,LIMK1,RHOB,SEMA4D
MSigDB Pathway	PID_MYC_ACTIVPATHWAY	Validated targets of C-MYC transcriptional activation	60	0.00121856	1	0.0268084	2.62473	5.33389	14	0.0067775	0.0177891	188	0.0831147	1	0.583572	1.69304	5.31589	9	81	0.00760135	0.111111	HUWE1,ID2,MAX,MYC,PIM1,PMAIP1,POLR3D,TK1,TRRAP
MSigDB Pathway	REACTOME_SEMA4D_IN_SEMAPHORIN_SIGNALING	Genes involved in Sema4D in semaphorin signaling	61	0.00126417	1	0.0273559	4.40552	1.58892	7	0.00201895	0.00889454	129	0.0384485	1	0.393427	2.62713	1.90322	5	29	0.00422297	0.172414	ARHGEF11,CD72,LIMK1,RHOB,SEMA4D
MSigDB Pathway	PID_MYC_PATHWAY	C-MYC pathway	62	0.00130271	1	0.0277351	4.38217	1.59738	7	0.00202971	0.00889454	372	0.223775	1	0.794042	1.82848	1.64071	3	25	0.00253378	0.12	MAX,MYC,TRRAP
MSigDB Pathway	REACTOME_DOWNSTREAM_SIGNAL_TRANSDUCTION	Genes involved in Downstream signal transduction	63	0.00139487	1	0.0292259	2.32995	7.29631	17	0.00927104	0.021601	35	0.00692389	1	0.261129	2.1531	6.0378	13	92	0.0109797	0.141304	ADCY4,ADCY6,ADCY7,FOXO1,FOXO4,MDM2,NR4A1,PHLPP1,PIK3R1,RAPGEF1,SRC,STAT3,STAT6
MSigDB Pathway	REACTOME_NUCLEOTIDE_BINDING_DOMAIN_LEUCINE_RICH_REPEAT_CONTAINING_RECEPTOR_NLR_SIGNALING_PATHWAYS	Genes involved in Nucleotide-binding domain, leucine rich repeat containing receptor (NLR) signaling pathways	64	0.00142739	1	0.0294399	3.20543	3.1197	10	0.00396404	0.0127065	185	0.0786634	1	0.561274	1.98748	3.0189	6	46	0.00506757	0.130435	BCL2,IKBKB,IKBKG,TAB2,TNFAIP3,TXN
MSigDB Pathway	REACTOME_ABCA_TRANSPORTERS_IN_LIPID_HOMEOSTASIS	Genes involved in ABCA transporters in lipid homeostasis	65	0.00150459	1	0.0305547	6.14607	0.813528	5	0.00103371	0.00635324	203	0.0963519	1	0.626525	2.68894	1.11568	3	17	0.00253378	0.176471	ABCD1,ABCG1,ABCG4
MSigDB Pathway	PID_AMB2_NEUTROPHILS_PATHWAY	amb2 Integrin signaling	66	0.00159038	1	0.0318077	3.75619	2.12982	8	0.00270625	0.0101652	69	0.0162616	1	0.311091	2.6015	2.69076	7	41	0.00591216	0.170732	BLK,FYN,HMGB1,PLAT,RAP1A,SRC,TLN1
MSigDB Pathway	REACTOME_G_ALPHA1213_SIGNALLING_EVENTS	Genes involved in G alpha (12/13) signalling events	67	0.00161366	1	0.0317915	2.45058	6.121	15	0.00777764	0.0190597	87	0.0222977	1	0.338311	2.0591	4.85649	10	74	0.00844595	0.135135	ARHGEF11,ARHGEF17,GNA12,GNB5,ITSN1,PIK3R1,PREX1,RHOB,TIAM2,TRIO
MSigDB Pathway	KEGG_GALACTOSE_METABOLISM	Galactose metabolism	68	0.00162004	1	0.0314478	4.91173	1.22157	6	0.00155218	0.00762389	97	0.0250215	1	0.340499	2.93026	1.70634	5	26	0.00422297	0.192308	AKR1B1,B4GALT1,GALT,HK1,LCT
MSigDB Pathway	PID_CXCR4_PATHWAY	CXCR4-mediated signaling events	69	0.0016497	1	0.0315595	2.29249	7.41552	17	0.00942251	0.021601	126	0.0372778	1	0.390529	1.77522	6.75971	12	103	0.0101351	0.116505	BLK,FOXO1,FYN,INPP5D,LIMK1,PIK3R1,PTK2,PTK2B,RALB,RHOB,SRC,STAT3
MSigDB Pathway	BIOCARTA_MAPK_PATHWAY	MAPKinase Signaling Pathway	70	0.00182821	1	0.0344747	2.33903	6.84045	16	0.00869181	0.0203304	102	0.0266936	1	0.345447	1.92656	5.70966	11	87	0.00929054	0.126437	ARAF,IKBKB,MAP2K3,MAP3K1,MAPKAPK2,MAX,MEF2C,MEF2D,MKNK1,MYC,TGFBR1
MSigDB Pathway	REACTOME_PI3K_AKT_ACTIVATION	Genes involved in PI3K/AKT activation	71	0.0018509	1	0.0344111	3.09217	3.23397	10	0.00410924	0.0127065	116	0.0319168	1	0.363192	2.47092	2.42825	6	37	0.00506757	0.162162	FOXO1,FOXO4,MDM2,NR4A1,PHLPP1,PIK3R1
MSigDB Pathway	BIOCARTA_AKT_PATHWAY	AKT Signaling Pathway	72	0.00203393	1	0.0372887	3.60861	2.21692	8	0.00281693	0.0101652	65	0.0150534	1	0.305701	3.31246	1.50945	5	23	0.00422297	0.217391	FOXO1,FOXO4,IKBKB,IKBKG,PIK3R1
MSigDB Pathway	REACTOME_SYNTHESIS_AND_INTERCONVERSION_OF_NUCLEOTIDE_DI_AND_TRIPHOSPHATES	Genes involved in Synthesis and interconversion of nucleotide di- and triphosphates	73	0.00221552	1	0.0400615	5.61828	0.889952	5	0.00113082	0.00635324	246	0.12483	1	0.669819	2.40589	1.24694	3	19	0.00253378	0.157895	GLRX,RRM2B,TXN
MSigDB Pathway	REACTOME_STEROID_HORMONES	Genes involved in Steroid hormones	74	0.00224108	1	0.0399761	3.97622	1.76046	7	0.00223693	0.00889454	220	0.108019	1	0.648112	2.17676	1.83759	4	28	0.00337838	0.142857	AKR1B1,CYP11A1,LGMN,SRD5A1
MSigDB Pathway	REACTOME_SRP_DEPENDENT_COTRANSLATIONAL_PROTEIN_TARGETING_TO_MEMBRANE	Genes involved in SRP-dependent cotranslational protein targeting to membrane	75	0.00229144	1	0.0403293	2.6716	4.49169	12	0.00570736	0.0152478	448	0.295866	1	0.871749	1.24669	7.21911	9	110	0.00760135	0.0818182	RPL10A,RPL26L1,RPL39,RPN2,RPS14,RPS24,RPS3,SEC11C,SRP14
MSigDB Pathway	BIOCARTA_FEEDER_PATHWAY	Feeder Pathways for Glycolysis	76	0.00229639	1	0.0398846	11.7315	0.255722	3	0.000324933	0.00381194	201	0.0925367	1	0.607704	3.80933	0.525026	2	8	0.00168919	0.25	HK1,LCT
MSigDB Pathway	BIOCARTA_HIVNEF_PATHWAY	HIV-I Nef: negative effector of Fas and TNF	77	0.00252994	1	0.0433703	2.95926	3.37922	10	0.0042938	0.0127065	115	0.0317194	1	0.364083	2.13857	3.74081	8	57	0.00675676	0.140351	BCL2,LMNB1,MAP3K1,MDM2,PRKDC,PTK2,TNFRSF1B,TRAF1
MSigDB Pathway	REACTOME_SIGNALING_BY_FGFR1_MUTANTS	Genes involved in Signaling by FGFR1 mutants	78	0.00268428	1	0.0454263	3.15591	2.8518	9	0.00362363	0.0114358	239	0.11915	1	0.658066	2.1017	1.90322	4	29	0.00337838	0.137931	CUX1,FGFR1,PIK3R1,STAT3
MSigDB Pathway	BIOCARTA_KREB_PATHWAY	The Citric Acid Cycle	79	0.00268576	1	0.044876	7.08941	0.564222	4	0.000716928	0.00508259	56	0.0122989	1	0.289903	5.714	0.525026	3	8	0.00253378	0.375	ACO2,CS,OGDH
MSigDB Pathway	KEGG_CYTOKINE_CYTOKINE_RECEPTOR_INTERACTION	Cytokine-cytokine receptor interaction	80	0.0029125	1	0.0480562	1.74306	17.2111	30	0.0218693	0.0381194	46	0.00917636	1	0.263321	1.60393	17.4571	28	266	0.0236487	0.105263	AMHR2,CCR7,CD27,CD40,CSF1R,CXCL13,FLT3,IFNAR2,IFNGR1,IFNGR2,IL10,IL10RA,IL12A,IL19,IL21R,IL2RG,IL4R,IL6ST,RELT,TGFBR1,TNFRSF10B,TNFRSF10C,TNFRSF10D,TNFRSF1B,TNFSF10,TNFSF11,TNFSF15,VEGFA
MSigDB Pathway	BIOCARTA_GLYCOLYSIS_PATHWAY	Glycolysis Pathway	81	0.00292904	1	0.0477324	10.756	0.278914	3	0.000354401	0.00381194	269	0.13648	1	0.669714	3.04747	0.656283	2	10	0.00168919	0.2	HK1,PGAM1
MSigDB Pathway	BIOCARTA_DC_PATHWAY	Dendritic cells in regulating TH1 and TH2 Development	82	0.00299332	1	0.0481852	4.33555	1.38391	6	0.00175846	0.00762389	57	0.0124383	1	0.288044	3.46303	1.44382	5	22	0.00422297	0.227273	CD40,IL10,IL12A,TLR2,TLR7
MSigDB Pathway	KEGG_ENDOCYTOSIS	Endocytosis	83	0.00301627	1	0.0479697	1.87628	12.7913	24	0.0162532	0.0304955	68	0.0154732	1	0.300361	1.68368	11.8787	20	181	0.0168919	0.110497	ARAP1,ARF6,ARRB1,ASAP1,CSF1R,GRK5,HLA-E,HLA-F,HLA-G,IL2RG,IQSEC2,MDM2,NEDD4L,RAB11FIP1,RAB11FIP4,RAB5B,RNF41,SH3KBP1,SMURF1,SRC
MSigDB Pathway	REACTOME_SIGNALING_BY_TGF_BETA_RECEPTOR_COMPLEX	Genes involved in Signaling by TGF-beta Receptor Complex	84	0.0030541	1	0.0479929	2.57687	4.65682	12	0.00591718	0.0152478	343	0.199221	1	0.76668	1.52373	3.9377	6	60	0.00506757	0.1	MYC,SMAD7,SMURF1,TGFBR1,TGIF1,USP9X
MSigDB Pathway	REACTOME_PI3K_EVENTS_IN_ERBB4_SIGNALING	Genes involved in PI3K events in ERBB4 signaling	85	0.00323877	1	0.0502962	2.85669	3.50056	10	0.00444798	0.0127065	105	0.0282564	1	0.355223	2.53956	2.36262	6	36	0.00506757	0.166667	FOXO1,FOXO4,MDM2,NR4A1,PHLPP1,PIK3R1
MSigDB Pathway	PID_TRAIL_PATHWAY	TRAIL signaling pathway	86	0.00323881	1	0.0497119	3.71704	1.88322	7	0.00239291	0.00889454	8	0.00041638	0.549621	0.0687026	4.2034	1.90322	8	29	0.00675676	0.275862	IKBKB,IKBKG,MAP3K1,PIK3R1,TNFRSF10B,TNFRSF10C,TNFRSF10D,TNFSF10
[truncated: 418 more rows]

## Sheet: Mouse Phenotype
# GREAT version 3.0.0	Species assembly: hg19	Association rule: Basal+extension: 5000 bp upstream, 1000 bp downstream, 1000000 bp max extension, curated regulatory domains included
[truncated: 21 more rows]
