# Supplementary material for: Highly interacting regions of the human genome are enriched with enhancers and bound by DNA repair proteins
Source: Sci Rep. 2019 Mar 14;9:4577. doi: 10.1038/s41598-019-40770-9 (PMC6418152; doi:10.1038/s41598-019-40770-9)
Supplement: Supplementary file 9 — Supplementary information SI-9 [file 41598_2019_40770_MOESM9_ESM.xlsx]

## Sheet: HIRs1
CTCF HIRs	CTCF HIRs-F1	CTCF HIRs-F2	DNase-seq HIRs	DNase-seq HIRs-F1	DNase-seq HIRs-F2	MNase-seq HIRs	MNase-seq HIRs-F1	MNase-seq HIRs-F2	NR2C2 HIRs	NR2C2 HIRs-F1	NR2C2 HIRs-F2	CREB1 HIRs	CREB1 HIRs-F1	CREB1 HIRs-F2	SMC3 HIRs	SMC3 HIRs-F1	SMC3 HIRs-F2	WRNIP1 HIRs	WRNIP1 HIRs-F1	WRNIP1 HIRs-F2	BRCA1 HIRs	BRCA1 HIRs-F1	BRCA1 HIRs-F2	H2AFZ HIRs	H2AFZ HIRs-F1	H2AFZ HIRs-F2	H4K20me1 HIRs	H4K20me1 HIRs-F1	H4K20me1 HIRs-F2	JUND HIRs	JUND HIRs-F1	JUND HIRs-F2	POLR2A HIRs	POLR2A HIRs-F1	POLR2A HIRs-F2	STAT1 HIRs	STAT1 HIRs-F1	STAT1 HIRs-F2	H3K36me3 HIRs	H3K36me3 HIRs-F1	H3K36me3 HIRs-F2
96	92	68	94	86	74	88	90	92	94	90	78	90	78	68	92	74	46	90	74	64	86	80	70	96	70	42	76	86	90	88	60	70	90	72	84	92	74	66	36	70	84
94	94	92	94	92	94	88	90	72	94	98	90	92	94	92	94	88	92	92	92	96	92	92	92	78	82	88	92	98	80	86	86	90	94	92	96	94	90	94	92	90	94
70	94	88	92	92	96	84	82	64	96	74	90	92	88	98	80	82	90	88	78	96	92	88	92	82	88	86	94	94	98	86	74	92	96	94	96	84	88	92	88	92	94
94	94	92	84	94	84	90	86	52	88	88	74	82	94	84	94	90	92	80	92	84	70	86	70	18	86	80	90	90	68	84	88	64	90	94	82	76	90	60	90	82	84
84	94	90	90	92	96	86	76	84	94	92	94	94	90	94	90	94	86	92	92	92	92	90	92	92	86	92	86	80	86	90	88	88	84	76	96	92	90	90	58	52	84
94	92	90	92	94	80	78	90	76	90	90	84	90	90	60	92	82	86	88	92	76	60	88	64	94	86	76	48	98	70	76	84	76	88	96	84	78	86	64	40	94	90
94	64	80	90	78	86	98	88	96	94	92	92	84	70	82	94	68	82	90	80	80	90	86	88	82	36	84	86	84	80	88	76	88	84	82	76	88	76	88	86	82	74
82	90	88	90	96	80	94	94	96	96	98	92	90	94	70	90	94	88	92	96	86	96	96	86	90	92	68	78	60	88	90	96	86	80	92	80	92	96	86	78	78	82
28	88	88	82	92	84	98	88	96	90	88	94	74	88	76	64	82	62	70	84	80	88	76	80	6	88	86	92	82	86	64	74	74	92	92	62	78	82	88	96	90	42
94	80	76	80	92	76	94	88	92	92	92	84	74	90	70	92	84	58	78	90	62	84	88	80	88	90	62	62	80	86	80	92	66	58	86	84	84	90	72	38	48	90
94	70	90	96	90	72	84	84	96	86	74	82	98	88	66	92	74	72	92	84	80	90	72	78	94	84	82	72	80	88	92	66	68	96	86	68	92	76	82	76	86	44
90	94	82	90	94	94	94	58	86	88	74	84	86	94	94	88	92	94	90	90	94	92	96	94	58	94	94	94	84	70	74	88	96	94	96	94	82	94	94	88	94	74
90	90	94	88	94	96	96	92	78	96	96	92	92	94	96	90	94	94	92	96	96	94	94	96	80	90	94	98	96	70	82	94	98	88	94	98	90	94	96	94	92	84
92	90	94	86	86	92	96	90	84	90	86	92	56	52	92	78	76	88	82	80	88	90	80	82	80	64	90	88	90	82	74	68	88	80	80	84	78	86	92	88	84	34
84	94	80	84	94	92	84	68	62	90	86	96	84	92	90	88	96	80	90	94	86	86	88	98	78	86	90	96	94	78	86	92	72	90	90	94	88	90	78	96	88	84
94	70	64	84	82	66	96	60	60	92	76	66	76	78	52	92	78	50	74	68	54	90	74	42	82	84	76	84	88	64	84	56	56	86	78	72	86	76	54	82	82	82
88	90	90	92	86	90	90	76	46	96	80	66	78	80	90	86	92	90	92	78	88	88	82	82	90	76	84	88	80	62	90	80	82	88	86	90	90	86	86	44	88	86
94	84	58	92	82	66	88	78	78	92	80	76	86	84	44	94	74	54	92	86	58	92	78	56	90	88	68	86	66	60	86	84	70	76	66	72	92	80	64	64	48	78
46	94	94	76	94	96	94	92	82	90	96	92	78	94	92	64	94	94	74	94	92	76	94	90	10	92	88	90	92	82	80	94	98	90	94	90	74	96	92	94	86	80
94	94	94	96	88	86	94	94	88	96	94	86	90	74	80	94	88	92	94	82	82	92	84	78	92	76	76	84	92	86	94	84	64	92	62	76	96	88	76	40	40	76
88	90	48	66	82	82	98	94	20	80	98	56	62	66	84	80	72	74	66	86	76	62	78	50	14	34	66	96	98	80	60	58	72	38	72	76	76	48	74	34	40	82
96	90	68	92	88	92	94	90	76	94	92	76	94	90	94	96	90	80	96	92	88	92	90	90	80	72	94	98	96	92	96	90	84	82	80	88	96	90	88	28	64	46
96	80	92	94	84	86	92	76	84	94	78	72	96	84	82	96	80	90	92	80	84	94	60	84	94	60	64	94	84	90	92	90	74	92	86	88	94	76	82	76	90	88
82	94	92	68	92	90	94	76	54	90	90	84	84	90	82	74	92	84	80	90	84	76	80	62	92	92	90	70	60	52	56	80	72	62	84	84	80	88	66	50	78	86
82	92	76	92	90	90	74	80	72	82	92	82	58	86	86	82	94	86	90	92	92	88	88	88	84	92	84	84	72	86	84	88	76	80	88	94	84	92	86	82	84	92
74	94	92	84	94	92	94	88	86	92	92	86	82	92	86	62	90	90	86	90	88	84	90	84	68	92	92	96	92	72	60	76	90	84	92	86	72	90	88	94	92	84
96	88	30	94	90	54	94	90	78	88	88	74	92	78	50	94	72	32	88	86	52	86	82	60	86	88	68	88	90	60	76	74	62	88	80	54	90	80	54	94	88	42
94	92	92	94	94	82	92	74	76	92	84	80	92	94	70	86	86	82	92	90	80	88	88	72	92	92	86	82	90	78	92	86	76	92	94	64	92	88	76	90	88	32
40	36	90	58	58	68	96	96	94	72	74	78	36	42	40	58	50	58	56	54	52	78	66	84	58	46	54	76	90	90	68	62	64	46	34	38	66	68	58	54	12	18
96	90	76	94	76	52	90	94	94	92	86	74	88	64	44	94	64	48	84	68	46	92	86	70	92	68	44	90	92	90	90	68	52	84	66	32	92	72	64	74	74	26
94	92	94	96	94	94	96	94	92	98	96	92	92	90	88	92	88	90	92	90	88	94	92	82	94	92	88	56	84	82	92	90	80	90	86	90	94	92	86	50	76	58
94	90	94	90	96	94	90	86	90	94	96	94	86	92	86	92	88	92	88	94	90	90	90	88	30	90	86	94	94	66	82	94	90	92	94	82	90	94	90	98	80	52
94	88	86	86	94	96	94	76	56	94	84	80	82	88	94	94	74	90	80	86	92	90	90	88	90	92	92	78	84	94	80	76	92	68	92	96	80	80	94	48	82	94
92	92	54	92	96	64	92	52	70	86	80	70	90	94	54	90	88	38	86	92	62	80	86	40	90	90	80	86	96	54	76	86	44	92	96	52	82	92	38	84	96	48
86	86	94	86	84	96	92	92	84	90	88	94	66	82	92	72	58	88	80	80	92	78	78	92	86	92	92	90	86	96	62	58	94	78	76	96	66	82	92	76	68	92
80	46	92	50	54	88	92	94	94	72	80	80	56	44	76	70	54	72	60	60	80	68	78	82	58	44	80	82	88	92	44	78	88	46	32	66	70	78	86	48	36	18
92	64	58	92	80	82	96	96	96	88	88	86	84	62	66	82	68	64	80	80	78	86	80	88	84	76	72	96	92	96	92	76	88	70	52	56	86	82	86	18	40	52
66	88	92	88	92	96	96	96	96	94	90	94	82	86	92	78	82	88	88	86	94	92	92	94	80	90	88	98	94	98	88	92	92	70	78	96	92	92	94	74	60	84
46	94	92	70	96	96	98	94	94	88	96	96	74	94	92	66	94	86	78	96	94	82	96	94	44	86	88	94	96	98	68	94	94	66	96	94	84	96	94	70	82	86
66	66	86	58	92	84	94	80	76	82	88	76	54	92	86	22	66	70	68	86	80	68	86	62	20	94	44	70	86	82	52	98	66	86	88	88	52	84	62	90	86	94
94	82	46	92	94	42	84	78	82	88	94	64	94	90	40	86	86	60	84	90	44	90	86	64	82	92	54	88	84	76	82	84	46	92	94	40	90	92	68	90	88	34
94	86	70	92	96	92	92	90	82	92	92	70	90	90	92	94	88	64	90	92	84	88	88	74	88	92	90	90	76	90	92	88	78	70	94	94	88	90	84	48	86	90
94	94	92	88	96	84	96	94	92	96	96	82	84	92	80	92	88	82	86	94	82	88	94	82	80	92	84	90	94	90	88	92	76	62	92	80	82	94	86	52	82	76
72	88	92	94	96	92	90	90	44	96	96	66	92	96	90	90	94	94	94	96	86	92	96	92	94	92	88	54	90	76	92	96	84	84	96	92	90	96	90	62	86	92
90	54	74	92	80	88	78	78	82	82	74	76	82	66	86	90	78	80	92	82	82	90	78	86	94	80	88	66	80	90	92	86	94	80	64	80	92	82	82	76	64	76
74	94	88	86	94	88	80	82	86	90	86	88	90	92	88	88	94	66	90	92	86	80	92	72	94	94	90	86	80	90	60	86	78	84	92	90	86	94	78	82	78	88
88	86	92	86	80	88	96	94	86	96	86	88	90	82	88	84	64	86	84	74	86	90	72	84	78	38	90	98	96	86	90	70	88	86	84	86	92	86	90	90	92	86
94	94	76	86	96	90	74	78	76	90	90	82	90	94	94	94	90	72	88	90	72	84	86	58	92	94	90	56	74	80	44	78	64	74	92	90	78	90	54	26	70	88
96	92	78	86	88	72	88	82	78	80	78	80	78	86	72	96	90	76	76	76	62	82	84	76	50	66	84	88	80	64	86	80	52	78	86	58	88	84	72	26	84	36
96	92	94	94	96	96	98	94	82	90	94	94	88	96	94	90	92	92	84	94	92	92	92	94	6	88	90	98	98	90	92	90	98	96	94	96	90	94	94	96	90	86
94	88	92	90	90	86	98	90	82	96	90	90	86	82	88	94	80	90	88	78	78	92	86	82	92	88	72	86	76	92	86	62	76	78	62	92	90	70	82	56	56	90
96	92	92	94	96	94	98	90	94	96	98	96	90	92	94	94	94	96	90	94	94	96	94	96	92	94	92	82	80	78	86	94	94	76	92	96	94	94	94	42	76	88
94	64	58	90	92	94	92	64	60	90	66	72	92	92	94	92	76	82	82	82	90	92	68	80	90	88	92	76	68	60	88	72	92	80	90	94	86	80	88	44	86	80
74	84	56	86	86	64	96	78	52	96	84	56	86	88	58	90	88	70	88	86	58	92	86	54	90	90	40	76	56	52	88	86	46	86	84	80	88	86	56	92	88	90
92	80	94	94	92	86	90	86	98	94	90	82	86	72	78	94	74	94	92	88	74	92	88	88	92	90	42	88	88	90	90	82	74	84	82	64	92	86	88	78	66	54
92	94	90	86	94	82	96	90	88	92	92	84	84	94	72	90	92	86	84	92	80	90	92	82	88	92	84	86	94	86	82	90	80	76	96	70	88	92	78	66	86	72
96	90	90	94	94	90	94	94	78	94	94	86	92	92	90	96	88	82	90	92	78	92	94	88	92	94	82	82	84	94	88	94	78	88	94	94	90	94	80	54	82	88
44	96	92	76	92	88	96	88	84	90	92	74	50	88	84	56	94	92	64	86	80	86	92	86	50	92	34	92	96	92	68	88	82	32	78	84	82	94	84	26	18	88
94	92	94	70	78	88	94	94	68	82	90	66	76	70	66	88	80	86	68	58	74	78	80	70	84	80	78	84	88	68	58	76	66	56	44	50	70	76	64	12	46	36
74	56	92	96	74	82	90	96	72	92	86	78	96	76	90	84	56	86	90	74	80	94	80	74	94	60	88	88	82	60	92	62	78	88	78	80	90	62	76	82	84	76
94	94	92	92	96	86	96	74	78	88	92	88	84	92	80	94	96	90	90	94	82	92	94	84	90	94	88	92	52	74	84	94	84	62	94	80	94	94	84	30	70	68
92	90	90	88	94	92	94	88	88	90	94	92	82	92	92	94	90	92	88	92	92	88	94	94	68	88	88	82	84	84	86	94	94	68	94	84	88	92	92	42	82	76
94	92	96	92	92	96	88	76	76	90	78	94	94	88	96	90	86	90	86	88	92	84	82	94	90	86	94	68	90	90	88	76	94	90	90	96	80	86	94	80	88	90
94	96	94	94	94	92	84	82	64	92	92	76	96	94	88	88	92	90	88	90	90	86	94	76	92	94	88	92	92	92	92	92	74	94	92	88	92	92	86	78	78	82
92	92	66	92	90	76	94	88	62	90	84	58	84	88	72	94	90	76	92	88	68	92	92	74	86	88	66	94	90	76	92	88	76	88	76	72	92	90	78	56	56	80
84	92	92	90	80	92	92	96	94	92	92	94	94	60	86	82	86	90	84	86	86	90	90	88	84	76	90	94	92	84	94	88	92	76	72	82	86	82	88	74	74	78
94	92	92	92	86	86	92	96	78	92	90	66	80	54	74	92	90	88	90	84	78	92	90	90	60	84	74	88	92	86	88	86	82	76	74	74	90	80	84	68	60	86
92	62	92	94	90	92	84	76	78	92	80	88	92	88	90	92	76	90	90	86	90	90	86	84	86	90	92	90	84	92	92	68	96	92	92	86	88	82	90	96	80	88
94	92	88	88	88	88	92	88	70	94	88	82	88	84	86	92	88	84	84	82	88	94	82	74	94	90	92	78	74	52	86	64	76	86	80	90	90	80	80	80	68	86
82	74	88	80	92	94	88	70	82	92	86	86	88	92	94	84	88	94	88	90	96	94	90	94	94	92	94	40	22	60	70	94	94	68	82	96	86	90	94	66	64	92
96	94	86	92	94	84	96	70	84	94	78	86	90	92	92	96	92	82	90	88	82	94	86	82	88	94	86	92	76	80	86	92	84	82	92	80	94	92	86	82	86	76
94	90	92	92	76	86	96	96	76	86	90	82	90	76	90	86	84	92	88	68	82	88	86	76	92	52	84	90	96	80	76	66	72	88	50	86	88	76	86	86	36	88
94	94	94	90	92	94	86	88	60	80	92	82	62	88	92	94	88	86	84	88	92	70	88	78	80	94	92	84	88	80	76	88	90	74	84	96	78	86	84	18	34	92
92	92	90	92	94	94	94	76	70	96	86	74	94	94	86	94	92	88	94	94	82	94	90	78	86	90	82	92	80	82	90	84	68	96	94	90	94	92	74	96	84	90
72	90	94	94	92	94	82	62	72	90	76	92	96	92	94	82	84	92	92	84	92	86	76	86	94	90	94	66	78	74	88	70	88	94	92	94	86	76	92	80	88	88
96	88	88	90	94	90	88	78	78	92	90	84	88	94	90	94	88	80	90	92	84	88	86	82	92	94	92	74	80	56	82	92	78	88	94	84	88	90	84	86	90	80
96	94	96	86	94	92	94	86	92	90	92	86	84	92	84	90	88	92	86	90	84	82	84	84	84	88	82	88	90	94	78	96	86	68	86	70	78	88	86	24	78	48
94	92	94	92	96	94	84	52	80	90	94	96	88	96	92	94	80	94	88	94	92	68	70	90	90	90	92	62	96	80	88	80	90	90	96	96	86	88	92	84	94	92
36	62	78	62	76	86	94	80	58	86	74	70	68	80	88	54	52	52	66	80	80	56	50	28	56	90	80	58	54	74	28	40	42	82	86	90	22	38	48	86	86	88
94	94	60	76	86	50	72	78	68	82	84	70	88	88	76	94	90	64	82	82	66	82	76	62	94	92	86	54	62	58	78	70	30	60	68	36	84	86	58	58	58	66
60	92	86	88	88	80	70	66	62	84	76	70	88	82	82	80	90	90	92	88	82	88	82	74	90	88	84	68	60	48	82	92	82	76	70	74	92	90	84	64	48	84
82	92	86	74	94	80	90	78	80	80	88	98	88	94	82	86	94	86	88	94	86	92	94	78	72	92	86	92	90	78	90	96	82	66	90	78	82	94	84	58	70	66
92	80	66	86	92	80	90	90	66	86	96	56	86	94	72	92	86	74	92	90	74	92	90	72	90	88	56	90	92	84	84	94	76	74	86	82	90	90	68	42	78	90
66	66	74	64	66	82	82	72	74	74	86	84	86	48	88	80	80	86	78	78	88	86	74	82	90	86	94	52	28	40	64	72	88	56	54	74	80	70	86	46	60	62
76	62	88	82	56	74	88	84	88	76	60	76	74	56	66	86	78	88	80	62	82	86	70	86	90	72	76	72	76	84	74	62	82	76	52	58	86	62	82	38	52	52
76	70	78	84	94	86	88	88	76	92	92	70	68	88	86	84	90	86	84	92	86	76	90	80	60	84	76	90	90	94	70	96	82	72	76	82	88	92	88	68	74	78
94	64	90	92	88	94	86	32	44	92	56	52	88	90	92	90	60	90	90	86	92	80	54	80	94	88	92	72	34	90	80	70	92	90	90	96	86	70	90	88	86	90
78	92	90	54	90	64	50	44	46	60	96	58	74	88	62	60	90	70	66	78	64	66	52	54	70	92	70	70	38	48	40	78	34	84	88	78	48	76	54	92	88	88
94	92	84	84	92	34	90	86	82	82	86	68	70	90	62	86	90	84	70	92	62	76	88	52	80	90	74	70	54	80	60	82	52	44	94	50	66	86	64	52	62	44
82	90	82	86	88	92	76	52	50	74	72	60	88	90	90	60	90	80	84	80	82	74	64	74	92	92	88	64	76	74	68	78	78	90	88	92	68	84	82	84	88	90
86	86	92	90	90	90	86	84	72	90	86	90	90	90	90	78	86	88	88	84	88	88	80	84	80	88	80	94	82	80	90	76	86	76	76	88	84	82	88	84	64	88
96	94	88	92	94	98	92	86	70	92	88	96	92	98	98	94	94	88	90	92	94	90	92	96	94	90	94	94	84	72	90	86	92	92	94	98	94	92	94	76	88	90
88	70	94	82	72	88	92	88	80	80	80	84	88	88	92	88	86	94	88	84	88	94	90	90	86	80	90	78	76	58	80	94	92	76	68	84	92	86	88	54	70	80
92	84	90	88	94	88	96	90	90	92	90	86	90	94	88	92	90	90	88	92	90	94	94	84	88	94	94	96	86	70	90	94	86	88	94	80	90	90	90	98	90	66
92	94	82	94	96	92	86	76	70	82	94	86	90	94	90	88	96	88	92	94	92	82	94	90	70	76	88	94	94	76	92	96	94	88	90	90	86	92	92	86	90	92
54	92	92	88	88	94	96	94	82	86	90	86	60	82	88	70	90	90	78	86	94	90	92	90	16	58	92	88	92	78	74	84	92	82	80	86	86	90	92	90	88	76
92	86	88	92	92	90	94	92	78	92	94	82	88	88	84	88	86	82	90	92	90	94	94	74	82	88	80	94	86	64	86	92	82	82	86	80	94	92	80	86	88	64
94	92	68	90	96	86	76	76	82	84	90	84	94	90	80	94	92	72	92	96	82	64	90	80	78	92	48	68	76	86	86	92	80	68	90	82	72	94	82	26	74	90
96	94	96	92	96	90	88	92	92	96	96	74	94	96	84	96	94	92	94	96	80	94	96	86	88	90	88	82	86	82	92	96	72	80	92	80	94	96	80	58	66	70
78	92	36	94	94	74	88	90	66	92	90	70	90	86	62	82	86	46	84	86	68	88	92	56	94	92	62	54	86	72	70	82	52	94	92	84	92	92	46	72	88	90
34	92	82	88	94	96	92	76	56	78	92	70	82	92	96	54	84	78	68	86	92	66	88	84	78	94	94	84	92	50	72	88	74	90	92	96	76	88	92	92	62	82
92	94	80	86	96	94	86	78	64	86	92	88	76	94	94	92	92	90	82	94	94	82	92	92	80	94	94	80	58	80	74	94	94	78	94	94	80	94	92	86	80	86
94	92	90	90	92	96	88	82	70	88	90	88	80	88	94	94	90	92	88	90	94	80	86	94	88	86	92	74	86	72	82	84	94	74	92	96	78	88	92	42	88	84
70	90	90	92	94	94	94	90	96	88	76	92	92	94	92	88	90	90	90	86	90	92	92	94	90	86	90	90	88	80	88	88	90	78	94	90	94	90	92	40	40	46
68	94	92	92	92	96	90	76	80	92	80	92	90	90	92	56	82	90	88	84	94	80	44	86	92	86	74	78	84	98	78	52	84	94	92	98	86	66	86	86	92	92
68	96	94	74	90	84	86	86	80	86	88	76	88	88	72	66	94	88	70	90	72	84	90	80	84	90	62	72	78	86	54	88	74	76	84	66	78	92	82	80	86	72
96	90	92	94	94	90	94	80	86	92	92	88	92	92	82	96	92	88	90	96	80	92	94	66	92	94	88	78	72	84	94	88	68	86	94	84	88	92	80	66	90	84
94	86	72	80	90	82	94	90	70	88	90	82	74	86	74	94	86	80	80	86	88	84	92	88	80	88	74	88	84	94	80	80	82	54	90	88	82	84	88	34	86	94
82	92	84	90	92	94	82	80	72	90	90	94	92	92	92	86	92	86	90	94	94	88	86	86	94	90	90	76	86	84	80	86	88	78	92	96	86	92	92	38	70	90
72	74	86	82	64	94	92	92	76	88	80	92	72	70	90	52	68	76	70	80	94	82	76	82	54	72	86	72	72	96	62	56	88	76	74	92	74	68	90	82	88	86
66	94	42	96	96	92	88	72	82	96	82	82	96	94	90	70	90	76	88	90	88	82	90	82	84	96	92	84	76	78	84	88	86	96	94	92	82	92	78	86	82	50
90	92	90	76	78	86	98	98	60	98	94	98	44	54	26	52	36	72	96	90	88	58	32	96	90	90	50	90	66	70	88	60	98	88	84	70	50	20	96	76	76	80
94	90	86	92	90	96	90	94	74	98	94	96	96	88	92	96	84	92	94	88	98	94	86	96	92	48	92	94	94	88	90	70	92	84	82	96	94	80	96	46	86	90
96	92	92	90	94	90	92	94	54	90	90	76	88	90	88	90	88	84	88	86	86	72	88	72	92	90	90	78	84	72	70	70	78	90	90	94	88	82	80	82	74	90
94	94	92	88	92	96	96	92	58	94	92	82	80	90	98	84	90	86	78	88	94	82	80	82	36	90	92	98	98	80	78	76	94	90	86	94	84	86	92	90	82	84
94	92	92	88	96	80	80	88	86	82	94	88	88	98	80	94	88	84	88	92	70	80	94	78	88	90	16	88	84	88	40	92	54	90	94	92	72	92	68	92	92	92
94	90	96	88	92	96	96	88	86	94	94	94	78	90	92	88	84	96	82	82	94	88	92	92	86	90	92	94	92	88	66	78	90	70	88	92	80	88	94	54	84	86
94	90	88	86	94	94	94	84	80	92	90	96	84	90	94	86	84	88	78	88	92	78	84	92	66	90	82	92	94	98	44	80	92	72	94	92	76	86	92	58	92	82
94	92	90	88	90	94	94	88	82	88	96	92	84	90	94	94	90	94	88	92	96	82	92	96	64	92	88	78	78	96	86	82	92	56	90	96	88	86	96	28	68	92
94	86	88	96	96	88	96	94	92	96	92	92	94	96	86	90	74	86	90	90	86	92	90	80	92	90	66	88	86	88	92	92	76	80	92	90	94	90	82	14	74	92
96	92	90	92	96	76	88	78	90	92	96	70	90	94	72	96	92	78	90	96	70	88	96	60	48	94	46	96	94	90	90	94	72	86	94	48	92	96	76	88	78	34
94	94	96	94	98	96	86	78	80	96	96	94	94	98	96	94	96	94	96	96	92	92	96	94	82	92	94	96	74	92	94	96	96	96	96	96	92	96	94	96	88	88
86	96	94	88	90	94	94	80	96	90	86	86	88	90	98	80	96	90	86	88	88	86	92	86	82	88	88	92	82	88	80	88	88	88	86	90	90	90	92	84	92	88
96	92	94	94	92	98	84	80	56	96	92	98	94	90	96	94	90	94	84	86	96	94	80	98	94	84	92	92	88	94	92	84	96	84	90	98	94	80	98	38	82	92
94	88	92	88	96	88	90	84	90	88	96	92	88	92	92	90	88	86	78	94	80	80	90	70	36	92	72	96	90	84	82	88	88	92	94	70	80	92	78	92	90	26
92	88	92	86	94	94	78	66	88	82	86	94	84	92	92	90	90	92	84	92	94	74	90	92	76	92	90	70	56	78	88	82	92	82	92	94	76	92	92	86	86	96
66	80	72	70	84	88	88	72	78	90	72	92	86	88	92	64	84	86	80	82	92	74	80	86	90	92	92	80	68	66	74	84	84	64	66	78	84	84	86	58	62	70
94	66	90	84	78	92	74	68	36	70	70	52	80	70	90	94	76	86	82	76	90	82	80	76	92	88	94	46	44	50	58	58	84	68	76	90	88	78	92	50	88	74
74	88	88	82	84	82	72	80	80	76	80	82	86	92	92	88	90	90	86	90	88	90	90	90	82	84	84	86	86	78	88	92	90	82	84	84	88	88	88	84	84	84
94	58	78	82	60	62	92	90	86	82	70	92	66	54	50	88	50	80	64	54	86	88	60	88	54	40	54	90	84	82	68	60	76	48	44	84	76	58	86	46	32	82
96	92	72	86	84	94	94	94	86	90	94	96	78	82	94	96	92	90	86	84	92	90	90	94	86	74	92	78	86	82	80	82	94	72	72	88	92	90	92	80	80	82
76	86	82	92	94	84	94	84	94	94	92	90	92	94	82	86	92	86	86	94	82	90	94	86	90	92	82	72	74	80	90	94	72	82	94	70	88	94	84	72	84	72
90	80	76	86	74	84	92	90	74	88	84	76	66	76	68	88	84	82	70	76	70	76	76	82	82	78	84	78	76	62	62	72	76	58	68	72	72	78	74	28	80	78
94	76	88	78	68	76	94	84	88	76	78	76	66	68	58	92	60	76	70	72	82	84	68	70	66	68	64	90	86	84	76	58	70	44	66	48	90	74	78	36	58	38
94	82	76	88	84	92	94	90	78	88	94	88	88	70	90	90	74	90	88	82	88	86	66	88	86	76	90	76	80	54	74	84	90	76	72	82	90	72	88	76	76	82
92	92	80	84	88	96	82	72	64	82	74	80	90	88	92	94	90	92	88	86	94	76	72	88	88	80	92	70	76	56	70	70	86	82	88	96	74	74	90	44	88	82
94	94	48	88	80	56	86	86	64	70	86	66	78	78	76	94	94	64	84	86	66	82	84	58	88	88	90	74	76	60	86	70	58	74	68	76	84	82	60	42	54	76
92	92	86	94	98	94	76	66	84	96	96	86	94	96	90	92	94	74	96	98	82	94	94	82	54	90	90	96	98	74	94	98	74	96	96	92	92	96	90	96	94	78
92	68	80	84	92	86	92	70	78	88	80	72	88	88	72	84	80	78	88	84	74	76	96	74	90	92	88	86	72	74	76	70	70	80	94	78	90	88	76	78	78	76
82	76	94	90	88	86	94	90	86	94	94	84	84	88	86	88	86	90	90	86	78	90	88	80	90	86	86	88	82	90	96	86	60	78	76	80	90	88	74	48	60	82
96	94	92	94	88	90	92	92	76	94	88	90	94	88	82	96	92	88	88	80	84	92	86	90	94	88	88	90	96	78	94	68	94	92	82	82	92	86	90	80	82	86
70	64	86	86	74	96	92	82	52	96	78	68	88	78	94	84	70	90	90	70	94	94	64	90	56	60	84	96	78	60	94	64	94	72	58	98	90	62	90	62	50	82
94	94	94	92	94	92	90	76	52	96	84	60	90	92	94	96	92	92	92	92	90	92	88	76	86	90	92	92	82	54	90	92	74	78	96	88	92	92	86	58	90	92
92	92	72	92	70	94	86	94	56	92	84	56	84	64	90	90	80	78	86	72	86	92	74	70	94	56	90	86	82	50	86	62	78	88	68	96	94	68	90	78	80	72
96	88	68	92	88	82	90	68	32	96	84	56	88	88	84	88	84	84	84	84	72	80	82	70	92	90	80	74	72	78	74	86	64	74	92	84	90	82	72	70	92	94
86	88	84	94	96	88	76	60	84	96	90	92	92	94	84	88	92	80	96	98	76	92	92	74	80	86	60	98	92	86	92	96	70	96	98	94	92	94	84	96	98	92
96	84	92	94	90	60	68	80	58	94	82	66	92	90	68	94	82	82	92	84	62	96	88	42	86	76	62	66	82	52	94	90	36	94	90	80	94	88	62	92	92	86
94	92	94	84	86	92	94	90	86	88	90	94	82	90	90	96	88	94	88	76	86	86	78	88	82	94	92	76	80	78	70	76	80	62	86	86	80	78	92	28	30	80
94	92	76	74	76	84	98	94	88	94	82	72	82	72	80	84	58	36	68	64	70	80	68	60	66	76	84	88	88	82	56	68	54	58	64	70	62	62	74	24	42	44
92	94	90	92	96	92	92	78	84	90	96	90	92	96	92	92	92	76	90	94	84	84	92	78	90	90	90	78	94	82	84	96	76	92	96	94	86	92	78	90	96	88
58	92	68	88	88	80	94	92	84	94	94	78	88	84	60	80	92	62	90	88	72	86	86	68	92	86	54	60	76	90	80	84	70	84	68	80	88	88	62	54	58	88
58	94	72	90	96	76	88	78	84	88	96	84	84	96	70	80	96	68	88	98	76	80	96	68	6	92	64	94	96	66	64	96	68	96	96	82	76	94	70	98	96	90
68	94	92	92	96	92	72	72	60	84	92	90	94	94	92	82	96	92	92	96	96	70	78	90	92	94	70	48	18	96	78	90	92	96	96	96	66	86	90	86	68	96
82	90	82	92	96	94	94	78	90	96	98	92	90	96	92	90	96	82	96	98	90	92	96	90	74	94	88	98	96	98	92	96	90	94	96	96	92	96	90	94	90	94
90	82	84	72	92	92	90	84	72	82	84	82	54	86	86	76	80	90	62	86	88	70	80	80	78	92	90	68	82	34	62	72	82	54	94	88	72	86	86	20	88	76
84	84	90	92	92	78	78	68	82	74	82	68	86	86	78	76	70	86	74	86	74	86	72	70	96	92	56	46	74	82	62	68	64	90	92	64	82	74	62	82	90	58
94	94	76	84	84	92	94	84	94	92	96	90	68	76	98	92	92	82	88	88	84	80	90	84	82	88	86	92	84	82	86	78	92	66	82	92	84	88	86	24	40	54
92	90	92	86	88	94	94	88	86	90	90	96	86	90	94	90	92	94	86	90	92	84	92	94	86	92	92	80	62	78	78	86	92	82	84	88	90	92	94	78	72	62
70	66	84	72	86	94	90	86	84	84	94	90	70	68	92	46	66	88	50	80	92	72	82	92	26	80	88	90	92	90	64	72	92	52	60	92	72	82	94	34	30	86
94	92	94	94	94	92	76	82	80	92	92	94	92	94	94	92	84	90	90	96	88	90	88	90	90	88	84	68	94	92	92	92	84	92	94	94	94	92	88	82	92	92
96	90	92	90	94	86	94	86	82	96	86	82	94	90	88	94	84	90	84	90	80	82	82	58	14	84	82	98	96	86	82	80	54	96	92	92	90	82	56	98	90	92
54	94	88	94	96	92	88	82	78	92	92	90	82	94	90	84	94	78	90	96	86	86	94	72	88	94	94	84	62	78	88	92	78	90	96	88	90	96	82	58	74	34
92	64	90	92	82	92	90	84	66	88	82	78	90	84	94	92	82	92	90	86	90	88	74	88	84	76	92	82	70	70	88	80	86	78	64	82	88	82	90	62	58	86
92	94	68	76	88	76	70	58	66	66	64	70	80	92	86	92	92	68	88	90	82	52	82	66	80	88	90	74	82	58	62	82	58	74	98	66	70	88	76	42	86	54
68	82	84	76	92	92	62	60	52	88	78	78	90	92	94	84	92	90	80	88	88	64	82	86	90	94	92	46	38	62	76	88	88	80	86	90	72	90	88	70	60	78
80	70	50	80	62	68	98	78	82	98	86	72	86	78	70	74	24	56	90	72	68	92	20	62	82	50	82	96	86	78	94	26	50	92	86	54	90	28	68	86	92	50
94	80	84	92	90	72	86	82	86	78	78	70	90	96	44	90	64	62	80	80	48	80	78	56	30	72	46	94	86	86	94	86	66	84	92	30	88	78	58	90	86	16
80	90	84	72	84	96	74	66	66	70	82	78	86	86	96	74	84	92	84	80	92	80	80	94	76	82	80	96	90	64	86	82	96	86	84	94	72	78	92	88	88	92
96	94	60	90	84	54	84	84	48	92	84	54	86	74	56	92	86	66	92	82	52	92	86	52	92	88	78	70	72	30	74	62	42	82	80	68	90	82	44	84	88	80
68	70	94	60	58	82	74	58	56	54	54	70	88	70	88	50	46	88	74	52	78	62	52	48	50	78	86	84	70	58	68	34	58	60	36	76	72	66	52	52	54	84
74	42	92	84	70	72	36	38	24	54	38	38	86	82	64	68	58	82	66	70	38	54	58	60	90	84	66	34	50	52	86	62	54	82	84	66	66	60	58	92	92	88
68	46	62	86	58	68	72	78	66	80	74	64	96	82	48	82	60	48	86	70	80	74	48	34	94	80	78	46	44	46	82	48	34	88	64	64	80	52	48	42	40	34
94	94	52	76	74	48	94	86	88	80	76	64	54	60	40	92	82	62	76	70	66	78	68	72	56	74	44	86	82	72	66	68	50	44	60	48	80	72	58	22	50	46
94	86	84	88	94	90	68	44	44	80	68	58	88	94	86	96	90	86	88	92	90	76	86	76	86	92	76	56	72	92	78	90	80	84	94	88	86	92	80	86	86	90
92	82	54	90	86	58	80	48	28	94	64	50	94	84	50	94	84	54	88	84	40	88	78	44	82	86	68	88	84	32	90	80	40	94	88	70	92	84	58	98	94	84
94	84	88	82	90	74	84	62	50	80	76	64	86	92	86	92	90	86	80	88	72	78	88	70	90	90	88	56	58	42	66	90	66	78	92	78	76	90	68	72	90	80
92	64	90	74	60	68	62	40	50	66	56	60	86	72	62	92	64	76	70	62	42	76	50	50	86	78	74	52	44	62	78	42	56	66	66	74	74	58	64	76	80	84
40	90	82	94	92	78	72	72	82	88	84	76	84	84	56	76	88	54	78	76	30	76	84	52	66	80	28	92	84	90	88	86	52	80	76	60	92	90	62	28	52	24
86	86	60	92	94	70	78	78	86	90	96	86	92	90	60	90	90	58	90	92	70	92	90	74	86	84	26	88	88	88	94	92	74	84	82	90	90	92	58	68	54	90
68	80	94	90	94	78	70	74	86	82	82	74	92	86	66	68	82	88	86	86	78	68	84	70	92	86	72	58	86	84	72	72	68	86	92	66	80	84	78	90	92	46
68	90	90	76	92	96	92	76	74	88	94	90	82	92	96	66	92	90	86	94	96	70	90	92	86	90	90	66	88	86	76	90	94	64	94	96	80	92	94	60	90	88
84	92	56	88	94	74	92	80	78	92	96	94	88	96	80	84	94	78	90	96	80	88	96	80	72	84	88	84	94	60	76	96	70	92	96	64	86	96	78	90	96	44
90	92	42	78	68	18	98	14	10	98	8	14	58	82	26	10	12	4	84	36	6	36	4	4	4	80	50	88	56	26	86	12	14	94	92	32	60	12	4	88	86	70
74	86	92	86	94	94	66	56	62	74	68	86	88	94	96	68	78	90	68	88	94	62	76	88	34	90	94	82	60	52	42	68	94	90	94	96	64	88	94	94	92	72
88	68	96	84	94	90	66	52	64	88	74	78	88	90	86	90	84	90	88	90	72	64	78	74	92	92	92	54	52	64	74	92	70	74	82	74	84	92	80	66	70	70
88	92	88	88	90	88	88	70	68	90	84	78	84	86	80	86	92	88	92	90	84	92	88	84	86	66	76	98	92	92	86	92	74	90	90	88	90	90	80	90	90	92
96	92	86	90	96	92	96	64	70	96	94	80	90	96	98	94	92	80	90	94	84	92	92	70	94	94	94	94	80	62	92	92	78	94	96	92	88	96	80	94	92	88
94	92	92	82	86	88	94	88	90	96	92	80	90	88	84	90	88	86	84	84	80	88	86	82	90	88	86	80	78	80	68	78	58	68	74	84	80	84	74	50	52	80
94	94	84	90	88	96	96	92	76	92	92	88	88	86	98	92	94	86	84	84	96	84	86	96	62	62	92	86	94	80	72	70	94	90	82	98	86	84	92	92	84	78
40	92	60	80	84	84	80	70	76	90	82	78	70	88	60	52	90	66	84	84	78	54	70	64	88	94	78	58	42	80	38	76	56	72	80	78	70	72	64	56	44	88
94	56	88	84	80	96	86	88	62	76	72	84	76	58	94	94	56	94	86	70	98	82	76	96	88	88	96	70	82	92	50	66	94	50	52	98	78	68	96	44	48	86
70	84	94	90	92	94	90	86	80	92	92	86	90	96	90	80	88	94	86	90	90	86	90	88	82	90	86	98	80	96	76	90	68	90	92	92	88	92	88	90	88	86
92	94	74	88	94	94	94	78	68	90	90	80	88	94	96	92	90	86	82	92	88	86	90	88	38	90	94	86	90	56	76	88	88	92	94	92	86	90	92	94	90	80
96	92	90	94	94	94	86	64	50	96	78	74	92	94	88	90	88	58	88	92	80	92	86	74	96	88	94	80	94	74	90	70	50	94	96	92	94	88	80	72	86	80
54	88	82	84	90	96	94	94	52	90	92	86	74	88	98	60	84	88	62	80	96	72	84	84	40	72	92	88	96	82	58	80	88	74	92	96	58	82	92	22	86	88
94	92	90	92	86	96	94	90	56	94	90	80	90	88	96	94	86	88	92	88	92	92	82	86	88	88	94	84	82	56	88	80	92	78	62	96	90	84	92	74	54	84
94	86	88	78	92	90	90	94	92	90	86	92	80	90	90	86	82	86	80	86	84	80	90	86	76	92	86	92	90	86	72	72	74	76	92	88	82	88	84	80	88	88
60	90	88	88	92	94	82	80	80	90	90	88	90	94	96	74	92	84	86	90	86	76	78	86	90	92	92	60	66	88	82	88	84	80	86	92	84	90	88	48	54	88
72	94	88	86	88	80	96	94	78	90	90	80	80	86	76	72	92	84	80	86	86	80	88	76	88	92	44	76	90	94	74	90	64	68	70	82	76	82	80	58	42	82
94	76	74	90	96	88	90	70	82	84	82	78	94	92	88	90	90	76	88	94	82	78	94	82	82	94	84	78	88	88	84	98	80	70	94	84	78	94	76	42	82	82
42	96	70	76	98	92	92	82	72	86	96	70	58	98	94	56	96	64	78	98	72	74	96	76	72	94	92	84	90	80	66	96	56	76	98	88	46	98	80	78	88	74
94	92	94	94	94	96	90	86	88	96	96	92	92	92	92	94	84	94	92	90	94	94	88	90	96	94	92	80	70	60	92	76	92	84	94	94	96	90	92	64	78	68
96	80	74	92	96	88	94	84	88	92	94	86	92	98	86	92	86	78	88	96	84	80	92	82	86	96	66	86	90	92	86	92	88	96	96	92	82	94	84	90	90	94
78	94	72	86	90	56	70	68	74	84	76	76	64	86	36	68	88	76	84	80	76	80	82	76	60	92	80	86	80	68	86	68	68	80	86	68	82	72	76	92	88	76
88	70	60	84	84	64	76	66	64	88	68	66	86	72	48	92	88	72	88	84	72	86	78	66	88	82	70	80	64	54	92	90	72	72	62	48	92	84	66	70	64	48
84	88	58	94	92	94	62	50	54	68	76	66	94	92	96	88	84	86	88	92	88	40	58	84	92	90	94	32	90	74	96	68	76	92	96	94	82	82	88	54	92	78
92	88	60	88	86	74	86	76	48	84	84	58	80	90	82	92	82	76	86	86	72	82	86	62	48	66	88	66	92	42	70	92	62	90	82	62	86	88	66	90	92	66
90	90	76	90	88	78	86	84	76	84	66	86	96	94	72	84	86	70	86	86	82	86	80	66	94	90	52	52	58	78	78	64	62	78	74	84	82	74	60	40	56	86
58	80	96	84	96	88	90	68	60	86	86	84	86	94	88	66	86	94	80	94	82	70	94	80	30	84	82	88	94	88	72	92	66	92	96	88	64	92	78	90	92	92
80	78	94	88	94	94	72	80	76	76	90	84	88	92	94	44	76	86	80	86	90	68	78	58	88	94	92	86	74	86	78	96	58	90	96	94	72	90	76	84	90	88
94	74	84	94	86	92	94	90	90	96	78	88	94	84	92	94	56	76	92	50	78	94	78	86	94	54	88	80	84	88	96	82	74	82	82	92	94	72	84	38	82	84
82	86	70	90	68	92	98	84	86	94	82	92	84	70	88	80	76	72	76	64	80	92	54	88	48	24	88	92	84	70	72	50	94	92	78	76	86	52	86	90	86	42
40	92	88	44	70	94	90	64	68	82	72	82	70	74	98	10	70	50	72	78	88	36	32	58	10	26	90	72	86	78	46	34	54	92	88	94	16	34	64	84	88	86
46	94	24	60	90	80	92	80	82	82	80	82	56	86	72	26	82	24	60	66	60	36	32	34	50	84	82	72	72	66	58	64	44	48	72	76	44	46	42	14	32	24
94	92	38	68	88	54	92	90	80	84	84	72	64	82	56	86	86	14	68	62	56	74	56	14	58	86	56	88	64	58	64	66	28	30	70	70	52	70	16	4	24	32
54	58	94	88	94	92	64	72	80	92	94	86	90	92	88	74	84	86	90	96	92	70	84	76	84	88	70	92	92	96	48	84	74	94	94	92	70	92	76	90	88	90
10	92	78	74	86	86	86	86	76	76	90	94	68	76	86	32	72	62	62	82	90	30	60	62	78	76	92	76	74	60	56	82	74	72	72	90	58	72	66	44	42	86
94	84	90	94	82	84	84	82	62	96	88	62	90	80	74	88	54	82	92	82	72	60	46	62	88	90	58	48	56	68	70	56	68	88	78	88	82	44	60	70	42	90
82	90	94	90	84	94	80	82	56	90	84	76	86	82	90	76	82	80	78	72	88	88	82	78	58	28	86	78	84	92	80	64	88	92	92	90	86	76	86	98	98	88
94	92	44	94	94	84	84	82	78	80	86	76	94	94	80	78	74	26	86	76	70	88	64	48	94	90	74	80	76	58	68	44	40	90	88	64	90	76	38	62	16	38
88	88	90	94	82	94	82	72	78	92	90	82	92	76	92	80	88	84	90	78	86	86	70	78	94	88	80	60	58	94	82	66	78	88	74	82	82	72	82	34	26	80
76	62	64	90	94	88	70	72	82	92	90	86	90	94	88	78	74	78	90	88	80	64	72	78	80	78	28	82	72	94	74	74	80	90	90	86	80	58	72	86	90	92
50	74	92	80	80	80	68	78	88	76	88	86	84	84	86	38	76	92	74	78	76	54	76	76	50	70	40	76	78	88	54	74	66	86	88	86	52	56	66	88	92	84
90	92	70	90	84	94	86	88	58	90	88	78	92	84	92	86	92	60	86	72	86	80	80	36	74	64	86	78	82	86	74	64	32	88	86	94	80	66	56	92	88	92
96	92	94	94	96	94	80	74	74	92	94	92	94	94	96	98	92	94	82	92	92	90	94	86	92	84	80	74	94	84	82	90	86	90	96	94	88	94	86	52	92	94
80	88	90	86	86	96	76	48	42	86	66	70	84	80	96	88	88	88	78	80	96	88	76	92	48	26	82	88	84	96	84	78	96	90	92	98	82	74	94	94	96	90
94	62	74	94	82	74	80	66	62	92	78	68	90	74	84	92	46	74	90	72	72	88	42	74	94	76	86	60	58	84	88	58	72	86	80	86	84	28	72	88	86	92
62	48	94	90	56	76	92	82	62	94	72	78	94	76	86	90	76	92	90	66	80	90	68	76	94	84	90	50	56	50	90	66	56	82	66	72	92	66	80	68	62	56
94	92	88	92	88	90	86	80	74	86	82	74	84	90	94	92	72	70	86	76	74	80	66	92	96	92	90	82	76	62	74	64	52	86	76	84	84	76	78	92	62	78
96	92	94	82	68	68	92	92	68	92	94	62	66	64	50	76	60	58	82	78	64	64	64	46	86	80	74	90	92	76	52	50	62	68	68	32	56	64	64	46	44	30
76	94	90	64	96	58	98	76	68	98	92	84	50	94	58	66	96	80	90	94	58	68	94	58	84	94	74	94	78	66	86	94	30	74	94	44	78	94	30	74	78	56
94	94	88	86	92	82	92	76	82	92	88	84	90	92	82	94	92	78	84	90	80	90	86	70	92	90	76	74	72	76	74	90	78	78	92	76	82	90	72	60	90	72
88	84	92	94	92	70	84	72	88	94	84	66	90	90	66	88	82	70	90	90	68	90	86	72	46	90	74	96	94	88	88	82	66	96	94	68	92	88	56	94	92	42
94	84	94	94	92	90	76	66	78	90	88	82	94	88	88	94	78	86	94	90	84	90	68	52	94	90	88	74	82	58	94	64	34	84	90	86	94	78	68	62	68	74
64	94	64	90	90	58	98	98	32	98	98	40	78	50	34	58	70	16	96	94	82	70	50	2	78	82	52	70	68	34	88	78	0	90	88	26	76	68	28	72	56	16
60	90	80	68	82	68	92	92	76	82	76	72	80	68	74	20	50	66	42	50	60	58	68	44	64	78	76	74	90	76	62	68	42	52	60	46	68	76	52	28	38	36
94	92	92	88	94	90	94	82	74	86	88	80	88	94	88	90	88	92	58	90	90	88	92	82	48	92	80	92	96	86	88	90	82	94	92	92	86	92	90	92	92	88
54	94	90	88	96	94	94	88	82	88	98	86	84	94	94	80	96	88	86	96	90	88	96	94	70	94	94	86	70	94	82	96	94	86	96	94	90	96	94	82	82	90
94	90	56	88	92	48	86	68	78	90	82	64	88	88	68	94	88	60	90	94	70	78	90	68	78	92	40	88	88	80	90	90	66	70	88	44	92	92	72	28	78	46
96	86	94	92	82	86	94	90	80	74	82	78	84	64	88	96	58	90	80	62	78	82	74	76	80	50	76	86	86	90	82	78	78	64	60	92	82	72	76	36	40	78
88	92	84	92	94	70	82	74	86	84	76	76	96	96	78	84	90	74	88	92	76	82	90	62	94	88	68	64	82	86	90	92	66	94	92	62	84	92	64	88	82	42
56	94	94	66	92	94	90	74	62	82	82	64	68	90	92	22	86	96	58	86	90	46	78	84	32	94	92	78	56	80	60	74	88	80	86	94	34	76	90	84	52	84
96	90	84	90	84	80	86	74	74	92	76	66	86	78	84	94	82	86	92	86	78	88	84	76	92	90	84	74	60	72	80	80	70	80	72	90	90	86	64	42	56	90
84	92	80	94	96	94	74	72	58	92	94	70	94	94	92	88	94	86	92	96	94	94	94	88	86	92	66	98	96	92	86	90	86	94	96	92	92	94	88	98	96	96
94	80	80	94	94	82	72	52	78	78	72	74	96	92	68	92	80	64	88	90	64	82	84	76	92	92	84	64	82	74	74	94	78	94	92	66	88	90	70	86	88	62
92	64	94	94	84	94	90	86	74	94	84	78	90	68	92	94	68	92	94	78	86	94	78	78	90	88	92	78	78	76	90	82	92	84	70	90	94	78	90	76	70	76
86	94	88	90	94	94	86	74	56	92	86	68	94	94	96	88	92	88	90	92	90	90	88	88	92	94	92	68	68	82	94	94	96	88	92	94	86	90	88	70	86	92
60	52	72	62	70	76	50	48	50	76	72	70	68	74	74	44	42	70	76	68	74	34	50	52	18	56	42	76	72	82	58	64	66	90	90	88	38	40	56	96	94	92
80	92	70	82	90	94	82	74	68	86	88	86	88	90	90	76	92	90	86	90	90	74	92	86	92	92	88	60	56	54	86	92	92	68	86	88	76	92	86	58	72	80
72	76	90	78	80	96	98	92	72	96	92	86	88	78	94	80	62	90	84	84	94	86	84	86	90	90	92	72	58	92	64	82	80	66	70	96	86	72	90	32	50	84
82	56	94	86	80	90	92	82	78	92	84	84	92	84	88	84	74	88	86	80	90	82	82	76	92	68	90	84	82	84	78	78	74	90	84	84	84	82	82	86	88	82
88	82	90	94	88	94	90	82	74	90	88	88	92	92	92	88	86	92	88	86	92	88	84	92	86	86	90	86	72	68	90	90	96	94	80	92	90	86	92	80	76	78
88	62	92	88	74	92	90	92	84	94	86	92	92	66	92	90	82	92	88	74	92	90	84	88	94	70	90	72	78	76	94	72	96	80	62	86	90	74	90	48	46	58
76	62	76	94	84	86	76	84	90	88	84	92	92	80	90	88	72	86	98	88	90	90	76	88	88	56	80	98	98	96	90	78	80	96	92	92	94	70	86	96	88	90
92	86	88	94	90	92	84	88	80	92	92	88	90	88	92	86	82	90	94	94	92	88	88	90	58	34	82	98	98	96	92	88	92	96	94	92	92	86	90	96	94	92
88	90	86	90	92	94	84	86	80	92	92	96	90	88	94	86	86	90	94	94	96	88	88	94	70	34	90	98	98	98	86	86	92	94	94	96	92	90	94	94	96	96
88	84	78	90	90	90	82	82	86	96	92	88	96	92	92	90	90	88	94	94	90	94	94	90	88	66	60	98	98	98	88	92	88	96	96	96	92	92	90	96	98	96
88	90	86	90	94	88	94	74	88	98	94	86	82	94	84	88	94	84	90	94	92	94	96	86	30	84	72	98	96	98	86	94	80	96	96	90	90	94	82	96	98	88
74	90	90	88	86	92	82	72	66	92	90	82	90	90	88	86	88	88	88	86	76	88	84	78	86	90	90	74	80	86	84	86	78	84	86	88	90	86	88	90	88	82
82	92	94	86	94	88	96	84	72	94	92	88	88	94	90	74	92	90	74	88	84	82	90	84	44	86	60	98	92	96	64	90	84	64	86	88	74	92	86	46	72	90
92	86	86	90	96	80	82	70	50	82	80	48	88	96	48	88	72	42	82	92	50	74	88	32	76	92	84	94	96	58	70	84	40	96	96	62	78	86	38	94	92	56
86	86	92	90	96	94	94	74	84	92	90	94	94	96	96	82	88	92	88	90	92	88	86	92	88	94	92	88	78	70	88	82	92	94	96	96	88	90	92	94	88	80
92	96	56	86	94	72	92	84	76	96	94	80	88	96	68	86	92	44	76	88	68	86	92	54	80	94	16	98	98	78	86	88	62	88	92	88	84	90	68	88	90	94
96	82	60	84	70	72	80	78	62	86	80	70	78	64	86	94	58	64	84	62	72	80	72	72	84	42	86	74	74	58	74	56	60	84	82	80	84	70	70	86	86	84
94	44	82	86	52	86	98	82	92	92	78	90	82	30	74	90	46	80	84	66	78	86	58	88	80	70	90	84	78	80	64	48	72	64	50	72	88	58	88	12	32	46
64	66	88	76	86	96	74	66	42	72	82	80	82	92	96	70	74	94	82	78	94	68	66	92	84	90	90	74	56	46	32	58	96	76	82	96	48	58	94	82	80	88
58	94	82	94	96	88	82	80	84	90	90	76	90	96	84	72	92	74	92	92	80	80	92	72	92	96	86	86	64	78	94	90	58	94	96	80	88	94	76	84	84	82
52	94	82	78	92	94	90	90	84	78	90	86	72	86	88	62	94	82	80	86	82	78	84	84	86	88	88	76	88	78	76	76	84	68	86	86	76	90	88	46	80	44
96	94	82	88	92	68	84	78	84	84	82	60	90	92	50	96	90	70	90	88	72	80	80	64	58	36	54	96	94	82	78	94	62	86	86	50	88	84	54	72	90	56
74	80	90	90	92	90	96	92	86	96	96	90	86	88	94	88	90	90	88	90	86	92	94	88	82	90	88	94	84	78	82	92	84	72	80	84	92	90	88	72	78	82
96	82	80	92	94	78	96	86	94	96	96	92	88	94	68	96	92	84	88	92	82	94	96	88	94	92	80	86	66	84	84	92	80	80	90	74	94	94	86	76	82	84
92	96	76	94	96	94	84	78	86	90	96	94	92	96	94	88	94	86	86	96	92	94	96	92	84	94	92	96	94	96	76	94	94	94	96	94	86	96	94	94	86	78
60	92	42	78	94	76	88	88	90	96	96	98	52	98	72	18	80	56	50	82	74	52	78	78	74	86	40	90	82	68	62	82	52	54	94	84	42	82	64	32	76	86
94	96	88	92	96	94	82	66	82	80	92	78	88	92	90	76	94	60	80	92	82	86	92	66	88	88	86	82	94	92	60	96	70	86	92	94	84	94	64	56	82	84
94	70	42	76	90	22	70	58	38	60	54	34	70	88	56	92	58	22	66	64	28	46	50	20	62	86	28	62	54	46	60	58	44	56	70	52	50	58	44	30	40	64
92	82	88	92	84	58	90	72	64	86	64	46	90	84	70	92	88	80	90	84	56	84	64	48	90	86	78	68	48	44	86	78	60	92	74	52	86	74	60	78	82	48
48	64	54	72	90	70	92	86	80	68	84	68	78	82	60	70	76	42	72	82	70	78	80	52	80	90	80	84	66	74	66	76	58	58	78	72	78	82	54	44	58	50
88	70	64	84	80	70	94	94	70	78	78	68	68	56	46	84	60	64	80	72	58	72	70	60	84	70	66	88	84	72	68	52	56	66	64	78	84	68	56	42	50	82
94	88	76	84	84	74	68	58	52	62	64	54	90	86	66	86	84	72	78	74	72	54	58	46	92	86	52	60	54	84	50	62	52	72	86	80	64	74	56	34	86	86
46	92	68	86	96	44	68	74	66	62	74	54	54	94	30	22	90	48	76	94	56	50	86	48	4	92	54	96	96	58	72	96	38	90	96	64	64	94	34	88	90	66
88	88	84	78	94	96	62	68	74	66	72	68	82	90	94	88	86	80	76	86	86	44	80	74	88	92	80	34	66	62	56	98	82	74	92	92	64	82	84	30	78	84
48	52	58	92	92	94	94	80	64	88	72	76	82	86	92	56	54	34	80	76	80	76	88	36	86	88	80	68	56	48	90	64	50	90	92	94	82	74	60	82	78	80
84	92	24	96	94	68	76	68	70	68	70	40	96	92	66	80	88	18	84	92	72	80	72	24	92	70	58	78	80	48	98	86	20	96	98	80	88	90	44	82	82	64
90	90	90	94	84	94	88	82	74	86	68	76	92	62	92	70	60	76	94	68	74	88	76	76	92	60	86	96	92	76	90	74	62	96	90	94	90	68	80	90	88	88
96	36	94	94	94	80	84	78	84	82	56	72	88	90	78	92	52	88	88	88	70	92	96	78	94	88	64	78	92	94	90	96	66	94	94	88	92	70	84	80	88	88
94	8	52	66	46	58	88	62	60	58	38	64	42	42	64	80	6	52	70	56	56	46	14	52	50	20	28	76	44	76	52	12	32	58	58	88	24	14	54	40	16	90
96	20	62	94	52	90	86	78	54	94	70	40	94	30	84	76	24	52	90	60	76	84	38	40	86	52	82	86	64	44	74	42	54	92	80	90	88	34	48	86	80	48
86	74	34	94	94	88	74	74	60	68	70	80	92	88	92	88	86	36	96	94	74	84	80	60	90	76	80	96	82	64	78	72	50	94	92	84	92	80	58	86	82	68
86	82	94	92	92	88	84	64	90	76	70	78	94	90	84	88	88	90	92	94	84	84	76	82	40	80	84	94	80	68	88	82	76	94	94	74	88	86	80	94	86	56
70	70	94	48	80	84	78	64	70	52	62	66	40	64	74	62	50	92	54	68	76	58	34	62	62	86	86	66	76	60	36	46	48	60	80	74	50	56	70	22	76	64
40	92	90	92	96	94	70	76	64	86	92	72	90	96	92	86	94	80	96	98	90	76	96	56	78	92	80	88	82	84	84	98	62	94	96	96	78	96	78	92	90	86
94	90	88	92	96	94	72	56	72	88	78	88	88	94	92	92	88	88	94	94	92	80	72	82	88	92	86	82	70	74	70	94	92	94	96	92	82	90	88	84	78	88
90	88	92	92	96	88	90	84	80	90	90	64	88	90	94	90	90	80	88	94	72	88	92	60	90	84	84	72	94	74	78	86	62	82	96	88	80	90	60	50	84	74
92	78	90	74	46	54	90	86	86	74	66	66	78	36	46	76	52	72	72	58	52	74	66	64	56	26	26	94	90	90	70	64	66	50	30	52	80	72	62	26	32	78
94	94	86	92	86	50	92	88	72	78	76	54	86	86	26	82	88	54	76	70	54	84	78	68	90	84	40	82	82	72	64	66	40	86	68	36	86	74	60	22	34	12
82	92	86	74	92	80	74	64	80	82	70	58	78	86	66	46	84	36	68	62	52	40	80	64	54	76	56	64	82	86	50	78	54	74	90	36	34	84	64	72	84	30
94	90	90	94	94	96	90	88	62	86	70	66	92	88	96	96	68	78	90	66	84	92	64	96	92	86	84	80	38	62	86	64	78	94	94	98	92	76	88	84	80	78

## Sheet: HIRs2
BRCA1 HIRs	BRCA1 HIRs-F1	BRCA1 HIRs-F2	EZH2 HIRs	EZH2 HIRs-F1	EZH2 HIRs-F2	H4K20me1 HIRs	H4K20me1 HIRs-F1	H4K20me1 HIRs-F2	MNase-seq HIRs	MNase-seq HIRs-F1	MNase-seq HIRs-F2	STAT1 HIRs	STAT1 HIRs-F1	STAT1 HIRs-F2	CHD1 HIRs	CHD1 HIRs-F1	CHD1 HIRs-F2	STAT3 HIRs	STAT3 HIRs-F1	STAT3 HIRs-F2	CEBPB HIRs	CEBPB HIRs-F1	CEBPB HIRs-F2	CTCF HIRs	CTCF HIRs-F1	CTCF HIRs-F2	DNase-seq HIRs	DNase-seq HIRs-F1	DNase-seq HIRs-F2	H3K27me3 HIRs	H3K27me3 HIRs-F1	H3K27me3 HIRs-F2	H3K36me3 HIRs	H3K36me3 HIRs-F1	H3K36me3 HIRs-F2
98	94	26	98	98	98	98	98	98	98	98	98	98	88	52	98	90	36	96	86	32	98	98	88	98	94	90	94	90	80	98	98	98	96	80	86
96	56	34	98	98	98	98	98	98	98	98	98	94	74	34	92	78	92	94	74	88	96	98	90	98	96	94	90	84	70	98	98	98	76	78	78
96	80	98	98	98	98	98	90	98	98	98	98	94	86	98	94	88	98	88	86	98	88	90	96	92	90	96	84	90	92	96	92	98	90	90	90
98	94	98	98	98	98	90	96	98	98	98	98	98	92	98	98	92	98	98	94	98	94	92	96	96	92	96	94	90	92	90	96	98	92	88	86
98	98	70	98	98	98	98	96	98	98	98	98	98	96	78	98	96	80	98	96	60	96	94	94	96	94	92	92	92	82	98	98	98	88	88	88
96	72	60	96	80	52	94	82	76	98	98	74	94	80	54	94	88	62	92	70	52	94	94	60	96	92	86	94	92	64	96	72	70	74	68	88
98	92	62	98	88	48	96	88	70	98	98	54	96	88	48	94	90	48	92	78	30	80	66	86	92	78	64	88	78	68	98	94	66	74	70	86
98	96	86	94	46	34	98	94	94	98	98	88	98	94	80	96	92	80	96	76	48	90	52	64	92	90	90	92	86	88	96	78	62	82	84	84
98	98	80	98	98	88	98	98	84	98	94	98	98	96	82	98	96	88	98	96	82	98	96	88	92	94	94	94	92	90	68	50	88	96	96	76
98	98	76	98	98	54	98	98	72	98	98	4	98	98	84	98	98	84	98	98	86	98	98	74	94	96	92	94	96	40	66	56	26	98	96	92
94	96	90	96	98	80	98	98	96	98	98	10	92	96	88	94	98	92	94	96	90	94	98	88	94	94	86	88	96	24	50	72	44	98	90	96
98	94	6	98	96	98	98	96	98	98	98	72	98	92	4	98	86	6	98	78	4	96	84	98	96	92	94	92	82	28	98	96	98	88	80	88
98	98	88	98	98	74	88	84	44	98	98	60	96	96	82	96	96	88	96	96	88	90	88	68	92	92	80	86	86	74	78	76	42	90	86	80
94	60	74	96	70	60	98	86	86	98	78	92	96	62	82	94	70	72	94	46	70	98	48	66	94	82	32	94	54	88	82	86	86	94	74	28

## Sheet: HIRs3
BHLHE40 HIRs	BHLHE40 HIRs-F1	BHLHE40 HIRs-F2	BRCA1 HIRs	BRCA1 HIRs-F1	BRCA1 HIRs-F2	CEBPB HIRs	CEBPB HIRs-F1	CEBPB HIRs-F2	CHD1 HIRs	CHD1 HIRs-F1	CHD1 HIRs-F2	DNase-seq HIRs	DNase-seq HIRs-F1	DNase-seq HIRs-F2	EP300 HIRs	EP300 HIRs-F1	EP300 HIRs-F2	ESRRA HIRs	ESRRA HIRs-F1	ESRRA HIRs-F2	H3K27ac HIRs	H3K27ac HIRs-F1	H3K27ac HIRs-F2	H3K4me1 HIRs	H3K4me1 HIRs-F1	H3K4me1 HIRs-F2	H3K4me2 HIRs	H3K4me2 HIRs-F1	H3K4me2 HIRs-F2	H3K4me3 HIRs	H3K4me3 HIRs-F1	H3K4me3 HIRs-F2	H3K79me2 HIRs	H3K79me2 HIRs-F1	H3K79me2 HIRs-F2	H3K9ac HIRs	H3K9ac HIRs-F1	H3K9ac HIRs-F2	MAX HIRs	MAX HIRs-F1	MAX HIRs-F2	MAZ HIRs	MAZ HIRs-F1	MAZ HIRs-F2	STAT1 HIRs	STAT1 HIRs-F1	STAT1 HIRs-F2	STAT3 HIRs	STAT3 HIRs-F1
98	96	92	98	96	94	98	94	92	98	94	94	98	96	94	98	96	92	98	94	92	98	98	94	98	96	94	98	92	94	96	90	94	96	92	96	98	96	96	98	94	94	98	96	94	98	94	94	98	92
98	90	58	98	84	50	96	88	74	98	84	56	98	92	72	98	92	60	98	82	66	98	94	82	98	92	76	96	90	72	96	90	54	96	90	76	98	94	72	98	90	56	96	92	54	98	88	46	98	88
98	88	64	98	92	80	98	90	66	98	90	54	98	94	74	98	86	40	98	84	62	98	92	74	98	90	74	98	88	68	98	88	52	98	90	54	98	92	58	98	92	76	98	94	68	98	94	72	98	72
98	90	86	98	92	72	98	92	74	98	92	66	98	94	84	98	92	66	98	88	60	98	96	56	98	94	78	98	94	84	98	92	66	98	94	56	98	96	72	98	92	76	98	94	84	98	90	78	96	82
96	94	88	98	94	64	98	94	80	98	96	70	98	98	88	94	92	60	96	94	60	98	96	60	92	90	86	98	96	90	98	98	84	98	98	68	98	98	88	98	96	86	98	96	88	98	94	84	96	94
98	94	82	98	92	82	98	92	72	98	92	72	98	94	84	98	92	66	98	90	56	96	96	84	96	94	80	96	94	84	98	92	78	98	90	86	98	94	90	98	94	82	98	94	80	98	92	82	98	92
98	96	96	98	94	90	98	96	94	98	94	94	98	96	96	98	98	94	98	94	92	98	96	94	98	98	92	94	94	92	94	92	94	92	88	94	96	96	96	98	94	94	98	94	92	98	94	92	98	96
98	96	88	98	96	76	98	94	88	98	96	86	98	96	86	98	94	90	98	94	84	98	96	92	98	94	88	96	94	88	94	96	82	90	96	86	96	96	90	98	96	82	98	96	86	98	96	76	98	94
98	90	58	98	92	54	98	94	78	98	94	54	98	92	58	98	92	60	98	94	64	98	94	88	98	94	82	94	88	88	94	90	80	96	96	68	96	92	82	96	92	48	96	90	56	96	94	42	98	94
98	96	92	98	88	86	98	94	88	98	88	82	98	92	88	98	94	94	98	92	86	98	90	90	96	92	90	98	90	90	98	88	86	96	82	74	98	92	92	98	90	88	98	92	88	98	92	82	98	90
96	96	86	96	96	84	96	94	84	96	96	82	98	98	96	94	90	70	96	94	82	98	96	92	92	92	78	96	98	88	96	96	92	94	96	92	98	98	96	96	96	90	98	98	94	98	96	86	92	90
98	86	62	98	94	82	98	86	70	98	86	62	98	82	60	98	88	68	98	88	64	98	80	52	98	88	64	96	80	40	94	86	70	90	70	46	96	80	52	98	88	84	98	86	66	98	90	84	98	88
96	96	94	96	96	92	98	96	90	98	96	92	98	96	96	96	96	90	98	94	92	98	98	94	98	96	94	98	96	92	98	96	94	98	94	92	98	96	96	98	96	96	98	96	94	98	96	94	96	94
98	96	94	98	96	94	98	96	96	98	96	98	98	96	96	98	98	94	98	96	96	98	98	98	98	98	94	96	94	94	96	96	96	98	98	98	98	96	98	98	96	96	96	96	96	98	96	94	98	98
98	96	90	98	94	86	98	96	92	98	98	92	98	96	92	98	96	88	98	94	88	98	98	94	98	96	90	96	94	90	96	94	90	96	94	90	98	96	94	98	94	90	98	94	88	98	94	90	98	96
98	94	90	98	94	88	98	96	86	98	96	86	96	94	88	98	96	92	98	96	88	98	96	92	98	96	86	96	92	84	96	92	84	92	90	82	96	94	88	96	94	88	96	94	88	98	94	88	98	96
98	90	90	98	92	90	98	90	88	98	88	86	98	94	90	98	90	92	98	92	84	98	92	90	98	92	90	96	88	86	94	80	86	92	84	68	98	92	84	96	92	88	98	92	88	98	90	86	98	78
98	94	92	98	94	86	98	92	86	98	94	92	98	96	94	98	90	84	98	94	78	98	96	94	98	94	86	98	96	92	96	96	94	98	96	96	98	96	96	98	96	92	98	96	94	98	94	90	98	88
98	96	92	96	96	90	98	96	88	96	96	88	98	96	92	98	96	92	96	96	80	98	94	92	98	96	92	96	96	88	94	94	82	88	94	82	96	96	92	98	96	92	98	96	90	96	96	92	98	92
96	92	90	98	88	82	96	90	88	98	92	90	98	94	92	98	88	84	98	88	84	98	94	94	98	94	92	98	90	92	98	92	92	98	94	96	98	96	92	98	92	88	98	94	86	96	92	88	96	84
98	96	90	98	94	76	98	94	80	98	96	80	98	96	88	98	98	78	98	96	74	96	96	76	98	94	82	94	94	82	94	94	74	88	92	56	96	96	80	98	96	74	98	96	82	98	94	80	98	96
98	94	96	98	90	94	98	94	96	98	90	94	98	92	96	98	92	98	98	84	96	98	90	96	98	94	98	98	88	94	96	84	92	96	78	84	98	90	94	98	92	94	98	92	96	98	90	96	98	90
98	94	94	98	90	90	98	92	92	98	94	92	98	94	94	98	94	92	98	88	88	98	94	90	98	92	90	98	94	92	98	94	90	98	94	90	98	96	92	98	94	92	96	92	92	98	88	88	98	90
98	90	60	98	92	68	96	90	36	98	90	58	98	94	64	98	84	30	98	86	36	98	92	54	98	92	74	98	88	72	98	84	52	98	86	38	98	90	78	98	92	52	98	90	50	98	90	64	96	80
98	98	90	98	96	72	96	96	86	98	96	70	98	96	94	98	98	48	96	94	52	98	96	92	94	98	86	96	94	92	96	92	92	96	90	92	98	96	94	98	96	90	98	96	76	98	96	88	94	92
98	96	74	98	92	80	96	84	60	96	98	62	98	96	88	94	74	24	94	90	42	98	94	92	94	88	72	98	96	88	98	94	82	98	94	58	98	96	90	98	94	80	96	96	88	98	94	80	92	72
98	98	84	96	96	80	98	98	84	98	98	88	98	96	90	98	96	86	96	96	82	98	98	82	98	96	80	98	98	72	98	98	76	98	98	92	98	96	70	98	96	82	98	96	84	98	96	80	98	98
98	96	90	98	96	92	98	98	94	98	98	92	98	96	92	98	98	92	98	98	90	98	98	96	98	98	94	98	96	92	96	96	92	94	96	94	98	98	94	98	96	92	98	96	90	98	96	94	98	98
96	96	84	98	96	74	96	96	84	98	96	80	98	96	88	94	96	82	98	94	84	96	96	86	98	98	82	98	94	90	98	94	88	98	92	82	98	96	92	96	96	86	98	96	88	98	96	74	94	94
98	94	96	98	86	92	98	94	96	98	92	94	98	96	94	96	94	90	98	94	94	98	94	94	98	92	94	98	94	96	96	92	96	96	92	96	98	96	96	98	92	96	98	92	92	98	92	94	96	90
98	96	92	98	96	86	98	98	94	98	96	94	96	96	90	98	98	92	98	96	94	98	98	94	98	96	96	96	92	94	94	92	94	94	92	98	96	96	92	98	96	92	96	96	92	98	94	92	98	96
98	92	96	96	92	96	98	94	94	98	94	96	98	94	96	98	90	94	96	90	94	98	94	98	96	94	94	98	94	96	96	94	98	96	94	98	98	96	98	96	94	96	98	94	96	96	92	96	96	88
98	94	64	98	96	66	98	94	48	98	96	52	98	96	74	98	92	56	98	94	60	98	94	46	98	94	74	96	94	82	98	96	74	96	96	70	98	96	60	98	94	56	98	94	70	98	96	66	98	94
98	94	78	98	92	82	98	94	88	98	94	80	96	94	88	98	96	82	98	94	80	98	94	84	98	96	88	98	92	80	98	92	78	96	92	86	98	92	74	98	94	82	96	94	82	98	94	78	98	96
98	96	98	96	96	90	98	94	90	98	96	90	98	98	96	96	96	86	98	96	88	98	96	94	96	92	90	96	96	94	98	96	94	96	96	92	98	98	96	98	96	94	98	98	94	98	96	90	96	94
98	94	86	98	90	74	98	96	92	98	94	82	98	94	86	98	94	86	98	94	80	98	96	94	98	94	90	96	92	86	96	92	88	94	90	80	98	94	90	96	92	84	98	92	82	98	94	86	98	96
98	96	92	96	94	88	98	96	92	98	96	92	96	94	92	96	96	92	96	96	90	96	96	90	94	96	90	96	94	88	98	94	90	98	92	88	98	96	90	96	96	90	96	96	92	98	96	92	98	96
96	90	94	96	88	72	98	88	92	96	90	86	98	94	92	94	76	86	94	76	80	98	92	94	92	90	90	96	92	90	96	90	90	96	92	92	98	94	94	96	90	88	98	92	84	96	88	80	94	56
98	96	54	98	96	58	98	98	66	98	96	42	98	96	84	98	98	64	98	96	36	98	98	74	98	98	72	98	98	64	96	98	70	98	98	74	98	96	66	98	96	44	98	96	52	98	96	46	98	98
98	98	30	98	96	52	98	98	54	98	98	42	96	96	26	98	98	26	98	98	40	98	98	30	98	98	68	98	96	70	98	94	62	98	96	44	98	96	60	98	96	56	96	96	42	98	96	32	98	98
98	98	74	98	96	62	98	98	80	98	98	74	98	96	68	98	98	72	98	96	64	98	98	74	98	98	80	94	94	82	96	96	76	96	96	64	98	96	68	96	96	76	96	96	72	96	96	76	98	98
98	94	94	96	92	88	98	96	96	96	92	96	98	94	92	98	96	96	98	90	96	98	96	96	98	96	96	98	92	94	96	92	94	96	92	96	98	94	96	98	92	94	98	92	94	96	88	92	98	92
98	96	86	96	94	76	98	96	86	98	94	80	98	96	90	98	96	82	98	96	74	98	96	92	98	96	84	96	92	90	96	92	90	92	90	90	96	96	94	96	96	86	96	94	88	96	94	74	98	96
[truncated: 10 more columns]

## Sheet: HIRs4
WRNIP1 HIRs	WRNIP1 HIRs-F1	WRNIP1 HIRs-F2	MAX HIRs	MAX HIRs-F1	MAX HIRs-F2	H3K4me1 HIRs	H3K4me1 HIRs-F1	H3K4me1 HIRs-F2	H3K4me2 HIRs	H3K4me2 HIRs-F1	H3K4me2 HIRs-F2	H3K4me3 HIRs	H3K4me3 HIRs-F1	H3K4me3 HIRs-F2	DNase-seq HIRs	DNase-seq HIRs-F1	DNase-seq HIRs-F2	BRCA1 HIRs	BRCA1 HIRs-F1	BRCA1 HIRs-F2	CHD1 HIRs	CHD1 HIRs-F1	CHD1 HIRs-F2	CREB1 HIRs	CREB1 HIRs-F1	CREB1 HIRs-F2	H2AFZ HIRs	H2AFZ HIRs-F1	H2AFZ HIRs-F2	STAT1 HIRs	STAT1 HIRs-F1	STAT1 HIRs-F2	STAT3 HIRs	STAT3 HIRs-F1	STAT3 HIRs-F2	CTCF HIRs	CTCF HIRs-F1	CTCF HIRs-F2	MYC HIRs	MYC HIRs-F1	MYC HIRs-F2	MNase-seq HIRs	MNase-seq HIRs-F1	MNase-seq HIRs-F2
88	94	92	90	94	88	86	92	94	94	94	90	94	96	90	96	96	92	80	90	80	90	94	84	92	94	88	94	94	88	88	92	76	78	90	90	64	92	62	76	90	78	78	64	72
94	80	98	94	58	98	86	74	96	92	64	98	94	70	98	96	80	98	90	66	96	92	68	98	94	54	96	94	14	96	94	60	96	84	54	96	92	70	92	84	68	98	84	80	70
96	92	82	96	94	82	96	96	86	94	92	84	94	90	76	94	90	82	96	96	90	96	92	84	92	88	74	92	92	80	96	94	86	92	90	56	82	82	92	94	94	86	90	92	92
88	84	84	92	84	88	90	88	82	94	92	92	94	90	92	94	88	94	90	76	86	92	78	84	90	86	96	92	90	88	90	88	88	82	70	62	80	82	94	92	80	80	88	90	82
92	72	76	92	58	82	84	58	80	94	40	74	96	20	50	96	80	84	90	66	80	90	52	68	92	70	70	96	16	54	90	72	80	72	22	62	52	82	92	94	58	72	88	92	86
96	92	80	96	94	86	96	96	86	96	94	90	96	94	90	94	94	88	96	92	72	96	94	82	92	88	78	96	92	90	94	94	70	96	94	78	96	88	88	94	88	74	86	76	78
88	86	92	90	90	94	90	94	86	90	92	92	88	94	94	88	90	96	88	90	96	86	88	94	86	88	98	92	94	94	88	88	92	88	88	92	96	92	92	80	82	88	90	76	54
94	76	96	94	82	94	96	78	92	96	70	92	94	42	92	94	82	96	94	80	94	94	70	96	92	78	90	92	50	94	94	80	94	88	38	94	94	92	90	94	78	92	94	96	82
96	96	96	94	96	94	98	98	96	94	96	94	94	96	94	96	96	96	94	96	94	94	96	94	90	94	92	86	92	90	92	94	94	94	96	90	94	94	94	90	92	92	88	84	90
94	92	98	94	92	98	96	94	98	92	90	94	90	90	94	92	94	98	94	94	98	92	92	98	90	90	96	90	90	94	92	92	98	94	90	98	82	88	90	94	94	98	96	92	96
94	90	90	94	88	92	96	88	88	94	90	92	92	86	92	94	90	94	92	84	84	94	86	92	92	86	86	94	92	92	94	90	90	96	88	90	92	92	78	94	74	80	88	80	56
94	86	76	94	86	86	96	90	92	94	92	92	94	94	92	96	90	86	92	80	82	94	88	84	92	90	84	94	90	84	92	84	84	94	86	86	92	90	90	94	76	76	84	74	62
96	94	74	90	94	74	88	92	80	88	92	78	94	92	74	94	94	78	92	94	82	94	94	64	56	82	44	84	90	74	90	94	72	92	94	62	82	90	62	88	92	76	76	76	84
96	94	90	96	94	92	98	94	90	94	92	94	94	94	94	96	94	92	94	90	86	96	96	94	92	86	90	88	86	94	96	94	90	96	94	92	92	92	80	88	86	86	60	62	60
98	96	66	96	96	78	98	96	84	96	94	86	96	94	84	94	94	80	94	92	56	96	96	74	86	90	68	90	88	86	96	94	54	96	96	78	90	86	44	92	88	58	64	48	56
94	90	72	94	86	92	94	84	70	92	82	90	92	80	90	96	94	92	90	84	66	96	88	82	88	86	90	94	86	90	92	84	78	96	90	80	86	56	50	82	72	88	70	62	46
94	90	70	94	84	72	94	88	82	92	90	86	90	88	82	94	92	84	92	78	60	92	76	74	94	86	88	94	92	82	94	80	66	92	74	80	94	92	90	88	78	64	88	84	64
90	96	88	94	88	94	80	88	84	90	92	92	94	96	90	94	94	92	94	82	76	88	92	96	92	88	92	92	88	92	94	86	88	88	82	66	94	92	92	92	82	86	94	70	82
92	90	72	96	96	48	88	88	68	94	94	68	96	94	28	96	94	84	90	94	70	88	94	48	88	88	84	92	94	72	94	94	64	68	76	30	90	96	92	98	94	54	96	62	94
94	94	82	96	96	70	92	88	82	96	96	80	96	96	70	96	98	86	90	94	76	94	94	74	96	98	74	96	96	54	96	96	70	86	88	78	80	96	92	96	96	56	82	76	74
86	94	92	88	94	90	82	92	94	84	94	90	72	94	90	88	94	92	88	90	90	84	98	90	86	94	92	88	94	92	78	94	92	90	94	88	94	86	94	76	88	90	74	48	80
90	92	84	94	92	82	96	92	88	92	92	90	90	92	88	94	92	90	90	88	84	94	90	88	92	90	82	92	90	86	94	92	88	88	82	78	92	92	88	88	90	82	84	80	92
96	92	58	96	94	44	98	96	70	96	94	64	94	92	22	94	94	60	96	90	52	96	92	34	92	88	52	92	90	32	96	94	56	96	90	24	92	92	60	92	86	70	86	78	76
90	94	86	92	96	86	86	94	82	92	96	92	92	96	94	94	96	86	90	96	80	88	94	90	98	94	86	94	94	90	90	94	86	88	92	92	78	92	94	84	96	56	96	90	68
98	94	62	96	94	60	98	94	74	96	94	86	94	92	68	96	96	72	96	94	64	96	94	60	92	90	72	92	90	78	98	94	60	94	92	44	86	94	88	96	92	74	84	78	92
92	92	88	96	94	94	88	94	90	94	94	92	94	92	90	96	94	96	90	88	88	90	92	90	94	94	92	96	94	92	94	90	90	86	80	66	86	94	92	92	92	82	82	88	74
94	88	76	90	90	74	94	88	78	92	90	72	92	90	50	92	94	64	92	90	72	90	80	70	90	98	62	94	90	58	94	88	76	90	86	50	96	96	90	82	84	72	92	80	92
96	94	64	96	92	78	98	96	80	98	94	74	96	94	62	96	94	82	96	94	84	96	90	76	94	96	64	94	92	44	96	94	80	92	80	54	88	92	66	94	92	70	88	96	86
90	78	66	94	86	74	90	88	82	92	84	78	88	82	72	94	88	74	94	86	72	92	86	76	86	78	64	94	74	36	94	88	84	90	78	64	94	72	70	82	78	70	82	78	82
94	74	60	96	84	76	96	82	82	96	92	76	94	86	82	96	82	78	96	88	72	94	66	76	96	76	52	96	78	34	94	90	78	92	30	80	86	94	80	96	86	46	88	96	58
94	88	58	96	90	76	98	88	78	94	84	82	92	80	74	94	88	78	96	88	76	94	84	62	90	90	78	90	86	86	96	86	78	90	78	64	92	92	92	96	88	54	94	94	66
92	94	94	96	96	94	82	88	92	94	96	94	94	96	96	96	96	96	88	96	90	88	96	96	94	96	94	94	96	94	92	96	94	88	90	92	92	94	90	88	96	94	80	92	54
96	92	84	96	92	90	98	94	88	96	94	88	96	94	84	96	90	86	96	94	88	96	92	86	92	84	78	94	90	88	96	92	88	96	90	84	94	90	90	96	86	72	86	82	84
94	94	92	96	92	94	94	90	90	96	94	94	96	94	94	96	96	96	94	92	90	96	94	92	98	98	94	96	92	94	94	94	92	92	88	84	84	92	92	92	92	94	82	84	80
96	88	90	94	90	92	92	88	92	94	92	92	96	88	92	94	92	94	92	78	94	94	88	94	94	90	88	90	92	92	94	86	92	94	88	92	94	92	92	82	82	78	64	66	66
96	94	52	92	96	14	94	82	82	92	94	78	94	96	60	92	96	32	90	88	6	94	98	10	84	94	48	74	88	80	90	94	8	94	94	18	72	92	58	60	96	42	54	36	26
90	92	84	94	94	88	96	96	90	94	94	90	90	92	90	88	92	88	90	92	88	90	92	88	94	92	82	90	92	88	92	94	90	88	86	72	90	92	94	90	88	78	90	88	90
96	94	78	94	94	82	94	90	78	94	94	90	96	94	84	96	96	88	90	84	82	96	94	70	94	92	82	90	88	84	94	92	82	94	90	46	96	94	86	78	84	84	56	78	92
94	84	84	94	88	80	88	82	88	94	94	86	96	92	80	96	90	92	88	70	70	96	86	76	96	90	92	94	92	74	92	76	72	86	72	80	92	92	82	74	84	68	72	74	74
94	94	92	94	94	88	88	92	86	94	96	92	96	94	92	96	96	96	92	94	80	92	94	92	94	92	94	96	94	92	94	94	90	88	92	78	94	94	92	94	94	86	84	84	74
92	88	92	94	90	94	86	80	90	96	92	94	94	94	94	96	96	96	86	60	84	94	90	90	94	94	92	96	94	94	92	88	88	80	76	84	94	94	92	92	82	86	86	78	82
90	90	92	92	92	92	78	82	86	90	90	92	92	92	92	94	92	96	70	90	94	86	86	86	90	98	94	94	92	94	88	78	86	74	82	76	64	92	94	80	88	84	80	90	74
90	90	92	92	90	92	94	92	78	92	90	90	90	90	94	86	92	94	84	78	80	90	90	94	90	78	90	92	92	88	90	90	88	94	92	88	56	90	56	66	72	84	68	56	48
94	88	68	94	90	70	96	88	80	90	88	84	88	86	84	94	86	66	92	88	56	92	86	72	90	86	44	94	90	80	94	90	70	92	86	72	92	94	62	92	84	56	88	86	68
90	94	62	94	96	76	84	94	82	94	96	82	92	94	80	94	94	70	88	94	50	94	96	78	84	92	66	94	96	82	88	94	64	90	96	76	78	90	68	66	94	30	78	80	64
90	86	92	92	86	92	92	86	94	92	84	92	90	84	92	90	82	90	80	80	86	92	82	88	92	70	92	88	74	92	90	86	88	94	78	92	76	70	82	86	76	88	66	86	64
92	90	84	94	90	82	92	92	86	94	92	88	94	92	88	92	90	82	70	74	60	94	88	78	90	88	82	90	88	82	90	84	74	94	88	80	90	88	82	86	80	76	50	56	66
90	96	78	92	96	88	94	98	88	88	94	86	90	94	84	88	94	90	90	96	70	86	94	82	92	94	86	96	96	90	88	94	78	92	96	90	90	92	90	90	78	70	64	78	60
92	78	64	92	80	68	88	82	76	92	88	68	94	88	74	96	88	78	90	64	60	92	76	72	98	82	54	88	86	58	90	74	64	88	78	70	94	88	88	84	66	46	70	56	50
90	94	90	88	92	90	90	88	94	88	92	92	88	94	92	90	92	90	90	88	72	88	94	90	84	88	76	92	88	84	88	92	88	90	90	90	62	92	68	78	76	54	70	66	36
92	88	60	92	92	78	86	96	86	96	94	88	94	94	92	96	92	76	90	88	52	92	92	72	96	86	72	94	92	84	92	92	62	82	96	66	80	92	58	82	84	56	68	60	50
92	86	82	94	84	84	94	88	86	94	88	86	94	84	84	96	86	84	96	82	84	94	84	84	94	84	62	96	92	82	94	86	76	92	82	84	94	94	80	96	80	80	88	80	72
94	94	78	92	90	52	94	94	72	94	90	76	92	90	64	92	92	78	88	88	60	92	90	64	88	88	62	90	84	76	92	90	70	94	92	62	86	92	82	82	74	62	48	74	64
96	92	74	94	84	58	94	92	80	94	88	86	94	88	82	94	88	84	80	74	60	92	82	72	92	82	74	92	82	82	90	82	74	88	82	78	92	66	60	96	68	64	66	68	66
96	94	66	94	92	44	96	96	66	96	92	76	96	92	58	94	92	68	92	82	68	94	92	36	88	88	56	86	78	64	94	90	58	92	90	52	88	86	58	92	78	64	72	64	76
94	88	88	96	88	92	94	92	94	96	92	94	96	92	94	96	88	92	92	80	90	94	88	92	96	88	90	92	82	94	94	88	90	92	90	92	92	92	88	96	84	76	74	66	60
94	80	58	94	80	50	92	86	60	96	82	46	96	72	36	96	86	66	86	76	62	94	74	44	94	80	58	96	82	58	94	74	48	92	64	24	90	92	46	84	70	60	70	70	82
94	88	94	92	86	96	94	88	94	92	84	94	92	86	96	92	90	96	96	90	92	90	90	96	86	82	94	92	82	92	94	92	94	88	90	96	88	72	82	82	80	92	92	84	46
92	90	78	94	86	72	92	80	76	88	82	78	86	78	70	94	86	76	90	86	76	92	86	76	88	66	62	86	82	82	90	88	78	92	78	48	82	90	90	84	88	74	96	94	88
90	84	80	96	88	80	96	86	80	92	80	84	90	76	74	92	90	88	96	88	62	94	86	72	88	76	88	94	84	62	94	86	72	88	74	74	90	84	92	94	80	74	94	90	68
86	78	90	94	84	94	84	82	94	94	88	92	96	90	90	94	84	94	90	72	94	90	82	90	92	80	90	96	86	94	94	82	94	88	86	88	78	90	94	94	76	88	78	62	88
94	96	90	94	94	90	96	94	90	94	96	92	92	96	92	92	94	90	94	92	90	92	96	88	88	88	88	94	92	92	94	94	88	92	94	86	94	90	92	74	92	80	88	80	80
96	92	92	96	92	90	96	92	92	94	88	88	96	86	88	98	96	92	96	88	82	94	90	88	94	92	86	92	72	90	94	90	82	92	88	86	88	94	88	96	88	78	90	82	84
96	94	88	94	96	84	96	92	86	92	94	82	92	94	78	94	96	84	84	90	76	90	94	68	88	96	60	92	92	60	88	92	78	94	92	66	80	90	74	90	96	82	84	76	92
96	94	90	96	92	94	98	96	84	94	92	90	94	90	94	96	94	94	96	94	86	94	92	92	90	86	92	94	88	88	96	94	92	94	86	70	88	92	94	96	88	88	86	92	74
94	88	88	94	82	86	96	86	84	96	82	78	94	78	66	96	84	88	94	84	84	94	74	82	90	84	84	92	78	70	94	86	86	92	70	78	90	92	94	94	84	84	96	90	88
94	84	92	94	78	94	96	88	90	94	86	94	94	86	96	94	82	96	94	84	92	94	74	90	90	66	92	96	88	92	94	84	92	92	66	90	90	92	94	86	86	94	84	92	84
96	96	90	94	94	92	98	94	88	96	94	94	96	96	94	96	94	92	94	86	86	96	96	90	94	96	92	90	90	94	94	94	86	96	94	68	94	86	94	88	88	90	68	58	72
94	86	88	94	92	92	92	90	94	94	94	92	94	94	90	94	94	94	90	86	92	88	88	88	94	88	88	92	92	78	94	88	88	84	78	90	94	80	94	94	88	86	84	84	90
92	80	88	94	74	92	86	84	90	94	86	92	96	72	90	96	88	94	90	80	88	90	64	86	96	82	86	96	86	92	94	74	90	84	52	64	88	92	94	92	76	88	80	86	76
92	96	90	94	94	88	96	94	92	94	96	90	94	96	90	92	96	90	90	92	84	90	94	88	90	94	82	94	92	94	88	94	84	92	96	90	82	92	92	90	94	68	76	62	68
94	92	90	94	90	90	98	96	92	94	92	86	92	90	86	96	94	90	94	92	90	94	92	88	88	86	82	94	88	88	94	90	90	92	92	88	90	90	84	94	90	76	90	90	86
94	98	80	94	96	82	92	96	84	94	96	74	96	96	48	96	96	90	94	94	82	94	94	70	94	90	78	94	88	76	94	94	78	94	86	42	88	94	94	94	94	82	86	86	96
80	94	90	92	94	90	84	90	86	90	92	92	88	94	94	94	96	94	88	92	82	68	94	90	90	94	90	88	84	92	80	92	88	52	76	88	72	92	74	90	90	86	94	90	78
94	96	92	94	96	92	94	96	94	94	96	92	94	96	92	96	96	96	92	96	98	94	96	92	94	94	96	90	92	90	92	96	92	88	94	88	92	96	92	94	96	88	88	82	78
96	90	92	94	94	90	92	88	90	96	94	92	96	94	94	96	96	94	92	82	80	96	90	90	94	94	92	94	94	94	92	90	90	92	84	86	78	94	92	92	94	80	82	68	72
94	94	94	92	94	92	94	96	88	90	94	92	90	94	96	94	94	94	92	96	90	92	96	94	92	86	90	90	92	82	92	94	86	86	94	88	92	90	92	90	94	88	88	84	72
92	78	84	96	62	86	92	70	88	92	62	90	92	50	92	94	86	90	82	78	56	88	58	76	92	60	84	92	16	92	92	68	76	90	34	74	94	78	82	96	76	76	74	84	70
96	96	94	92	96	92	96	98	92	90	94	90	88	94	90	96	96	96	94	96	92	94	96	94	92	92	90	90	92	82	94	96	94	92	96	94	82	88	94	94	94	82	90	78	64
96	82	90	96	84	92	98	90	82	96	92	92	96	88	94	96	88	94	96	76	72	96	72	90	92	82	92	94	84	92	96	82	88	94	56	76	92	60	86	96	90	90	72	74	86
92	88	92	94	92	94	96	86	88	96	92	94	94	94	94	96	94	94	90	90	98	92	86	90	94	98	94	96	90	94	94	90	92	86	62	84	94	92	94	96	96	92	88	90	72
94	98	98	94	84	98	92	88	98	96	92	96	96	88	96	92	92	92	94	34	98	94	86	98	92	90	90	98	92	78	92	76	98	92	86	98	92	94	88	96	86	74	98	98	44
94	88	78	92	88	82	88	94	88	94	90	84	96	90	86	92	88	86	90	90	82	94	90	86	88	84	76	88	92	84	92	86	74	88	88	84	88	90	70	92	78	60	68	66	56
94	94	68	94	94	70	94	96	82	94	94	82	90	92	74	96	96	84	92	94	64	94	96	44	90	94	34	92	90	56	94	94	74	96	96	64	94	88	66	94	92	68	86	82	76
86	80	44	92	32	66	92	76	72	94	84	80	96	82	70	94	66	64	88	52	50	92	48	68	92	54	40	96	82	44	90	38	50	90	40	78	88	58	80	86	52	36	44	56	26
96	82	84	96	78	86	90	82	86	94	82	84	94	74	80	96	80	88	92	66	74	96	68	82	86	58	76	92	78	86	94	82	84	92	58	76	92	58	74	94	76	76	78	82	72
92	90	88	92	92	88	94	94	86	90	90	90	90	90	90	90	90	88	92	92	84	92	92	90	82	86	86	88	88	82	92	90	86	92	92	82	86	80	90	84	84	80	76	84	74
90	92	90	94	94	90	90	84	84	94	94	90	92	94	92	96	96	90	94	90	86	92	90	90	94	96	88	92	94	90	94	90	88	88	86	90	94	90	74	84	86	56	68	74	72
96	92	96	94	90	94	92	94	96	94	92	94	96	94	96	96	94	96	92	84	94	96	94	96	92	84	94	84	88	92	94	86	94	92	96	96	88	82	92	82	74	86	52	50	74
94	92	58	92	92	72	92	92	76	92	92	84	90	94	76	92	94	68	86	84	70	92	96	60	94	92	56	94	92	84	92	90	74	94	92	70	94	88	92	86	76	58	72	60	72
96	98	94	94	96	94	96	96	94	92	96	94	94	96	94	92	94	94	92	96	92	94	98	94	88	92	98	88	90	92	92	96	94	94	96	94	82	94	92	80	94	92	66	60	72
94	86	60	94	92	26	94	84	38	88	88	48	88	82	26	94	94	58	96	88	22	94	90	18	88	96	70	94	88	54	94	90	30	90	84	16	90	92	78	92	88	60	94	88	78
92	84	76	92	86	84	98	86	88	94	86	90	90	74	88	94	88	90	92	86	78	92	80	80	90	80	84	92	84	88	94	86	78	92	60	82	86	88	86	88	82	82	90	94	60
90	70	62	92	86	66	98	94	94	94	90	88	94	88	90	90	84	68	94	84	84	90	74	66	88	84	80	98	94	90	90	80	68	90	70	74	88	88	70	70	78	68	76	84	74
94	92	82	94	94	74	92	90	88	96	92	84	94	94	86	94	96	82	90	92	52	94	94	80	88	92	66	96	92	46	94	92	56	92	90	78	92	92	88	90	90	54	78	84	44
94	90	32	96	92	66	92	90	80	96	92	78	96	94	74	96	94	68	96	88	62	94	88	64	94	90	68	94	90	70	96	90	68	92	84	52	90	90	80	96	90	64	88	82	70
96	78	70	96	80	78	98	74	66	98	56	86	96	68	80	96	76	82	96	78	82	96	62	64	92	48	78	96	64	86	96	66	82	94	62	60	88	88	94	96	74	78	70	76	86
92	80	64	96	70	68	86	82	70	94	82	88	96	80	84	94	80	74	82	58	66	92	78	78	92	62	86	92	88	92	84	46	72	82	68	70	82	82	74	96	58	54	44	48	46
90	86	80	92	88	80	94	86	88	92	90	88	90	86	82	92	90	84	90	86	64	90	86	72	88	82	80	92	86	90	94	90	64	82	48	68	92	90	90	84	82	76	86	90	70
98	94	86	96	94	82	98	96	82	96	92	88	94	94	92	98	96	92	96	90	86	94	92	94	96	94	88	92	90	80	96	90	84	92	92	78	88	94	92	96	94	82	88	82	88
94	82	52	96	80	54	94	90	54	96	92	58	96	86	50	96	90	60	96	86	68	94	78	60	94	84	40	88	74	32	94	80	48	90	54	34	78	92	86	96	76	62	90	88	86
96	98	96	94	92	94	94	92	94	96	96	94	92	96	96	96	92	96	86	90	92	96	96	96	94	90	90	96	90	92	94	94	94	92	94	94	80	94	88	96	82	90	82	72	60
96	92	92	94	92	94	98	96	92	94	92	90	94	90	90	96	94	92	96	92	88	94	92	92	90	90	88	86	66	92	94	90	92	92	88	90	92	86	82	90	94	92	90	94	90
94	94	94	90	94	92	92	96	96	90	94	92	90	94	94	90	94	92	86	90	90	90	94	92	84	92	92	94	94	80	92	92	86	90	92	88	94	86	86	82	84	86	78	84	78
84	86	88	86	80	78	84	86	88	90	90	90	88	88	88	94	88	88	80	72	54	78	72	80	90	82	86	94	90	86	96	78	76	72	68	84	92	94	90	72	74	76	78	74	72
94	92	66	94	92	58	96	88	70	90	90	70	90	90	68	92	94	58	94	86	66	94	92	58	84	88	52	94	88	48	94	90	60	94	90	48	92	88	88	76	92	54	84	80	74
96	92	64	96	86	50	94	88	70	98	92	70	96	94	52	96	94	52	96	90	66	96	92	40	96	84	42	90	80	62	96	90	70	94	74	48	88	80	52	94	86	70	84	78	86
92	86	94	96	88	94	96	90	96	94	88	96	92	84	94	94	84	94	96	88	96	94	78	94	92	80	90	92	88	94	90	86	94	74	60	92	88	92	88	94	92	94	88	94	76
92	88	94	92	90	96	94	88	96	94	88	92	90	84	92	92	88	94	92	90	96	92	84	94	90	84	98	88	88	92	92	88	94	90	76	90	92	92	90	90	86	96	88	88	92
96	94	98	96	88	92	96	90	96	96	90	92	96	90	92	94	84	96	92	70	90	94	78	90	88	78	96	96	84	86	94	88	92	92	68	84	94	94	92	96	80	80	86	90	84
94	76	68	94	74	74	94	78	70	94	60	58	92	70	64	96	68	62	94	82	60	94	74	60	90	68	48	92	38	62	94	78	66	96	66	76	94	88	84	96	80	54	80	86	64
88	94	86	90	94	86	96	96	92	92	94	88	90	94	86	88	96	80	88	92	90	90	92	80	88	92	90	90	92	90	90	94	86	90	94	80	86	90	86	78	90	78	90	92	92
94	94	88	92	94	92	88	90	90	94	94	92	94	96	90	94	96	94	92	88	90	90	92	92	94	94	94	94	92	86	90	92	92	90	88	86	94	92	76	94	94	82	94	84	82
90	82	72	92	68	72	94	82	86	94	84	86	94	80	86	90	78	70	90	74	72	92	72	78	90	78	74	94	90	90	92	66	74	92	76	78	96	70	84	82	74	62	66	78	68
84	86	64	92	94	84	94	90	88	94	94	88	94	96	86	88	94	84	80	80	68	92	92	82	92	94	88	90	94	76	82	92	76	94	90	88	84	88	92	76	84	34	46	34	22
92	92	68	94	92	76	92	94	86	90	88	84	90	90	82	92	92	82	94	92	78	92	94	76	80	92	76	90	90	86	94	92	80	96	94	86	92	92	62	88	82	64	70	66	56
92	68	44	90	72	52	90	78	60	92	82	58	88	78	66	90	78	70	82	60	48	88	80	64	90	74	14	88	76	60	86	70	56	86	72	66	94	58	54	84	64	60	66	52	38
88	70	76	94	58	86	92	76	82	94	74	90	96	74	92	94	80	88	88	48	70	92	74	88	94	72	88	92	56	90	90	68	78	90	82	84	94	92	80	84	50	74	34	42	54
94	94	98	94	94	96	98	96	98	96	94	96	94	94	96	94	94	96	96	94	96	94	96	98	90	92	96	88	88	94	94	94	96	96	94	98	88	86	94	92	92	96	84	82	58
98	98	90	96	96	88	98	96	88	96	96	90	96	96	88	96	96	90	92	96	86	96	96	86	94	94	88	90	92	86	96	96	90	96	94	82	92	92	90	94	96	84	58	76	82
96	98	84	92	96	90	96	98	88	92	96	90	92	96	88	90	94	92	92	94	90	90	96	86	84	92	84	78	90	90	94	96	92	94	96	90	80	94	92	88	96	68	58	52	74
92	72	90	92	66	92	92	70	86	92	64	92	92	58	94	94	76	92	88	50	72	92	66	92	94	76	94	90	34	86	90	56	82	88	60	82	90	84	80	88	62	86	72	66	52
84	48	76	92	82	92	92	76	92	90	70	90	90	82	92	94	82	90	96	70	90	94	88	94	88	30	90	92	88	92	86	68	92	94	88	96	68	62	78	58	50	58	40	42	32
94	96	92	92	96	94	94	96	90	92	96	92	90	96	94	92	94	94	92	96	88	92	94	96	96	92	94	94	96	94	90	94	92	94	96	96	96	92	80	84	94	90	76	72	36
94	56	80	92	40	78	88	62	78	92	78	82	94	62	80	94	68	72	78	30	58	92	40	72	92	48	64	96	82	84	88	42	70	88	48	74	96	48	76	84	58	64	54	54	62
94	94	84	92	94	92	86	94	78	74	88	88	72	86	88	94	94	94	94	94	78	92	94	84	86	90	90	86	88	92	96	94	86	86	90	78	96	92	92	80	94	84	90	88	76
92	96	92	92	96	94	94	96	94	90	94	90	92	96	90	90	96	92	90	96	92	94	96	94	86	94	90	94	94	94	92	96	92	92	98	96	82	88	82	84	90	80	82	68	64
94	98	88	92	98	92	96	98	84	92	96	94	92	96	94	92	96	94	94	96	94	92	96	92	92	96	94	90	96	94	94	96	92	92	96	88	88	92	94	92	96	92	88	70	74
92	88	94	92	90	88	94	88	88	92	88	86	90	88	86	92	90	94	94	84	68	92	86	90	94	88	96	88	78	88	94	86	90	94	90	92	96	90	92	94	70	72	80	68	68
94	94	92	92	94	94	92	92	86	92	92	94	94	94	94	94	92	94	90	80	82	92	92	96	94	94	90	92	94	94	88	90	92	80	92	92	88	76	90	80	88	90	88	84	70
94	88	94	92	90	94	96	94	96	94	92	92	94	90	92	92	92	94	88	80	94	92	90	94	88	88	92	94	94	94	92	86	92	94	92	94	92	74	92	80	80	88	66	74	54
94	94	64	94	96	64	98	98	84	94	94	84	92	94	84	94	94	58	90	94	72	94	96	74	90	94	68	92	94	60	92	94	58	94	96	66	90	90	76	92	92	72	82	78	56
92	82	90	90	80	88	94	86	86	90	82	92	90	82	94	90	80	92	92	86	86	92	86	90	88	86	88	94	92	90	90	86	80	90	82	88	94	92	88	86	66	74	92	84	62
94	70	90	92	64	94	92	76	92	94	64	94	94	74	96	94	82	94	92	68	94	94	80	94	90	92	90	88	80	96	92	72	92	94	82	94	94	90	94	76	46	92	58	56	48
90	94	84	88	94	90	90	96	90	88	94	90	88	94	90	94	94	76	84	94	84	92	94	88	94	94	82	92	96	92	90	94	78	94	94	88	76	92	88	80	90	58	68	62	64
94	96	94	92	94	94	96	94	94	92	92	94	92	92	94	90	94	92	94	96	92	94	96	96	86	92	88	94	96	94	94	94	94	94	96	94	86	94	80	88	90	84	76	78	62
90	84	58	94	82	60	94	90	80	94	90	82	94	90	78	92	78	56	92	74	68	94	82	64	88	86	72	94	88	82	92	80	60	90	86	62	94	84	82	94	60	80	68	58	64
92	88	86	92	92	86	96	88	88	92	88	88	92	88	88	88	88	90	90	88	88	92	92	86	86	82	78	96	92	88	90	92	84	92	92	90	80	84	80	80	90	76	84	70	76
96	78	92	96	62	90	94	78	92	94	80	94	96	62	90	96	88	94	96	70	86	96	62	94	92	74	94	92	56	92	92	54	84	92	18	88	84	84	42	94	66	88	64	86	62
94	92	90	92	90	92	92	92	94	92	90	94	92	86	92	96	88	94	90	88	92	92	88	90	94	88	92	94	86	90	90	88	90	90	86	78	92	92	94	92	88	92	76	82	80
94	84	90	94	86	92	96	86	78	94	84	90	92	80	94	94	84	96	90	80	90	92	84	94	80	74	96	90	78	82	92	88	90	92	88	88	88	92	80	84	66	96	72	52	66
92	80	88	94	82	86	86	82	82	90	88	90	90	88	94	94	90	90	80	56	50	82	96	86	90	88	88	94	88	88	84	74	64	92	38	84	96	78	90	78	66	62	74	86	64
96	84	94	96	84	94	92	88	94	96	88	92	96	68	94	96	86	94	88	74	92	94	70	92	94	84	98	94	80	92	96	78	92	92	42	90	76	58	92	96	74	80	74	82	46
94	74	68	92	28	28	86	58	78	92	54	78	94	30	72	94	66	58	50	20	22	84	18	32	98	60	46	92	52	62	56	24	12	60	16	22	82	92	68	72	50	52	76	72	62
94	86	80	96	88	28	94	84	88	94	92	88	94	92	86	96	94	76	88	52	32	94	66	30	98	96	90	92	92	56	90	82	28	78	46	34	88	66	80	96	88	64	86	72	68
86	84	84	80	56	70	78	84	74	90	86	88	92	80	92	94	82	94	74	32	30	76	50	60	98	66	92	92	82	88	54	46	40	30	66	42	92	76	90	70	70	74	80	78	56
96	82	72	96	66	28	88	68	78	92	54	68	96	38	70	96	72	54	82	48	16	90	50	32	96	60	32	94	36	38	86	46	24	88	34	40	70	88	86	98	64	62	58	88	62
94	92	90	92	92	90	94	92	92	88	90	90	90	90	90	94	96	92	92	92	90	94	94	90	82	90	84	78	74	88	90	88	88	94	94	92	78	84	90	76	68	80	62	64	58
98	96	90	96	94	92	96	96	68	96	94	90	96	94	92	96	96	94	94	86	60	94	94	88	92	96	90	94	92	88	96	92	86	92	92	70	80	88	94	96	94	96	70	56	68
92	98	90	90	98	76	94	96	88	90	96	90	88	96	88	94	98	90	94	96	28	90	96	60	86	98	88	80	94	90	88	96	40	90	94	46	92	92	78	82	98	68	80	54	76
92	92	84	90	90	86	96	94	82	92	90	90	92	88	90	90	92	88	82	86	74	90	90	88	88	88	82	76	72	86	88	88	70	90	80	68	82	80	90	84	86	84	74	78	66
92	92	80	90	92	74	94	94	76	92	92	70	92	90	80	94	96	78	90	90	64	94	94	70	92	94	54	94	94	42	90	92	60	94	94	76	94	92	68	76	88	62	68	74	62
96	90	68	96	88	74	96	88	82	92	88	88	90	86	86	96	88	78	94	88	82	96	90	70	92	74	72	86	78	90	96	90	76	94	90	58	80	84	86	94	84	78	92	80	86
94	90	64	94	90	72	98	90	74	94	92	74	94	96	70	94	92	58	94	86	72	94	90	74	94	86	60	94	88	76	94	88	62	92	88	68	94	94	54	94	78	76	82	74	82
94	94	82	94	90	82	96	92	86	92	92	90	94	94	88	94	92	90	94	88	72	94	94	86	90	88	82	76	82	82	92	90	80	94	94	88	94	92	92	92	76	66	70	54	46
90	72	92	90	64	96	86	80	92	90	86	94	90	78	96	90	78	96	68	54	94	88	70	96	92	70	94	92	80	92	82	60	92	90	68	94	84	58	80	82	50	88	78	70	40
92	90	86	90	90	86	94	94	84	92	90	82	94	90	84	86	88	76	94	88	80	92	88	86	82	88	56	86	86	92	92	90	84	92	90	88	82	90	76	92	84	48	74	70	58
96	80	74	96	88	80	92	86	76	96	90	88	96	88	88	96	86	88	92	70	74	96	84	76	94	88	92	94	90	88	96	70	70	96	82	76	90	88	74	92	70	70	60	56	66
94	92	88	94	94	76	94	90	90	90	88	84	90	84	84	94	94	84	88	88	74	92	92	74	90	90	72	80	76	58	96	92	76	92	88	70	94	92	76	94	84	84	86	78	84
90	88	84	92	94	86	86	84	82	94	92	92	94	94	92	94	94	92	86	76	66	90	88	88	94	94	88	96	92	92	92	88	78	94	86	80	94	90	92	80	92	82	68	70	44
84	78	68	90	90	76	84	84	78	94	92	72	92	92	60	96	94	82	96	76	70	86	86	54	98	88	80	94	90	72	92	86	72	34	40	66	92	92	92	96	88	54	80	76	76
92	96	80	94	96	90	86	94	90	92	96	88	94	94	88	94	96	86	92	96	90	90	96	86	96	94	80	92	92	90	92	94	90	82	92	82	94	94	92	94	94	82	98	72	84
92	92	86	94	92	90	92	88	84	94	92	84	94	88	78	92	92	86	92	88	84	92	90	84	86	90	74	92	86	78	92	88	86	86	86	76	92	92	84	92	90	84	88	74	86
94	90	90	94	82	92	86	84	86	92	84	92	90	72	90	96	90	92	86	70	92	96	80	88	80	64	92	86	32	88	92	80	90	90	66	76	94	60	96	94	82	82	78	78	76
92	64	56	94	68	44	92	80	70	94	80	58	96	80	62	96	78	60	90	70	62	92	74	42	96	62	54	92	60	60	92	76	66	94	72	40	92	90	54	94	58	50	78	76	80
96	98	94	94	94	94	94	84	94	92	94	94	92	94	92	94	96	94	96	94	90	96	98	96	86	90	92	94	92	94	94	94	92	92	92	96	80	94	82	86	90	88	86	72	66
94	94	96	94	92	94	92	90	92	88	90	94	86	90	94	94	94	96	92	88	94	96	94	98	94	94	90	92	94	94	92	92	94	94	96	92	80	78	90	84	82	88	82	76	76
92	92	86	92	92	78	94	90	84	90	90	80	90	90	82	94	90	80	94	90	68	90	90	76	94	88	42	96	92	86	92	88	80	90	90	82	64	90	88	86	86	64	84	76	80
92	76	78	94	66	88	86	76	72	94	84	90	94	80	88	96	86	90	98	70	96	92	54	78	96	70	86	94	78	92	80	54	72	78	64	42	92	94	78	80	76	88	82	72	68
96	90	92	96	92	96	96	94	92	94	92	94	94	90	96	96	96	96	90	82	90	92	88	96	96	96	94	92	90	92	92	84	92	90	90	96	90	76	94	94	84	94	84	78	66
92	68	82	94	64	84	82	70	88	94	74	88	96	68	86	96	76	84	90	32	50	96	52	84	94	52	74	94	24	76	94	46	74	88	62	90	82	86	78	96	36	58	56	38	52
94	44	70	96	28	56	86	66	76	96	68	80	96	60	78	96	52	70	86	30	58	92	42	62	96	54	40	98	34	50	94	12	60	94	38	72	94	48	90	90	28	46	40	32	50
94	90	90	94	94	90	96	92	94	92	94	92	92	94	92	92	90	92	92	90	82	94	92	94	94	84	90	94	90	90	94	90	90	94	88	92	90	86	84	86	82	60	80	78	46
92	82	94	94	82	96	86	88	94	94	90	96	94	88	96	94	82	96	90	84	92	92	86	96	96	80	94	94	80	96	90	80	94	88	86	94	92	68	88	94	72	92	72	66	30
90	88	86	88	78	90	92	76	90	86	76	88	88	74	88	88	74	88	92	66	86	90	72	90	74	72	86	92	82	84	92	80	88	90	78	92	92	90	82	70	80	84	86	76	64
90	78	86	92	86	88	92	88	86	92	88	94	90	88	94	86	78	90	90	78	88	90	86	92	84	78	94	92	86	92	88	84	90	92	88	86	66	72	94	74	66	78	64	60	64
90	78	62	90	76	60	80	78	76	90	86	80	94	86	66	92	86	72	82	78	52	88	80	64	92	74	72	88	84	68	90	76	60	88	64	72	92	50	54	82	60	42	66	70	32
94	82	90	96	86	90	98	84	84	94	88	92	94	86	94	92	84	94	92	84	86	94	82	90	92	80	98	92	84	90	92	84	88	94	80	90	90	92	88	92	78	80	80	88	68
90	86	84	94	88	86	96	92	90	92	90	88	92	88	88	94	88	86	90	82	86	94	92	90	92	88	86	88	84	84	90	88	86	94	88	90	86	86	86	88	66	70	60	70	74
94	92	86	94	92	86	98	96	88	92	92	84	92	92	86	96	92	82	94	94	86	94	92	78	92	90	78	84	82	64	94	92	86	96	92	82	90	88	82	82	84	82	72	86	86
92	86	70	90	84	72	96	88	76	96	90	72	94	90	64	90	90	80	88	80	58	90	86	68	86	90	52	92	84	32	92	80	74	88	78	76	74	92	90	78	70	44	72	82	56
94	90	82	94	84	88	90	86	70	94	84	58	94	82	54	96	88	82	92	90	84	96	80	80	90	82	68	92	66	58	92	80	82	88	80	62	94	88	94	94	84	82	80	92	92
88	92	86	90	92	80	92	94	84	90	90	82	90	90	76	86	90	78	84	94	88	90	92	72	76	86	60	84	80	58	78	90	78	90	92	70	62	90	76	86	88	74	76	90	88
94	88	78	94	90	78	98	90	86	92	90	88	92	86	84	94	90	88	96	88	84	94	88	66	92	86	90	84	84	64	94	90	82	92	74	32	96	86	68	96	88	82	84	82	90
88	88	80	80	88	68	92	90	82	90	88	82	86	82	78	92	90	82	58	84	72	82	78	64	92	92	82	92	92	82	82	82	70	86	80	68	94	80	90	82	86	46	86	94	70
92	92	94	94	94	92	96	92	86	96	96	94	94	94	96	96	96	96	94	88	90	94	92	92	96	96	94	96	96	92	94	92	92	82	88	82	94	96	94	92	90	82	88	60	84
92	72	76	94	58	72	92	78	80	94	80	90	96	76	86	96	82	72	92	58	54	92	48	52	98	54	80	94	50	88	94	60	68	84	60	76	88	92	92	94	52	64	84	74	62
94	92	88	94	90	94	94	94	86	94	92	92	96	90	92	96	94	94	88	90	88	94	92	86	96	88	98	96	86	94	92	90	90	90	90	82	94	92	94	88	78	86	66	74	80
96	88	92	96	90	94	98	90	84	94	90	94	96	90	94	96	94	94	94	86	86	94	86	94	94	90	94	96	90	94	94	92	90	94	82	86	92	92	94	96	86	96	72	82	72
94	90	82	94	88	88	96	94	82	90	90	82	90	90	76	92	92	76	94	92	88	92	92	76	92	90	82	94	94	90	96	90	72	94	92	76	92	94	78	88	76	80	78	62	92
96	90	86	94	90	86	94	92	84	96	90	90	96	88	88	96	92	90	94	88	80	94	86	80	90	84	88	90	82	92	94	90	86	90	82	74	88	92	92	92	88	78	92	86	84
94	86	98	92	82	96	94	84	94	92	86	96	92	80	96	94	84	96	86	70	96	90	74	96	90	76	88	92	86	86	92	82	96	92	74	92	86	94	88	88	76	96	76	82	76
90	86	72	90	90	70	78	84	86	92	90	88	94	90	86	96	94	78	98	84	74	90	82	68	96	94	82	88	92	88	86	86	76	60	58	66	86	92	78	96	86	70	90	84	78
96	92	90	94	94	92	94	94	92	96	94	94	94	94	92	96	94	96	92	92	92	94	94	92	94	92	92	94	92	94	94	92	92	90	88	70	92	94	94	94	90	92	74	80	84
94	94	74	94	96	80	96	96	76	90	92	74	90	92	70	94	94	56	94	94	56	92	94	62	88	94	74	72	88	38	92	94	64	94	96	60	90	86	42	84	84	42	54	56	58
94	92	62	94	94	24	84	86	68	94	94	70	94	94	32	96	96	46	96	92	40	98	98	40	94	96	32	94	92	58	96	92	50	84	88	22	82	92	76	86	92	62	88	80	58
94	94	54	92	94	68	92	92	68	92	92	86	94	92	84	96	96	88	88	92	52	92	94	32	96	92	90	88	70	82	92	94	68	86	96	14	94	92	64	76	90	60	88	84	78
96	80	68	94	84	68	88	76	68	94	86	88	96	88	86	96	92	86	94	72	86	94	76	54	94	92	74	94	84	82	96	80	52	92	54	30	90	90	86	84	74	54	76	80	68
90	70	62	88	52	44	78	62	64	90	68	80	92	40	80	92	82	76	66	60	20	90	38	46	90	56	80	90	40	54	82	62	22	82	24	38	90	88	42	76	66	50	80	88	50
90	88	86	88	90	90	78	74	78	90	88	90	92	90	92	94	94	94	72	76	62	82	74	88	90	90	88	94	92	92	84	80	88	92	88	90	94	94	94	82	64	66	62	46	38

## Sheet: HIRs5
BRCA1 HIRs	BRCA1 HIRs-F1	BRCA1 HIRs-F2	CHD1 HIRs	CHD1 HIRs-F1	CHD1 HIRs-F2	CHD2 HIRs	CHD2 HIRs-F1	CHD2 HIRs-F2	CTCF HIRs	CTCF HIRs-F1	CTCF HIRs-F2	DNase-seq HIRs	DNase-seq HIRs-F1	DNase-seq HIRs-F2	H2AFZ HIRs	H2AFZ HIRs-F1	H2AFZ HIRs-F2	MYC HIRs	MYC HIRs-F1	MYC HIRs-F2	STAT1 HIRs	STAT1 HIRs-F1	STAT1 HIRs-F2	WRNIP1 HIRs	WRNIP1 HIRs-F1	WRNIP1 HIRs-F2	H3K36me3 HIRs	H3K36me3 HIRs-F1	H3K36me3 HIRs-F2	H3K4me1 HIRs	H3K4me1 HIRs-F1	H3K4me1 HIRs-F2	H3K4me2 HIRs	H3K4me2 HIRs-F1	H3K4me2 HIRs-F2	H3K4me3 HIRs	H3K4me3 HIRs-F1	H3K4me3 HIRs-F2	H3K9ac HIRs	H3K9ac HIRs-F1	H3K9ac HIRs-F2	MNase-seq HIRs	MNase-seq HIRs-F1	MNase-seq HIRs-F2
96	90	86	96	90	86	96	92	84	96	94	74	96	94	94	94	90	80	96	90	80	96	94	84	98	94	90	94	92	92	94	94	86	96	92	90	96	90	90	96	94	92	84	82	90
94	88	40	98	78	24	92	90	36	96	94	34	94	92	56	96	82	28	92	86	62	92	90	48	90	80	52	96	92	60	86	90	34	94	90	42	92	86	14	96	94	30	90	94	84
94	78	90	94	60	94	94	80	92	96	94	90	98	92	92	94	80	86	94	80	92	96	80	92	94	76	92	84	84	94	90	78	90	94	80	90	96	46	90	96	78	96	90	90	94
94	86	84	94	92	82	94	90	90	96	90	90	94	94	94	96	90	92	90	82	90	96	90	82	94	92	82	76	86	92	90	88	88	94	92	92	92	94	92	94	94	94	96	70	68
96	94	42	98	96	76	98	96	80	94	90	82	98	96	86	98	92	64	98	96	64	96	96	52	98	96	84	88	94	86	92	90	90	96	96	88	98	96	88	98	98	92	70	66	48
96	90	98	94	88	98	96	92	98	98	96	96	96	94	98	96	92	96	96	90	98	96	94	96	92	88	96	84	66	92	92	88	96	96	92	98	96	88	96	96	92	98	82	92	84
92	84	68	94	80	62	94	90	68	96	94	86	94	92	74	96	88	56	94	86	72	94	86	78	92	88	66	94	66	66	94	88	66	96	86	68	94	80	46	96	88	62	90	88	94
96	88	74	96	90	68	96	94	68	94	94	86	96	94	88	96	88	54	96	92	64	96	90	64	96	92	72	98	90	68	92	92	62	96	92	52	96	88	24	98	94	62	82	82	90
96	94	80	96	94	90	96	96	90	94	92	94	96	92	94	80	86	92	94	86	84	96	94	86	96	94	90	78	86	70	96	90	80	92	92	90	90	90	92	92	88	94	88	90	76
96	80	12	94	80	10	94	78	16	94	92	32	94	82	26	96	54	48	96	64	34	94	68	22	96	66	42	90	94	32	96	84	26	96	82	44	96	84	24	96	84	54	74	50	48
94	76	92	94	86	82	94	92	94	98	62	88	96	94	94	94	90	90	98	94	76	94	86	78	90	90	86	94	90	70	82	84	84	94	90	90	92	94	92	96	96	96	84	72	80
96	66	72	96	62	52	94	76	64	94	92	82	98	84	72	96	48	82	98	70	70	96	72	62	96	82	66	98	94	78	92	78	80	96	78	78	98	58	72	98	70	78	62	84	92
96	90	88	94	94	90	96	94	90	96	86	88	96	94	92	96	92	88	96	92	92	96	90	84	96	88	88	74	72	86	94	90	84	96	94	90	96	92	94	96	96	94	62	82	76
86	82	70	88	92	82	90	94	92	96	90	92	96	96	94	96	90	92	96	86	78	88	90	84	94	94	82	52	96	78	90	84	82	94	92	88	94	96	90	94	96	94	76	76	74
96	82	86	96	74	88	96	88	90	96	96	64	96	90	90	94	88	84	96	82	78	94	78	88	94	78	90	92	94	82	96	84	88	98	90	88	96	84	86	96	88	88	86	88	66
96	86	82	96	90	84	96	94	86	96	80	92	96	94	92	98	94	78	94	86	70	96	84	80	94	90	92	96	74	96	92	92	84	96	92	88	96	88	92	98	96	94	86	82	72
94	80	92	90	52	92	94	78	92	94	56	94	94	84	94	94	84	92	98	60	94	92	70	92	92	80	92	84	88	50	88	80	90	94	76	94	96	54	94	96	72	96	92	96	86
98	96	78	96	96	88	96	96	94	94	88	86	98	98	96	96	94	94	98	96	86	96	96	88	96	96	90	96	96	84	92	94	82	96	96	92	96	96	94	98	98	96	80	70	74
94	72	92	94	76	92	96	86	94	88	94	92	98	90	96	96	86	96	92	78	94	94	82	94	94	80	92	78	90	94	88	84	96	96	86	96	94	46	94	96	82	96	86	82	80
94	94	76	94	98	62	96	96	88	94	94	92	96	96	90	96	96	90	94	96	74	96	96	82	96	94	78	94	96	88	96	94	80	94	96	90	96	96	82	96	96	92	84	78	84
94	96	98	94	98	98	96	98	98	94	94	92	96	98	98	94	92	92	92	96	92	94	96	96	94	98	96	90	96	90	94	92	94	96	96	96	94	96	96	96	98	98	80	80	66
96	86	24	92	82	10	92	88	22	96	94	90	94	94	54	94	92	58	96	88	50	92	84	14	92	80	60	72	74	66	98	82	74	94	92	74	94	86	32	94	92	46	70	78	80
92	96	80	86	96	70	94	96	80	94	94	92	94	96	90	94	92	66	88	96	78	94	96	76	90	94	78	82	96	88	92	96	78	92	96	84	92	96	80	94	96	72	90	86	84
96	96	92	94	94	94	96	96	94	96	90	92	94	94	96	96	92	94	96	92	90	94	94	94	94	94	94	78	84	90	98	98	94	90	94	94	88	94	94	94	96	96	94	94	66
96	92	92	96	92	94	96	96	96	96	94	94	98	96	96	96	96	96	94	96	94	96	94	96	94	92	94	92	86	90	94	94	94	96	94	96	96	94	96	96	96	96	78	82	78
96	98	64	96	98	60	96	98	72	94	96	64	96	98	78	94	96	92	94	98	64	96	98	74	96	98	80	92	90	40	96	96	84	96	98	84	96	98	72	96	98	82	88	62	80
96	86	86	96	72	88	98	86	92	94	94	94	98	90	94	98	86	94	98	80	90	96	86	88	96	80	90	98	96	92	90	76	84	96	86	92	98	78	92	98	68	96	90	88	74
94	82	78	94	82	90	96	90	82	94	94	66	98	94	90	96	90	90	96	88	72	94	90	86	94	90	88	96	94	88	92	86	82	94	88	90	96	92	94	96	94	96	88	82	78
94	92	80	94	92	60	96	96	64	98	94	94	96	96	82	96	90	68	92	86	76	96	92	74	94	88	76	70	82	64	92	88	76	96	92	72	92	88	24	94	94	74	86	92	92
94	84	88	92	88	92	94	90	94	98	88	94	94	90	96	94	90	94	90	72	82	94	86	90	94	88	92	72	88	90	94	88	90	94	90	94	92	90	94	92	92	96	92	86	78
96	82	84	94	88	92	96	92	92	96	94	94	96	94	92	96	92	90	90	72	78	96	88	90	94	90	90	82	90	96	94	88	88	94	88	92	94	90	92	96	94	94	88	88	74
92	74	58	94	92	86	94	94	86	94	92	82	96	94	92	96	92	82	92	86	56	94	90	68	92	92	82	92	90	74	90	88	74	96	92	88	94	94	90	96	94	94	82	72	56
94	46	76	98	66	58	98	58	86	90	72	94	98	82	90	96	64	84	96	48	84	96	54	72	98	72	80	92	90	90	92	74	84	96	66	88	98	56	78	98	78	86	72	66	90
96	88	86	96	84	84	98	92	92	86	94	70	98	94	96	96	94	90	96	82	94	96	88	88	96	90	88	88	92	86	94	84	80	96	92	92	96	92	94	98	94	96	64	86	86
96	94	90	96	94	92	96	96	98	94	94	92	98	96	96	96	94	96	98	96	88	96	94	92	96	94	92	96	94	94	90	88	86	96	96	94	96	96	94	96	98	96	84	80	78
94	80	96	94	92	94	94	94	98	96	94	94	96	96	96	96	94	94	86	88	94	94	92	92	96	90	92	92	96	88	84	82	84	94	94	96	96	94	94	96	96	96	76	80	76
98	94	84	94	96	86	98	96	90	94	92	90	98	96	94	96	96	90	98	92	72	94	94	76	96	94	88	90	94	98	92	88	78	96	94	90	96	94	92	98	96	96	62	82	86
96	94	94	96	94	94	96	96	94	96	90	96	96	98	96	94	94	96	98	94	96	96	96	94	96	92	94	96	92	92	90	90	94	96	94	96	96	94	96	98	96	96	86	82	82
96	82	88	96	82	92	96	86	94	98	94	92	96	92	94	96	84	88	96	72	88	96	80	92	94	80	90	96	88	94	96	82	86	98	90	92	96	82	94	96	88	96	66	86	68
96	96	90	96	94	92	96	96	96	94	94	94	96	96	96	94	94	96	98	96	92	96	94	92	94	92	92	90	92	88	92	90	90	94	94	94	96	94	94	98	96	96	88	92	62
98	96	94	96	94	94	98	96	94	94	92	94	98	98	96	96	96	94	98	98	96	96	96	94	96	96	92	92	96	76	90	92	90	96	96	94	96	96	94	98	98	96	78	82	90
94	96	96	94	96	94	96	96	96	92	94	94	96	98	96	96	96	94	94	98	94	94	96	96	94	96	92	94	94	90	94	94	88	96	96	94	96	96	94	96	96	96	90	86	86
96	76	90	96	74	88	96	62	92	96	88	94	98	70	94	94	74	90	96	68	88	96	64	90	96	58	88	94	58	90	94	80	90	96	84	92	96	66	92	98	74	94	74	82	82
96	96	92	94	94	88	96	96	92	98	96	94	96	96	92	96	94	92	96	96	84	96	96	90	96	94	88	96	78	96	96	94	92	94	94	94	94	92	92	96	94	94	76	84	76
90	96	70	92	96	78	94	96	82	94	94	92	94	96	88	94	96	90	96	96	72	92	96	76	90	94	82	98	96	86	90	94	80	94	96	90	92	96	90	96	96	94	88	82	66
96	92	82	96	92	82	96	94	90	96	94	92	96	96	86	98	94	84	98	94	76	96	94	88	94	90	86	96	98	88	90	90	86	98	94	82	96	94	78	98	96	86	82	90	80
94	94	78	94	94	78	96	94	94	96	94	90	98	96	96	96	96	88	96	94	94	96	96	80	94	94	80	86	76	74	88	90	82	94	96	92	96	94	88	96	96	94	70	66	78
96	88	90	94	88	86	94	92	94	94	92	92	96	94	94	96	94	92	96	92	86	96	92	90	94	92	86	74	80	90	92	86	88	96	94	92	96	94	92	96	96	94	54	78	74
96	92	82	96	94	86	96	94	90	94	84	94	94	96	92	94	94	88	96	92	86	96	94	90	96	96	90	94	90	94	96	92	88	94	94	90	92	94	84	94	96	92	88	78	90
96	78	86	96	92	84	98	94	92	92	84	56	98	96	86	94	94	18	96	94	32	96	92	82	96	92	90	96	82	98	94	90	84	96	96	88	96	96	84	98	96	88	78	64	32
92	98	88	92	98	84	94	98	86	96	88	94	94	98	90	90	92	82	92	96	78	94	98	84	94	98	84	84	94	96	92	98	76	90	96	86	82	98	76	90	98	88	90	64	92
98	84	88	94	88	84	98	92	92	96	90	94	96	94	94	96	90	94	96	92	88	96	92	90	94	94	86	88	96	92	88	90	92	96	94	94	96	94	92	96	96	96	86	88	84
96	94	82	96	94	86	96	94	88	96	94	92	96	96	90	96	94	82	98	92	82	96	94	82	94	94	86	94	94	88	94	96	94	96	96	90	96	94	88	96	96	90	86	70	74
96	90	88	96	90	82	96	92	80	90	92	96	96	94	92	90	68	64	96	92	80	96	90	72	96	92	78	82	92	96	86	92	84	94	92	84	96	90	80	98	94	86	74	82	86
98	94	82	98	96	86	98	96	92	96	78	80	98	96	92	90	92	86	98	96	92	98	94	92	98	96	86	98	92	88	96	96	90	98	94	92	96	94	86	98	96	92	72	58	84
94	96	76	90	96	78	94	98	80	94	92	58	96	98	68	96	96	82	94	96	66	94	96	64	92	96	74	94	86	94	86	92	76	94	96	80	96	96	76	96	98	76	90	68	88
94	96	78	96	98	70	96	96	66	98	90	62	98	98	74	96	96	24	98	96	62	96	96	62	96	96	68	64	80	90	94	96	78	96	96	80	96	96	74	96	98	66	48	56	70
96	88	90	94	92	96	96	92	94	96	94	90	98	94	96	92	92	92	96	90	94	94	92	92	92	94	88	98	96	86	92	92	88	92	94	94	94	94	94	96	96	96	86	72	84
94	88	90	94	90	96	94	88	96	94	92	90	96	92	92	84	86	90	92	86	94	94	86	88	96	86	88	94	82	68	92	88	86	94	90	88	96	92	88	96	94	94	88	86	90
96	88	68	94	92	68	96	90	86	98	74	84	96	88	94	94	78	88	96	88	74	96	90	80	96	88	84	84	94	62	96	92	84	94	88	88	94	86	82	94	90	88	82	90	86
96	90	56	96	86	48	96	92	56	92	92	68	98	94	48	94	80	20	98	88	72	96	88	48	96	84	40	92	94	72	96	92	34	98	90	38	96	86	16	98	90	48	66	84	90
96	84	80	94	78	60	94	80	72	96	70	90	94	80	78	96	86	50	96	72	76	96	78	78	96	84	80	84	82	70	96	86	72	92	86	58	94	84	64	94	90	60	84	80	96
96	92	96	96	92	98	96	94	96	96	88	90	96	94	96	96	92	92	84	88	94	96	92	96	96	94	98	54	64	94	94	94	94	94	92	98	94	92	98	96	94	98	74	84	42
96	86	52	98	94	62	98	94	60	96	94	64	96	94	76	98	96	66	96	92	52	98	92	54	98	92	68	68	68	90	92	86	80	98	96	82	98	94	80	98	96	72	42	48	56
94	98	84	94	98	74	96	98	84	96	92	78	96	98	78	96	94	82	98	96	82	94	94	82	96	98	78	94	98	68	92	94	80	94	94	78	96	96	52	96	98	68	82	86	94
94	90	78	94	96	82	94	98	84	94	92	74	96	98	84	94	94	84	96	96	82	96	94	78	96	96	88	94	76	56	96	94	84	96	94	84	96	96	78	96	96	64	76	48	88
92	76	68	94	64	46	94	78	66	90	90	90	96	82	76	90	70	74	98	72	64	94	66	62	96	88	58	92	94	90	94	88	72	96	88	84	96	84	74	96	90	76	74	78	78
96	96	94	88	94	96	94	96	96	96	94	94	96	96	96	92	96	92	96	98	96	94	96	94	94	96	94	92	88	96	96	96	94	92	96	94	90	96	96	94	96	96	90	80	68
96	96	96	96	98	96	96	98	96	96	94	94	96	98	96	96	94	92	96	98	94	96	96	94	96	98	96	86	96	90	96	96	92	98	96	96	96	96	96	96	98	98	78	72	80
96	50	90	92	78	96	96	88	94	86	82	90	98	92	96	94	88	94	96	66	96	94	64	94	92	66	96	96	78	86	88	82	90	94	88	94	96	90	96	96	92	96	94	60	74
98	90	96	96	90	98	98	92	98	94	94	90	98	94	98	96	90	94	96	88	94	96	88	96	94	86	98	94	78	96	94	84	94	96	92	98	96	88	98	98	94	98	88	86	44
98	66	78	96	58	84	98	76	90	96	50	94	98	84	92	96	62	86	98	76	82	96	70	92	96	64	90	94	90	92	88	80	80	96	82	92	96	60	92	98	72	94	80	86	74
96	76	64	94	86	74	96	88	72	94	84	88	96	90	78	96	92	72	98	82	56	96	86	64	96	88	76	76	72	94	96	86	82	96	92	84	94	92	80	96	94	84	86	82	50
94	92	56	96	92	70	96	92	64	96	92	88	94	90	72	96	86	62	96	82	66	96	90	64	96	92	50	64	74	50	96	90	66	94	88	64	92	88	62	94	84	54	90	74	54
96	84	78	94	86	84	96	92	92	96	88	66	96	94	92	94	80	84	96	86	84	94	82	78	94	84	86	90	90	92	96	92	84	96	92	90	94	86	86	96	90	90	80	78	78
96	82	84	94	88	90	96	92	92	94	90	88	96	92	92	94	82	88	96	80	88	94	84	90	94	90	92	94	92	96	92	92	90	94	90	92	96	88	92	96	94	94	66	84	78
98	96	86	96	96	92	98	96	92	90	92	82	98	96	96	94	90	90	98	94	96	96	96	88	98	96	90	80	98	72	96	96	84	96	98	94	98	96	96	98	98	96	70	72	68
96	92	58	98	94	72	96	98	84	96	86	90	96	96	92	98	92	94	96	96	66	96	94	64	96	92	90	82	98	60	92	90	84	96	94	90	96	94	92	98	96	96	64	80	80
98	88	42	96	90	34	98	92	6	82	94	6	98	94	40	96	94	42	98	94	44	94	92	20	94	90	68	92	94	52	88	88	68	96	94	78	96	92	22	98	96	64	70	56	82
92	84	80	94	94	60	96	96	92	96	90	96	96	98	94	88	94	92	94	94	96	94	94	46	96	94	92	94	94	60	96	96	96	92	94	96	94	96	94	96	96	96	70	52	72
92	94	82	96	94	90	96	96	94	92	94	94	98	98	96	92	94	92	96	96	84	94	94	68	96	96	90	96	96	94	96	96	94	96	94	94	96	96	96	96	98	96	58	70	64
92	78	86	90	48	94	94	82	94	96	92	76	96	86	94	98	80	90	96	86	72	94	74	88	92	70	88	88	66	94	90	80	88	94	78	94	96	34	94	96	78	94	86	84	54
96	62	82	90	74	94	96	70	92	96	66	94	96	66	92	96	86	92	92	70	62	94	48	92	94	78	90	82	50	56	86	86	94	94	90	90	94	88	90	96	92	92	70	68	56
90	82	78	92	92	82	94	92	92	94	90	92	94	94	92	94	88	90	92	92	86	92	92	88	92	92	88	90	88	52	86	84	86	94	94	92	94	96	88	96	96	92	84	74	84
96	64	90	98	58	72	96	74	86	94	90	80	96	66	88	94	82	76	96	64	88	96	68	86	96	80	90	92	48	94	90	80	90	96	84	86	96	76	86	96	66	84	74	80	88
92	60	78	92	82	82	96	86	88	90	94	84	96	90	86	96	74	32	96	78	80	96	82	64	94	78	84	92	84	94	86	82	88	94	88	86	94	82	82	96	88	86	72	78	72
96	92	60	98	88	42	96	92	66	96	96	90	96	94	70	96	94	54	98	90	72	96	94	66	92	88	64	88	82	70	92	86	58	96	94	84	96	94	34	96	96	60	86	94	86
94	54	90	92	64	90	98	56	94	94	72	92	96	66	96	96	76	94	96	54	88	96	58	94	92	64	90	82	42	88	96	82	88	94	86	94	94	80	94	96	68	96	86	68	68
96	90	66	96	90	64	96	94	76	94	94	92	98	94	80	96	94	72	96	84	70	96	92	74	96	90	68	86	90	88	94	92	84	98	94	82	96	94	72	98	96	82	86	76	78
96	94	72	96	92	64	96	94	82	94	94	94	96	96	92	94	94	90	92	90	78	96	94	78	96	90	78	98	94	72	92	90	82	96	94	90	98	94	88	98	96	92	88	86	74
90	90	82	94	90	92	96	92	90	90	92	90	98	94	92	96	90	92	96	90	88	94	90	86	94	92	88	84	96	84	90	92	90	96	92	92	96	92	92	98	96	94	64	92	54
96	94	94	98	84	96	98	94	96	94	94	94	98	94	96	96	90	96	98	84	96	96	90	96	96	88	96	94	94	92	98	90	96	98	92	96	96	92	96	98	94	96	52	86	64
96	96	94	90	96	96	96	96	98	96	94	88	96	96	98	94	92	92	92	96	96	94	96	94	92	94	96	96	94	94	92	98	90	94	96	96	94	94	96	96	96	96	86	80	76
94	64	80	94	52	82	96	86	92	92	94	92	96	88	94	98	92	92	98	70	92	96	70	80	94	82	80	90	94	86	86	76	80	96	86	92	96	66	88	96	90	94	84	92	84
86	50	86	90	24	94	94	56	94	96	72	92	96	84	96	96	40	94	94	62	96	94	58	94	90	72	92	96	94	88	84	68	86	94	86	94	94	84	96	96	90	96	82	86	68
90	92	80	94	92	74	96	94	90	96	94	92	96	96	90	94	94	90	96	92	88	94	92	86	94	92	84	84	94	72	90	90	86	96	92	92	96	92	86	96	94	92	84	82	86
96	82	80	96	90	92	96	92	90	92	80	88	98	94	94	96	94	78	98	94	92	96	90	88	98	90	94	94	88	94	96	90	90	98	92	92	98	90	94	98	96	96	72	78	74
96	80	46	96	74	54	96	92	86	84	94	42	98	94	86	94	90	78	96	88	40	96	88	66	96	88	76	98	94	80	88	90	78	96	92	88	96	90	90	98	96	92	78	68	68

## Sheet: HIRs6
BRCA1 HIRs	BRCA1 HIRs-F1	BRCA1 HIRs-F2	CEBPB HIRs	CEBPB HIRs-F1	CEBPB HIRs-F2	CHD1 HIRs	CHD1 HIRs-F1	CHD1 HIRs-F2	DNase-seq HIRs	DNase-seq HIRs-F1	DNase-seq HIRs-F2	EP300 HIRs	EP300 HIRs-F1	EP300 HIRs-F2	ESRRA HIRs	ESRRA HIRs-F1	ESRRA HIRs-F2	STAT1 HIRs	STAT1 HIRs-F1	STAT1 HIRs-F2	H3K27ac HIRs	H3K27ac HIRs-F1	H3K27ac HIRs-F2	H3K4me1 HIRs	H3K4me1 HIRs-F1	H3K4me1 HIRs-F2	H3K4me2 HIRs	H3K4me2 HIRs-F1	H3K4me2 HIRs-F2	H3K36me3 HIRs	H3K36me3 HIRs-F1	H3K36me3 HIRs-F2	CTCF HIRs	CTCF HIRs-F1	CTCF HIRs-F2	MNase-seq HIRs	MNase-seq HIRs-F1	MNase-seq HIRs-F2
96	90	86	96	90	78	94	92	78	96	94	84	94	88	68	94	86	70	96	92	76	98	96	88	98	92	78	96	94	90	88	90	68	96	92	94	88	80	80
96	92	46	98	96	78	98	92	68	98	96	84	98	96	76	96	94	72	96	92	62	94	94	86	98	96	82	96	92	82	80	90	86	88	90	58	70	80	48
96	96	80	98	96	80	96	96	84	98	96	84	98	98	86	96	96	88	96	94	80	96	96	84	98	96	84	94	94	78	78	88	50	90	90	92	58	72	60
96	98	94	96	96	90	98	98	92	96	98	92	96	94	90	96	96	90	98	96	94	98	98	90	96	94	96	96	98	92	92	92	88	94	90	96	90	78	90
94	90	94	98	96	96	96	94	96	94	96	96	92	94	96	96	94	94	94	92	94	96	96	98	96	96	96	96	90	94	88	84	92	90	92	94	72	58	58
98	98	92	98	98	96	98	98	96	96	96	96	96	96	96	96	98	94	96	96	94	98	98	96	98	96	94	96	96	94	94	96	84	94	94	90	68	64	64
96	96	82	98	96	92	98	96	92	96	96	92	96	96	86	96	96	88	96	96	86	98	96	94	96	96	90	96	94	90	92	90	84	94	94	92	72	76	74
96	92	76	96	92	78	96	94	76	96	92	82	96	90	76	96	90	76	96	94	78	98	94	88	98	90	84	96	92	86	80	78	88	94	92	70	88	88	78
96	92	86	98	96	80	98	94	76	94	94	82	96	96	78	96	94	82	96	92	76	96	94	54	96	96	78	96	92	74	90	84	40	96	84	90	84	80	72
98	90	90	96	92	92	98	94	90	96	96	94	98	98	92	96	90	90	96	94	94	94	94	96	96	94	94	94	92	94	74	84	90	92	84	88	70	64	78
96	90	74	96	92	60	96	94	62	96	96	72	96	94	44	96	92	62	96	94	74	96	96	86	96	94	72	96	92	82	82	96	38	94	92	92	68	74	94
96	94	94	96	94	94	96	94	92	94	94	94	96	92	96	96	94	94	94	94	94	96	96	92	98	96	94	94	94	92	84	88	82	94	96	94	86	78	92
98	90	96	98	92	96	96	92	96	98	94	96	98	90	96	98	92	96	96	92	96	98	94	98	98	96	98	98	92	96	88	84	90	92	94	96	90	88	86
96	96	90	98	84	94	96	86	90	96	88	94	96	80	96	96	84	92	96	84	92	98	96	94	98	86	94	96	92	94	80	86	80	94	94	90	94	84	76
96	94	46	96	96	82	96	94	62	96	96	88	94	94	80	94	92	70	96	94	42	96	96	86	98	96	82	96	92	82	96	88	84	94	90	50	90	64	58
94	92	76	96	94	72	96	94	80	96	94	86	98	96	92	96	94	74	96	94	84	96	96	84	96	94	78	94	92	82	60	70	50	78	84	68	64	70	68
88	58	84	94	84	94	94	44	90	98	84	94	96	66	96	92	50	88	92	46	86	94	92	94	90	84	88	92	86	90	90	90	86	94	58	90	64	60	58
90	94	90	96	94	76	94	96	88	94	96	88	96	98	86	96	96	86	94	94	86	96	96	90	96	96	86	90	90	86	84	84	92	92	90	66	68	64	76
96	84	72	98	94	88	96	96	92	98	94	94	98	94	88	96	92	88	96	90	86	98	96	94	98	88	82	96	92	92	66	90	92	88	90	84	78	62	52
96	94	60	96	94	82	96	96	64	98	96	90	96	96	82	96	94	78	96	96	52	98	96	90	98	94	82	94	92	84	88	82	88	96	92	72	82	70	54
98	96	90	96	92	52	96	94	62	98	94	74	98	92	26	94	90	74	96	94	84	98	96	62	98	96	82	96	96	80	96	94	34	90	90	92	90	86	96
96	90	70	96	86	80	96	90	76	96	88	88	96	82	80	94	74	68	96	90	72	96	90	84	98	92	82	96	90	82	86	88	42	94	92	92	82	82	70
96	88	60	96	88	74	96	90	54	96	92	76	94	86	50	94	88	44	96	92	70	96	90	82	98	84	88	94	90	84	90	88	26	86	92	74	62	76	70
96	84	72	98	90	78	98	90	78	98	94	82	98	90	84	96	86	84	96	86	80	98	92	68	96	90	84	96	92	92	92	82	82	84	88	92	66	78	64
98	92	90	98	94	94	98	94	96	96	92	92	98	92	92	96	94	96	96	92	94	98	94	96	96	96	92	98	94	94	90	90	90	94	90	92	56	74	44
94	88	78	98	94	90	98	94	86	96	92	72	98	92	84	98	92	86	96	92	82	96	90	82	96	88	82	92	90	84	64	80	96	74	92	76	72	72	44
96	96	74	98	96	90	94	94	88	96	96	92	96	96	88	94	94	90	96	96	80	94	96	90	98	98	88	96	94	88	76	88	84	92	92	86	88	80	62
98	90	88	94	86	90	96	84	88	94	86	90	94	68	88	94	76	82	96	88	86	98	88	90	96	84	88	96	78	88	94	86	80	96	94	92	88	92	82
96	92	96	94	88	92	94	90	94	94	92	96	96	90	96	94	86	94	96	92	96	92	90	96	96	94	94	88	90	90	54	60	42	96	82	94	86	90	90
98	88	86	96	90	64	96	90	82	96	92	84	98	94	56	96	92	78	96	90	84	96	90	52	98	92	72	96	88	82	90	56	38	90	94	92	90	78	92
96	86	96	90	78	94	94	90	94	96	92	94	94	90	92	96	82	94	96	84	94	94	94	96	98	90	96	92	90	94	78	54	96	96	86	94	94	76	88
94	80	90	96	82	94	98	80	94	98	84	94	98	78	94	98	78	94	94	78	90	98	80	96	96	82	96	94	82	92	76	62	90	92	92	86	56	62	68
96	94	94	98	94	94	96	94	92	96	94	92	98	94	96	98	94	92	96	94	90	98	96	94	98	96	94	96	92	90	98	98	90	90	88	84	68	76	76
96	86	84	98	88	90	96	88	88	98	92	92	98	94	90	98	86	86	96	86	86	98	94	90	98	90	90	96	90	86	72	64	94	94	86	80	78	78	62
92	54	68	94	80	76	98	84	84	98	84	76	98	76	82	94	76	78	94	70	66	96	86	72	88	82	78	92	88	90	80	94	80	92	90	64	46	50	52
90	92	86	96	94	94	96	96	90	96	94	90	96	92	90	96	92	88	94	94	90	96	96	90	96	90	88	96	94	92	66	82	76	80	92	90	56	60	68
92	58	62	94	72	86	96	66	86	98	76	94	96	78	90	94	68	82	96	58	80	98	78	94	92	82	80	94	84	88	70	70	62	94	70	72	22	42	54
96	94	30	96	94	78	96	96	46	96	94	58	98	96	50	96	96	38	96	94	28	96	96	80	98	96	76	96	94	70	90	86	90	90	90	88	52	60	30
96	92	92	98	96	94	98	94	92	96	96	96	98	96	96	96	94	92	96	92	92	98	96	96	98	96	96	96	94	92	94	88	66	92	88	94	48	56	82
98	96	90	98	96	94	98	96	94	98	96	96	98	96	94	98	94	94	98	94	92	98	96	96	98	96	94	96	94	96	88	86	88	90	92	86	72	76	64
96	92	82	96	96	92	96	94	92	98	96	94	98	96	92	96	92	90	96	94	88	98	96	94	98	96	94	94	94	92	76	84	92	94	92	90	86	72	62
96	96	62	98	96	90	96	96	92	98	96	90	98	96	88	96	96	84	96	96	76	98	98	94	98	96	80	96	96	90	80	80	86	90	90	74	86	84	38
92	88	90	96	94	94	94	86	92	96	94	94	94	92	92	90	82	88	92	88	92	96	96	96	98	94	94	94	92	92	74	78	92	94	86	84	80	88	70
96	88	92	98	94	96	96	92	94	98	96	96	96	90	96	96	82	92	96	90	94	98	96	96	98	96	96	96	94	94	86	84	84	92	82	94	72	72	50
96	88	88	96	82	88	94	84	82	96	82	76	96	74	86	94	86	86	94	84	82	96	78	64	98	78	76	92	72	70	84	80	64	96	82	74	90	94	84
96	82	94	96	88	96	96	84	96	98	90	96	96	88	98	94	84	98	96	88	96	98	92	98	98	92	98	96	90	98	88	90	88	82	80	92	86	86	74
94	88	88	94	86	78	94	90	88	96	92	90	96	90	90	94	88	86	96	90	88	94	92	86	96	94	88	92	90	90	82	80	84	92	92	92	84	86	88
98	94	80	98	92	80	96	92	76	96	90	86	98	94	72	98	92	72	98	92	84	98	94	92	98	94	78	96	90	90	86	54	82	94	94	70	90	92	88
98	96	76	98	92	44	96	92	60	96	96	60	98	92	54	96	92	44	98	94	76	98	94	54	98	94	74	98	94	68	92	92	54	92	90	52	74	82	96
98	90	86	98	90	88	96	90	92	98	92	90	98	88	94	96	88	92	98	92	90	98	94	94	98	92	90	96	94	94	86	90	92	96	92	72	84	70	36
96	90	86	96	94	88	94	86	90	96	92	94	96	90	94	96	86	86	96	90	86	96	94	92	98	94	92	94	88	88	80	84	90	94	80	90	90	92	76
98	88	86	96	88	82	96	94	82	98	94	92	96	82	68	94	80	78	96	92	84	98	94	88	96	90	86	96	94	88	74	92	30	92	90	94	86	76	90
94	72	92	96	86	90	96	84	94	96	88	88	96	80	84	94	70	90	96	60	92	96	88	96	94	84	94	96	84	94	94	92	96	92	36	84	54	78	74
96	82	96	98	94	96	96	90	96	98	92	96	96	96	98	96	90	96	96	86	96	96	90	96	98	90	96	94	86	96	94	84	82	94	70	90	84	74	82
96	94	90	96	94	92	94	96	92	96	96	92	96	96	92	94	94	92	96	94	92	96	94	92	98	94	92	92	92	90	80	86	88	90	90	94	86	90	86
96	96	92	98	96	92	96	96	92	98	96	94	96	98	94	96	96	92	96	96	94	98	98	92	98	94	92	96	96	90	86	92	94	94	90	92	88	80	92
96	92	86	98	94	86	96	94	92	94	94	88	96	92	84	94	90	86	96	90	88	92	96	92	96	94	90	90	92	92	98	96	86	94	90	84	84	76	86
96	86	88	96	88	94	96	86	88	96	84	92	98	88	86	96	82	84	96	86	92	96	84	92	96	86	94	96	88	90	88	88	50	94	94	86	78	86	90
94	76	92	96	92	94	94	88	94	98	90	92	98	82	90	94	70	92	96	86	94	96	94	94	92	92	94	92	94	96	46	84	86	94	90	94	76	68	74
96	50	70	98	60	68	96	80	86	98	78	84	98	68	88	96	70	88	96	70	76	96	88	68	98	76	76	98	88	76	70	40	64	96	32	70	72	52	62
96	90	80	96	84	78	96	88	80	98	90	92	98	90	88	94	84	82	96	92	86	98	92	90	98	90	88	94	88	88	92	90	82	90	82	90	86	92	78
96	94	92	96	94	90	94	94	90	96	94	92	96	94	88	94	90	82	96	92	92	96	94	96	98	96	94	94	92	94	84	82	86	94	74	88	96	90	86
96	98	84	96	98	88	98	98	90	98	98	90	98	98	90	98	98	88	98	98	84	98	98	92	98	98	92	98	98	88	94	86	88	92	94	92	84	74	68
96	90	88	98	76	84	96	88	92	98	88	92	98	88	94	98	88	92	96	88	88	96	84	86	98	86	88	94	86	86	74	72	76	92	84	90	84	88	68
94	88	74	98	94	88	94	84	82	96	92	88	96	86	92	92	92	82	94	86	76	96	92	90	98	92	82	94	90	88	62	84	86	92	90	90	82	82	64
94	88	62	92	68	36	96	92	62	96	86	54	98	90	68	96	92	72	96	88	68	96	80	44	96	82	40	94	78	28	78	82	66	90	84	40	50	52	54
90	88	70	96	88	76	94	94	62	96	94	88	96	92	78	92	86	64	94	92	58	96	94	90	96	96	88	94	94	90	92	88	84	90	88	86	50	54	54
94	92	90	96	94	96	96	94	94	96	92	96	96	94	94	96	94	92	94	92	94	94	92	96	94	92	94	92	90	94	92	92	84	86	88	90	50	58	48
96	86	78	96	88	86	96	92	86	98	94	92	96	94	90	96	88	86	96	90	84	98	96	90	96	90	88	96	92	90	82	92	86	92	90	92	68	80	72
92	72	82	98	88	90	94	94	88	98	88	92	96	86	92	94	88	90	94	84	84	96	94	92	96	86	92	90	92	90	96	92	96	92	56	90	66	58	64
98	96	84	96	94	82	96	94	80	96	96	86	98	96	84	96	94	70	96	96	86	96	96	80	98	96	84	94	94	88	74	84	70	92	90	90	86	86	88
98	92	96	96	92	94	98	94	92	96	92	96	98	94	94	96	90	94	98	94	94	96	94	96	98	94	96	96	92	92	96	92	66	94	86	86	84	82	84
94	94	70	98	96	86	96	96	88	96	96	88	96	94	88	94	96	86	94	96	86	96	96	92	96	94	84	92	94	90	86	88	88	88	92	82	88	70	56
94	94	86	96	96	92	94	94	96	96	96	96	96	96	92	94	92	92	94	92	92	96	96	96	98	98	90	96	96	92	84	82	90	92	94	88	78	70	46
94	88	94	98	94	96	96	94	96	96	92	94	96	92	94	96	92	94	94	92	94	96	94	96	98	96	92	94	90	94	94	92	92	92	82	92	50	56	54
88	48	74	96	76	62	94	62	76	96	86	90	96	64	72	94	60	78	92	48	78	94	84	82	96	82	78	94	86	90	70	72	66	94	56	94	74	62	58
92	72	58	98	90	46	94	80	54	96	94	64	98	90	52	94	68	40	94	84	70	96	92	90	96	94	78	94	90	62	62	72	60	90	84	68	68	54	64
96	94	80	98	94	78	96	92	86	96	94	88	94	94	76	96	90	84	96	92	84	98	96	88	98	94	80	96	92	92	84	82	86	88	86	94	86	84	56
96	82	62	92	70	48	96	78	52	96	84	72	96	76	60	96	70	48	94	76	64	96	78	40	94	78	72	94	82	60	56	62	64	94	62	68	72	72	78
96	84	86	96	92	88	98	90	92	94	94	92	96	96	92	96	90	90	96	84	86	96	92	88	96	92	92	96	90	90	84	82	84	86	74	92	38	34	50
92	90	82	96	90	86	94	92	90	96	88	92	98	86	84	96	88	88	94	90	92	94	94	92	98	88	82	94	92	92	66	68	84	82	68	88	60	84	72
98	92	82	98	94	90	96	94	92	98	94	92	98	96	90	96	90	84	98	94	90	98	94	94	98	94	88	96	92	92	96	92	80	84	92	90	74	82	82
94	80	76	98	90	84	94	78	82	98	86	84	98	82	76	94	72	64	94	74	82	96	90	88	98	88	88	94	88	86	86	86	82	88	72	92	70	62	74
94	80	62	80	80	56	96	92	84	98	96	90	98	94	80	94	92	86	92	84	68	94	90	74	96	90	72	92	88	50	56	60	88	74	68	90	54	66	54
96	82	80	98	90	90	96	82	92	96	84	92	96	82	90	96	88	86	96	82	86	94	82	94	96	84	88	90	84	90	78	68	84	92	78	88	74	78	48
94	64	80	96	88	90	98	82	88	96	88	90	96	84	90	94	84	86	96	62	86	98	92	86	96	88	92	96	90	90	92	94	64	94	86	76	40	50	86
84	70	58	96	90	78	96	84	82	96	92	86	94	90	84	94	76	80	94	74	64	96	94	84	92	84	82	94	88	86	90	88	84	92	72	88	36	58	56
96	72	74	98	84	86	96	78	90	98	68	90	96	60	82	96	72	80	96	70	90	98	84	92	98	88	88	96	90	94	96	90	84	96	66	94	80	62	62
98	96	74	98	96	82	98	96	80	96	94	84	98	94	64	96	94	68	98	96	76	98	96	86	98	94	80	98	94	76	98	94	84	94	94	90	82	82	86
96	92	92	94	94	92	96	94	92	96	92	94	94	92	94	96	92	84	96	94	92	96	96	94	96	94	94	96	96	90	88	88	96	88	94	94	80	78	84
96	90	94	96	92	94	94	88	92	96	90	94	96	90	94	92	84	92	94	90	94	94	94	92	94	94	94	92	88	90	58	80	86	96	90	92	86	90	78
96	86	92	94	84	94	96	86	92	96	90	94	96	88	94	96	88	90	96	86	92	96	86	94	98	90	92	94	86	90	70	66	56	90	90	92	78	80	84
94	94	94	96	92	94	94	94	94	96	94	94	94	94	94	92	92	94	94	94	94	96	96	94	96	94	96	94	92	94	78	92	90	94	92	90	86	78	80
90	94	68	94	96	86	92	98	74	96	96	88	94	92	48	94	94	76	94	94	80	94	96	84	94	92	72	94	96	86	86	84	88	96	80	94	72	66	86
96	92	82	98	86	80	96	90	76	96	92	82	96	86	62	96	86	72	96	92	78	98	92	82	98	92	80	96	90	90	82	82	84	94	90	94	90	94	84
98	92	76	94	88	76	96	84	58	96	86	82	94	64	60	96	70	68	98	88	82	94	82	66	98	84	80	96	82	80	80	84	46	96	92	82	90	96	92
92	90	74	94	92	68	92	96	72	96	94	82	96	94	72	94	92	54	92	92	66	94	96	84	96	92	86	92	96	84	86	86	64	94	92	88	56	52	78
94	94	60	96	96	62	96	96	62	96	94	60	98	96	68	98	94	58	96	94	60	98	96	48	98	96	52	96	96	64	92	90	78	92	88	74	50	46	62
96	60	78	94	76	68	96	68	76	98	86	82	98	78	88	96	56	80	96	64	80	94	68	48	96	78	76	94	84	76	60	44	74	94	56	82	82	66	80
96	64	50	98	90	64	98	82	34	98	92	84	98	92	30	96	70	36	96	62	44	98	94	80	98	86	80	96	86	78	94	88	86	94	66	90	58	76	72
94	94	90	96	94	94	96	94	92	96	94	96	98	96	96	98	96	92	94	92	88	96	90	94	98	94	92	94	90	92	80	78	74	92	84	70	40	60	66
94	86	54	96	96	86	96	92	76	96	96	82	94	96	78	94	90	82	96	90	56	98	96	90	98	92	88	96	94	88	96	80	90	94	84	92	72	70	42
94	84	78	98	90	86	96	86	88	96	88	88	96	88	86	96	86	82	94	84	74	98	94	88	98	94	84	96	90	88	90	88	82	94	78	88	62	60	56
96	94	14	96	94	66	96	96	16	96	96	46	96	96	18	96	96	16	96	96	12	96	98	62	96	96	70	96	96	64	82	90	82	94	84	94	82	70	66
96	92	86	96	90	88	96	94	96	98	94	90	98	92	82	96	94	82	96	92	88	98	94	96	96	90	88	96	94	94	90	86	82	94	92	86	72	84	76
96	74	8	96	84	88	96	82	20	94	88	78	96	90	26	96	88	32	94	72	26	96	78	86	96	84	86	94	84	86	78	78	62	94	90	88	64	74	72
96	90	22	98	94	82	96	92	42	96	94	84	98	96	52	96	94	28	94	86	42	98	94	86	98	92	84	96	90	86	96	96	60	84	86	44	68	64	80
96	96	76	98	96	56	96	96	60	96	96	62	96	94	34	94	94	56	96	96	72	98	98	58	98	98	74	98	94	78	98	98	82	92	92	84	70	76	90
96	92	60	98	94	74	98	92	78	98	94	90	98	92	48	98	92	72	96	94	64	96	92	94	98	90	80	96	92	90	86	86	86	82	94	66	56	76	76
96	96	84	96	96	86	98	98	82	94	96	90	96	96	70	96	96	64	96	94	86	98	96	92	96	96	90	98	92	88	98	92	90	90	94	74	62	64	86
92	90	92	98	94	94	96	96	92	96	94	94	96	92	92	96	92	92	94	92	92	96	94	94	96	94	96	96	94	94	80	90	84	86	90	92	62	48	80
96	94	94	98	96	94	94	96	98	98	96	94	98	96	94	96	94	96	96	96	96	98	96	96	98	96	94	96	94	96	76	80	92	86	88	94	78	82	52
92	88	88	94	94	94	96	94	94	96	96	92	96	96	94	94	92	96	96	90	92	96	94	92	88	92	94	94	90	90	94	96	90	80	90	80	42	50	54
94	92	72	96	94	74	94	94	66	96	96	84	94	96	58	94	94	56	94	92	58	96	96	90	96	94	84	94	92	86	74	66	56	94	92	72	84	84	84
94	80	78	96	80	86	96	80	82	96	92	86	98	92	86	96	88	78	94	74	78	96	92	86	98	86	90	96	86	88	48	62	42	94	68	72	90	86	80
96	90	80	96	88	60	96	82	68	96	88	80	98	90	44	96	84	62	96	88	72	98	76	54	96	86	78	94	82	70	82	82	46	92	94	86	86	90	94
98	96	90	98	94	94	96	98	92	98	94	94	96	92	86	98	94	88	98	96	92	98	96	94	98	94	92	98	96	92	98	98	94	96	94	94	68	82	70
98	92	80	98	90	84	96	90	76	96	88	86	98	90	76	98	76	76	96	92	84	98	94	88	98	98	88	98	92	86	96	98	66	94	86	92	76	92	80
94	90	90	98	96	88	96	92	92	96	92	90	96	90	82	94	88	88	94	92	90	96	94	94	98	96	88	96	92	92	74	74	84	88	94	90	92	84	82
96	82	86	98	92	88	96	86	90	98	86	90	98	80	84	98	80	82	96	78	90	98	92	88	98	92	92	96	88	86	76	72	88	92	84	74	86	78	82
96	90	60	98	92	74	98	92	66	96	92	88	96	92	52	96	90	68	96	92	58	98	92	84	98	94	78	96	90	82	98	94	50	94	90	58	70	76	64
94	88	80	96	92	92	94	86	90	96	92	94	94	92	92	94	90	88	90	90	86	96	92	92	96	92	92	94	86	88	82	84	86	96	92	72	54	80	64
96	90	56	96	84	56	96	84	50	96	86	68	96	82	46	96	82	46	96	90	62	96	86	72	98	90	74	96	88	62	94	86	56	96	66	60	80	90	86
96	88	88	96	92	86	98	94	90	96	94	90	96	90	90	96	90	94	98	94	94	98	94	82	96	90	84	98	92	88	96	94	42	88	94	94	74	74	74
98	96	70	98	96	80	96	96	74	98	96	78	98	94	78	96	96	70	96	96	72	98	98	94	98	94	76	94	96	72	82	98	90	92	92	90	78	86	60
96	82	76	98	90	78	96	80	76	96	90	64	96	76	66	94	60	82	96	82	62	98	96	84	98	88	78	94	90	78	70	76	88	94	92	58	92	90	80
98	90	90	98	92	88	96	94	86	98	94	90	98	94	86	96	92	84	96	94	88	98	96	78	98	94	78	96	94	70	74	84	90	90	86	86	82	74	88
96	92	80	96	92	84	96	90	74	96	94	90	96	92	82	94	90	64	96	92	82	98	96	88	98	92	84	96	90	84	96	90	28	92	88	92	86	78	88
96	88	70	96	92	68	98	92	60	96	92	74	96	92	28	96	94	32	96	92	66	98	96	86	98	96	76	98	92	74	90	88	90	94	92	86	76	86	86
94	86	86	94	84	82	92	92	92	96	92	92	96	90	92	94	88	90	92	86	86	96	94	96	96	90	94	92	92	90	86	88	66	94	82	94	78	76	66
96	94	86	92	96	86	96	96	90	96	96	92	96	98	92	96	96	90	94	94	88	98	98	94	98	98	92	94	94	88	78	74	86	90	86	92	72	52	82
94	90	70	96	92	88	96	96	90	96	94	90	96	94	92	96	88	88	94	94	84	98	96	94	98	94	92	96	94	90	88	88	86	86	88	92	68	66	50
88	74	44	92	88	32	90	84	44	98	96	32	94	84	52	92	84	50	94	84	42	96	92	46	84	80	44	94	92	50	88	80	44	96	94	58	50	50	54

## Sheet: p-values
HIRs 1			HIRs 2			HIRs 3			HIRs 4			HIRs 5			HIRs 6
CTCF	0.22394		BRCA1	0.0114832		BHLHE40	3.94674e-10		WRNIP1	1.60532e-16		BRCA1	2.55801e-13		BRCA1	4.71709e-18		HIRs vs HIRs-F1
CTCF	0.00906483		BRCA1	0.0113211		BHLHE40	5.37693e-06		WRNIP1	4.4916e-11		BRCA1	0.000774107		BRCA1	4.27552e-09		HIRs-F1 vs HIRs-F2
CTCF	0.0763806		BRCA1	0.000936351		BHLHE40	6.19268e-08		WRNIP1	3.65307e-28		BRCA1	1.45871e-16		BRCA1	6.57468e-24		HIRs vs HIRs-F2
DNase-seq	0.00744738		EZH2	0.0414158		BRCA1	3.20059e-11		MAX	8.56147e-14		CHD1	2.27781e-09		CEBPB	1.90713e-22
DNase-seq	1.12095e-05		EZH2	0.0037678		BRCA1	5.00521e-09		MAX	1.73451e-05		CHD1	0.0018833		CEBPB	1.86734e-11
DNase-seq	0.00798064		EZH2	0.00232368		BRCA1	3.67424e-12		MAX	2.0177e-21		CHD1	1.94596e-12		CEBPB	1.82811e-24
MNase-seq	3.23372e-30		H4K20me1	0.0160146		CEBPB	2.4688e-10		H3K4me1	1.44343e-15		CHD2	1.40537e-08		CHD1	1.19735e-15
MNase-seq	9.818e-11		H4K20me1	0.0439234		CEBPB	5.54051e-07		H3K4me1	1.82165e-07		CHD2	0.00149391		CHD1	8.8584e-09
MNase-seq	7.52916e-39		H4K20me1	0.0116294		CEBPB	2.40108e-09		H3K4me1	1.13341e-24		CHD2	6.8677e-10		CHD1	6.414e-20
NR2C2	8.22029e-07		MNase-seq	0.126811		CHD1	3.40966e-09		H3K4me2	9.18897e-12		CTCF	2.88207e-07		DNase-seq	8.88215e-20
NR2C2	1.80724e-16		MNase-seq	0.0154268		CHD1	1.30247e-07		H3K4me2	0.00288759		CTCF	0.010798		DNase-seq	1.09365e-07
NR2C2	5.29249e-26		MNase-seq	0.00859315		CHD1	8.58243e-10		H3K4me2	1.1068e-19		CTCF	1.91215e-09		DNase-seq	3.05794e-20
CREB1	0.0974073		STAT1	0.00487739		DNase-seq	1.32278e-09		H3K4me3	4.56896e-11		DNase-seq	3.9082e-08		EP300	1.83422e-18
CREB1	8.59674e-05		STAT1	0.00847528		DNase-seq	1.65382e-05		H3K4me3	0.0071976		DNase-seq	0.00120856		EP300	1.17026e-08
CREB1	0.00202412		STAT1	0.00112106		DNase-seq	2.48674e-07		H3K4me3	4.96518e-16		DNase-seq	1.03063e-09		EP300	8.45053e-20
SMC3	0.230157		CHD1	0.00348642		EP300	7.06278e-07		DNase-seq	2.86218e-14		H2AFZ	1.80201e-09		ESRRA	1.49321e-19
SMC3	0.00125048		CHD1	0.0165083		EP300	4.25488e-07		DNase-seq	8.15138e-08		H2AFZ	0.000690333		ESRRA	3.56669e-07
SMC3	0.000275043		CHD1	0.00409248		EP300	1.5605e-08		DNase-seq	8.01015e-21		H2AFZ	8.6253e-11		ESRRA	1.12619e-21
WRNIP1	0.239197		STAT3	0.00376723		ESRRA	1.45485e-09		BRCA1	7.05384e-16		MYC	1.59653e-12		STAT1	5.50235e-16
WRNIP1	8.69327e-08		STAT3	0.0184227		ESRRA	1.34327e-07		BRCA1	3.44468e-06		MYC	0.000388016		STAT1	2.94599e-07
WRNIP1	8.16742e-06		STAT3	0.0014924		ESRRA	1.59935e-10		BRCA1	9.36118e-25		MYC	6.40198e-17		STAT1	1.00013e-21
BRCA1	0.219796		CEBPB	0.0409783		H3K27ac	6.64492e-07		CHD1	1.31201e-13		STAT1	7.96019e-11		H3K27ac	9.80938e-16
BRCA1	8.5545e-08		CEBPB	0.261907		H3K27ac	2.40883e-05		CHD1	9.42646e-06		STAT1	0.000148995		H3K27ac	9.55554e-10
BRCA1	1.39075e-09		CEBPB	0.00612145		H3K27ac	7.51236e-07		CHD1	2.67829e-21		STAT1	4.33143e-15		H3K27ac	5.56875e-17
H2AFZ	5.06498e-05		CTCF	0.00974244		H3K4me1	1.07804e-08		CREB1	2.25401e-11		WRNIP1	1.98142e-11		H3K4me1	1.70735e-26
H2AFZ	0.00105205		CTCF	0.05188		H3K4me1	2.81149e-09		CREB1	9.14547e-05		WRNIP1	0.000817646		H3K4me1	7.45043e-12
H2AFZ	0.16284		CTCF	0.025847		H3K4me1	1.11048e-11		CREB1	3.85214e-18		WRNIP1	1.00474e-14		H3K4me1	3.7131e-28
H4K20me1	0.0867658		DNase-seq	0.0672541		H3K4me2	4.93107e-09		H2AFZ	1.24244e-11		H3K36me3	0.139572		H3K4me2	1.63475e-22
H4K20me1	0.000302021		DNase-seq	0.0239361		H3K4me2	5.38533e-06		H2AFZ	0.033044		H3K36me3	0.00957431		H3K4me2	2.27619e-08
H4K20me1	9.82801e-06		DNase-seq	0.00246892		H3K4me2	1.05227e-08		H2AFZ	1.33104e-17		H3K36me3	0.000390953		H3K4me2	2.35945e-18
JUND	0.116234		H3K27me3	0.133206		H3K4me3	2.31643e-08		STAT1	1.71393e-14		H3K4me1	1.8831e-09		H3K36me3	0.352107
JUND	1.24704e-06		H3K27me3	0.116201		H3K4me3	4.64381e-06		STAT1	3.49821e-07		H3K4me1	3.15447e-05		H3K36me3	6.53229e-05
JUND	0.000281171		H3K27me3	0.0376728		H3K4me3	1.28579e-08		STAT1	1.05616e-25		H3K4me1	6.13704e-11		H3K36me3	0.000196466
POLR2A	1.8604e-06		H3K36me3	0.00759028		H3K79me2	3.00676e-05		STAT3	6.77826e-14		H3K4me2	1.2195e-10		CTCF	2.94281e-08
POLR2A	0.0063712		H3K36me3	0.359614		H3K79me2	9.0556e-06		STAT3	0.00123284		H3K4me2	0.00047093		CTCF	0.170857
POLR2A	0.173929		H3K36me3	0.116385		H3K79me2	1.97992e-07		STAT3	1.05947e-20		H3K4me2	5.15985e-10		CTCF	1.53519e-10
STAT1	0.448824					H3K9ac	1.11981e-07		CTCF	0.168474		H3K4me3	1.918e-07		MNase-seq	0.379143
STAT1	1.50199e-05					H3K9ac	2.95726e-06		CTCF	9.00663e-05		H3K4me3	0.0112063		MNase-seq	0.0281818
STAT1	8.29636e-06					H3K9ac	1.01554e-07		CTCF	1.55105e-06		H3K4me3	7.38675e-09		MNase-seq	0.0594658
H3K36me3	9.20162e-11					MAX	1.31163e-12		MYC	7.3838e-11		H3K9ac	3.04878e-07
H3K36me3	0.469625					MAX	2.04888e-06		MYC	1.51585e-08		H3K9ac	0.00197741
H3K36me3	4.75742e-06					MAX	1.15263e-08		MYC	1.35138e-26		H3K9ac	3.70547e-09
						MAZ	1.24521e-10		MNase-seq	0.000204421		MNase-seq	0.291635
						MAZ	5.1368e-07		MNase-seq	6.74547e-08		MNase-seq	0.0372547
						MAZ	5.77188e-09		MNase-seq	8.21173e-15		MNase-seq	0.015211
						STAT1	1.24534e-13
						STAT1	1.71499e-06
						STAT1	2.94993e-09
						STAT3	1.29832e-06
						STAT3	2.61066e-06
						STAT3	2.16512e-09
						WRNIP1	8.84726e-10
						WRNIP1	1.08524e-07
						WRNIP1	3.17554e-10
						MNase-seq	0.000508954
						MNase-seq	0.441917
						MNase-seq	0.00231543
						CTCF	0.0133493
						CTCF	4.11966e-05
						CTCF	3.92657e-06
