# Supplementary material for: Highly interacting regions of the human genome are enriched with enhancers and bound by DNA repair proteins
Source: Sci Rep. 2019 Mar 14;9:4577. doi: 10.1038/s41598-019-40770-9 (PMC6418152; doi:10.1038/s41598-019-40770-9)
Supplement: Supplementary file 10 — Supplementary information SI-10 [file 41598_2019_40770_MOESM10_ESM.xlsx]

## Sheet: HIR1
Chr	HIR start	HIR end	Class	TADs start	TADs end	Distance from TAD start to HIR start	Distance from TAD end to HIR end
chr1	11775000	11800000	1	11075000	11840000	-700000	40000
chr1	11775000	11800000	1	11705000	11800000	-70000	0
chr1	12255000	12280000	1	12170000	12290000	-85000	10000
chr1	21545000	21585000	1	21540000	21930000	-5000	345000
chr1	25445000	25470000	1	24975000	25560000	-470000	90000
chr1	25445000	25470000	1	25175000	25550000	-270000	80000
chr1	25445000	25470000	1	25230000	25545000	-215000	75000
chr1	40050000	40075000	1	40040000	40200000	-10000	125000
chr1	42030000	42055000	1	41985000	42525000	-45000	470000
chr1	42030000	42055000	1	42025000	42360000	-5000	305000
chr1	42165000	42190000	1	41985000	42525000	-180000	335000
chr1	42165000	42190000	1	42025000	42360000	-140000	170000
chr1	42165000	42190000	1	42060000	42240000	-105000	50000
chr1	43890000	43915000	1	43660000	44535000	-230000	620000
chr1	43890000	43915000	1	43675000	43920000	-215000	5000
chr1	53835000	53860000	1	53705000	53880000	-130000	20000
chr1	53835000	53860000	1	53710000	54245000	-125000	385000
chr1	110950000	110975000	1	110710000	111040000	-240000	65000
chr1	112255000	112280000	1	112000000	112315000	-255000	35000
chr1	154780000	154805000	1	154530000	155060000	-250000	255000
chr1	154780000	154805000	1	154735000	154850000	-45000	45000
chr1	165850000	165875000	1	165590000	165890000	-260000	15000
chr1	180220000	180245000	1	180220000	180460000	0	215000
chr1	180865000	180905000	1	180840000	180980000	-25000	75000
chr1	180865000	180905000	1	180845000	181140000	-20000	235000
chr1	183235000	183260000	1	182855000	183425000	-380000	165000
chr1	200950000	200975000	1	200515000	201030000	-435000	55000
chr1	200950000	200975000	1	200870000	201095000	-80000	120000
chr1	200950000	200975000	1	200940000	201020000	-10000	45000
chr1	202615000	202640000	1	202130000	202975000	-485000	335000
chr1	202615000	202640000	1	202130000	202715000	-485000	75000
chr1	202615000	202640000	1	202600000	202690000	-15000	50000
chr1	205285000	205310000	1	205230000	205310000	-55000	0
chr1	205285000	205310000	1	205235000	205500000	-50000	190000
chr1	205540000	205565000	1	205540000	205720000	0	155000
chr1	211700000	211725000	1	211435000	211840000	-265000	115000
chr1	211700000	211725000	1	211690000	211845000	-10000	120000
chr10	13845000	13870000	1	13640000	14230000	-205000	360000
chr10	13845000	13870000	1	13830000	14145000	-15000	275000
chr10	71095000	71135000	1	70990000	71165000	-105000	30000
chr10	72910000	72935000	1	72665000	73005000	-245000	70000
chr10	73060000	73085000	1	73055000	73380000	-5000	295000
chr10	76840000	76865000	1	76005000	76880000	-835000	15000
chr10	76840000	76865000	1	76785000	76865000	-55000	0
chr10	76945000	76970000	1	76870000	77000000	-75000	30000
chr10	79660000	79685000	1	79605000	79795000	-55000	110000
chr10	80695000	80735000	1	80695000	80965000	0	230000
chr10	80845000	80885000	1	80695000	80965000	-150000	80000
chr10	80845000	80885000	1	80830000	80955000	-15000	70000
chr10	99100000	99125000	1	99020000	99160000	-80000	35000
chr10	100165000	100190000	1	99885000	100190000	-280000	0
chr10	105460000	105485000	1	105455000	106020000	-5000	535000
chr10	112180000	112235000	1	112065000	112325000	-115000	90000
chr10	112180000	112235000	1	112180000	112260000	0	25000
chr10	116140000	116165000	1	116040000	116585000	-100000	420000
chr10	116140000	116165000	1	116060000	116205000	-80000	40000
chr10	120970000	120995000	1	120795000	121305000	-175000	310000
chr10	120970000	120995000	1	120970000	121070000	0	75000
chr10	121120000	121145000	1	120795000	121305000	-325000	160000
chr11	66840000	66865000	1	66840000	67005000	0	140000
chr11	72930000	72955000	1	72890000	73000000	-40000	45000
chr11	73335000	73375000	1	73115000	73380000	-220000	5000
chr11	73725000	73750000	1	73660000	73885000	-65000	135000
chr11	73725000	73750000	1	73665000	73790000	-60000	40000
chr11	75030000	75055000	1	74985000	75110000	-45000	55000
chr11	75150000	75220000	1	75135000	75255000	-15000	35000
chr11	76875000	76900000	1	76830000	76905000	-45000	5000
chr11	77880000	77905000	1	77850000	78300000	-30000	395000
chr11	119035000	119075000	1	118920000	119210000	-115000	135000
chr11	120070000	120140000	1	120030000	120190000	-40000	50000
chr11	120685000	120710000	1	120365000	121040000	-320000	330000
chr11	120685000	120710000	1	120370000	120825000	-315000	115000
chr11	120790000	120815000	1	120365000	121040000	-425000	225000
chr11	120790000	120815000	1	120370000	120825000	-420000	10000
chr11	120790000	120815000	1	120695000	120815000	-95000	0
chr12	12095000	12120000	1	11690000	12200000	-405000	80000
chr12	12095000	12120000	1	12005000	12190000	-90000	70000
chr12	48105000	48145000	1	48095000	48250000	-10000	105000
chr12	48105000	48145000	1	48100000	48590000	-5000	445000
chr12	48105000	48145000	1	48100000	48175000	-5000	30000
chr12	48345000	48370000	1	48100000	48590000	-245000	220000
chr12	49170000	49195000	1	49115000	49210000	-55000	15000
chr12	50025000	50080000	1	50020000	50115000	-5000	35000
chr12	51555000	51610000	1	51155000	51765000	-400000	155000
chr12	51555000	51610000	1	51435000	51760000	-120000	150000
chr12	51555000	51610000	1	51440000	51635000	-115000	25000
chr12	51720000	51760000	1	51155000	51765000	-565000	5000
chr12	51720000	51760000	1	51435000	51760000	-285000	0
chr12	53805000	53830000	1	53410000	53905000	-395000	75000
chr12	53805000	53830000	1	53715000	53905000	-90000	75000
chr12	56790000	56815000	1	56510000	57025000	-280000	210000
chr12	56790000	56815000	1	56510000	56885000	-280000	70000
chr12	56790000	56815000	1	56730000	56860000	-60000	45000
chr12	63165000	63190000	1	62645000	63230000	-520000	40000
chr12	63165000	63190000	1	62765000	63225000	-400000	35000
chr12	63165000	63190000	1	62995000	63195000	-170000	5000
chr13	24550000	24575000	1	24485000	24815000	-65000	240000
chr13	24550000	24575000	1	24500000	24595000	-50000	20000
chr13	31270000	31295000	1	30695000	31445000	-575000	150000
chr13	31270000	31295000	1	31195000	31385000	-75000	90000
chr13	31345000	31385000	1	30695000	31445000	-650000	60000
chr13	31345000	31385000	1	31195000	31385000	-150000	0
chr13	33520000	33545000	1	33250000	33770000	-270000	225000
chr13	33520000	33545000	1	33325000	33600000	-195000	55000
chr13	40780000	40820000	1	40510000	41280000	-270000	460000
chr13	40780000	40820000	1	40630000	41280000	-150000	460000
chr13	41020000	41045000	1	40510000	41280000	-510000	235000
chr13	41020000	41045000	1	40630000	41280000	-390000	235000
chr13	41020000	41045000	1	40960000	41250000	-60000	205000
chr13	41020000	41045000	1	41020000	41095000	0	50000
chr13	41800000	41825000	1	41640000	41890000	-160000	65000
chr13	50185000	50240000	1	49825000	50440000	-360000	200000
chr13	111170000	111210000	1	111100000	111535000	-70000	325000
chr13	111170000	111210000	1	111100000	111235000	-70000	25000
chr14	73100000	73125000	1	72975000	73390000	-125000	265000
chr14	75905000	75930000	1	75305000	76130000	-600000	200000
chr14	75905000	75930000	1	75580000	76040000	-325000	110000
chr14	75905000	75930000	1	75770000	76035000	-135000	105000
chr14	75905000	75930000	1	75770000	76130000	-135000	200000
chr14	75905000	75930000	1	75775000	75950000	-130000	20000
chr14	93155000	93180000	1	92550000	93260000	-605000	80000
chr14	93155000	93180000	1	92965000	93260000	-190000	80000
chr14	93155000	93180000	1	93155000	93260000	0	80000
chr14	93440000	93465000	1	93415000	93650000	-25000	185000
chr14	93470000	93510000	1	93415000	93650000	-55000	140000
chr14	93590000	93615000	1	93415000	93650000	-175000	35000
chr14	94460000	94485000	1	94395000	94495000	-65000	10000
chr14	94460000	94485000	1	94395000	94650000	-65000	165000
chr15	41235000	41260000	1	41190000	41520000	-45000	260000
chr15	41235000	41260000	1	41230000	41335000	-5000	75000
chr15	41805000	41830000	1	41725000	42220000	-80000	390000
chr15	70415000	70440000	1	69755000	70840000	-660000	400000
chr15	70415000	70440000	1	70395000	70815000	-20000	375000
chr15	77795000	77820000	1	77400000	77840000	-395000	20000
chr15	78395000	78435000	1	78230000	78555000	-165000	120000
chr15	101625000	101650000	1	101590000	101820000	-35000	170000
chr16	11700000	11725000	1	11485000	11945000	-215000	220000
chr16	11700000	11725000	1	11485000	11765000	-215000	40000
chr16	11700000	11725000	1	11625000	11760000	-75000	35000
chr16	23380000	23405000	1	23100000	23565000	-280000	160000
chr16	23380000	23405000	1	23180000	23455000	-200000	50000
chr16	31125000	31150000	1	30960000	31470000	-165000	320000
chr16	31125000	31150000	1	30965000	31160000	-160000	10000
chr16	56890000	56915000	1	56890000	56985000	0	70000
chr16	66970000	67010000	1	66925000	67510000	-45000	500000
chr16	66970000	67010000	1	66970000	67225000	0	215000
chr16	67465000	67490000	1	66925000	67510000	-540000	20000
chr16	67465000	67490000	1	67280000	67505000	-185000	15000
chr16	68065000	68090000	1	67515000	68280000	-550000	190000
chr16	68065000	68090000	1	67695000	68275000	-370000	185000
chr16	68065000	68090000	1	67700000	68115000	-365000	25000
chr16	68065000	68090000	1	67985000	68100000	-80000	10000
chr16	68410000	68435000	1	68405000	69345000	-5000	910000
chr16	68410000	68435000	1	68405000	69175000	-5000	740000
chr16	68410000	68435000	1	68405000	68560000	-5000	125000
chr16	85735000	85775000	1	85125000	85805000	-610000	30000
chr16	85735000	85775000	1	85675000	85815000	-60000	40000
chr17	18040000	18065000	1	18030000	18120000	-10000	55000
chr17	29840000	29865000	1	29715000	30185000	-125000	320000
chr17	29840000	29865000	1	29735000	29865000	-105000	0
chr17	47650000	47675000	1	47640000	47885000	-10000	210000
chr17	47650000	47675000	1	47645000	47775000	-5000	100000
chr17	76240000	76265000	1	76070000	76430000	-170000	165000
chr18	20955000	20995000	1	20360000	21070000	-595000	75000
chr18	20955000	20995000	1	20705000	20995000	-250000	0
chr18	21420000	21445000	1	21170000	21725000	-250000	280000
chr18	29130000	29155000	1	29105000	29705000	-25000	550000
chr18	29130000	29155000	1	29125000	29415000	-5000	260000
chr18	42435000	42475000	1	42235000	42820000	-200000	345000
chr18	42435000	42475000	1	42255000	42490000	-180000	15000
chr18	46200000	46225000	1	46195000	46995000	-5000	770000
chr18	46380000	46420000	1	46195000	46995000	-185000	575000
chr18	46380000	46420000	1	46205000	46500000	-175000	80000
chr18	46530000	46555000	1	46195000	46995000	-335000	440000
chr18	47370000	47395000	1	47025000	47400000	-345000	5000
chr18	56140000	56165000	1	56060000	56165000	-80000	0
chr18	56440000	56480000	1	56440000	56740000	0	260000
chr19	17210000	17235000	1	16775000	17410000	-435000	175000
chr19	17210000	17235000	1	17175000	17325000	-35000	90000
chr2	20040000	20080000	1	18595000	20080000	-1445000	0
chr2	20715000	20755000	1	20630000	20850000	-85000	95000
chr2	85035000	85060000	1	84685000	85115000	-350000	55000
chr2	85035000	85060000	1	84960000	85095000	-75000	35000
chr2	113375000	113400000	1	113340000	113725000	-35000	325000
chr2	113375000	113400000	1	113345000	113495000	-30000	95000
chr2	136550000	136575000	1	136500000	136635000	-50000	60000
chr20	25270000	25295000	1	24945000	25415000	-325000	120000
chr20	25270000	25295000	1	25265000	25395000	-5000	100000
chr20	31225000	31250000	1	30705000	31370000	-520000	120000
chr20	31225000	31250000	1	30715000	31260000	-510000	10000
chr20	31885000	31910000	1	31455000	31910000	-430000	0
chr20	35860000	35915000	1	35815000	36175000	-45000	260000
chr20	36760000	36785000	1	36175000	37050000	-585000	265000
chr20	36760000	36785000	1	36665000	36855000	-95000	70000
chr20	37525000	37550000	1	37240000	37685000	-285000	135000
chr20	37525000	37550000	1	37365000	37680000	-160000	130000
chr20	46015000	46040000	1	45820000	46285000	-195000	245000
chr20	47410000	47435000	1	47265000	47540000	-145000	105000
chr20	47410000	47435000	1	47330000	47445000	-80000	10000
chr21	37435000	37460000	1	37405000	37500000	-30000	40000
chr21	43555000	43580000	1	43555000	43970000	0	390000
chr21	43780000	43805000	1	43555000	43970000	-225000	165000
chr21	43780000	43805000	1	43720000	43925000	-60000	120000
chr21	43780000	43805000	1	43725000	43875000	-55000	70000
chr21	44050000	44075000	1	44005000	44255000	-45000	180000
chr21	45220000	45275000	1	45215000	45400000	-5000	125000
chr22	41905000	41930000	1	41785000	41930000	-120000	0
chr22	42805000	42830000	1	42350000	42895000	-455000	65000
chr22	42805000	42830000	1	42540000	42885000	-265000	55000
chr3	72705000	72745000	1	71895000	72900000	-810000	155000
chr3	72705000	72745000	1	71905000	72760000	-800000	15000
chr3	177030000	177055000	1	176745000	177170000	-285000	115000
chr3	177030000	177055000	1	176755000	177100000	-275000	45000
chr3	177030000	177055000	1	176915000	177080000	-115000	25000
chr4	8385000	8410000	1	8145000	8600000	-240000	190000
chr4	8385000	8410000	1	8155000	8435000	-230000	25000
chr4	8385000	8410000	1	8250000	8420000	-135000	10000
chr4	37985000	38010000	1	37590000	38050000	-395000	40000
chr4	37985000	38010000	1	37805000	38045000	-180000	35000
chr4	42155000	42180000	1	41940000	42270000	-215000	90000
chr4	56850000	56875000	1	56720000	56925000	-130000	50000
chr4	56850000	56875000	1	56760000	57200000	-90000	325000
chr4	56850000	56875000	1	56815000	56915000	-35000	40000
chr4	57615000	57640000	1	57415000	57720000	-200000	80000
chr4	57615000	57640000	1	57515000	57675000	-100000	35000
chr4	78290000	78315000	1	78150000	78575000	-140000	260000
chr4	129770000	129795000	1	129215000	129800000	-555000	5000
chr4	174335000	174375000	1	173905000	174375000	-430000	0
chr5	1105000	1130000	1	925000	1165000	-180000	35000
chr5	6460000	6485000	1	6295000	6600000	-165000	115000
chr5	6460000	6485000	1	6365000	6580000	-95000	95000
chr5	6640000	6665000	1	6610000	6755000	-30000	90000
chr5	10465000	10520000	1	10250000	10770000	-215000	250000
chr5	10465000	10520000	1	10445000	10650000	-20000	130000
chr5	10465000	10520000	1	10450000	10560000	-15000	40000
chr5	10660000	10685000	1	10250000	10770000	-410000	85000
chr5	43135000	43160000	1	43065000	43505000	-70000	345000
chr5	43135000	43160000	1	43120000	43315000	-15000	155000
chr5	43210000	43235000	1	43065000	43505000	-145000	270000
chr5	43210000	43235000	1	43120000	43315000	-90000	80000
chr5	77790000	77815000	1	77760000	78280000	-30000	465000
chr5	133895000	133935000	1	133340000	133990000	-555000	55000
chr5	133895000	133935000	1	133485000	134250000	-410000	315000
chr5	133895000	133935000	1	133510000	133945000	-385000	10000
chr5	133895000	133935000	1	133635000	133935000	-260000	0
chr5	149480000	149505000	1	149410000	149740000	-70000	235000
chr5	149915000	149940000	1	149825000	150705000	-90000	765000
chr5	149915000	149940000	1	149825000	150235000	-90000	295000
chr5	149915000	149940000	1	149825000	150165000	-90000	225000
chr5	159590000	159615000	1	159435000	159830000	-155000	215000
chr5	159755000	159780000	1	159435000	159830000	-320000	50000
chr5	159755000	159780000	1	159625000	159820000	-130000	40000
chr5	172265000	172305000	1	172140000	172370000	-125000	65000
chr6	29715000	29740000	1	29615000	30030000	-100000	290000
chr6	29715000	29740000	1	29615000	29810000	-100000	70000
chr6	34515000	34540000	1	34130000	35230000	-385000	690000
chr6	34515000	34540000	1	34410000	34580000	-105000	40000
chr6	36270000	36295000	1	36260000	36340000	-10000	45000
chr6	36795000	36820000	1	36730000	37230000	-65000	410000
chr6	36795000	36820000	1	36735000	36840000	-60000	20000
chr6	37050000	37090000	1	36730000	37230000	-320000	140000
chr6	37050000	37090000	1	36840000	37225000	-210000	135000
chr6	37050000	37090000	1	36995000	37150000	-55000	60000
chr6	37755000	37780000	1	37750000	37990000	-5000	210000
chr6	43215000	43240000	1	43190000	43485000	-25000	245000
chr6	43620000	43645000	1	43595000	44355000	-25000	710000
chr6	43620000	43645000	1	43605000	44050000	-15000	405000
chr6	43620000	43645000	1	43615000	43745000	-5000	100000
chr6	105825000	105850000	1	105530000	105855000	-295000	5000
chr6	106230000	106255000	1	105870000	106535000	-360000	280000
chr6	106230000	106255000	1	105870000	106765000	-360000	510000
chr6	111240000	111280000	1	110835000	111305000	-405000	25000
chr6	155550000	155575000	1	154975000	155620000	-575000	45000
chr6	155550000	155575000	1	155495000	155620000	-55000	45000
chr7	3115000	3140000	1	2905000	3210000	-210000	70000
chr7	5650000	5675000	1	5255000	5820000	-395000	145000
chr7	5650000	5675000	1	5530000	5760000	-120000	85000
chr7	44275000	44300000	1	44080000	44605000	-195000	305000
chr7	44275000	44300000	1	44260000	44600000	-15000	300000
chr7	44410000	44435000	1	44080000	44605000	-330000	170000
chr7	44410000	44435000	1	44260000	44600000	-150000	165000
chr7	65990000	66015000	1	65990000	66470000	0	455000
chr7	73285000	73310000	1	73165000	73460000	-120000	150000
chr7	73285000	73310000	1	73280000	73450000	-5000	140000
chr7	73435000	73460000	1	73165000	73460000	-270000	0
chr7	73720000	73745000	1	73475000	73820000	-245000	75000
chr7	73720000	73745000	1	73615000	73820000	-105000	75000
chr7	73885000	73910000	1	73835000	73990000	-50000	80000
chr7	98590000	98615000	1	98480000	98615000	-110000	0
chr7	98590000	98615000	1	98495000	98935000	-95000	320000
chr7	100210000	100235000	1	100190000	100305000	-20000	70000
chr7	101350000	101390000	1	101330000	101460000	-20000	70000
chr7	101680000	101705000	1	101475000	101880000	-205000	175000
chr7	101770000	101795000	1	101475000	101880000	-295000	85000
chr7	104755000	104780000	1	104565000	105230000	-190000	450000
chr7	129640000	129665000	1	128965000	129690000	-675000	25000
chr7	129640000	129665000	1	129475000	129670000	-165000	5000
chr7	134115000	134140000	1	134105000	134300000	-10000	160000
chr7	134115000	134140000	1	134115000	134200000	0	60000
chr7	142460000	142485000	1	142325000	142530000	-135000	45000
chr7	142460000	142485000	1	142385000	142495000	-75000	10000
chr8	6630000	6655000	1	6270000	6665000	-360000	10000
chr8	11695000	11720000	1	11225000	11885000	-470000	165000
chr8	11695000	11720000	1	11620000	11820000	-75000	100000
chr8	11740000	11765000	1	11225000	11885000	-515000	120000
chr8	11740000	11765000	1	11620000	11820000	-120000	55000
chr8	22475000	22500000	1	22460000	22790000	-15000	290000
chr8	22475000	22500000	1	22470000	22630000	-5000	130000
chr8	22580000	22605000	1	22460000	22790000	-120000	185000
chr8	22580000	22605000	1	22470000	22630000	-110000	25000
chr8	23330000	23355000	1	23315000	23580000	-15000	225000
chr8	23330000	23355000	1	23315000	23430000	-15000	75000
chr8	27440000	27465000	1	27130000	27625000	-310000	160000
chr8	37895000	37920000	1	37605000	37940000	-290000	20000
chr8	38780000	38805000	1	38665000	38855000	-115000	50000
chr8	38780000	38805000	1	38760000	38825000	-20000	20000
chr8	42035000	42075000	1	42015000	42250000	-20000	175000
chr8	48690000	48715000	1	48685000	48925000	-5000	210000
chr8	61965000	61990000	1	61560000	62025000	-405000	35000
chr8	61965000	61990000	1	61940000	62015000	-25000	25000
chr8	103740000	103765000	1	103250000	103845000	-490000	80000
chr8	103740000	103765000	1	103335000	103840000	-405000	75000
chr8	103740000	103765000	1	103665000	103825000	-75000	60000
chr8	123930000	123955000	1	123685000	124050000	-245000	95000
chr8	126405000	126490000	1	126105000	126715000	-300000	225000
chr8	126510000	126535000	1	126105000	126715000	-405000	180000
chr8	126510000	126535000	1	126450000	126680000	-60000	145000
chr8	128805000	128845000	1	128745000	129350000	-60000	505000
chr8	128880000	128905000	1	128745000	129350000	-135000	445000
chr8	128925000	128950000	1	128745000	129350000	-180000	400000
chr8	128970000	128995000	1	128745000	129350000	-225000	355000
chr8	129030000	129055000	1	128745000	129350000	-285000	295000
chr8	131070000	131095000	1	130825000	131640000	-245000	545000
chr8	131070000	131095000	1	130825000	131710000	-245000	615000
chr8	131070000	131095000	1	130825000	131120000	-245000	25000
chr8	142020000	142060000	1	141665000	142445000	-355000	385000
chr8	142020000	142060000	1	141830000	142085000	-190000	25000
chr8	142020000	142060000	1	141845000	142445000	-175000	385000
chr8	142020000	142060000	1	141945000	142080000	-75000	20000
chr9	35035000	35060000	1	34670000	35100000	-365000	40000
chr9	35035000	35060000	1	34885000	35100000	-150000	40000
chr9	35035000	35060000	1	34990000	35080000	-45000	20000
chr9	37495000	37535000	1	37465000	37750000	-30000	215000
chr9	37495000	37535000	1	37480000	37595000	-15000	60000
chr9	95485000	95510000	1	95430000	95565000	-55000	55000
chr9	97870000	97895000	1	97430000	97910000	-440000	15000
chr9	101065000	101090000	1	101065000	101560000	0	470000
chr9	114910000	114935000	1	114860000	115120000	-50000	185000
chr9	116125000	116150000	1	115980000	116440000	-145000	290000
chr9	116125000	116150000	1	116040000	116175000	-85000	25000
chr9	116380000	116405000	1	115980000	116440000	-400000	35000
chr9	116380000	116405000	1	116190000	116435000	-190000	30000
chr9	116380000	116405000	1	116350000	116430000	-30000	25000
chr9	129850000	129890000	1	129605000	130210000	-245000	320000
chr9	129850000	129890000	1	129695000	129965000	-155000	75000
chr9	129955000	129995000	1	129605000	130210000	-350000	215000
chr9	130855000	130880000	1	130700000	130885000	-155000	5000
chr9	136025000	136050000	1	135895000	136375000	-130000	325000
chrX	18890000	18915000	1	18405000	18990000	-485000	75000
chrX	18890000	18915000	1	18700000	18920000	-190000	5000
chrX	39755000	39780000	1	39580000	40360000	-175000	580000
chrX	40310000	40350000	1	39580000	40360000	-730000	10000
chrX	47015000	47040000	1	47010000	47400000	-5000	360000
chrX	47375000	47400000	1	47010000	47400000	-365000	0
chrX	48560000	48600000	1	48460000	48775000	-100000	175000
chrX	48740000	48765000	1	48460000	48775000	-280000	10000
chrX	64875000	64900000	1	64790000	65235000	-85000	335000
chrX	64875000	64900000	1	64800000	64955000	-75000	55000
chrX	64935000	64960000	1	64790000	65235000	-145000	275000
chrX	118790000	118815000	1	118610000	119020000	-180000	205000
chrX	118790000	118815000	1	118620000	118925000	-170000	110000
chrX	118895000	118920000	1	118610000	119020000	-285000	100000
chrX	118895000	118920000	1	118620000	118925000	-275000	5000
chrX	128865000	128905000	1	128690000	129365000	-175000	460000
chrX	128865000	128905000	1	128705000	129210000	-160000	305000
chrX	128865000	128905000	1	128735000	128980000	-130000	75000
chrX	128865000	128905000	1	128865000	128960000	0	55000
chrX	149630000	149655000	1	149110000	149895000	-520000	240000
chrX	152995000	153020000	1	152990000	153235000	-5000	215000

## Sheet: HIR2
Chr	HIR start	HIR end	Class	TADs start	TADs end	Distance from TAD start to HIR start	Distance from TAD end to HIR end
chr1	144865000	144890000	2	144835000	145835000	-30000	945000
chr1	144910000	144950000	2	144835000	145835000	-75000	885000
chr1	144985000	145085000	2	144835000	145835000	-150000	750000
chr17	21230000	21255000	2	21195000	21455000	-35000	200000
chr17	44170000	44225000	2	44075000	44370000	-95000	145000
chr17	44170000	44225000	2	44165000	44270000	-5000	45000
chr17	44245000	44270000	2	44075000	44370000	-170000	100000
chr17	44245000	44270000	2	44165000	44270000	-80000	0
chr17	44275000	44300000	2	44075000	44370000	-200000	70000

## Sheet: HIR3
Chr	HIR start	HIR end	Class	TADs start	TADs end	Distance from TAD start to HIR start	Distance from TAD end to HIR end
chr1	25355000	25380000	3	24975000	25560000	-380000	180000
chr1	25355000	25380000	3	25175000	25550000	-180000	170000
chr1	25355000	25380000	3	25230000	25545000	-125000	165000
chr1	28190000	28215000	3	28150000	28570000	-40000	355000
chr1	28190000	28215000	3	28170000	28315000	-20000	100000
chr1	31215000	31255000	3	31185000	31265000	-30000	10000
chr1	31215000	31255000	3	31185000	31410000	-30000	155000
chr1	156460000	156485000	3	156320000	156590000	-140000	105000
chr1	156460000	156485000	3	156425000	156580000	-35000	95000
chr1	156700000	156725000	3	156630000	156870000	-70000	145000
chr1	181045000	181070000	3	180845000	181140000	-200000	70000
chr1	181045000	181070000	3	180985000	181140000	-60000	70000
chr10	74005000	74030000	3	73655000	74115000	-350000	85000
chr10	74005000	74030000	3	73865000	74115000	-140000	85000
chr10	74005000	74030000	3	73980000	74110000	-25000	80000
chr10	97585000	97610000	3	97440000	97625000	-145000	15000
chr10	112255000	112280000	3	112065000	112325000	-190000	45000
chr11	65625000	65650000	3	65385000	66055000	-240000	405000
chr11	65625000	65650000	3	65385000	65995000	-240000	345000
chr11	65625000	65650000	3	65385000	65815000	-240000	165000
chr11	65625000	65650000	3	65625000	65770000	0	120000
chr11	115780000	115805000	3	115195000	116150000	-585000	345000
chr11	115780000	115805000	3	115730000	115955000	-50000	150000
chr12	11915000	11940000	3	11690000	12200000	-225000	260000
chr12	11915000	11940000	3	11695000	11995000	-220000	55000
chr12	11915000	11940000	3	11800000	11990000	-115000	50000
chr12	11915000	11940000	3	11875000	11990000	-40000	50000
chr14	22985000	23070000	3	22760000	23400000	-225000	330000
chr14	68735000	68790000	3	68285000	69320000	-450000	530000
chr14	68735000	68790000	3	68710000	69300000	-25000	510000
chr14	68735000	68790000	3	68715000	68870000	-20000	80000
chr14	77405000	77430000	3	77335000	77565000	-70000	135000
chr15	74675000	74715000	3	74655000	74840000	-20000	125000
chr15	74675000	74715000	3	74655000	74910000	-20000	195000
chr15	74675000	74715000	3	74665000	74750000	-10000	35000
chr16	11385000	11425000	3	11045000	11475000	-340000	50000
chr16	11385000	11425000	3	11350000	11475000	-35000	50000
chr16	84610000	84650000	3	84535000	84785000	-75000	135000
chr16	84610000	84650000	3	84540000	84655000	-70000	5000
chr17	38755000	38780000	3	38700000	38780000	-55000	0
chr19	35815000	35840000	3	35630000	36030000	-185000	190000
chr2	65140000	65180000	3	64800000	65280000	-340000	100000
chr2	65140000	65180000	3	65140000	65280000	0	100000
chr20	55960000	55985000	3	55950000	56075000	-10000	90000
chr21	45640000	45665000	3	45550000	45735000	-90000	70000
chr4	154400000	154425000	3	154260000	154565000	-140000	140000
chr4	185195000	185220000	3	185170000	185570000	-25000	350000
chr4	185195000	185220000	3	185180000	185465000	-15000	245000
chr4	185195000	185220000	3	185185000	185275000	-10000	55000
chr5	131810000	131835000	3	131705000	132225000	-105000	390000
chr5	131810000	131835000	3	131720000	131840000	-90000	5000
chr5	142595000	142620000	3	142370000	142785000	-225000	165000
chr5	142595000	142620000	3	142585000	142740000	-10000	120000
chr5	142595000	142620000	3	142590000	142680000	-5000	60000
chr5	150575000	150600000	3	149825000	150705000	-750000	105000
chr5	150575000	150600000	3	150415000	150650000	-160000	50000
chr5	159860000	159900000	3	159845000	159935000	-15000	35000
chr6	16470000	16495000	3	16305000	16770000	-165000	275000
chr6	16470000	16495000	3	16415000	16510000	-55000	15000
chr6	113940000	113965000	3	113605000	114215000	-335000	250000
chr6	138165000	138205000	3	138000000	138305000	-165000	100000
chr7	5530000	5630000	3	5255000	5820000	-275000	190000
chr7	5530000	5630000	3	5530000	5760000	0	130000
chr7	55590000	55615000	3	55335000	55675000	-255000	60000
chr7	55590000	55615000	3	55500000	55665000	-90000	50000
chr7	55590000	55615000	3	55565000	55665000	-25000	50000
chr8	11350000	11375000	3	11225000	11885000	-125000	510000
chr8	11350000	11375000	3	11260000	11425000	-90000	50000
chr8	11350000	11375000	3	11335000	11420000	-15000	45000
chr8	101490000	101530000	3	101155000	101565000	-335000	35000
chr8	101490000	101530000	3	101445000	101555000	-45000	25000
chr9	114760000	114800000	3	114510000	114850000	-250000	50000
chr9	114760000	114800000	3	114660000	114840000	-100000	40000

## Sheet: HIR4
Chr	HIR start	HIR end	Class	TADs start	TADs end	Distance from TAD start to HIR start	Distance from TAD end to HIR end
chr1	28580000	28605000	4	28575000	28975000	-5000	370000
chr1	28580000	28605000	4	28575000	28685000	-5000	80000
chr1	42105000	42130000	4	41985000	42525000	-120000	395000
chr1	42105000	42130000	4	42025000	42360000	-80000	230000
chr1	42105000	42130000	4	42060000	42240000	-45000	110000
chr1	47055000	47080000	4	46845000	47205000	-210000	125000
chr1	54660000	54685000	4	54515000	55340000	-145000	655000
chr1	54660000	54685000	4	54565000	54975000	-95000	290000
chr1	175105000	175145000	4	174990000	175315000	-115000	170000
chr1	200980000	201020000	4	200515000	201030000	-465000	10000
chr1	200980000	201020000	4	200870000	201095000	-110000	75000
chr1	200980000	201020000	4	200940000	201020000	-40000	0
chr1	236095000	236120000	4	235665000	236165000	-430000	45000
chr1	236095000	236120000	4	236010000	236135000	-85000	15000
chr10	11700000	11770000	4	11550000	11800000	-150000	30000
chr10	11700000	11770000	4	11655000	11775000	-45000	5000
chr10	14025000	14050000	4	13640000	14230000	-385000	180000
chr10	14025000	14050000	4	13830000	14145000	-195000	95000
chr10	22875000	22900000	4	22860000	23285000	-15000	385000
chr10	22875000	22900000	4	22875000	23010000	0	110000
chr10	22920000	22945000	4	22860000	23285000	-60000	340000
chr10	22920000	22945000	4	22875000	23010000	-45000	65000
chr10	25170000	25195000	4	24890000	25375000	-280000	180000
chr10	25170000	25195000	4	25170000	25245000	0	50000
chr10	31020000	31075000	4	30970000	32110000	-50000	1035000
chr10	99205000	99230000	4	99160000	99400000	-45000	170000
chr10	102730000	102755000	4	102670000	102780000	-60000	25000
chr10	104185000	104225000	4	103895000	104400000	-290000	175000
chr10	104185000	104225000	4	103900000	104255000	-285000	30000
chr10	104185000	104225000	4	104150000	104245000	-35000	20000
chr10	112300000	112325000	4	112065000	112325000	-235000	0
chr10	121240000	121280000	4	120795000	121305000	-445000	25000
chr10	126380000	126420000	4	126200000	126515000	-180000	95000
chr11	6640000	6665000	4	6390000	6780000	-250000	115000
chr11	6640000	6665000	4	6540000	6725000	-100000	60000
chr11	6640000	6665000	4	6625000	6705000	-15000	40000
chr11	44590000	44630000	4	44565000	44655000	-25000	25000
chr11	64785000	64810000	4	64545000	65100000	-240000	290000
chr11	64785000	64810000	4	64545000	64955000	-240000	145000
chr11	64785000	64810000	4	64545000	64890000	-240000	80000
chr11	64785000	64810000	4	64780000	64875000	-5000	65000
chr11	72120000	72145000	4	71625000	72170000	-495000	25000
chr11	72120000	72145000	4	71990000	72145000	-130000	0
chr11	72450000	72475000	4	72425000	72535000	-25000	60000
chr11	75840000	75865000	4	75430000	75905000	-410000	40000
chr11	75840000	75865000	4	75500000	75870000	-340000	5000
chr11	75930000	75955000	4	75890000	76050000	-40000	95000
chr11	118990000	119015000	4	118920000	119210000	-70000	195000
chr11	118990000	119015000	4	118990000	119070000	0	55000
chr11	128590000	128630000	4	128030000	128735000	-560000	105000
chr11	128590000	128630000	4	128505000	128720000	-85000	90000
chr12	6735000	6775000	4	6665000	6965000	-70000	190000
chr12	6735000	6775000	4	6715000	6810000	-20000	35000
chr12	48240000	48280000	4	48100000	48590000	-140000	310000
chr12	51630000	51655000	4	51155000	51765000	-475000	110000
chr12	51630000	51655000	4	51435000	51760000	-195000	105000
chr12	53640000	53695000	4	53410000	53905000	-230000	210000
chr12	53640000	53695000	4	53430000	53715000	-210000	20000
chr12	56640000	56665000	4	56510000	57025000	-130000	360000
chr12	56640000	56665000	4	56510000	56885000	-130000	220000
chr12	56640000	56665000	4	56585000	56705000	-55000	40000
chr12	56820000	56845000	4	56510000	57025000	-310000	180000
chr12	56820000	56845000	4	56510000	56885000	-310000	40000
chr12	56820000	56845000	4	56730000	56860000	-90000	15000
chr13	28585000	28610000	4	28585000	28870000	0	260000
chr13	28585000	28610000	4	28585000	28710000	0	100000
chr13	30700000	30740000	4	30695000	31445000	-5000	705000
chr13	30955000	30980000	4	30695000	31445000	-260000	465000
chr13	30955000	30980000	4	30940000	31040000	-15000	60000
chr13	41080000	41105000	4	40510000	41280000	-570000	175000
chr13	41080000	41105000	4	40630000	41280000	-450000	175000
chr13	41080000	41105000	4	40960000	41250000	-120000	145000
chr13	42925000	42950000	4	42850000	43165000	-75000	215000
chr13	49105000	49130000	4	48670000	49175000	-435000	45000
chr13	49105000	49130000	4	48905000	49160000	-200000	30000
chr13	49105000	49130000	4	49060000	49155000	-45000	25000
chr13	95855000	95895000	4	95835000	96060000	-20000	165000
chr13	95855000	95895000	4	95845000	95955000	-10000	60000
chr13	95930000	95970000	4	95835000	96060000	-95000	90000
chr13	99185000	99240000	4	99095000	99320000	-90000	80000
chr13	99845000	99870000	4	99810000	100220000	-35000	350000
chr13	99845000	99870000	4	99825000	100095000	-20000	225000
chr13	99845000	99870000	4	99825000	99920000	-20000	50000
chr13	111260000	111285000	4	111100000	111535000	-160000	250000
chr13	111260000	111285000	4	111240000	111530000	-20000	245000
chr13	111260000	111285000	4	111260000	111370000	0	85000
chr14	62015000	62040000	4	61745000	62320000	-270000	280000
chr14	62015000	62040000	4	61930000	62305000	-85000	265000
chr14	69200000	69225000	4	68285000	69320000	-915000	95000
chr14	69200000	69225000	4	68710000	69300000	-490000	75000
chr14	69200000	69225000	4	69145000	69255000	-55000	30000
chr14	69800000	69825000	4	69595000	70235000	-205000	410000
chr14	69800000	69825000	4	69705000	69940000	-95000	115000
chr14	75530000	75555000	4	75305000	76130000	-225000	575000
chr14	75530000	75555000	4	75315000	75575000	-215000	20000
chr14	76010000	76050000	4	75305000	76130000	-705000	80000
chr14	76010000	76050000	4	75770000	76130000	-240000	80000
chr14	93110000	93135000	4	92550000	93260000	-560000	125000
chr14	93110000	93135000	4	92965000	93260000	-145000	125000
chr14	93110000	93135000	4	93010000	93155000	-100000	20000
chr14	93215000	93240000	4	92550000	93260000	-665000	20000
chr14	93215000	93240000	4	92965000	93260000	-250000	20000
chr14	93215000	93240000	4	93155000	93260000	-60000	20000
chr14	93530000	93555000	4	93415000	93650000	-115000	95000
chr14	95780000	95805000	4	95560000	95865000	-220000	60000
chr14	96110000	96135000	4	96025000	96245000	-85000	110000
chr14	102290000	102315000	4	102160000	102805000	-130000	490000
chr14	102290000	102315000	4	102165000	102415000	-125000	100000
chr15	40695000	40720000	4	40635000	40730000	-60000	10000
chr15	59675000	59700000	4	59225000	59825000	-450000	125000
chr15	59675000	59700000	4	59525000	59795000	-150000	95000
chr15	64280000	64305000	4	64035000	64380000	-245000	75000
chr15	64280000	64305000	4	64190000	64360000	-90000	55000
chr15	74735000	74760000	4	74655000	74840000	-80000	80000
chr15	74735000	74760000	4	74655000	74910000	-80000	150000
chr15	74870000	74895000	4	74655000	74910000	-215000	15000
chr15	74870000	74895000	4	74840000	74905000	-30000	10000
chr15	75110000	75180000	4	74910000	75250000	-200000	70000
chr15	75110000	75180000	4	75065000	75245000	-45000	65000
chr15	90795000	90820000	4	90670000	90835000	-125000	15000
chr15	101685000	101710000	4	101590000	101820000	-95000	110000
chr16	10920000	10945000	4	10830000	11035000	-90000	90000
chr16	50290000	50315000	4	50040000	50865000	-250000	550000
chr16	50290000	50315000	4	50050000	50400000	-240000	85000
chr16	50290000	50315000	4	50255000	50400000	-35000	85000
chr16	67990000	68030000	4	67515000	68280000	-475000	250000
chr16	67990000	68030000	4	67695000	68275000	-295000	245000
chr16	67990000	68030000	4	67700000	68115000	-290000	85000
chr16	67990000	68030000	4	67985000	68100000	-5000	70000
chr17	44335000	44360000	4	44075000	44370000	-260000	10000
chr18	11110000	11150000	4	10840000	11155000	-270000	5000
chr18	11110000	11150000	4	11050000	11150000	-60000	0
chr18	13540000	13565000	4	13180000	13730000	-360000	165000
chr18	13540000	13565000	4	13540000	13745000	0	180000
chr18	19260000	19285000	4	19105000	19450000	-155000	165000
chr18	19260000	19285000	4	19180000	19345000	-80000	60000
chr18	20700000	20740000	4	20360000	21070000	-340000	330000
chr18	42375000	42415000	4	42235000	42820000	-140000	405000
chr18	42375000	42415000	4	42255000	42490000	-120000	75000
chr18	47775000	47800000	4	47480000	47960000	-295000	160000
chr18	47775000	47800000	4	47735000	47910000	-40000	110000
chr18	56335000	56375000	4	56185000	56430000	-150000	55000
chr18	60910000	60965000	4	60675000	61005000	-235000	40000
chr18	60910000	60965000	4	60675000	61110000	-235000	145000
chr18	60910000	60965000	4	60745000	61000000	-165000	35000
chr18	60910000	60965000	4	60805000	60990000	-105000	25000
chr18	60910000	60965000	4	60880000	60985000	-30000	20000
chr19	51375000	51400000	4	51015000	51470000	-360000	70000
chr19	51375000	51400000	4	51295000	51430000	-80000	30000
chr2	20760000	20800000	4	20630000	20850000	-130000	50000
chr2	60580000	60605000	4	60530000	60785000	-50000	180000
chr2	120980000	121005000	4	120435000	121075000	-545000	70000
chr2	120980000	121005000	4	120965000	121075000	-15000	70000
chr2	127400000	127425000	4	127260000	127540000	-140000	115000
chr20	31105000	31145000	4	30705000	31370000	-400000	225000
chr20	31105000	31145000	4	30715000	31260000	-390000	115000
chr20	31105000	31145000	4	31105000	31245000	0	100000
chr20	35935000	35990000	4	35815000	36175000	-120000	185000
chr20	35935000	35990000	4	35895000	36020000	-40000	30000
chr20	44980000	45005000	4	44605000	45075000	-375000	70000
chr20	44980000	45005000	4	44930000	45050000	-50000	45000
chr20	45985000	46010000	4	45820000	46285000	-165000	275000
chr20	45985000	46010000	4	45820000	46015000	-165000	5000
chr20	47320000	47345000	4	47265000	47540000	-55000	195000
chr20	47500000	47525000	4	47265000	47540000	-235000	15000
chr20	47500000	47525000	4	47445000	47530000	-55000	5000
chr21	37510000	37550000	4	37500000	37755000	-10000	205000
chr21	37855000	37895000	4	37775000	38320000	-80000	425000
chr21	37855000	37895000	4	37785000	37975000	-70000	80000
chr21	42730000	42770000	4	42650000	42835000	-80000	65000
chr21	42730000	42770000	4	42725000	42835000	-5000	65000
chr21	43480000	43520000	4	43235000	43545000	-245000	25000
chr21	43615000	43700000	4	43555000	43970000	-60000	270000
chr21	43615000	43700000	4	43565000	43710000	-50000	10000
chr22	36625000	36650000	4	36535000	36685000	-90000	35000
chr22	36625000	36650000	4	36550000	36925000	-75000	275000
chr3	72165000	72190000	4	71895000	72900000	-270000	710000
chr3	72165000	72190000	4	71905000	72760000	-260000	570000
chr3	72165000	72190000	4	71920000	72335000	-245000	145000
chr3	72165000	72190000	4	72145000	72225000	-20000	35000
chr3	129115000	129140000	4	129090000	129180000	-25000	40000
chr3	159700000	159755000	4	159545000	160105000	-155000	350000
chr4	26870000	26895000	4	26740000	27020000	-130000	125000
chr4	26870000	26895000	4	26860000	27015000	-10000	120000
chr4	79520000	79545000	4	79515000	79800000	-5000	255000
chr4	110345000	110370000	4	110345000	110765000	0	395000
chr4	185315000	185340000	4	185170000	185570000	-145000	230000
chr4	185315000	185340000	4	185180000	185465000	-135000	125000
chr5	10570000	10610000	4	10250000	10770000	-320000	160000
chr5	10570000	10610000	4	10445000	10650000	-125000	40000
chr5	10570000	10610000	4	10560000	10635000	-10000	25000
chr5	14230000	14255000	4	14105000	14285000	-125000	30000
chr5	32275000	32330000	4	32135000	32635000	-140000	305000
chr5	32275000	32330000	4	32150000	32375000	-125000	45000
chr5	149195000	149220000	4	148715000	149400000	-480000	180000
chr5	149195000	149220000	4	149000000	149380000	-195000	160000
chr6	11385000	11410000	4	11120000	11575000	-265000	165000
chr6	11385000	11410000	4	11365000	11495000	-20000	85000
chr6	13440000	13465000	4	13335000	13580000	-105000	115000
chr6	16320000	16345000	4	16305000	16770000	-15000	425000
chr6	26370000	26395000	4	26325000	26575000	-45000	180000
chr6	88490000	88515000	4	88395000	88520000	-95000	5000
chr6	106575000	106600000	4	105870000	106765000	-705000	165000
chr6	106575000	106600000	4	106530000	106765000	-45000	165000
chr6	106575000	106600000	4	106545000	106615000	-30000	15000
chr6	112305000	112330000	4	112025000	112370000	-280000	40000
chr6	126225000	126250000	4	126100000	126310000	-125000	60000
chr6	137565000	137590000	4	137280000	137980000	-285000	390000
chr6	137565000	137590000	4	137395000	137590000	-170000	0
chr6	138060000	138100000	4	138000000	138305000	-60000	205000
chr6	138060000	138100000	4	138025000	138190000	-35000	90000
chr6	138060000	138100000	4	138025000	138110000	-35000	10000
chr6	143820000	143845000	4	143770000	143895000	-50000	50000
chr6	149430000	149455000	4	149345000	149765000	-85000	310000
chr7	26365000	26390000	4	25900000	26415000	-465000	25000
chr7	26365000	26390000	4	26240000	26405000	-125000	15000
chr7	26365000	26390000	4	26320000	26405000	-45000	15000
chr7	44770000	44795000	4	44610000	45185000	-160000	390000
chr7	44770000	44795000	4	44620000	44885000	-150000	90000
chr7	44770000	44795000	4	44620000	44800000	-150000	5000
chr7	66035000	66060000	4	65990000	66470000	-45000	410000
chr7	66095000	66120000	4	65990000	66470000	-105000	350000
chr7	66290000	66330000	4	65990000	66470000	-300000	140000
chr7	66290000	66330000	4	66270000	66465000	-20000	135000
chr7	66380000	66405000	4	65990000	66470000	-390000	65000
chr7	66380000	66405000	4	66270000	66465000	-110000	60000
chr7	69215000	69240000	4	68860000	69420000	-355000	180000
chr7	69215000	69240000	4	69055000	69405000	-160000	165000
chr7	73690000	73715000	4	73475000	73820000	-215000	105000
chr7	73690000	73715000	4	73615000	73820000	-75000	105000
chr7	99985000	100010000	4	99700000	100025000	-285000	15000
chr7	99985000	100010000	4	99940000	100030000	-45000	20000
chr7	101575000	101615000	4	101475000	101880000	-100000	265000
chr7	105430000	105455000	4	105265000	105805000	-165000	350000
chr7	105430000	105455000	4	105290000	105685000	-140000	230000
chr7	105430000	105455000	4	105395000	105525000	-35000	70000
chr7	105685000	105725000	4	105265000	105805000	-420000	80000
chr7	105685000	105725000	4	105685000	105810000	0	85000
chr7	130560000	130615000	4	130555000	131185000	-5000	570000
chr7	130905000	130930000	4	130555000	131185000	-350000	255000
chr7	130905000	130930000	4	130745000	131170000	-160000	240000
chr7	137610000	137635000	4	137290000	137715000	-320000	80000
chr7	137610000	137635000	4	137585000	137700000	-25000	65000
chr7	138765000	138805000	4	138695000	139045000	-70000	240000
chr7	148655000	148695000	4	148210000	148795000	-445000	100000
chr8	21950000	21975000	4	21765000	22025000	-185000	50000
chr8	22520000	22545000	4	22460000	22790000	-60000	245000
chr8	22520000	22545000	4	22470000	22630000	-50000	85000
chr8	22835000	22875000	4	22775000	22880000	-60000	5000
chr8	23000000	23025000	4	22920000	23290000	-80000	265000
chr8	23000000	23025000	4	22930000	23110000	-70000	85000
chr8	27920000	27960000	4	27700000	28195000	-220000	235000
chr8	27920000	27960000	4	27915000	28185000	-5000	225000
chr8	29210000	29235000	4	29185000	29940000	-25000	705000
chr8	29210000	29235000	4	29195000	29585000	-15000	350000
chr8	29210000	29235000	4	29200000	29385000	-10000	150000
chr8	29330000	29355000	4	29185000	29940000	-145000	585000
chr8	29330000	29355000	4	29195000	29585000	-135000	230000
chr8	29330000	29355000	4	29200000	29385000	-130000	30000
chr8	29585000	29610000	4	29185000	29940000	-400000	330000
chr8	42125000	42150000	4	42015000	42250000	-110000	100000
chr8	42890000	42915000	4	42255000	42915000	-635000	0
chr8	66540000	66565000	4	66535000	66650000	-5000	85000
chr8	95970000	95995000	4	95810000	96285000	-160000	290000
chr8	95970000	95995000	4	95820000	96040000	-150000	45000
chr8	95970000	95995000	4	95945000	96040000	-25000	45000
chr8	96015000	96040000	4	95810000	96285000	-205000	245000
chr8	96015000	96040000	4	95820000	96040000	-195000	0
chr8	96015000	96040000	4	95945000	96040000	-70000	0
chr8	118995000	119020000	4	118885000	119125000	-110000	105000
chr8	124230000	124255000	4	124165000	124430000	-65000	175000
chr8	125610000	125665000	4	125550000	126010000	-60000	345000
chr8	125610000	125665000	4	125595000	125685000	-15000	20000
chr8	126300000	126370000	4	126105000	126715000	-195000	345000
chr8	126300000	126370000	4	126120000	126445000	-180000	75000
chr8	129075000	129100000	4	128745000	129350000	-330000	250000
chr8	130980000	131005000	4	130825000	131640000	-155000	635000
chr8	130980000	131005000	4	130825000	131710000	-155000	705000
chr8	130980000	131005000	4	130825000	131120000	-155000	115000
chr8	130980000	131005000	4	130950000	131030000	-30000	25000
chr8	134580000	134620000	4	134490000	134915000	-90000	295000
chr8	134580000	134620000	4	134565000	134905000	-15000	285000
chr8	134670000	134695000	4	134490000	134915000	-180000	220000
chr8	134670000	134695000	4	134565000	134905000	-105000	210000
chr8	134670000	134695000	4	134585000	134705000	-85000	10000
chr8	142170000	142195000	4	141665000	142445000	-505000	250000
chr8	142170000	142195000	4	141845000	142445000	-325000	250000
chr8	142170000	142195000	4	142085000	142195000	-85000	0
chr9	33205000	33230000	4	33020000	33265000	-185000	35000
chr9	35605000	35630000	4	35595000	35900000	-10000	270000
chr9	35605000	35630000	4	35600000	35735000	-5000	105000
chr9	100795000	100835000	4	100680000	101045000	-115000	210000
chr9	100855000	100895000	4	100680000	101045000	-175000	150000
chr9	100855000	100895000	4	100820000	101040000	-35000	145000
chr9	116245000	116300000	4	115980000	116440000	-265000	140000
chr9	116245000	116300000	4	116190000	116435000	-55000	135000
chr9	126895000	126920000	4	126885000	127060000	-10000	140000
chr9	126895000	126920000	4	126895000	126960000	0	40000
chr9	130780000	130835000	4	130700000	130885000	-80000	50000
chrX	6995000	7020000	4	6975000	7070000	-20000	50000
chrX	6995000	7020000	4	6980000	7270000	-15000	250000
chrX	47060000	47085000	4	47010000	47400000	-50000	315000
chrX	47060000	47085000	4	47025000	47345000	-35000	260000
chrX	70305000	70345000	4	70270000	70400000	-35000	55000
chrX	130830000	130855000	4	130830000	130960000	0	105000

## Sheet: HIR5
Chr	HIR start	HIR end	Class	TADs start	TADs end	Distance from TAD start to HIR start	Distance from TAD end to HIR end
chr1	9225000	9250000	5	8940000	9645000	-285000	395000
chr1	9225000	9250000	5	8940000	9295000	-285000	45000
chr1	9225000	9250000	5	9170000	9295000	-55000	45000
chr1	19220000	19245000	5	19205000	19575000	-15000	330000
chr1	19220000	19245000	5	19205000	19400000	-15000	155000
chr1	153940000	153965000	5	153625000	153965000	-315000	0
chr1	155020000	155045000	5	154530000	155060000	-490000	15000
chr1	201430000	201485000	5	201400000	201500000	-30000	15000
chr1	211490000	211515000	5	211435000	211840000	-55000	325000
chr1	211490000	211515000	5	211485000	211660000	-5000	145000
chr10	99160000	99185000	5	99160000	99400000	0	215000
chr11	47425000	47450000	5	47195000	47455000	-230000	5000
chr11	60590000	60615000	5	60535000	60970000	-55000	355000
chr11	60590000	60615000	5	60540000	60675000	-50000	60000
chr11	62355000	62395000	5	62340000	62650000	-15000	255000
chr11	62355000	62395000	5	62345000	62480000	-10000	85000
chr11	64680000	64705000	5	64545000	65100000	-135000	395000
chr11	64680000	64705000	5	64545000	64955000	-135000	250000
chr11	64680000	64705000	5	64545000	64890000	-135000	185000
chr11	64830000	64870000	5	64545000	65100000	-285000	230000
chr11	64830000	64870000	5	64545000	64955000	-285000	85000
chr11	64830000	64870000	5	64545000	64890000	-285000	20000
chr11	64830000	64870000	5	64780000	64875000	-50000	5000
chr11	72480000	72520000	5	72425000	72535000	-55000	15000
chr12	6855000	6880000	5	6665000	6965000	-190000	85000
chr12	6855000	6880000	5	6835000	6960000	-20000	80000
chr12	7020000	7045000	5	6970000	7080000	-50000	35000
chr12	50490000	50515000	5	50465000	50795000	-25000	280000
chr12	50490000	50515000	5	50470000	50575000	-20000	60000
chr12	54750000	54790000	5	54610000	54855000	-140000	65000
chr12	56205000	56230000	5	56110000	56500000	-95000	270000
chr12	56205000	56230000	5	56130000	56355000	-75000	125000
chr12	56355000	56380000	5	56110000	56500000	-245000	120000
chr12	56580000	56605000	5	56510000	57025000	-70000	420000
chr12	56580000	56605000	5	56510000	56885000	-70000	280000
chr12	56685000	56710000	5	56510000	57025000	-175000	315000
chr12	56685000	56710000	5	56510000	56885000	-175000	175000
chr12	57495000	57520000	5	57145000	57595000	-350000	75000
chr12	57495000	57520000	5	57395000	57600000	-100000	80000
chr14	24545000	24570000	5	24435000	24580000	-110000	10000
chr14	24695000	24735000	5	24685000	24780000	-10000	45000
chr15	91425000	91465000	5	90835000	91480000	-590000	15000
chr15	91425000	91465000	5	91170000	91475000	-255000	10000
chr16	3165000	3190000	5	3075000	3220000	-90000	30000
chr16	3165000	3190000	5	3080000	3560000	-85000	370000
chr16	3195000	3235000	5	3080000	3560000	-115000	325000
chr16	27235000	27260000	5	27165000	27475000	-70000	215000
chr16	67840000	67880000	5	67515000	68280000	-325000	400000
chr16	67840000	67880000	5	67695000	68275000	-145000	395000
chr16	67840000	67880000	5	67700000	68115000	-140000	235000
chr16	68275000	68300000	5	68270000	68385000	-5000	85000
chr16	85570000	85595000	5	85125000	85805000	-445000	210000
chr16	85570000	85595000	5	85445000	85770000	-125000	175000
chr16	85570000	85595000	5	85465000	85655000	-105000	60000
chr17	76165000	76190000	5	76070000	76430000	-95000	240000
chr17	76165000	76190000	5	76080000	76245000	-85000	55000
chr2	74700000	74725000	5	74680000	74825000	-20000	100000
chr20	44740000	44780000	5	44605000	45075000	-135000	295000
chr4	8190000	8215000	5	8145000	8600000	-45000	385000
chr4	8190000	8215000	5	8155000	8435000	-35000	220000
chr4	8190000	8215000	5	8160000	8250000	-30000	35000
chr4	40310000	40335000	5	40035000	40865000	-275000	530000
chr4	40310000	40335000	5	40035000	40740000	-275000	405000
chr4	40310000	40335000	5	40050000	40335000	-260000	0
chr5	42985000	43025000	5	42935000	43075000	-50000	50000
chr5	151115000	151140000	5	150780000	151155000	-335000	15000
chr5	151115000	151140000	5	151030000	151150000	-85000	10000
chr5	154115000	154155000	5	154020000	154320000	-95000	165000
chr5	176795000	176820000	5	176735000	176935000	-60000	115000
chr6	31545000	31585000	5	31460000	31940000	-85000	355000
chr6	31545000	31585000	5	31510000	31590000	-35000	5000
chr6	33150000	33175000	5	32840000	33235000	-310000	60000
chr6	33150000	33175000	5	32960000	33235000	-190000	60000
chr6	35415000	35440000	5	35235000	35440000	-180000	0
chr6	159510000	159535000	5	159115000	159565000	-395000	30000
chr6	159510000	159535000	5	159420000	159565000	-90000	30000
chr7	45025000	45050000	5	44610000	45185000	-415000	135000
chr7	45025000	45050000	5	45005000	45175000	-20000	125000
chr7	99715000	99740000	5	99700000	100025000	-15000	285000
chr8	11620000	11645000	5	11225000	11885000	-395000	240000
chr8	11620000	11645000	5	11620000	11820000	0	175000
chr8	128745000	128770000	5	128745000	129350000	0	580000
chr9	34975000	35000000	5	34670000	35100000	-305000	100000
chr9	34975000	35000000	5	34885000	35100000	-90000	100000
chr9	35650000	35675000	5	35595000	35900000	-55000	225000
chr9	35650000	35675000	5	35600000	35735000	-50000	60000
chr9	35710000	35765000	5	35595000	35900000	-115000	135000
chr9	130660000	130685000	5	130240000	130700000	-420000	15000
chr9	130660000	130685000	5	130495000	130690000	-165000	5000
chr9	131080000	131105000	5	131025000	131800000	-55000	695000
chr9	131080000	131105000	5	131040000	131115000	-40000	10000
chr9	131575000	131600000	5	131025000	131800000	-550000	200000
chr9	134135000	134160000	5	133990000	134380000	-145000	220000
chr9	134135000	134160000	5	134000000	134220000	-135000	60000

## Sheet: HIR6
Chr	HIR start	HIR end	Class	TADs start	TADs end	Distance from TAD start to HIR start	Distance from TAD end to HIR end
chr1	26600000	26625000	6	26365000	26775000	-235000	150000
chr1	26600000	26625000	6	26575000	26755000	-25000	130000
chr1	26600000	26625000	6	26590000	26665000	-10000	40000
chr1	28490000	28515000	6	28150000	28570000	-340000	55000
chr1	28490000	28515000	6	28410000	28545000	-80000	30000
chr1	66840000	66865000	6	66710000	66915000	-130000	50000
chr1	154915000	154940000	6	154530000	155060000	-385000	120000
chr1	160525000	160550000	6	160390000	160585000	-135000	35000
chr1	160690000	160745000	6	160640000	160965000	-50000	220000
chr1	160690000	160745000	6	160675000	160805000	-15000	60000
chr1	200845000	200870000	6	200515000	201030000	-330000	160000
chr1	204445000	204485000	6	204375000	204485000	-70000	0
chr1	206940000	206980000	6	206880000	207175000	-60000	195000
chr1	206940000	206980000	6	206900000	206990000	-40000	10000
chr1	207090000	207160000	6	206880000	207175000	-210000	15000
chr1	207090000	207160000	6	207085000	207165000	-5000	5000
chr1	213125000	213150000	6	212635000	213250000	-490000	100000
chr1	213125000	213150000	6	212970000	213180000	-155000	30000
chr10	3885000	3925000	6	3820000	3945000	-65000	20000
chr10	12285000	12310000	6	12280000	12755000	-5000	445000
chr10	13800000	13825000	6	13640000	14230000	-160000	405000
chr10	13800000	13825000	6	13695000	13825000	-105000	0
chr10	70795000	70835000	6	70745000	70870000	-50000	35000
chr10	81025000	81050000	6	80995000	81110000	-30000	60000
chr10	82195000	82235000	6	82135000	82370000	-60000	135000
chr10	85915000	85940000	6	85890000	85980000	-25000	40000
chr10	91090000	91115000	6	91005000	91175000	-85000	60000
chr10	98455000	98480000	6	98130000	98805000	-325000	325000
chr10	98455000	98480000	6	98345000	98790000	-110000	310000
chr10	98455000	98480000	6	98385000	98595000	-70000	115000
chr10	98455000	98480000	6	98395000	98510000	-60000	30000
chr10	121450000	121475000	6	121420000	121650000	-30000	175000
chr11	35125000	35165000	6	34935000	35430000	-190000	265000
chr11	35125000	35165000	6	35015000	35190000	-110000	25000
chr11	117805000	117830000	6	117670000	117945000	-135000	115000
chr11	117850000	117890000	6	117670000	117945000	-180000	55000
chr11	117850000	117890000	6	117820000	117930000	-30000	40000
chr11	128485000	128510000	6	128030000	128735000	-455000	225000
chr12	11690000	11745000	6	11690000	12200000	0	455000
chr12	11960000	12000000	6	11690000	12200000	-270000	200000
chr12	12155000	12195000	6	11690000	12200000	-465000	5000
chr12	69180000	69205000	6	68605000	69210000	-575000	5000
chr12	69180000	69205000	6	69075000	69225000	-105000	20000
chr13	31000000	31025000	6	30695000	31445000	-305000	420000
chr13	31000000	31025000	6	30940000	31040000	-60000	15000
chr13	47140000	47180000	6	47125000	47270000	-15000	90000
chr13	99920000	99960000	6	99810000	100220000	-110000	260000
chr13	99920000	99960000	6	99825000	100095000	-95000	135000
chr13	99920000	99960000	6	99920000	100095000	0	135000
chr13	99995000	100035000	6	99810000	100220000	-185000	185000
chr13	99995000	100035000	6	99825000	100095000	-170000	60000
chr13	99995000	100035000	6	99920000	100095000	-75000	60000
chr13	100040000	100095000	6	99810000	100220000	-230000	125000
chr13	100040000	100095000	6	99825000	100095000	-215000	0
chr13	100040000	100095000	6	99920000	100095000	-120000	0
chr13	100040000	100095000	6	100030000	100095000	-10000	0
chr14	50495000	50535000	6	50325000	50580000	-170000	45000
chr14	50495000	50535000	6	50490000	50575000	-5000	40000
chr14	65675000	65700000	6	65615000	66300000	-60000	600000
chr14	65675000	65700000	6	65620000	66215000	-55000	515000
chr14	65675000	65700000	6	65625000	65880000	-50000	180000
chr14	65750000	65775000	6	65615000	66300000	-135000	525000
chr14	65750000	65775000	6	65620000	66215000	-130000	440000
chr14	65750000	65775000	6	65625000	65880000	-125000	105000
chr14	72980000	73005000	6	72975000	73390000	-5000	385000
chr14	91685000	91710000	6	91315000	91770000	-370000	60000
chr14	91685000	91710000	6	91640000	91765000	-45000	55000
chr14	93035000	93075000	6	92550000	93260000	-485000	185000
chr14	93035000	93075000	6	92965000	93260000	-70000	185000
chr14	93035000	93075000	6	93010000	93155000	-25000	80000
chr14	94400000	94440000	6	94395000	94495000	-5000	55000
chr14	94400000	94440000	6	94395000	94650000	-5000	210000
chr14	95960000	95985000	6	95895000	96010000	-65000	25000
chr15	40335000	40360000	6	40070000	40635000	-265000	275000
chr15	40335000	40360000	6	40310000	40570000	-25000	210000
chr15	40335000	40360000	6	40330000	40480000	-5000	120000
chr15	40335000	40360000	6	40335000	40400000	0	40000
chr15	64175000	64200000	6	64035000	64380000	-140000	180000
chr15	65165000	65220000	6	65010000	65285000	-155000	65000
chr15	74825000	74850000	6	74655000	74910000	-170000	60000
chr16	10830000	10855000	6	10830000	11035000	0	180000
chr16	11265000	11335000	6	11045000	11475000	-220000	140000
chr16	27370000	27395000	6	27165000	27475000	-205000	80000
chr16	27445000	27470000	6	27165000	27475000	-280000	5000
chr17	40540000	40565000	6	40075000	40690000	-465000	125000
chr17	40540000	40565000	6	40440000	40690000	-100000	125000
chr18	3580000	3605000	6	3275000	3675000	-305000	70000
chr18	20790000	20830000	6	20360000	21070000	-430000	240000
chr18	20790000	20830000	6	20705000	20995000	-85000	165000
chr18	46290000	46330000	6	46195000	46995000	-95000	665000
chr18	46290000	46330000	6	46205000	46500000	-85000	170000
chr18	60790000	60815000	6	60675000	61005000	-115000	190000
chr18	60790000	60815000	6	60675000	61110000	-115000	295000
chr18	60790000	60815000	6	60745000	61000000	-45000	185000
chr2	61045000	61070000	6	61005000	61245000	-40000	175000
chr2	61045000	61070000	6	61020000	61125000	-25000	55000
chr2	169335000	169360000	6	169200000	169580000	-135000	220000
chr2	197100000	197140000	6	196935000	197335000	-165000	195000
chr2	197100000	197140000	6	196935000	197155000	-165000	15000
chr21	34570000	34610000	6	34570000	34840000	0	230000
chr21	34570000	34610000	6	34570000	34640000	0	30000
chr21	34570000	34610000	6	34570000	34695000	0	85000
chr21	34795000	34820000	6	34570000	34840000	-225000	20000
chr21	34795000	34820000	6	34745000	34820000	-50000	0
chr21	43840000	43895000	6	43555000	43970000	-285000	75000
chr21	43840000	43895000	6	43720000	43925000	-120000	30000
chr21	43945000	43970000	6	43555000	43970000	-390000	0
chr21	43945000	43970000	6	43875000	43970000	-70000	0
chr3	119335000	119375000	6	118965000	119420000	-370000	45000
chr3	119335000	119375000	6	119210000	119415000	-125000	40000
chr3	119335000	119375000	6	119280000	119405000	-55000	30000
chr3	133165000	133190000	6	133145000	133375000	-20000	185000
chr3	171045000	171070000	6	170880000	171290000	-165000	220000
chr3	172290000	172315000	6	172080000	172435000	-210000	120000
chr3	177060000	177085000	6	176745000	177170000	-315000	85000
chr3	177060000	177085000	6	176755000	177100000	-305000	15000
chr3	194865000	194890000	6	194395000	194990000	-470000	100000
chr3	194865000	194890000	6	194400000	194930000	-465000	40000
chr3	194865000	194890000	6	194840000	194980000	-25000	90000
chr4	54555000	54580000	6	54340000	54740000	-215000	160000
chr4	54555000	54580000	6	54345000	54690000	-210000	110000
chr4	79685000	79710000	6	79515000	79800000	-170000	90000
chr4	185765000	185790000	6	185655000	186060000	-110000	270000
chr4	185765000	185790000	6	185655000	185910000	-110000	120000
chr4	185765000	185790000	6	185745000	185840000	-20000	50000
chr5	10630000	10655000	6	10250000	10770000	-380000	115000
chr5	33835000	33860000	6	33575000	33950000	-260000	90000
chr5	55370000	55395000	6	55265000	55515000	-105000	120000
chr5	67720000	67760000	6	67570000	68260000	-150000	500000
chr5	67720000	67760000	6	67570000	68315000	-150000	555000
chr5	67720000	67760000	6	67580000	67760000	-140000	0
chr5	67720000	67760000	6	67630000	68310000	-90000	550000
chr5	140885000	140910000	6	140795000	140945000	-90000	35000
chr5	150500000	150540000	6	149825000	150705000	-675000	165000
chr5	150500000	150540000	6	150415000	150650000	-85000	110000
chr5	150500000	150540000	6	150420000	150555000	-80000	15000
chr5	150620000	150645000	6	149825000	150705000	-795000	60000
chr5	150620000	150645000	6	150415000	150650000	-205000	5000
chr6	6675000	6700000	6	6665000	7255000	-10000	555000
chr6	6795000	6820000	6	6665000	7255000	-130000	435000
chr6	6795000	6820000	6	6790000	6920000	-5000	100000
chr6	13335000	13360000	6	13335000	13580000	0	220000
chr6	30495000	30520000	6	30430000	30705000	-65000	185000
chr6	30495000	30520000	6	30435000	30585000	-60000	65000
chr6	30495000	30520000	6	30445000	30525000	-50000	5000
chr6	37500000	37555000	6	37290000	37670000	-210000	115000
chr6	44025000	44050000	6	43595000	44355000	-430000	305000
chr6	44025000	44050000	6	43605000	44050000	-420000	0
chr6	129990000	130015000	6	129800000	130350000	-190000	335000
chr6	129990000	130015000	6	129810000	130080000	-180000	65000
chr6	129990000	130015000	6	129915000	130075000	-75000	60000
chr6	158175000	158200000	6	158125000	158520000	-50000	320000
chr6	158175000	158200000	6	158165000	158305000	-10000	105000
chr7	5260000	5285000	6	5255000	5820000	-5000	535000
chr7	69140000	69165000	6	68860000	69420000	-280000	255000
chr7	69140000	69165000	6	69055000	69405000	-85000	240000
chr7	128785000	128810000	6	128535000	128855000	-250000	45000
chr7	137655000	137710000	6	137290000	137715000	-365000	5000
chr7	150095000	150120000	6	149990000	150140000	-105000	20000
chr8	8125000	8150000	6	8070000	8875000	-55000	725000
chr8	8125000	8150000	6	8070000	8530000	-55000	380000
chr8	8125000	8150000	6	8125000	8250000	0	100000
chr8	8185000	8210000	6	8070000	8875000	-115000	665000
chr8	8185000	8210000	6	8070000	8530000	-115000	320000
chr8	8185000	8210000	6	8125000	8250000	-60000	40000
chr8	27230000	27255000	6	27130000	27625000	-100000	370000
chr8	27230000	27255000	6	27165000	27295000	-65000	40000
chr8	37730000	37755000	6	37605000	37940000	-125000	185000
chr8	37730000	37755000	6	37615000	37800000	-115000	45000
chr8	37730000	37755000	6	37705000	37780000	-25000	25000
chr8	96090000	96130000	6	95810000	96285000	-280000	155000
chr8	96090000	96130000	6	96060000	96280000	-30000	150000
chr8	96090000	96130000	6	96065000	96165000	-25000	35000
chr8	101430000	101455000	6	101155000	101565000	-275000	110000
chr8	103575000	103615000	6	103250000	103845000	-325000	230000
chr8	103575000	103615000	6	103255000	103635000	-320000	20000
chr8	103575000	103615000	6	103335000	103840000	-240000	225000
chr8	126645000	126670000	6	126105000	126715000	-540000	45000
chr8	126645000	126670000	6	126450000	126680000	-195000	10000
chr8	134490000	134530000	6	134490000	134915000	0	385000
chr9	92020000	92045000	6	91925000	92185000	-95000	140000
chr9	112675000	112700000	6	112650000	112925000	-25000	225000
chr9	112675000	112700000	6	112670000	112735000	-5000	35000
chr9	112720000	112745000	6	112650000	112925000	-70000	180000
chr9	112900000	112925000	6	112650000	112925000	-250000	0
chr9	116335000	116360000	6	115980000	116440000	-355000	80000
chr9	116335000	116360000	6	116190000	116435000	-145000	75000
chr9	117370000	117395000	6	117160000	117425000	-210000	30000
chr9	117370000	117395000	6	117350000	117415000	-20000	20000
chr9	123640000	123665000	6	123345000	123890000	-295000	225000
chr9	123640000	123665000	6	123345000	123970000	-295000	305000
chr9	123640000	123665000	6	123470000	123965000	-170000	300000
chr9	123640000	123665000	6	123515000	123710000	-125000	45000
chr9	123640000	123665000	6	123630000	123705000	-10000	40000
chr9	126085000	126125000	6	125635000	126150000	-450000	25000
chr9	126955000	126995000	6	126885000	127060000	-70000	65000
chr9	134570000	134625000	6	134465000	134625000	-105000	0
chrX	12905000	12930000	6	12810000	12940000	-95000	10000
chrX	12905000	12930000	6	12830000	13515000	-75000	585000
chrX	13025000	13050000	6	12830000	13515000	-195000	465000
chrX	13025000	13050000	6	12950000	13515000	-75000	465000
chrX	13025000	13050000	6	12965000	13110000	-60000	60000
chrX	19865000	19890000	6	19560000	20160000	-305000	270000
chrX	19865000	19890000	6	19645000	19910000	-220000	20000
chrX	19865000	19890000	6	19750000	19905000	-115000	15000
chrX	130860000	130930000	6	130830000	130960000	-30000	30000
